# Supplementary material for: Fast and global detection of periodic sequence repeats in large genomic resources
Source: Nucleic Acids Res. 2018 Oct 10;47(2):e8. doi: 10.1093/nar/gky890 (PMC6344855; doi:10.1093/nar/gky890)
Supplement: Supplementary Data [file gky890_supplemental_files.zip]

Archive with 5 entries (5 files):
- SPADE_NAR_SupplementaryFigures_rev1_09182018_NY1.pdf
- Supplementary_Table_S1.xlsx
- Supplementary_Table_S2.xlsx
- Supplementary_Table_S3.xlsx
- Supplementary_Table_S4.xlsx
