# Supplementary material for: Fast and global detection of periodic sequence repeats in large genomic resources
Source: Nucleic Acids Res. 2018 Oct 10;47(2):e8. doi: 10.1093/nar/gky890 (PMC6344855; doi:10.1093/nar/gky890)
Supplement: Supplementary Data [file gky890_supplemental_files.zip › Supplementary_Table_S1.xlsx]

## Sheet: Table S1
Supplementary Table S1. Periodic repeats captured by SPADE in the S. thermophilus LMD-9 genome
RefSeq ID	Start	End	Period	#Repeat unit	Sequence type	Repeate motif sequence	Comments
NC_008532.1	124050	124086	7	4	Nucl	TATATTT	N/A
NC_008532.1	218952	218958	1	6	Nucl	T	N/A
NC_008532.1	499634	499641	1	7	Nucl	T	N/A
NC_008532.1	649124	650217	66	17	Nucl	GTTTTTGTACTCTCAAGATTTAAGTAACTGTACAAC	N/A
NC_008532.1	897069	897328	72	4	Nucl	GATATAAACCTAATTACCTCGAGAGGGGACGGAAAC	N/A
NC_008532.1	1377228	1377795	66	9	Nucl	GTTTTGGAACCATTCGAAACAACACAGCTCTAAAACT	N/A
NC_008532.1	1477174	1477184	2	5	Nucl	AT	N/A
NC_008532.1	26756	26774	2	3	Prot	FL	Rod shape-determining protein MreD
NC_008532.1	134438	134588	14	4	Prot	EEEVKEETKEATETTE	HrcA family transcriptional regulator:nucleotide exchange factor GrpE
NC_008532.1	159073	159082	1	3	Prot	D	DNA-directed RNA polymerase subunit delta
NC_008532.1	236648	236684	2	6	Prot	TS	Penicillin-binding protein 1A
NC_008532.1	266739	267147	1	3	Prot	L	Potassium transporter Trk
NC_008532.1	323966	324002	4	3	Prot	GGGN	PTS mannose/fructose/sorbose transporter subunit IIC
NC_008532.1	414557	414566	1	3	Prot	A	Glutamate dehydrogenase
NC_008532.1	422681	422795	2	3	Prot	EK	Ribosome recycling factor
NC_008532.1	424939	425386	17	4	Prot	E*PAEQ*AAASEAA*	Peptidoglycan-binding protein LysM
NC_008532.1	439857	439878	1	3	Prot	S	Protease
NC_008532.1	442499	442511	1	4	Prot	A	Alanine--tRNA ligase
NC_008532.1	520150	520240	5	5	Prot	TV*PETVKPE	YSIRK signal domain/LPXTG anchor domain surface protein
NC_008532.1	669259	669874	1	17	Prot	S	Peptidoglycan-binding protein
NC_008532.1	669259	669874	1	17	Prot	S	Peptidoglycan-binding protein
NC_008532.1	775502	775775	32	3	Prot	****SESPV*EELVDTSVEAT*TDVTTTDN*E	Subtilisin-like serine protease
NC_008532.1	814077	814167	6	5	Prot	MHDMDN	Copper-translocating P-type ATPase
NC_008532.1	869730	869775	5	3	Prot	SFLAS	MFS transporter
NC_008532.1	963885	963897	1	4	Prot	G	Hypothetical protein
NC_008532.1	991442	991469	3	3	Prot	YGS	Tyrosine protein kinase
NC_008532.1	1009826	1009913	1	3	Prot	S	Ppeptidoglycan-binding protein LysM
NC_008532.1	1079135	1079144	1	3	Prot	A	3-isopropylmalate dehydratase large subunit
NC_008532.1	1138783	1139119	1	3	Prot	L	Membrane protein
NC_008532.1	1226225	1226243	2	3	Prot	VL	Amino acid permease
NC_008532.1	1299427	1299643	1	4	Prot	S	Serine/threonine protein kinase
NC_008532.1	1396610	1396628	2	3	Prot	AE	Hypothetical protein
NC_008532.1	1552899	1552911	1	4	Prot	K	DEAD/DEAH box helicase
NC_008532.1	1771893	1771902	1	3	Prot	L	Acyltransferase
