# Supplementary material for: Fast and global detection of periodic sequence repeats in large genomic resources
Source: Nucleic Acids Res. 2018 Oct 10;47(2):e8. doi: 10.1093/nar/gky890 (PMC6344855; doi:10.1093/nar/gky890)
Supplement: Supplementary Data [file gky890_supplemental_files.zip › Supplementary_Table_S2.xlsx]

## Sheet: Table S2.1
Supplementary Table S2. RefSeq CRISPRs and CRISPR candidates detected by SPADE,CRISPRFinder and CRISPRDetect (1/4)
RefSeq CRISPRs
RefSeq ID	Start	End	Reported repeat motif in RefSeq	Overlap w/ a CRISPRFinder candidate with ROA ≥50%?	Overlap w/ a CRISPRDetect candidate with ROA ≥50%?	Overlap w/ a SPADE candidate with ROA ≥50%?
NC_000854.2	325951	325975		0	0	0
NC_000854.2	717247	718997		1	1	1
NC_000854.2	786658	789355		1	1	1
NC_000854.2	1277298	1278486		1	1	1
NC_000868.1	147915	149430	CTTTCAATTCTATTTTAGTCTTATTGGAAC	1	1	1
NC_000868.1	482331	482830	CTTTCCACACTACTAAGTTCTACGGAAAC	1	0	1
NC_000868.1	1760057	1761919	GTTCCAATAAGACTAAAATAGAATTGAAAG	1	1	1
NC_000909.1	377	2126	ATTAAAATCAGACCGTTTCGGAATGGAAA	1	1	1
NC_000909.1	132921	133999	ATTAAAATCAGACCGTTTCGGAATGGAAA	1	1	1
NC_000909.1	236563	238184	ATTAAAATCAGACCGTTTCGGAATGGAAAT	1	1	1
NC_000909.1	351693	352468	ATTTCCATTCCCCGAGGGATCTGATTTTAC	1	1	1
NC_000909.1	428571	429636	GTTAAAATCAGACCGATTCGGAATGGAAAC	1	1	1
NC_000909.1	501490	501989	GTTAAAATCAGACCTCTTGGAGGATGGAAA	1	1	1
NC_000909.1	507263	508115	GTTAAAATCAGACCGTTTCGGAATGGAAAC	1	1	1
NC_000909.1	858111	858343	TTTCCATCCTCCAAGAGGTCT	1	0	1
NC_000909.1	1034819	1035754	GTTAAAATCAGACCTCTTGGAGGATGGAAA	1	1	1
NC_000909.1	1049372	1050302	ATTAAAATAAGACCGTTTCGGAATGGAAA	1	1	1
NC_000909.1	1219843	1220165	GTTTCCATCCTCCAAGAGGTCTGATTTTAAC	1	1	1
NC_000909.1	1267045	1267714	GTTAAAATCAGACCTCTTGGAGGATGGAAA	1	0	1
NC_000909.1	1456714	1457335	TTTCCATCCTCCAAGAGGTCTGATTTTAAC	1	1	1
NC_000909.1	1570373	1570895	GTTAAAATCAGACCTCTTGGAGGATGGAAA	1	1	1
NC_000909.1	1575518	1576383	ATTAAAATAAGACCGTTTCGGAATGGAAAT	1	1	1
NC_000916.1	983372	991584	ATTTCAATCCCATTTTGGTCTGATTTTAAC	1	0	1
NC_000916.1	1472441	1475513	GTTAAAATCAGACCAAAATGGGATTGAAAT	1	1	1
NC_000917.1	147	4213	GTTGAAATCAGACCAAAATGGGATTGAAAG	1	1	1
NC_000917.1	398368	401590	CTTTCAATCCCATTTTGGTCTGATTTCAAC	1	1	1
NC_000917.1	1690929	1694181	GTAAGAAAGGGAGGCTCCTGAAAATGGAGATTGAAAG	1	1	1
NC_000961.1	32807	34081	CTTTCCACACTATTTAGTTCTACGGAAAC	1	1	1
NC_000961.1	150417	152173	GTTTCCGTAGAACTTAGTAGTGTGGAAAG	1	1	1
NC_000961.1	637737	638918	GTTCCAATAAGACTATAAGAGAATTGAAAG	1	1	1
NC_000961.1	933762	938310	CTTTCCACACTATTTAGTTCTACGGAAAC	1	1	1
NC_000961.1	994359	994785	GTTCCAATAAGACTAAAATAGAATTGAAAC	1	1	1
NC_000961.1	1117804	1118970	CTTTCAATTCTATTTTAGTCTTATTGGAAC	1	1	1
NC_002570.2	339739	340773	GTCGCACTCTACATGAGTGCGTGGATTGAAAT	1	1	1
NC_002570.2	345990	347087	GTCGCACTCTACACGAGTGCGTGGATTGAAAT	1	1	1
NC_002570.2	355360	356328	GTCGCACTCTTCATGGGTGCGTGGATTGAAAT	1	1	1
NC_002570.2	366105	368458	GTCGCACTCTTCATGGGTGCGTGGATTGAAAT	1	1	1
NC_002570.2	378210	378913	GTCGCACTCTATATGGGTGCGTGGATTGAAAT	1	1	1
NC_002578.1	846048	849106	GTAAAATAGAACCTTAATAGGATTGAAAG	1	1	1
NC_002663.1	362646	364594	GTTCACCATCGTGTAGATGGCTTAGAAA	1	1	1
NC_002663.1	1322126	1322492	GTTGTAGTTCCCTCTCTCATTTCGCAGTGCTACAAT	1	1	1
NC_002663.1	2080624	2082754	GTTAACTGCCGTATAGGCAGCTTAGAAA	1	1	1
NC_002689.2	109187	110439	CTTCCATACTAACTAGTACATCTTAAAC	1	1	1
NC_002689.2	121469	122616	CTTCCATACTAACTAGTACATCTTAAAC	1	1	1
NC_002754.1	1233465	1239959	GATTAATCCCAAAAGGAATTGAAAG	1	1	1
NC_002754.1	1254481	1260452	CTTTCAATTCCTTTTGGGATTAATC	1	1	1
NC_002754.1	1297152	1299148	CTTTCAATTCTATAAGAGATTATC	1	1	1
NC_002754.1	1305633	1311637	GATAATCTCTTATAGAATTGAAAG	1	1	1
NC_002754.1	1744005	1744417	GATAATCTACTATAGAATTGAAAG	1	1	1
NC_002754.1	1809771	1811221	CTTTCAATTCTATAGTAGATTAGC	1	0	0
NC_002754.1	1811327	1815557	CTTTCAATTCTATAGTAGATTAGC	1	1	1
NC_002755.2	3113902	3115328	GTTTCCGTCCCCTCTCGGGGTTTTGGGTCTGACGAC	1	1	1
NC_002755.2	3116650	3117781	GTTTCCGTCCCCTCTCGGGGTTTTGGGTCTGACGAC	1	1	1
NC_002935.2	39013	39496	GAAGTCTATCAGGGTTTTTGAGAACTGAACCCCAGT	1	1	1
NC_002935.2	2306021	2307638	GTCTTCTCCGCACACGCGGAGGTATTTC	1	1	1
NC_002950.2	375956	376454	GTTGGATCTACCCTCTATTCGAAGGGTACACACAAC	1	1	1
NC_002950.2	1243691	1244189	GTTGTCTCCACCCTTCTAACTAAGGGTATTCCCAAC	1	1	1
NC_002950.2	2068359	2068904	GTCTTAATAGCCTTACGGACTGTGTATGTATAGTGAG	1	1	1
NC_002950.2	2102525	2104069	GTTTTAATTCCTGTATGGTGCAATTGAAAT	1	1	1
NC_002976.3	2517619	2517868	GTTCTCGTCCCCTTTTCTTCGGGGTGGGTATCGATC	0	1	1
NC_002977.6	679952	684452	GTTTCAATCCACTCCCGGCTATTTAGCCGGGAGATAC	1	1	1
NC_002977.6	971787	972242	GGTCTATCCCCGCGTGTGCGGGGGAGCC	1	1	1
NC_003106.2	25932	30609	CTTTCAATTCCTTTTGGGATTCATC	1	1	1
NC_003106.2	32701	39896	GATGAATCCCAAAAGGAATTGAAAG	1	1	1
NC_003106.2	2664096	2667176	CTTTCAATTCCATTAAGGATTATC	1	1	1
NC_003106.2	2671253	2678042	CTTTCAATTCCATTATGGATTAGC	1	1	1
NC_003106.2	2684985	2692869	CTTTCAATTCCATTAAGGATTATC	1	1	0
NC_003116.1	608412	609504	GTTGTAGCTCCCTTTCTCATTTCGCAGTGCTACAAT	1	1	1
NC_003155.5	8981246	8983654	CGACCCACCTCCGCTCGCGCGGAGAGAAC	1	1	1
NC_003155.5	8993349	8996980	GTGCTCTCCGCGCGAGCGGAGGTGAACCG	1	1	1
NC_003155.5	9002719	9003053	GTGCTCTCCGCGCGAGCGGAGGTGAACCG	1	1	1
NC_003212.1	2768991	2769687	GTTTTGTTAGCATTCAAAATAACATAGCTCTAAAAC	1	1	1
NC_003228.3	2998003	2998546	ATTTCAATTCCATAAGGTACAATTAATAC	1	1	1
NC_003228.3	4661169	4663207	GTTGTGATTTGCTTTCAAATTAGTATCTTTGAACCATTGGAAA CAGC	1	1	1
NC_003272.1	445572	447863	GTTACTTACCATCACTTCCCCGCAAGGGGATGGAAAC	1	1	1
NC_003272.1	1727816	1728071	GTTTCCATCCCCGTGAGGGGTAAAGGAATTAAAAC	1	0	1
NC_003272.1	1732268	1733321	GTTTTAATTCCTTTACCCCTCACGGGGATGGAAAC	1	1	1
NC_003272.1	1836812	1837723	GTTTCTATTAACACAAATCCCTATCAGGGATTGAAAC	1	1	1
NC_003272.1	2178605	2179167	GTTTCCATCCCCGTGAGGGGTAAGAGATTAAAAAC	1	0	1
NC_003272.1	3516818	3517366	TTCAATCCCTGATAGGGATTTTTGTTAGTTAAAAC	1	0	1
NC_003272.1	3517471	3518084	GTTTCAATCCCTGATAGGGATTTTTGTTAGTTAAAAC	1	0	1
NC_003272.1	3840119	3840737	GTTGCAACACCATATAATCCCTATTAGGGATTGAAAC	1	1	1
NC_003272.1	4362254	4362578	CTTTCAACCCTCCCATTACTGGAAGGAGGGTTGCAAC	1	0	1
NC_003272.1	5646378	5647145	GTTTCCATCCCCTTTCGGGGTGATGTGATCGGAAAG	1	1	1
NC_003272.1	5654132	5654384	GTTAAAACCCTCTAAAATCCCTATCAGGGATTGAAAC	1	0	1
NC_003413.1	27090	30618	GTTCCAATAAGACTAAAATAGAATTGAAAG	1	1	1
NC_003413.1	260713	262113	GTTCCAATAAGACTACAAAAGAATTGAAAG	1	1	1
NC_003413.1	312404	313931	GTTCCAATAAGACTACAAAAGAATTGAAAG	1	1	1
NC_003413.1	623118	625176	CTTTCAATTCTATTTTGGTCTTATTGTAAC	1	1	1
NC_003413.1	695936	698992	GTTACAATAAGACTAAAATAGAATTGAAAG	1	1	1
NC_003413.1	1064075	1065543	CTTTCAATTCTTTTGTAGTCTTATTGGAAC	1	1	1
NC_003413.1	1091088	1091857	CTTCAATTCTTTTGTAGTCTTATTG	1	1	1
NC_003552.1	2369217	2369691	ATTCGAGAGCAAGATCCACTAAAACAAGGATTGAAAC	1	1	1
NC_003552.1	2378683	2379158	ATTCGCGAGCAAGATCCACTAAAACAAGGATTGAAAC	1	0	0
NC_003552.1	2379254	2381198	ATTCGCGAGCAAGATCCACTAAAACAAGGATTGAAAC	1	1	1
NC_003552.1	4523447	4525551	GTTTCAATCCCTCTAAGGTCTGATTTTAAC	1	1	1
NC_003869.1	2326769	2331141	GTTTTTAGCCTACCTAAAAGGGATTGAAAC	1	1	1
NC_003869.1	2537223	2538952	GTTTCAATCCCTCTTAGGTAGGCTAAAAAC	1	1	1
NC_003869.1	2540584	2555096	GTTTCAATCCCTCTTAGGTAGGCTAAAAAC	1	1	1
NC_003901.1	679196	682529	GTTTCAATCCTTGTTTTAATGGATCTTGCTCGCGAAT	1	1	1
NC_003901.1	4089309	4095187	GTTTCAATCCTTGTTTTAGTGGATCTTGCTCACGAAT	1	1	1
NC_003912.7	1594101	1594336	TGTTTTAGTCCCTTTTTAAATTTCTTTATGGTAAAAT	1	1	0
NC_003919.1	4522474	4523694	GTCGCGCCCTCACGGGCGCGTGGATTGAAAC	1	1	1
NC_004088.1	1291479	1291750	GTTCACTGCCGCACAGGCAGCTTAGAAA	1	1	1
NC_004088.1	1902328	1902537	GTTCACTGCCGCACAGGCAGCTTAGAAAATC	0	1	1
NC_004088.1	2875720	2875930	TTTCTAAGCTGCCTGTGCGGCAGTGAAC	1	1	1
NC_004368.1	951907	952801	GTTTTAGAGCTGTGTTGTTTCGAATGGTTCCAAAAC	1	1	1
NC_004369.1	1241443	1242982	CCCTCAATGAAAGGCCGTCGAACTAACGACGGCAGG	1	0	1
NC_004547.2	4124151	4125860	TTTCTAAGCTGCCTGTACGGCAGTGAAC	1	1	1
NC_004547.2	4135960	4136589	GTTCACTGCCGTACAGGCAGCTTAGAAA	1	1	1
NC_004557.1	1217307	1219530	GTATTAGTAGCACCATATTGGAATGTAAAT	1	1	1
NC_004557.1	1570765	1571383	ATTTAAATACAACTCTTGTTATTGTTCAAC	1	1	1
NC_004557.1	1573234	1573655	ATTTAAATACAACTCTTGTTATTGTTCAAC	1	1	1
NC_004557.1	1577803	1577966	ATTTAAATACATCCTATGTTAAGGTTCAAC	0	0	1
NC_004557.1	1580087	1580377	ATTTAAATACAACTCTTGTTATTGTTCAAC	1	1	1
NC_004557.1	1592008	1592427	ATTTAAATACAACTCTTGTTATTGTTCAAC	1	1	1
NC_004631.1	2912040	2912435	CGGTTTATCCCCGCTGGCGCGGGGAACAC	1	1	1
NC_004757.1	139593	140263	GTCTCAATCCCTTTGAAATCAGGGCATCGGTGTTTC	1	1	1
NC_004757.1	921022	921636	GTAGCGCCCGGTCACCAGACCGGGCGAGGATTGAAAC	1	1	1
NC_004829.2	925155	932121	GTTTTAGCACTGTACAATACTTGTGTAAGCAATAAC	1	1	1
NC_005085.1	1293341	1295116	GTCGCGCCCAACGCGGGCGCGTGGATTGAAAC	1	1	1
NC_005085.1	1452711	1454024	GTGTTCCCCACGTACGTGGGGATGAACCG	1	0	1
NC_005085.1	1461307	1462500	GTGTTCCCCACGTGCGTGGGGATGAACCG	1	1	1
NC_005085.1	1900977	1902570	TTTCTAAGCTGCCTATCCGGCAGTGAAC	1	1	1
NC_005090.1	1386268	1386899	GTTATAGCCGCCTACTCAGCCATTCCTCGCTATAAT	1	1	1
NC_005090.1	1531925	1533495	GCAACACTTTATAGCAAATCCGCTTAGCCTGTGAAAC	1	1	1
NC_005126.1	2126976	2128442	GTGCACTGCCGTACAGGCAGCTTAGAAA	1	1	1
NC_005126.1	2142056	2143464	GTTCACTGCCGTACAGGCAGCTTAGAAA	1	1	1
NC_005126.1	2392118	2392269	GTGCACTGCCGTACAGGCAGCTTA	0	1	1
NC_005126.1	2395198	2395826	GTGCACTGCCGTACAGGCAGCTTAGAAA	1	1	1
NC_005126.1	2475402	2475730	GTTCACTGCCGTACAGGCAGCTTAGAAA	1	1	1
NC_005140.1	1694585	1695317	GTTTCAGACATGCCCGGTTTAGACGGGATTAAGAC	1	1	1
NC_005230.1	16309	19901	CTTTCCTTCTACTAATCCCGGCGATCGGGACTGAAAC	1	1	1
NC_005230.1	68498	72780	GTTCAACACCCTCTTTTCCCCGTCAGGGGACTGAAAC	1	1	1
NC_005230.1	90104	92958	GTCTCCACTCGTAGGAGAAATTAATTGATTGGAAAC	1	1	1
NC_005810.1	1223355	1223625	TTTCTAAGCTGCCTGTGCGGCAGTGAAC	1	1	1
NC_005835.1	541150	541337	GTTGCAAGGGATTGAGCCCCGTAAGGGGATTG	0	0	1
NC_005835.1	1136636	1137118	GTCGCAATCCCCTTACGGGGCTCAATCCCTTGCAAC	1	0	1
NC_005838.1	92157	92424	GTTGCAAGGGATTGAGCCCCGTAAGGGGATTGCGAC	1	0	1
NC_005838.1	100453	101620	GTTGCAAGGGATTGAGCCCCGTAAGGGGATTGCGAC	1	1	1
NC_005838.1	131657	132212	GTTTCAATCCTCACCGGCCCTTTCGGGCCGGTGCAAC	1	1	1
NC_005838.1	138644	139200	CGGCCCGAAAGGGCCGGTGAGGATTGAAAC	1	1	1
NC_005838.1	153105	153599	GTTGCAAGGGATTGAACCCCGTAAGGGGATTGCGAC	1	1	1
NC_005838.1	191887	192358	GTTTCAATCCTCTACGAGGCTAACGAGGTTTGCAAC	1	1	1
NC_005838.1	203221	204195	GTTGCAAACCTCGTTAGCCTCGTAGAGGATTGAAAC	1	1	1
NC_005838.1	212644	213370	GTCGCAATCCCCTTACGGGGCTCAATCCCTTGCAAC	1	1	1
NC_005871.1	39352	43288	CGGTTCAGCCCCGTGAGTACGGGGAACAC	1	1	1
NC_005877.1	13	309	ACTTTCAATCCTATTTAGGTTATTATTTAAC	1	1	1
NC_005877.1	51282	52337	CTTCCATACTATCTAGTAATTCTTAAAC	1	1	1
NC_005877.1	61414	62557	CTTCCATACTATCTAGTAATTCTTAAAC	1	1	1
NC_005877.1	1540317	1545873	CTTTCAATCCTATTTAGGTTATTATTTAAC	1	1	1
NC_005966.1	2339337	2339725	TTTCTAAGCTGCCTGTGCGGCAGTTAAG	1	1	1
NC_005966.1	2371798	2373085	CTTCACTACCGCACAGGTAGCTTAGAAA	1	1	1
NC_005966.1	2448114	2453542	GTTCGTCATCGCATAGATGATTTAGAAA	1	1	1
NC_006138.1	198141	199100	CTTCAATGTAGTCACCCCTTTCGAGGTGATTGATAC	1	0	1
NC_006155.1	1891009	1891277	GTTCACTGCCGCACAGGCAGCTTAGAAA	1	1	1
NC_006155.1	2964427	2965418	TTTCTAAGCTGCCTGTGCGGCAGTGAAC	1	1	1
NC_006177.1	355481	357557	GTAGCACCCGGCCGCGAGGCCGGGTGAGGATTGAAAC	1	1	1
NC_006177.1	721897	723646	GTCGTCCCCACGCGCGTGGGGGTGAACCG	1	1	1
NC_006177.1	725420	728938	GTCGTCCCCACGCGCGTGGGGGTGAACCG	1	1	1
NC_006300.1	952719	953610	GTTTCAATTCACGCTCTCGTGTGAGAGCGGAG	1	1	1
NC_006300.1	954863	957009	GTTTCAATTCACGCTCTCGTGTGAGAGCGGAG	1	1	1
NC_006300.1	1629946	1630988	GTTTCAATCCCTTTAAGACAGGGCAAGGTCTTTCGAC	1	1	1
NC_006361.1	4459381	4460995	GGGCTCATCCCCGCGTGCGCGGGGAGCAC	1	0	1
NC_006361.1	4584017	4584533	GGGCTCATCCCCGCACGCGCGGGGAGCAC	1	0	1
NC_006361.1	5289652	5290349	GCTCCCCGCGCACGCGGGGATGAGCC	1	0	1
NC_006366.1	43275	46483	TTTCTAAGCTGCCTGTACGGCAGTGAAC	1	1	1
NC_006368.1	190033	192439	CCAATAATCCCTCATCTAAAAATCCAACCACTGAAAC	1	1	1
NC_006369.1	3243126	3246276	GTTCACTGCCGCACAGGCAGCTTAGAAA	1	1	1
NC_006369.1	3246642	3247392	GTTCACTGCCGCACAGGCAGCTTAGAAA	1	1	1
NC_006371.1	2187865	2189454	TTTCTAAGCTGCCTGTGCGGCAGTGAAC	1	1	1
NC_006391.1	20070	23190	GCTTCAACCCCACAAGGGTCCGTCTG	1	1	1
NC_006392.1	1031	1324	GTTACAGACGGACCCTCGTGGGGTTGAAGC	1	1	1
NC_006392.1	35012	36696	GTTTCAGACGGACCCTTGGGCGGTTGAAGT	1	1	1
NC_006392.1	46653	50046	GTTACAGACGGACCCTCGTGGGGTTGAAGC	1	1	1
NC_006448.1	629900	632113	GTTTTTGTACTCTCAAGATTTAAGTAACTGTACAAC	1	1	1
NC_006448.1	863998	864323	GATATAAACCTAATTACCTCGAGAGGGGACGGAAAC	1	0	1
NC_006449.1	625100	627844	GTTTTTGTACTCTCAAGATTTAAGTAACTGTACAAC	1	1	1
NC_006510.1	354865	355494	GTTTTTATCGTACCTATGAGGGATTGAAAC	1	1	1
NC_006510.1	1983729	1984092	GTTTCAATCCCTCATAGGTACGATAAAAAC	1	1	1
NC_006510.1	3279215	3279715	GTTTCAATCCCTCATAGGTACGATAAAAAC	1	1	1
NC_006511.1	2889568	2889902	CGGTTTATCCCCGCTGGCGCGGGGAACAC	1	1	1
NC_006511.1	2906452	2906664	CGGTTTATCCCCGCTGGCGCGGGGAACAC	1	1	1
NC_006513.1	1941464	1946917	GTTTCAATCCACGCCCCCCGTCACCGAGGGGCGATGC	1	1	1
NC_006513.1	1948500	1950468	GTTTCAATCCACGCCCCCCGTCACCGAGGGGCGATGC	1	1	1
NC_006513.1	1952603	1953575	GTTTCAATCCACGCCCCCCGTCACCGAGGGGCGATGC	1	1	1
NC_006526.2	113782	114170	TTTCTAAGCTGCCTATGCGGCAGTGAAC	0	1	1
NC_006526.2	1242954	1243466	GTTCACTGCCGCACAGGCAGCTTAGAAA	1	1	1
NC_006526.2	1590355	1590746	GTTCACTGCCGCACAGGCAGCTTAGAAA	1	1	1
NC_006582.1	3668510	3669271	ATTTCAATCCACGCACTCACAAAGAGTGCGAC	1	1	1
NC_006582.1	3720844	3721873	ATTTCAATCCACGCACTCACAAAGAGTGCGAC	1	1	1
NC_006582.1	3739182	3740346	ATTTCAATCCACGCACTCATATAGAGTGCGAC	1	1	1
NC_006582.1	3741047	3741603	CCACGCACTCACGAAGAGTGCGAC	1	1	1
NC_006582.1	3751898	3752130	ATTTCAATCCACGCACTCACAAAGAGTGCGAT	1	1	1
NC_006582.1	3820898	3821324	ATTTCAATCCACGCACTCAC	1	1	1
NC_006624.1	372964	374072	TTTCAATTCTCCTAGAGTCTTATTGCAAC	1	1	1
NC_006624.1	468980	470566	TTTCAATTCTCTTAGAGTCTTATTGCAAC	1	1	1
NC_006624.1	833494	835984	GTTGCAATAAGACTCTAAGAGAATTGAAAG	1	1	1
NC_006823.1	0	579	GTGTTCCCCGCGCATCGCGGGGGTTGAAG	1	0	1
NC_006823.1	4002	4908	GTGTTCCCCGCGCATCGCGGGGGTTGAAG	1	0	1
NC_006834.1	888611	892516	GTTTCAATCCACGCGCCCGTGAGGACGCGAC	1	1	1
NC_006905.1	3049242	3049698	CGGTTTATCCCCGCTGGCGCGGGGAACAC	1	1	1
NC_006908.1	39616	43743	GTTTAAGAATACATAAGAATGATACTACACCAAAAC	1	1	1
NC_007164.1	773365	777054	GGCTCATCCCCGCTGGCGCGGGGAGCAC	1	1	1
NC_007181.1	1650668	1658594	GTTTTAGTTTCTTGTCGTTATTAC	1	1	1
NC_007181.1	1670961	1675586	GTAATAACGACAAGAAACTAAAAC	1	1	1
NC_007181.1	1786306	1786584	CTTTCAATCCCTTATGGGATTCTTC	1	0	1
NC_007181.1	1825970	1826628	CTTTCAATCCCTTTTGGGATTCATC	1	1	1
NC_007294.1	690228	690988	GTTTTGGGGTTGTACAATTATTTTGTTAAGTAAAAC	1	1	1
NC_007296.1	777298	777598	GTTTTAGAGCTATGCTGTTTTGAATGGTCCCAAAAC	1	1	1
NC_007297.2	779440	779674	GTTTTAGAGCTATGCTGTTTTGAATGGTCCCAAAAC	1	1	1
NC_007297.2	1239766	1240061	TTTCAATCCACTCACCCATGAAGGGTGAGAC	1	1	1
NC_007333.1	1456444	1460502	GTGCTCCCCACGCACGTGGGGATGGTCCG	1	1	1
NC_007333.1	1529591	1530720	GGTCCATCCCCACGTGCGTGGGGAGCAT	1	1	1
NC_007333.1	1536216	1537466	GGTCCATCCCCACGTGCGTGGGGAGCAT	1	1	1
NC_007333.1	1692182	1693862	GGTCCATCCCCACGTGCGTGGGGCTCAC	1	1	1
NC_007333.1	1827205	1829007	CGGTCCATCCCCACGTGCGTGGGGCTCAC	1	1	1
NC_007333.1	1838903	1839603	GAGAGCCCCACGCACGTGGGGATGGACCG	1	1	1
NC_007333.1	2108023	2108294	GGACCATCCCCGCATGCGCGGGGAGCAC	1	1	1
NC_007333.1	2295385	2296105	GGTCCATCCCCACGTGCGTGGGGCTCAC	1	0	1
NC_007333.1	2296196	2296469	CGGTCCATCCCCACGTGCGTGGGGCTCAC	1	0	0
NC_007333.1	3447566	3448390	GGTCCATCCCCACGTGCGTGGGGCTCAC	1	1	1
NC_007333.1	3449779	3452371	GGTCCATCCCCACGTGCGTGGGGCTCAC	1	1	1
NC_007355.1	356466	359809	GTTAAAATCAGGCCTTAGAGGGATTGAAAC	1	1	1
NC_007355.1	1660241	1661581	ATTCGTGAGCAAGATCCACTAAAACAAGGATTGAAAC	1	1	1
NC_007355.1	4007238	4009012	GCTTCAATTCTGCCACAACCTTTCGGTTATGGAAAC	1	1	1
NC_007356.1	1201785	1202915	CGGTTCACCCCCACATGCGTGGGGAATAC	1	1	1
NC_007406.1	2121505	2122660	GTTTCGACCCACGCCCCCGCGAAGGGGGCGAC	1	1	1
NC_007413.1	1234555	1237182	GTTTTAATTAACAAAAATCCCTATCAGGGATTGAAAC	1	1	1
NC_007413.1	1423864	1424049	CCGAAGTGGGGCGGGTTGAAAG	0	0	1
NC_007413.1	2395669	2398703	GTTTCAATCCCTGATAGGGATTTTAGAGGGTTTTAAC	1	1	1
NC_007413.1	2727346	2727599	GTGACAATAGCCCTTCCCGTGTTGAGCGGGTTGAAAG	1	0	1
NC_007413.1	4334196	4334377	GTGCTTTAACATTAGATGTCGTTAGGCGTTGAGCA	0	0	1
NC_007413.1	4821249	4823752	GTTGCAACACCACATAATCCCTATTAGGGATTGAAAC	1	1	1
NC_007413.1	5227212	5229282	GTTTCTATTAACACAAATCCCTATCAGGGATTGAAAG	1	1	1
NC_007413.1	5764009	5766428	ATTGCAATTAACTAAAATCCCTATCAGGGATTGAAAC	1	1	1
NC_007426.1	165988	166281	GTTTCAGACGAACCCTTGTGGGGTTGAAGC	1	1	1
NC_007426.1	1578924	1579540	GTCGAGACGGACTGAAAACCCAGAACGGGATTGAAAC	1	1	1
NC_007428.1	26	570	GTCGAGACGGACTGAAAACCCAGAACGGGATTGAAAC	1	1	1
NC_007432.1	986376	987402	GTTTTAGAGCTGTGCTGTTTCGAATGGTTCCAAAAC	1	1	1
NC_007484.1	3128057	3128445	GTTCACCGCCGCACAGGCGGTTTAGAAA	1	1	1
NC_007498.2	1134548	1141348	GAGTTCCCCGCAGATGCGGGGATGAACCG	1	1	1
NC_007503.1	1926256	1930135	CAATCCCAGAATGGTTCGATTAAAAC	1	1	1
NC_007503.1	1944005	1949572	GTTTCAATCCCAGATTGGTTCGATTAAAAC	1	1	1
NC_007512.1	1473195	1475798	GTCGCGCCCCACGCGGGCGCGTGGATTGAAAC	1	1	1
NC_007514.1	1339648	1343792	GTTTCAATCCACGCGCCCGCGAAGGGCGCGAC	1	1	1
NC_007514.1	2511696	2513118	ATTTCAATTCCATATTGGTGCAATTAGAAG	1	1	1
NC_007517.1	1195047	1195947	AGGCGGGCGAGGATTGAAAC	1	1	1
NC_007519.1	885035	886223	CGGTTCATCCCCGCGGGTGCGGGGAACAC	1	1	1
NC_007645.1	2905514	2907663	GTCGCCTCCCACGCGGAGGCGTGGATTGAAAC	1	1	1
NC_007645.1	2917500	2921171	GTCGCCTCCCATGCGGAGGCGTGGATTGAAAC	1	1	1
NC_007681.1	490168	494226	GTTTAAAATAGACTTAATAGTATGAAAAC	1	1	1
NC_007681.1	1091283	1095036	AATAGAATAAGATCATAATGAAATTGAAAT	1	1	1
NC_007705.1	857968	861149	GTTTCAATCCACGCGCCCGTGAGGACGCGAC	1	1	1
NC_007759.1	601770	607585	GACAGAATTGACCTGATTTACGAAGGGATTGCGAC	1	1	1
NC_007759.1	2747385	2752983	GTTTCAATCCACGCCCCCGCATGGGGGGCGAC	1	1	1
NC_007775.1	733172	733709	GGTTCACCCCCACGGGTGTGGGGACAAC	1	1	1
NC_007775.1	889206	892334	GTTTCCGTCCCCTTGCGGGGAAAAGGTAGGGATCAAC	1	1	1
NC_007775.1	1139962	1140602	GTTTCCGTCCCCTTGCGGGGAAAAGGTAGGGATCAAC	1	1	1
NC_007775.1	1260139	1260640	GTTCCCCCTTCGGGGGGATCCCTAGAAATTGGAAAC	1	1	1
NC_007775.1	2327971	2329201	GTTTCCAATTTCTAGGGATCCCCCCGAAGGGGGAAC	1	1	1
NC_007775.1	2557552	2558126	GTTTCCAATTTCTAGGGATCCCCCCGAAGGGGGAAC	1	1	1
NC_007775.1	2559269	2559458	GTTTCCAATTTCTAGGGATCCCCCCGAAGGGGGAAC	0	0	1
NC_007776.1	156595	159176	GTTCCCCCTTCGGGGGGATCCCTAGAAATTGGAAAC	1	1	1
NC_007776.1	515270	516591	GTTTCCAATTTCTAGGGATCCCCCCGAAGGGGGAAC	1	1	1
NC_007776.1	604639	605267	GTTTCCGTCCCCTTGCGGGGAAAAGGTAGGGATCAAC	1	1	1
NC_007776.1	866036	867185	GTTTCCAATTTCTAGGGATCCCCCCGAAGGGGGAAC	1	1	1
NC_007776.1	1427988	1429246	GTTTCCGTCCCCTTGCGGGGAAAAGGTAGGGATCAAC	1	1	1
NC_007776.1	2016366	2018657	GTTCCCCCTTCGGGGGGATCCCTAGAAATTGGAAAC	1	1	1
NC_007777.1	32160	34505	GTCGTCCCCGCACGCGCGGGGATCTTCC	1	1	1
NC_007777.1	3904770	3905896	GTTGTGATCCTCGCCGAGGGCGATCCCTCGGCGCTGC	1	1	1
NC_007777.1	3971224	3972714	GCAGCGCCGGGCGTCCGCGCCCGGCGAGGTTCCCAAC	1	1	1
NC_007779.1	2876356	2877119	CGGTTTATCCCCGCTGGCGCGGGGAACTC	1	1	1
NC_007779.1	2902669	2903063	GGTTTATCCCCGCTGGCGCGGGGAACAC	1	1	1
NC_007796.1	841101	843322	GTTGCCATACCCTTCTATTTTCGGGTCACTTGCAAC	1	1	1
NC_007796.1	844462	844988	GTTGCCATACCCTTCTATTTTCGGGTCACTTGCAAC	1	1	1
NC_007796.1	852825	855462	GTTGCCATACCCTTCTATTTTCGGGTCACTTGCAAC	1	1	1
NC_007796.1	1568545	1573395	CGGTTCATCCCCATACACACGGGGAACTC	1	1	1
NC_007796.1	2088863	2092024	GTTTCAATCCCTATCGGGTTTTCTTTTCCATTGTGAC	1	1	1
NC_007796.1	2093077	2097914	GTTTCAATCCCTATCGGGTTTTCTTTTCCATTGTGAC	1	1	1
NC_007901.1	109568	111086	CTTCAATCCCCGCGCAACGCGGGGCGCAC	1	1	1
NC_007907.1	3134946	3136689	GTTTCAATCCCTTATAGGTAAGCTAACAAC	1	1	1
NC_007907.1	3142335	3143687	GTTTCAATCCCTCATAGGTAAGCTAACAAC	1	1	1
NC_007907.1	3145313	3146139	GTTTCAATCCCTCATAGGTAAGCTAACAAC	1	1	1
NC_007907.1	3151288	3154431	CCTCATAGGTAAGCTAACAAC	1	1	1
NC_007907.1	3179146	3182163	GTTTCAATTCCTTATAGGTAAGCTAACAAC	1	1	1
NC_007908.1	4365456	4371172	GGATCGCCCGGCATTCATGTCGGGCGCGGATTGAAAC	1	1	1
NC_007925.1	4995445	4996735	GCCGTGGCTTCCCTACCGATTTCCCCGTGGTAGGCT	1	1	1
NC_007946.1	886537	887045	GTTCACTGCCGTACAGGCAGCTTAGAAA	1	1	1
NC_007946.1	896105	896494	GTTCACTGCCGTACAGGCAGCTTAGAAA	1	1	1
NC_007947.1	175782	175935	GTGTTCCCCGCACATGCGGGGATGAACCG	0	0	1
NC_007947.1	632591	638820	GTCGCACCCTGCGCGGGTGCGTGAATTGAAAC	1	1	1
NC_007955.1	610798	614731	GAGTTCCCCATGCATGTGGGGATAAACCG	1	1	1
NC_007955.1	1212626	1213991	GTTAAAATCAGACCTTAGAGGGATTGAAAC	1	1	1
NC_007958.1	1176802	1180006	AGCCTACCACGGGGAAATCGGTAGGGAAGCCACGGC	1	1	1
NC_007963.1	252372	253682	CCGTTCCCCGCAGGCGCGGGGATCAACCG	1	0	1
NC_007963.1	264667	266588	CCGTTCCCCGCAGGCGCGGGGATCAACCG	1	1	1
NC_008010.2	402786	406837	CGGACCATCCCCACGCCCGTGGGGAACAC	1	1	1
NC_008021.1	1234059	1234560	ATTTCAATCCACTCACCCATGAAGGGTGAGAC	1	1	1
NC_008022.1	1298990	1299222	ATTTCAATCCACTCACCCATGAAGGGTGAGAC	1	1	1
NC_008023.1	1257971	1258403	ATTTCAATCCACTCACCCATGAAGGGTGAGAC	1	1	1
NC_008024.1	1317062	1317423	ATTTCAATCCACTCACCCATGAAGGGTGAGAC	1	1	1
NC_008025.1	217947	218768	GTTTCAATCCTCAGCCGCCCCGAAAGACGGCTGCAAC	1	1	1
NC_008025.1	883969	884436	GTTTCAATCCTCAGCCGCCCCGAAAGACGGCTGCAAC	1	1	1
NC_008025.1	1423869	1424551	GGTTTCAATCCTCAGCCGCCCCGAAAGACGGCTGCAAC	1	1	1
NC_008025.1	1488140	1489894	GTTGCAGCCGTCTTTCGGGGCGGCTGAGGATTGAAAC	1	1	1
NC_008054.1	764070	766562	GTATTCCCCACGCAAGTGGGGGTGATCC	1	1	1
NC_008095.1	8579180	8583254	GTTTCAACCCACGCTCCCCGCGTTCACGAGGAGCGAC	1	1	1
NC_008095.1	8858924	8859538	GTGCTCAACGCCTTTCGGCATCACGGCGAGCGGGAC	1	1	1
NC_008095.1	8860813	8862428	GTGCTCAACGCCTTTCGGCATCACGGCGAGCGGGAC	1	1	1
NC_008095.1	8884280	8888066	GTGCTCAACGCCTTCCGGCATCACGGCGAGCGGCAC	1	1	1
NC_008148.1	262282	263239	GTTTCAATCCCTTATAGGTAGGCTCAAAAC	1	1	1
NC_008148.1	2300782	2302885	GTTTCAATCCCTTATAGGTAGGCTCAAAAC	1	1	1
NC_008149.1	1221363	1221633	GTTCACTGCCGCACAGGCAGCTTAGAAA	1	1	1
NC_008150.1	985579	985787	GTTCACTGCCGCACAGGCAGCTTAGAAA	1	1	1
NC_008150.1	2201103	2201493	TTTCTAAGCTGCCTGTGCGGCAGTGAAC	1	1	1
NC_008278.1	513102	518802	GTCGTCCCCGCCCGCGCGGGGATCTTCC	1	1	1
NC_008278.1	528922	530475	GTCGTCCCCGCCCGCGCGGGGATCGTCC	1	0	1
NC_008278.1	1725538	1726958	GTCGCTGATCATCCCTGGAGGGATCGCAAC	1	1	1
NC_008278.1	6036632	6037250	GTCGCTGATCATCCCTGGAGGGATCGCAAC	1	1	1
NC_008278.1	6604373	6604725	ATCCCTCTAGGGATGATCAGCGAC	1	0	1
NC_008340.1	1073960	1079602	GGTCTATCCCCGCAGGCGCGGGGGAGCC	1	1	1
NC_008343.1	1522982	1525146	CGGTTCATCCCCGCGCAGGCGGGGAACAC	1	1	1
NC_008343.1	1534091	1534668	GGACTATCCCCGCGCACGCGGGGGAACC	1	1	1
NC_008343.1	1832545	1835380	GGTCTATCTCCGCGCACGCGGAGGAACC	1	1	1
NC_008343.1	1917528	1919203	GGTTCCTCCGCGTGCGCGGAGATAGACC	1	1	1
NC_008344.1	2341825	2342637	GTCTCAATCCCTTTGAAATCAGGGCATGGGTGTTTC	1	1	1
NC_008344.1	2357405	2358142	GAAACACCCATGCCCTGATTTCAAAGGGATTGAGAC	1	1	1
NC_008346.1	564719	568858	GTCGCACCCCATGCGGGTGCGTGGATTGAAAC	1	1	1
NC_008346.1	1999254	2000383	GTTTCCGTCCCCTTAAAGGGGTCCTTCGTTTTTAAT	1	1	1
NC_008346.1	2002262	2002514	GTTTCCGTCCCCTTAAAGGGGTCCTTCGTTTTTAAT	1	0	1
NC_008346.1	2055856	2058259	ATTTCAATACATCAAATGTGCCGGTTCCGC	1	1	1
NC_008346.1	2856130	2868370	GTTTCAATCCCCTATACGCGGGTCACAAAC	1	1	1
NC_008463.1	2926519	2927393	GTTCACTGCCGTATAGGCAGCTAAGAAA	1	1	1
NC_008463.1	2935916	2937205	TTTCTTAGCTGCCTACACGGCAGTGAAC	1	1	1
NC_008497.1	944684	945017	AGGATCACCCCCACATGTGTGGGGAATAC	1	0	1
NC_008497.1	2249733	2250005	GGATCACCCCCACACCTGTGGGGAATAC	1	0	1
NC_008529.1	756214	757463	GTATTCCCCACGCAAGTGGGGGTGATCC	1	1	1
NC_008532.1	649124	650217	GTTTTTGTACTCTCAAGATTTAAGTAACTGTACAAC	1	1	1
NC_008532.1	1377228	1377794	GTTTTGGAACCATTCGAAACAACACAGCTCTAAAAC	1	1	1
NC_008554.1	1684125	1689168	GACGGAGACAGAGCCCCGATTTGAGGGGATTGAGAC	1	1	1
NC_008554.1	3478584	3478736	CTCTCGCGCCTGCGCGTGGACCGAAA	0	0	1
NC_008554.1	3489021	3493873	GTGTTCCCCACGCGGGTGGGGATGAACCG	1	1	1
NC_008563.1	888138	888466	GTTCACTGCCGTACAGGCAGCTTAGAAA	1	1	1
NC_008563.1	897526	897915	GTTCACTGCCGTACAGGCAGCTTAGAAA	1	1	1
NC_008576.1	4407394	4416655	GTCGCCCCCTCCCACGGGGGCGTGGATTGAAAC	1	1	1
NC_008577.1	4626120	4626448	ATTTTCAGCTGCCTATTCGGCAGGTCAC	1	0	1
NC_008578.1	2208608	2210116	GCTGGGGAGCCTGTCTCAATCCCCCGGCTAAAATGG	1	1	1
NC_008593.1	1853851	1855193	ATTTAAATACATCTCATGTTAATGTTCAAC	1	1	1
NC_008593.1	1864575	1866263	ATTTAAATACATCCCATGTTATTGTTCAAC	1	1	1
NC_008593.1	1867120	1870431	ATTTAAATACATCTCATGTTAATGTTCAAC	1	1	1
NC_008595.1	279269	280041	TGCTCCCCGCGCAAGCGGGGATGA	1	1	1
NC_008599.1	655349	656762	GTTTGCTAATGACAATGTTTGTGTTGAAAC	1	1	1
NC_008599.1	674441	676253	GTTTGCTAATGACAATGTTTGTGTTGAAAC	1	1	1
NC_008601.1	817259	818233	CTAACAGTAGTTTACCAAATAATTCAGCAACTGAAAC	1	1	1
NC_008601.1	1470757	1471379	ATCTACAACAGTAGAAATTATTTAAAGTTCTTAGAC	1	1	1
NC_008607.1	189565	189823	GTCTCCACTACAAAGCGGCGGAGCACGCATGTCAAC	1	0	1
NC_008609.1	2524541	2527193	CGGTTCATCCCCGCGCATGCGGGGAACAC	1	1	1
NC_008618.1	1456090	1461835	ATTTCAATCCACGCTCTCCGTAAGGAGAGCGAC	1	1	1
NC_008639.1	1622086	1622714	GTTTCAATCCACGCGCCCGCAGGGGGCGCGAC	1	0	1
NC_008639.1	1625358	1633049	GTTTCAATCCACGCGCCCGCAGGGGGCGCGAC	0	0	1
NC_008639.1	2377888	2379138	GTTTCAATCCTCTATGAGTGCAATAAGATATAAAG	1	0	1
NC_008639.1	2383056	2384197	GTTTCAATCCTCTATGAGTGCAATAAGATATAAAG	1	0	1
NC_008639.1	2390659	2392257	GTTTCAATCCCTCTTAATACGTCAGGTCTTAATCAAC	1	0	1
NC_008686.1	2425976	2426406	GTTTCGATCCACGCCCCCGCGAAGGGGGCGAC	1	0	1
NC_008698.1	1219330	1220080	GAAGCAACTGTGAAAGCATTGAAAG	1	1	1
NC_008698.1	1227252	1228098	CTCTTAGTCTTGCTGATTTTGAAC	1	1	1
NC_008698.1	1249449	1249998	CTTTCAATGCTTTCACAGTTGCTTC	1	1	1
NC_008698.1	1252257	1252969	GAAGCAACTGTGAAAGCATTGAAAG	0	1	1
NC_008698.1	1253732	1254901	CTCTTAGTCTTGCTGATTTTGAAC	1	1	1
NC_008698.1	1256143	1258380	CTTTCAACTCATTCGTTGTTGATAC	1	1	1
NC_008698.1	1260195	1260642	CTCTTAGTCTTGCTGATTTTGAAC	1	1	0
NC_008698.1	1269388	1270964	GTTCAAAATCAGCAAGACTAAGAG	0	1	1
NC_008698.1	1271259	1273333	CTCTTAGTCTTGCTGATTTTGAAC	1	1	1
NC_008698.1	1281905	1282413	CTCTTAGTCTTGCTGATTTTGAAC	1	1	0
NC_008698.1	1315222	1315592	GAAGCAACTGTGAAAGCATTGAAAG	1	1	1
NC_008698.1	1324027	1324529	CTTTCAATGCTTTCACAGTTGCTTC	1	1	1
NC_008701.1	33	1216	GTTTCTACTATCTTTTGATTTCTGG	1	1	1
NC_008701.1	38865	39841	CCAGAAATCAAAAGATAGTAGAAA	1	1	1
NC_008701.1	1404031	1404192	CCAGAAATCAAAAGATAGTAGAAAC	0	1	1
NC_008701.1	1413729	1414027	GTTTCTACTATCTTTTGATTTCTGG	1	1	1
NC_008701.1	1756970	1759456	GTTTCTACTATCTTTTGATTTCTGG	1	1	1
NC_008709.1	1948486	1951262	GTGTTCCCCGTGCCCACGGGGATGAACCG	1	1	1
NC_008726.1	2281498	2281783	GCGCCCGCCAAGAAGGCTCCGGCCAAG	0	0	0
NC_008741.1	29676	32622	GTTTCAATCCACGCCCCCGCACGGGGGGCGAC	1	1	1
NC_008750.1	2522577	2524105	TTTCTAAGCCGCCTGTGTGGCGGTGAAC	1	1	1
NC_008750.1	3946757	3947805	GTTCACTGCCGCACAGGCAGCTTAGAAA	1	1	1
NC_008769.1	3072632	3074060	GTTTCCGTCCCCTCTCGGGGTTTTGGGTCTGACGAC	1	1	1
NC_008769.1	3075382	3077553	GTTTCCGTCCCCTCTCGGGGTTTTGGGTCTGACGAC	1	1	1
NC_008782.1	499287	499677	TTTCTGAGCTGCCTATGCGGCAGTGAAC	1	0	1
NC_008782.1	499829	503883	TTTCTGAGCTGCCTATGCGGCAGTGAAC	1	1	1
NC_008786.1	1370536	1371231	ATTGTAGCTCACTGGGATATGCGCACTGGCCGGAAC	1	1	1
NC_008786.1	1608573	1611245	TTTCTGAGCTGCCTATCCGGCAGTGAAC	1	1	1
NC_008786.1	1612298	1627247	TTTCTGAGCTGCCTATCCGGCAGTGAAC	1	1	1
NC_008789.1	695979	696726	GTCTTAATCCCTTTTCCAACAGGGCTAGGTTCGGAC	1	1	1
NC_008789.1	714987	715237	GTCTTAATCCCTTTTCCAACAGGGCTAGGTTCGGAC	1	0	1
NC_008818.1	632552	635859	GAACAACTCAAAAGAGAATTGCAAG	1	1	1
NC_008818.1	702373	705556	CTTGCAATTCTCTTTTGAGTTGTTC	1	1	1
NC_008942.1	839384	840587	CCCCCGTGGGCACGTGGATTGAAAT	1	1	1
NC_009012.1	716797	720026	GTTTGTATCGTACCTATGAGGAATTGAAAC	1	1	1
NC_009012.1	1712608	1719089	GTTTTTATCGTACCTATGAGGAATTGAAAC	1	1	1
NC_009012.1	2729744	2741081	TTTCAATTCCTCATAGGTACGATAAAAAC	1	1	1
NC_009012.1	3785202	3791136	GTTGAAGTGGTACTTCCAGTAAAACAAGGATTGAAAC	1	1	1
NC_009012.1	3813208	3816348	GTTGAAGAGGTACTTCCAGTAAAACAAGGATTGAAAC	1	1	1
NC_009033.1	330547	331162	CTTTCAATTCTTTCTATGTTGTTAC	1	1	1
NC_009033.1	332545	333483	CTTTCAATTCTTTCTATGTTGTTAC	1	1	1
NC_009033.1	336666	337597	GTAGCAACATAGAAAGAATTGAAAG	1	1	1
NC_009033.1	350839	351179	GTAACAACATAGAAAGAATTGAAAG	1	1	1
NC_009033.1	394512	394921	CTTTCAATTCTTTCTATGTTGTTAC	1	1	1
NC_009033.1	395455	396043	GTAACAACATAGAAAGAATTGAAAG	0	1	1
NC_009033.1	564367	565365	GTAACAACATAGAAAGAATTGAAAG	1	1	1
NC_009033.1	592269	593339	CTTTCAATTCTTTCTATGTTGTTAC	1	1	1
NC_009033.1	597052	598118	GTAACAACATAGAAAGAATTGAAAG	1	1	1
NC_009033.1	602740	603023	CTTTCAATTCTTTCTGTGTTG	1	1	1
NC_009033.1	1553942	1554424	CTTTCAATTCTTTCTATGTTGTTAC	1	1	1
NC_009033.1	1564218	1564498	CTTTCAATTCTTTCTGTGTTGTTAC	0	1	1
NC_009053.1	235632	237163	TTTCTAAGCTGCCTATACGGCAGTGAAG	1	1	1
NC_009135.1	742878	744906	CTAAAAGAATAACTTGCAAAATAACAAGCATTGAAAC	1	1	1
NC_009142.1	5687529	5688961	CCGTCACCGACGCGCAGCGTCGGTCCTCATTGCGGC	1	1	1
NC_009142.1	5694050	5695231	CTGTCACCGGCGCCAAGCGTCGGTCCTCATTGCGGC	1	1	1
NC_009253.1	586378	587743	GTTATCAGCCTACCTATAAGGAATTGAAAC	1	1	1
NC_009253.1	1079903	1083456	GTCGCCCCTCACGCAGGGGCGTGGATTGAAAC	1	1	1
NC_009253.1	1764820	1766001	GTCAAAACACAAAATAATTCCCTTTGGGAATTGAAAC	1	1	1
NC_009328.1	317099	317856	GTTTGTATCGTACCTATGAGGGATTGAAAC	1	1	1
NC_009328.1	346706	347136	GTTTGTATCGTACCTATGAGGGATTGAAAC	1	1	1
NC_009337.1	1461367	1461601	GTCGCGCCCTTCACGGGCGCGTGGATTGAAAC	1	1	1
NC_009337.1	1462907	1463724	GTCGCGCCCTTCACGGGCGCGTGGATTGAAAC	1	1	1
NC_009342.1	792954	799754	GGAAATACCTCCGCGTGTGCGGAGAAGAG	1	1	1
NC_009380.1	1116405	1118030	GTTGCGATCCCTCCAGGGGTGATGAGCGAC	1	1	1
NC_009381.1	1592283	1592612	TTTCTAAGCTGCCTGTGCGGCAGTGAAC	1	1	1
NC_009381.1	2121588	2121978	TTTCTAAGCTGCCTGTGCGGCAGTGAAC	1	1	1
NC_009381.1	3032943	3033333	TTTCTAAGCTGCCTGTGCGGCAGTGAAC	1	1	1
NC_009434.1	4056653	4059477	GTCGCGCCCCACGCGGGCGCGTGGATTGAAAC	1	1	1
NC_009436.1	1518295	1519344	GTTCACTGCCGTACAGGCAGCTTAGAAA	1	1	1
NC_009436.1	1534582	1535811	GTTCACTGCCGTACAGGCAGCTTAGAAA	1	1	1
NC_009437.1	60109	62054	GTTTCAATCCCCAAAGGGAAGGCTACAAAC	1	1	1
NC_009437.1	90670	90830	GTTTCAATCCCCAAAGGGCAGGCTACAAAC	0	1	1
NC_009437.1	344074	347921	GTCTTATCTGAACTATGAGGGATGTAAAC	1	1	1
NC_009437.1	351756	353160	GTCTTATCTGAACTATGAGGGATGTAAAC	1	1	1
NC_009437.1	356437	357983	GTCTTATCTGAACTATGAGGGATGTAAAC	1	1	1
NC_009437.1	539664	541402	GTCTTATCTGAACTATGAGGGATGTAAAC	1	1	1
NC_009437.1	2513321	2520034	GTTTACATCCCTCATAGTTCAGATAAGAC	1	1	1
NC_009437.1	2521994	2524601	GTTTACATCCCTCATAGTTCAGATAAGAC	1	1	1
NC_009438.1	2076689	2081580	GTTCACCGCCGCACAGGCGGCTTAGAAA	1	1	1
NC_009439.1	4137495	4139847	CGGTTCATCCCCGCTGGCGCGGGGAACAC	1	1	1
NC_009439.1	4149217	4150162	CGGTTCATCCCCGCTGGCGCGGGGAACAC	1	1	1
NC_009440.1	1082241	1091896	CTTTCAACTCTATAGGAGATTAAC	1	1	1
NC_009440.1	1097312	1100875	CTTAATCTCCTATAGAGTTGAAAG	1	1	1
NC_009440.1	1104326	1114672	GTTAATCTTCTATAGAGTTGAAAG	1	1	1
NC_009440.1	1136093	1136607	GTTTCAAACCCTCGAAGGATCTCTACAA	1	0	1
NC_009440.1	1137823	1138736	TTGTAGTGATCCTTTGAGGGTTTGAAAC	0	0	1
NC_009446.1	179008	179456	GTTCACCGCCGCACAGGCGGCTTAGAAA	1	1	1
NC_009454.1	1989141	1996925	GTTTCAATTCCTCATAGGCAGGCTAAAAAC	1	1	1
NC_009454.1	1998603	2014655	GTTTCAATTCCTCATAGGCAGGCTAAAAAC	1	1	1
NC_009454.1	2018257	2020352	GTTTCAATTCCTCATAGGCAGGCTAAAAAC	1	1	1
NC_009454.1	2024395	2026557	GTTTCAATTCCTCATAGGCAGGCTAAAAAC	1	1	1
NC_009454.1	2102274	2102573	TGTTTCAATCCACGCTCCCGCACGGGGAGCGAC	1	0	1
NC_009457.1	2836100	2838508	GTCTTCCCCACGCAGGTGGGGGTGTTTC	1	1	1
NC_009464.1	1749556	1756549	CGGTTCACCCCCACGCCTGTGGGGACTTT	1	1	1
NC_009468.1	35115	37523	GTGTTCCCCGCAGGCGCGGGGATGAACCG	1	0	1
NC_009470.1	25676	25888	CCGTTCCCCGCGCACGCGGGGATGAACCG	1	1	1
NC_009483.1	995046	996844	CTGTTCCCCGCACGAGCGGGGATGAACCG	1	1	1
NC_009483.1	3158746	3158985	CCCGCCATTGAAGGCGGGCGCTTC	0	1	1
NC_009486.1	523935	524234	GTTTCAATAGTTCCTTAGAGGTATGGAAAC	1	1	1
NC_009486.1	536386	537215	GTTTCCATACCTCTAAGGAACTATTGAAAC	1	1	1
NC_009486.1	568239	568733	GTTTCCATACCTCTAAGGAACTATTGAAAC	1	1	1
NC_009486.1	940033	941261	GTTTCCATACCTCTAAGGAA	1	1	1
NC_009486.1	1107493	1110144	GTTCATATTCCTCTTAGGAAGATAAAAAC	1	1	1
NC_009486.1	1171789	1172614	GTTTCAATAATTCCTTAGAGGTATGGAAAC	1	1	1
NC_009486.1	1372309	1372743	GTTTCAATAATTCCTTAGAGGTATGGAAAC	1	1	1
NC_009515.1	152501	155389	ATTTCAATCCTATTATAGTCTTATTTTTAAC	1	1	1
NC_009523.1	796947	798073	CGGTTCACCCCCACGGGCGTGGGGACAAT	1	1	1
NC_009523.1	912499	912793	GGAGGGGGATGCGTCTGCCCAGGG	0	0	0
NC_009523.1	2316715	2320558	ATTTCGGCAATTTCGACTCGTTGAAGAGTACTGAAAC	1	1	1
NC_009523.1	2321650	2325131	ATTTCAGCAATTTCGGCTCGTTGAAGAGCACTGAAAC	1	0	1
NC_009523.1	2427391	2436730	GTTTCAGTGCTCTTCAGCGAGCCGAAAATTCCTCAAT	1	1	1
NC_009523.1	3151614	3158049	GAAGCGACCACTGCCCCGCAATGAAGGGGATTGA	1	1	1
NC_009523.1	3781896	3786321	TCAATCCCCTTCATTGCGGGGCAGTGGTCGCTTC	1	1	1
NC_009523.1	3854176	3854510	CACCGCTCCTCGCGCACGCGGTTACAGCG	1	1	1
NC_009523.1	5434246	5441685	GTTTCAATCCACGCCTTCCGGGGGGAAGGCGAC	1	1	1
NC_009524.1	831243	831511	TTTCTAAGTCACCTATGCGGTGATGAAG	1	0	1
NC_009525.1	3131152	3132507	GTTTCCGTCCCCTCTCGGGGTTTTGGGTCTGACGAC	1	1	1
NC_009525.1	3133829	3135567	GTTTCCGTCCCCTCTCGGGGTTTTGGGTCTGACGAC	1	1	1
NC_009565.1	3131139	3132494	GTTTCCGTCCCCTCTCGGGGTTTTGGGTCTGACGAC	1	1	1
NC_009565.1	3133858	3135205	GTTTCCGTCCCCTCTCGGGGTTTTGGGTCTGACGAC	1	1	1
NC_009613.3	1325547	1327062		1	0	1
NC_009615.1	1380417	1380710	GTCGCACCCCGTGTGGGTGCGTGGATTGAAAC	1	1	1
NC_009616.1	137985	138684	GTTTCTACCTTACCTTGGAGGAATTGAAAC	1	1	1
NC_009616.1	360034	360533	ATTTCAATTCCTCCAAGGTAAGGTAAAAAC	1	1	1
NC_009616.1	754562	758169	ATTTCTATTCCTCATAGGTAGATTCTAAAC	1	1	1
NC_009616.1	1638703	1639789	GTTTAGAATCTACCTATGAGGAATGGAAAC	1	1	1
NC_009616.1	1651051	1651851	GTTTCCATTCCTCATAGGTAGATTCTAAAC	1	0	1
NC_009633.1	1762704	1763869	GTCGCTCCCTATATGGGGGCGTGGATTGAAAT	1	1	1
NC_009633.1	2274930	2278995	CCTTTAATTGAACTAGAGTAGAATGTAAAT	1	1	1
NC_009634.1	127423	127680	ATACGAAACGTTGATCCATCAAAACAAGGATTGAGAC	1	0	1
NC_009634.1	262747	270115	GTTTCAATGCTTGTTCTAATGCATTATGCTCTTTTAC	1	1	1
NC_009635.1	1121705	1123032	GTCTAAAAGACACATCCATTAAAACAAGGATGGAAAC	1	1	1
NC_009654.1	3034874	3037304	TTTCTAAGCCGCGTGCTCGGCGGCGAAC	1	0	1
NC_009654.1	3991375	3997996	CGGTTTATCCCCGTGTGCTCGGGGAACGC	1	0	1
NC_009655.1	436471	436903	ATTATAGCACTGCGAAATGAAAAAGGGAGCTACAAC	1	1	1
NC_009655.1	1440908	1441676	GCAGCCGCCTTCAGGCGGCTGTGTGTTGAAAC	1	1	1
NC_009656.1	1204500	1204829	GTTCACTGCCGTATAGGCAGCTAAGAAAA	1	1	1
NC_009656.1	2886934	2887202	GTTCACTGCCGTATAGGCAGCTAAGAAA	1	1	1
NC_009665.1	3860877	3865826	TTTCTAAGCCGCCTGTGCGGCGGTGAAC	1	1	1
NC_009674.1	2126030	2126385	CTTTATATCCCACTACGTTCAGATAAAAC	1	1	1
NC_009674.1	2135667	2136221	CTTTATATCCCACTACGTTCAGATAAAAC	1	1	1
NC_009697.1	2237706	2237999	TACATCTCATGTTAATGTTCAAC	1	0	0
NC_009697.1	2253702	2253937	TTTAAATACATCTCATGTTAATGTTCAAT	1	0	1
NC_009699.1	2352563	2352791	ATTTAAATACATCTTATGTTACTGTTCAAC	1	0	0
NC_009699.1	2359370	2359660	ATTTAAATACATCTTATGTTATTGTTCAAC	1	0	1
NC_009706.1	2367159	2367974	ATTTAAATACAATCCTTGTTAAGGTTCAAC	1	1	1
NC_009706.1	2822946	2823765	ATTTAAATACAATCCTTGTTAAAGTTCAAC	1	1	1
NC_009706.1	2825193	2825615	ATTTAAATACAATCCTTGTTAAAGTTCAAC	1	1	1
NC_009706.1	2835087	2836691	ATTTAAATACAATTCTTGTTAAGATTCAAC	1	1	1
NC_009706.1	3578640	3579856	ATTTAAATACAAATCTTGTTAAGTTTCAAC	1	0	1
NC_009707.1	1654297	1654663	GTTTTAGTCCCTTTTTAAATTTCTTTATGGTAAAAT	1	1	1
NC_009708.1	1786720	1788193	GTTCACTGCCGCACAGGCAGCTTAGAAA	1	1	1
NC_009708.1	2726750	2728338	TTTCTAAGCTGCCTGTGCGGCAGTGAAC	1	1	1
NC_009714.1	350602	355312	ATTTCAATACAAAATTTGTTATAGCAAAAT	1	1	1
NC_009715.2	870981	871542	GTTTCAAATTCCAACGGAATGATCTTTAAT	1	1	1
NC_009715.2	878203	878430	GTTTCAAATTCCAACGGAATAAATTTTAAC	1	0	1
NC_009718.1	1019472	1031294	GCTTTTAGCATACCTATTAGGGATTGAAAC	1	1	1
NC_009718.1	1506354	1507353	GTTTTAGAAGTGACTATGAGGGATGGAAAC	1	1	1
NC_009719.1	101246	104452	GCTGCGGATTGCGGCCGTCTCTCGATTTGCTACTCT	1	1	1
NC_009767.1	1001117	1002206	CGCCACAAATGCGAGATAAATCTCGCGCTACGCC	0	0	0
NC_009767.1	1451174	1451837	GGGGAAGGGGCGGGTCTGTGACCCGCCCCC	0	0	0
NC_009767.1	1975554	1984892	GTTTCAGTGCTCTTCTGCGAGCCGAAAATTCGGAAAT	1	1	1
NC_009767.1	2544137	2549358	GTGGAAAAACCCCAAATCCCCGCCAGGGGATTGAAAC	1	1	1
NC_009767.1	3447452	3453071	GTTTCAATCCCCTTCATGGCGGGGCTTTTGTTTTTTT	1	1	1
NC_009767.1	4297313	4312795	TTTCCGATTTTTCGGCTCGCAGAAGAGCACTGAAAT	1	1	1
NC_009776.1	89011	89369	CTTTCTATCCTCTCTTGAGACTCCAC	1	1	1
NC_009776.1	915467	915892	GTGGAGTCTCAAGAGAGAATGGAAAG	1	0	1
NC_009776.1	952489	952852	GTGGAGTCTCAAGAGAGGATAGAAAG	1	0	1
NC_009776.1	955648	957104	GATTAAACGAAAGAGAACTGCAAG	1	1	1
NC_009776.1	1009878	1010307	CTTTCTATCCTCTTTTGAGACTTCAC	1	1	1
NC_009778.1	2777860	2779720	CGGTTTATCCCCGCTCGCGCGGGGAA	1	1	1
NC_009778.1	2805937	2807613	CGGTTTATCCCCGCTCGCGCGGGGAACAG	1	1	1
NC_009778.1	3130762	3131511	TTTCTAAGCTGCCTGTACGGCAGTGAAC	1	1	1
NC_009785.1	1422479	1424232	GTTGTACAGTTACTTAAATCTTGAGAGTACAAAAAC	1	1	1
NC_009792.1	2033030	2033240	TTTCTAAGCTGCCTGTACGGCAGTGAACA	1	1	1
NC_009800.1	985983	986188	GTTCACTGCCGTACAGGCAGCTTAGAAA	1	1	1
NC_009800.1	2895118	2895696	CGGTTTATCCCCGCTGGCGCGGGGAACTC	1	1	1
NC_009800.1	2920651	2921839	CGGTTTATCCCCGCAGGCGCGGGGAACTC	1	1	1
NC_009801.1	3056469	3057231	CGGTTTATCCCCGCTGGCGCGGGGAACAC	1	1	1
NC_009801.1	3082930	3084484	CGGTTTATCCCCGCTGGCGCGGGGAACAC	1	1	1
NC_009828.1	205527	208415	GTTTCCATCCCTCTAAGGTTCGATTGAAAC	1	1	1
NC_009828.1	1131043	1134585	GTTTCAATCGAACCTTAGAGGGATGGAAAC	1	1	1
NC_009839.1	1440717	1441215	GTTTTAGTCCCTTTTTAAATTTCTTTATGGTAAAAT	1	1	1
NC_009921.1	1655561	1656310	GTTGCGATCCCTCCAGGGATGATCAGCGAC	1	0	0
NC_009921.1	1656335	1657291	GTTGCGATCCCTCCAGGGATGATCAGCGAC	1	0	0
NC_009921.1	1657314	1657804	GTTGCGATCCCTCCAGGGATGATCAGCGACC	1	0	0
NC_009921.1	1674452	1676262	GTTGCGATCCCTCCAGGGATGATCAGCGAC	1	1	1
NC_009921.1	1686501	1689446	GTCGCTGATCATCCCTGGAGGGATCGCAAC	1	1	1
NC_009925.1	4815173	4815426	CTTTCAACCCCCAACACCCTCAAAAGGACGTTGCGAC	0	0	1
NC_009943.1	860152	861365	GTCGCAATCCCCTCTAACAGCGGGTCTCTTCCTTC	1	1	1
NC_009943.1	3590107	3592576	ATGTTCCCCACACGTGTGGGGATGAACCG	1	1	1
NC_009952.1	396423	397710	AGTTTAGCTGTTCAGAATTCGGGGTCCAGCCGCAAC	1	1	1
NC_009952.1	3390218	3392259	GGCTCCCCCGCCCCCGCGGGGATAGACCC	1	1	1
NC_009953.1	2266658	2268213	GGAGCACCCCCACGTGCGTGGGGAGGAC	1	1	1
NC_009953.1	2277288	2277744	GTCCTCCCCACGCACGTGGGGGTGCTCCG	1	1	1
NC_009953.1	2394435	2395806	GGATCACCCCCGCCTGCGCGGGGAACAG	1	1	1
NC_009953.1	2935989	2937300	CTGCTCCCCGCGCATGCGGGGGTGATCCC	1	1	1
NC_009953.1	2939491	2940919	CTGCTCCCCGCGCATGCGGGGGTGATCC	1	1	1
NC_009953.1	5064110	5066457	CCTTCACCGACCCAACGCGGTCGGTCTCCGTTGCGG	1	1	1
NC_009953.1	5587839	5588355	GGATCACCCCCGCGTGTGCGGGGAACAG	1	1	1
NC_009954.1	232507	232870	CTTTCTAATCCCTTTTGGGATTTTC	1	0	1
NC_009954.1	370259	370425	TCTTTCTAATCCCTTTTGGGATTTAC	0	0	1
NC_009954.1	1258729	1259356	GAAAATCCCAAAAGGGATTAGAAAG	1	0	1
NC_009954.1	1588508	1589276	GAAAATCCCAAGAGGGATTAGAAAG	1	0	1
NC_009954.1	1611611	1612095	AAATCCCAAAAGGGATTAGAAAG	1	0	1
NC_009972.1	1533012	1533713	CTTAGAATGGACACAATCCTCTGGCGGGGATTAAAAC	1	1	1
NC_009972.1	1605168	1605578	GTTTTAATCCCCCAGAGAGGATTCAGGTCTTTCGAAT	1	0	1
NC_009972.1	1607487	1608586	GTTTTAATCCCCCAGAGAGGATTCAGGTCTTTCGAAT	1	1	1
NC_009972.1	2565274	2565533	CTTGGAATGGCCTTAATCCTTTGGCAGGGATTTAAAC	1	0	1
NC_009972.1	2842558	2851605	GTTCCATAAATAAAGAATCCCTACAAGGGATTAAAAC	1	1	1
NC_009972.1	3042777	3043474	ATTTCAATCAACGCCCCGAGGAAGAGGGGATTAAAAC	1	1	1
NC_009972.1	3120387	3120707	CTTCCTCGGGGCGTTGATTGAAAT	1	1	1
NC_009972.1	3176514	3176777	ATTCAAATAACCAAAATCCTCGGAAGGGGATTAAAAC	1	0	1
NC_009973.1	102031	109408	ATTTCAATTACTCGATCCGATTAGAGGATACTGAAAC	1	1	1
NC_009973.1	134010	135604	GTAAGAATCATCGCCCCGACGAAGAGGGGTTTAAAAC	1	1	1
NC_009973.1	324096	324354	GTTTCAAAACCCTCGTCGTCGGGCCACCCTATCAAAC	1	0	1
NC_009997.1	3981874	3984902	TTTCTAAGCCGCCTGTGCGGCGGTGAAC	1	1	1
NC_010002.1	1355469	1358979	GTTCGCTGCCGCGTAGGCAGCTCAGAAA	1	1	1
NC_010003.1	2069950	2070245	CTTTTTATCCTACCTATGAGGAATGGAAAC	1	1	1
NC_010003.1	2082390	2085301	CTTTTTATCCTACCTATGAGGAATGGAAAC	1	1	1
NC_010080.1	1587512	1589020	ATTTCAATCCACGCACTCACAAGGAGTGCGAC	1	1	1
NC_010102.1	3050803	3051137	CGGTTTATCCCCGCTGGCGCGGGGAACAC	1	1	1
NC_010120.1	400739	401369	TTCTCATTTCGCAGTGCTACAAT	1	1	1
NC_010125.1	62934	64899	GTTTCAATCCACGCTCCCGCACAGGGAGCGAC	1	1	1
NC_010125.1	2181481	2182177	AGCCTACCATCGGCAAATCGGTAGGGAAACCACGGC	1	1	1
NC_010125.1	2253746	2255116	CGGTTCATCCCCGCACGTGCGGGGAACAC	1	1	1
NC_010159.1	1783633	1783898	TTTCTAAGCTGCCTGTGCGGCAGTGAAC	1	1	1
NC_010162.1	388615	390422	CTCTCCGCCGCTGAAAGGCGGCGGCCCCATTGAAGC	1	1	1
NC_010162.1	4618866	4619138	GAGGAGACGCTGCCGCCGCCGTCGCCGCCAGCGCC	0	0	0
NC_010162.1	5112373	5112650	TCCGCGGCGGCTCCGACGGCGCGCGGCC	0	0	0
NC_010162.1	7332112	7334594	CTCTCCGCCGCTGAAAGGCGGCGGCCCCATTGAAGC	1	1	1
NC_010162.1	7335520	7337235	CTCTCCGCCGCTGAAAGGCGGCGGCCCCATTGAA	1	1	1
NC_010162.1	8022138	8022790	GTTTCAATGCCCTTTGAGCAGGCATGTCCCGTTCGGG	1	1	1
NC_010162.1	12787347	12793800	GCGATCCCCGCCGTGATGCCGGAAGGCGTTGAGCAC	1	1	1
NC_010278.1	236953	239025	TTTCTAAGCTGCCTATACGGCAGTGAAG	1	1	1
NC_010296.1	2814768	2822883	GTTCCAATTAATCTTAAACCCTATTAGGGATTGAAAC	1	1	1
NC_010296.1	2823031	2824595	GTTCCAATTAATCTTAAACCCTATTAGGGATTGAAAC	1	0	1
NC_010296.1	2826227	2829166	GTTCCAATTAATCTTAAACCCTATTAGGGATTGAAAC	1	1	1
NC_010320.1	764966	765328	GTTTTTAGCTTACCTATAAGGGATTGAAAC	1	1	1
NC_010320.1	2340403	2341103	GTTTCAATTCCTTATAGGTAGGCTAAAAAC	1	1	1
NC_010320.1	2342734	2346872	GTTTCAATTCCTTATAGGTAGGCTAAAAAC	1	1	1
NC_010320.1	2348501	2363082	GTTTCAATTCCTTATAGGTAGGCTAAAAAC	1	1	1
NC_010321.1	121654	124892	GTTTTTAGCCTACCTATAAGGAATTGAAAC	1	1	1
NC_010321.1	126455	128025	GTTTTTAGCCTACCTATAAGGAATTGAAAC	1	1	1
NC_010321.1	131247	134492	GTTTTTAGCCTACCTATAAGGAATTGAAAC	1	1	1
NC_010321.1	134717	135610	GTTTTTAGCCTACCTATAAGGAATTGAAAC	1	1	1
NC_010321.1	137173	138136	GTTTTTAGCCTACCTATAAGGAATTGAAAC	1	1	1
NC_010321.1	139699	141463	GTTTTTAGCCTACCTATAAGGAATTGAAAC	1	1	1
NC_010321.1	962975	964275	GTTTTTAGCCTACCTATAAGGAATTGAAAC	1	1	1
NC_010336.1	1788022	1788379	GTCTAAGAACTTTAAATAATTTCTACTGTTGTAGAT	1	0	1
NC_010337.2	269930	271232	CTTTCAATCCCCTACATAGCGGGTCATCCAGTGAAAC	1	1	1
NC_010337.2	602508	603596	CGGTACACCCCCGCGCACGCGGGGAACAT	1	1	1
NC_010376.1	79844	80806	GTTTGAGAATGATGTAATTTCATATAGGTATTAAAC	1	1	1
NC_010381.1	104877	105173	ATTTCAATCCACGCTCCCCTAAGGAGAGCGAC	1	0	1
NC_010410.1	1066097	1069607	GTTCATGGCGGCATACGCCATTTAGAAA	1	1	1
NC_010424.1	1355522	1359324	CTTTCAGTCCCCTTTTCGTCGGGTCGGTCGCTGAAAC	1	1	1
NC_010424.1	1898300	1900891	GTTTCAATCCCTCGTAGGTAGGCTGGAAAC	1	1	1
NC_010424.1	1902524	1904408	GTTTCAATCCCTCGTAGGTAGGCTGGAAAC	1	1	1
NC_010424.1	1906088	1912072	GTTTCAATCCCTCGTAGGTAGGCTGGAAAC	1	1	1
NC_010465.1	1821346	1824138	GTTCACTGCCGCACAGGCAGCTTAGAAA	1	1	1
NC_010465.1	2756275	2758104	TTTCTAAGCTACCTGTGCGGCAGTGAAC	1	1	1
NC_010468.1	1016298	1017060	GAGTTCCCCGCGCCAGCGGGGATAAACCG	1	1	1
NC_010468.1	1018444	1019386	GTTCCCCGCGCCAGCGGGGATAAACCG	1	1	1
NC_010468.1	1044935	1046245	GAGTTCCCCGCGCCAGCGGGGATAAACCG	1	1	1
NC_010468.1	2984512	2984718	TTTCTAAGCTGCCTGTACGGCAGTGAAC	1	1	1
NC_010473.1	2968264	2969027	CGGTTTATCCCCGCTGGCGCGGGGAACTC	1	1	1
NC_010473.1	2994577	2994971	GGTTTATCCCCGCTGGCGCGGGGAACAC	1	1	1
NC_010475.1	1864676	1865652	GTGTCCAAACCATTGATGCCGTAAGGCGTTGAGCAC	1	1	1
NC_010478.1	12084	15035	GTTTCAGTCCCGTAATCGGGATTTAGTGGTTGGAAAG	1	0	1
NC_010480.1	54527	61299	GTTTCCAATCTATTTGCTTCTCAGGTGAAGAGAAAC	1	1	1
NC_010482.1	433484	433638	CTTTCAATCCTCTTTTCATCGAGAC	0	1	1
NC_010482.1	444084	451681	GTCTCGATGAAAAGAGGATTGAAAG	1	1	1
NC_010482.1	1331969	1332223	TTCAACTCCCTTTCCGGGATTC	1	0	1
NC_010483.1	544182	545204	GTTTCAATACTTCCTTAGAGGTATGGAAAC	1	1	1
NC_010483.1	557366	559006	GTTTCCATACCTCTAAGGAACTATTGAAAC	1	1	1
NC_010483.1	590886	591315	GTTTCCATACCTCTAAGGAA	1	1	1
NC_010483.1	974476	976309	GTTTCCATACCTCTAAGGAA	1	1	1
NC_010483.1	1062014	1064158	GTTTCAATAGTTCCTTAGAGGTATGGAAAC	1	1	1
NC_010483.1	1223300	1224329	GTTTCAATACTTCCTTAGAGGTATGGAAAC	1	1	1
NC_010483.1	1335693	1336249	GTTTCCATACCTCTAAGGAA	1	1	1
NC_010498.1	2950899	2952209	CGGTTTATCCCCGCTGGCGCAGGGAACAC	1	1	1
NC_010511.1	1943787	1944211	ATCGCCCCCTCGCGGGGGCGCGGATTGAAAC	1	1	1
NC_010511.1	2625132	2625688	ATCGCCCCCTCGCGGGGGCGCGGATTGAAAC	1	1	1
NC_010511.1	6319862	6320979	GTTTCAATCCGCACCCCCGTGAGGGGG	1	1	1
NC_010516.1	1031478	1031901	TGAACATTAACATGAGATGTATTTAAAT	1	0	1
NC_010516.1	2364409	2364630	ATTTGAATACATCTCATGTTAATGTTCAAC	1	0	1
NC_010524.1	1231963	1236875	GTTTCAATCCACGCCCGCCAGTTTCCCGGCGAGCGAC	1	1	1
NC_010545.1	2288188	2292426	GGCTCATCCCCGCTGGCGCGGGGAGCAC	1	1	1
NC_010546.1	359601	359851	AAGTTTCCATTCAACTAGGTTCTCCGTTAAGAGAAAG	1	0	1
NC_010546.1	809863	810664	GTTTCCATTCAACTAAGTTCTCTTATAAAAAGAGAG	1	1	1
NC_010546.1	1203543	1203934	ATGGCCTAACCTTTGATGCCGTAAGGCGTTGATCAC	1	1	1
NC_010556.1	173194	174213	GTCGCACTCCTCGTGAGTGCGTGGATTGAAAT	1	1	1
NC_010572.1	4137470	4138536	GTGGTCCCCGCGCGTGCGGGGGTGTTCCC	1	1	1
NC_010572.1	4141680	4142748	GTGGTCCCCGCGCGTGCGGGGGTGTTCCC	1	1	1
NC_010572.1	4152729	4154037	GTGGTCCCCGCGCGTGCGGGGTTGTTCC	1	1	1
NC_010610.1	816913	818163	GTATTCCCCATGTATGTGGGGGTGATCC	1	1	1
NC_010610.1	819534	820967	GTATTCCCCATGTATGTGGGGGTGATCC	1	1	1
NC_010610.1	1393492	1393733	ATTTCAATCCACGCACCCCCGCGAAGGAGTGCGAC	0	1	1
NC_010628.1	723989	724316	ACCTCATCCCTGATAGGGATTCAAAC	1	0	1
NC_010628.1	1228879	1229486	ATTGCAATTTATCAAAATCCCTATTAGGGATTGAAAC	1	1	1
NC_010628.1	1601610	1605868	GTTTCAATCCCTAATAGGGATTTTGAGAAATTGCAAT	1	1	1
NC_010628.1	3338171	3341197	GTTTCAATCCCTGATAGGGATTTTGATGAATTGCAAT	1	1	1
NC_010628.1	6982664	6983554	CTTTCAACCCACCCAGTACCTGGAGGGTTGTTGCCAC	1	1	1
NC_010628.1	7769880	7771303	GTTTCAATCCCTAATAGGGATTTTGATGAATTGCAAT	1	1	1
NC_010634.1	1890509	1891261	GTTCACTGCCGCACAGGCAGCTTAGAAA	1	1	1
NC_010634.1	2882839	2883348	TTTCTAAGCTGCCTGTGCGGCAGTGAAC	1	1	1
NC_010644.1	266139	267032	ATTCTATAAAATCAATTCTCGGAGGGCAACCCTAAC	1	1	1
NC_010655.1	2438205	2438965	GTTTTGCCTTGAATCCAAAATAAGGCACAGTACAAC	1	1	1
NC_010655.1	2507587	2507813	GTTTCAATCCACGCACTCCTTGCGGAGTGCGAC	0	1	1
NC_010674.1	2143425	2144430	ATTTAAATACATCTCATGTTAAGGTTAATC	1	0	1
NC_010694.1	934258	935308	GTTCACTGCCGCACAGGCAGCTTAGAAA	1	1	1
NC_010694.1	946114	947582	GTTCACTGCCGTACAGGCAGCTTAGAAG	1	1	1
NC_010717.2	4539666	4544623	GTCGCGTCCTCACGGGCGCGTGGATTGAAAC	1	1	1
NC_010723.1	1666819	1667108	GATTAACCTTAACATGGGATGTATTTAAAT	1	0	1
NC_010723.1	1753788	1754545	GATTAACATTAACATGGGATGTATTTAAAT	1	0	1
NC_010729.1	1410010	1410839	GTTGTCTCCACCCTTCTAACTAAGGGTATTCCCAAC	1	1	1
NC_010729.1	1813218	1813518	GTTGTGTGTACCCTTCGAATAGAGGGTAGATCCAAC	1	1	1
NC_010729.1	2181483	2189363	GTTTTAATTCCTGTATGGTGCAATTGAAAT	1	1	1
NC_010730.1	26280	27614	CTTTATAACCCACACGGTTCAGATGTAAC	1	1	1
NC_010730.1	693081	694221	GTTACATCTGAACCGTGTGGGTTATAAA	1	1	1
NC_010730.1	1561789	1562087	GGTTACATCTGAACCGTGTGGGTTATAAAG	1	0	1
NC_010794.1	824621	824925	GTTTCAAGCCCAGTGCACTGGGATA	1	0	1
NC_010794.1	825655	825894	GTTTCAAGCCCAGTGCACTGGGATATATCATCAAC	1	0	1
NC_010794.1	826620	827125	GTTTCAAGCCCAGTGCACTGGGATACATCATCAAC	1	0	1
NC_010803.1	499775	508012	CTTATAATTGCACCAATATGGAATTGAAAC	1	1	1
NC_010803.1	1009934	1011874	CTTTATATCTAATTGCACTCATTGAGGATTGAAAC	1	1	1
NC_010803.1	1015191	1016257	CTTTATATCTAATTGCACTCA	1	1	1
NC_010814.1	2638385	2641465	CGGTTCATCCCCGCGGGTGCGGGGAACGG	1	1	1
NC_010816.1	2262844	2265578	CAAGCTTATCAAGAAGGGTGAATGCTAATTCCCAGC	1	1	1
NC_010831.1	1353853	1354412	GTAGGAAGACCCGATTAGCTACAGGGGATTGAGAC	1	1	1
NC_010831.1	1363798	1364369	GTAGATGAAGACCCGCTTGGATAAAGGGGATTGAGAC	1	1	1
NC_010831.1	2342645	2345418	GTCTTCCCCACAGGCGTGGGGGTGTTTC	1	1	1
NC_010831.1	2492268	2492695	GTTTCAATTCTCCATGAGTGCGATTAGAT	1	1	1
NC_010939.1	243044	244812	TTTCTAAGCTGCCTATACGGCAGTGAAG	1	1	1
NC_010995.1	2797479	2802278	GTTTCAATCCACGCGCTCGCGAAGAGCGCGAC	1	1	1
NC_010999.1	2327047	2328469	GCTCTTGAACTGATTGATTCGACATCTACCTGAGAC	1	1	1
NC_011025.1	539512	541733	ACTTTTGGACTGTACAATTTTTATATAGAGTAAAG	1	1	1
NC_011026.1	2683899	2694522	GTTTCAATTCCACATTGGTGCAATTAGATG	1	1	1
NC_011026.1	2813146	2819595	GTTTCAATTCCACATTGGTGCAATTAGATG	1	1	1
NC_011027.1	87151	88366	AATACGCTAAAGCGTGCAATGAAATGAAAT	1	1	1
NC_011059.1	1536023	1538308	GAAACACCCCCACGCCTGTGGGGAAGAC	1	1	1
NC_011059.1	2174894	2175529	GTCTCAATCCCCCTTACTCAATCGGGTCTTCCTACAC	1	1	1
NC_011059.1	2177295	2177690	GTCGCAATCCCCTGTAGCTAATCGGGTCTTCAAAC	1	1	1
NC_011059.1	2189180	2189643	GTCTCAATCCCCTTTATCCAAGCGGGTCTTCATCTAC	1	1	1
NC_011060.1	1762053	1768383	GTCGCGCCCCCTGCGGGCGCGTGGATTGAAAC	1	1	1
NC_011060.1	2544258	2546301	CATCATATCTTATTGCACGCATAGCGGATTGAAAC	1	1	1
NC_011060.1	2546435	2546753	CATCATATCTTATTGCACGCATAGCGGATTGAAAC	1	0	1
NC_011080.1	3054858	3056473	CGGTTTATCCCCGCTGGCGCGGGGAACAC	1	1	1
NC_011080.1	3073142	3074328	CGGTTTATCCCCGCTGGCGCGGGGAACAC	1	1	1
NC_011083.1	3051216	3052879	CGGTTTATCCCCGCTGGCGCGGGGAACAC	1	1	1
NC_011083.1	3069136	3070263	CGGTTTATCCCCGCTGGCGCGGGGAACAC	1	1	1
NC_011094.1	2981948	2982709	GGTTTATCCCCGCTGGCGCGGGGAACAC	1	1	1
NC_011094.1	2999468	3000531	CGGTTTATCCCCGCTGGCGCGGGGAA	1	1	1
NC_011126.1	1037709	1039665	GTTTTGTTTGTACCTATAGGGGATTGAAAC	1	1	1
NC_011134.1	581379	582010	GTCTCGCCCCATACGGGCGAGTGGATTGAAAT	1	1	1
NC_011134.1	1366028	1367186	GTTTTGGAACCATTCAATACAGCATAACTCTAAAAC	1	1	1
NC_011138.3	3208644	3212029	CGGTTCATCCCCGTGGGCACGGGGAACAC	1	1	1
NC_011145.1	892797	896865	GGCTTCCCCGCGTGCGCGGGGATCGACCC	1	1	1
NC_011145.1	899036	899859	GGCTTCCCCGCGTGCGCGGGGATCGACCC	1	1	1
NC_011147.1	2885104	2885560	CGGTTTATCCCCGCTGGCGCGGGGAACAC	1	1	1
NC_011147.1	2902110	2902322	CGGTTTATCCCCGCTGGCGCGGGGAACAC	1	1	1
NC_011149.1	2988104	2989231	CGGTTTATCCCCGCTGGCGCGGGGAACAC	1	1	1
NC_011149.1	3005516	3006033	CGGTTTATCCCCGCTGGCGCGGGGAACAC	1	1	1
NC_011274.1	2968479	2969117	GTTTATCCCCGCTGGCGCGGGGAACAC	1	1	1
NC_011294.1	2961369	2961886	CGGTTTATCCCCGCTGGCGCGGGGAACAC	1	1	1
NC_011294.1	2978039	2978677	GTTTATCCCCGCTGGCGCGGGGAACAC	1	1	1
NC_011295.1	1263869	1264966	GTTTCAATCCCTTGTAGGTAAGCTAGAAAC	1	1	1
NC_011297.1	46251	50335	GTTTGTAGCGTGCCTATAAGGGATTGAAAC	1	1	1
NC_011297.1	71017	73143	GTTTAAATCCCACATAGTTCAGATCAAAC	1	1	1
NC_011297.1	178425	182925	GTTTGTAGCGTGCCTATAAGGGATTGAAAC	1	1	1
NC_011353.1	3702619	3702832	CGGTTTATCCCCGCTGGCGCGGGGAACACA	1	1	1
NC_011365.1	388302	388602	AGCCTACCATCGGCAAATCGGTAGGGAAACCACGGC	1	1	1
NC_011365.1	460171	461968	CGGTTCATCCCCGCACGTGCGGGGAACAC	1	1	1
NC_011365.1	1814791	1817998	GTCGCTCCCTGTGCGGGAGCGTGGATTGAAAC	1	1	1
NC_011365.1	1819354	1820112	GTCGCTCCCTGTGCGGGAGCGTGGATTGAAAC	1	1	1
NC_011375.1	827276	827578	GTTTTAGAGCTATGCTGTTTTGAATGGTCCCAAAAC	1	1	1
NC_011375.1	1201583	1201948	ATTTCAATCCACTCACCCATGAAGGGTGAGAC	1	1	1
NC_011415.1	3114958	3116390	CGGTTTATCCCCGCTGGCGCGGGGAACAC	1	1	1
NC_011415.1	3142092	3143341	CGGTTTATCCCCGCTGGCGCGGGGAACTC	1	1	1
NC_011420.2	1984941	1985800	CTTCCTCGGCCCCTCGGGCCGAGGCCTCATTGAAGC	1	1	1
NC_011420.2	3012114	3015057	GCTTCAATGAGGCCCCGGCATTTCTGCCGGGGAAAG	1	1	1
NC_011420.2	3431849	3432977	GGGTTCATCCCTGCACATGCAGGGGAAAG	1	1	1
NC_011420.2	3434640	3434926	GGGTTCATCCCTGCGGGGGCAGGGGCGAC	1	0	1
NC_011420.2	3435439	3436871	GGGTTCATCCCTGCGGGGGCAGGGGCGAC	1	1	1
NC_011420.2	3607000	3609077	CCGCAGCCCTCTCCCCGCTACCGAGGGGACTGAAAC	1	1	1
NC_011529.1	294115	295760	GTTTCAATTCTCCTAGAGTCTTATTGCAAC	1	1	1
NC_011529.1	728607	730178	GTTTCAATAAGACTCTAAGAGAATTGAAAG	1	1	1
NC_011529.1	818815	819904	GTTCCAGTAGGACAGAATTGTGTGGAAAG	1	1	1
NC_011529.1	828033	828603	GGACAGAATTGTGTGGAA	1	0	1
NC_011529.1	994802	997976	TTTCAATTCTCTTAGAGTCTTATTGCAAC	1	1	1
NC_011567.1	804176	809818	GTTTTATCTGAACGTAGTGGGATGTAAAG	1	1	1
NC_011567.1	812914	816909	GTTTTATCTGAACGTAGTGGGATGTAAAG	1	1	1
NC_011586.1	2988219	2991309	TTTCTAAATGGCGTATGCCGCCATGAAC	1	1	1
NC_011595.1	1068201	1070871	GTTCATGGCGGCATACGCCATTTAGAAA	1	1	1
NC_011653.1	309783	310511	GTTTAGAATCTACCTATGAGGAATGAAAAC	1	0	0
NC_011653.1	310520	311880	GTTTAGAATCTACCTATGAGGAATGAAAAC	1	1	1
NC_011653.1	326882	329288	GTTTTCATTCCTCATAGGTAGATTCTAAAC	1	1	1
NC_011653.1	368611	371819	GTTTAGAATCTACCTATGAGGAATGAAAAC	1	1	1
NC_011653.1	499001	501657	GTTTTCATTCCTCATAGGTAGATTCTAAAC	1	1	1
NC_011653.1	752131	754423	GTTTTCATTCCTCATAGGTAGATTCTAAAC	1	1	1
NC_011653.1	763251	763826	GTTTTCATTCCTCATAGGTAGATTCTAAAC	1	1	1
NC_011653.1	884383	885814	ATTTCAATTCCTGCAAGGTAAGGTACAAAC	1	1	1
NC_011653.1	1182890	1184387	GTTTCAATTCCTACAAGGTAAGGTACAAAC	1	1	1
NC_011653.1	1260668	1262686	GTTTCAATCCCTAATAGGTATGCTAAAAAC	1	1	1
NC_011653.1	1332270	1333053	GTTTTCATTCCTCATAGGTAGATTCTAAAC	1	1	1
NC_011653.1	1959889	1963518	ATTTCAATTCCTACAAGGTAAGGTACAAAC	1	1	1
NC_011660.1	2094577	2096358	ATTTACATTTCATAATAAGTAGTTAAAAC	1	1	1
NC_011660.1	2111970	2112389	ATTTACATTTCACATTAAGTAACTAAAAC	1	1	1
NC_011662.2	2518068	2520906	GGTTCCCCCGCGTCCGCGGGGATAGGCCC	1	1	1
NC_011726.1	514093	514711	GTTTCAATCCCATTACTAGGATTCATTAAAAAGAAAC	1	1	1
NC_011726.1	911958	913021	GTTTCTTATTAATGAATCCTAGTAATGGGATTGAAAC	1	1	1
NC_011726.1	3093016	3093354	AGTTTCATCAACCCTCCTGATGTGGGATGGGTTGAAAG	1	0	1
NC_011726.1	3103985	3104241	GTTTCATACAGGTTTTTGACCTCCCATTGATTGAAAGA	1	1	1
NC_011726.1	4328520	4331328	GTTTCAATCCCATTGCTAGGATTCATTAATAAGAAAC	1	1	1
NC_011729.1	873484	874248	GTTTCCAACAATTCCTATTCTACCCAATAGGTAGGG	1	1	1
NC_011729.1	884071	885274	GTTTCCAACAAGTCCTATTCAACCCAATAGGTAGGG	1	1	1
NC_011729.1	1894682	1904400	CTTTCTATTTAATGAATCCTGGTAACGGGATTGAAAC	1	1	1
NC_011729.1	2393454	2393698	GTTTCCAACAATTCCTATTCAACCCAATAGGTAGGG	1	0	1
NC_011729.1	2726174	2729811	GTATTCCCCATGCTTGTGGGGGTGAACCG	1	1	1
NC_011729.1	2841763	2844496	GTTTCAATCCCGTTGCCAGGATTCATTAAATAGAAAG	1	1	1
NC_011729.1	3575123	3575742	GTTACAATTAAAATGAATCCCTATTAGGGATTGAAAC	1	1	1
NC_011729.1	3796368	3797432	GTTTCCAACAAGTCCTATTCAACCCAATAGGTAGGG	1	1	1
NC_011729.1	4019764	4021254	CCCTACCTATTGGGTTGAATAGGAATTGTTGGAAAC	1	1	1
NC_011729.1	5095709	5096251	GTTTCAATCCCGTTGCCAGGATTCATTAATTAAAAAG	1	1	1
NC_011737.1	168132	169237	GTGATCAACGCCTTTCGGCATCAAAGGTTAAAGTAG	1	1	1
NC_011738.1	262868	263274	CCCTACCTATTGGGTTAAATAGGAATAGTTGGAAAC	1	1	1
NC_011740.1	311192	312197	GAGTTCCCCGCGCCAGCGGGGATAAACCG	1	1	1
NC_011740.1	326989	328178	GAGTTCCCCGCGCCAGCGGGGATAAACCG	1	1	1
NC_011741.1	2926710	2927775	CGGTTTATCCCCGCTGGCGCGGGGAACAC	1	1	1
NC_011741.1	2953474	2954784	GGTTTATCCCCGCTGGCGCGGGGAACAC	1	1	1
NC_011748.1	3120000	3120944	GGTTTATCCCCGCTGGCGCGGGGAACTC	1	1	1
NC_011766.1	752211	758011	GAATACAATAGAAAGAATTGAAAG	1	1	1
NC_011766.1	768269	768747	GAAGCAATAATGAAGAATTGAAAG	1	1	1
NC_011768.1	6093235	6097299	GTCTTCCCCACGCCCGTGGGGGTGTTTC	1	1	1
NC_011769.1	2444692	2448151	GTCGCCCCTCACGCGGGGGCGTGGATAGAAAC	1	1	1
NC_011770.1	1571725	1572595	GTTCACTGCCGTACAGGCAGCTAAGAAA	1	1	1
NC_011830.1	2346027	2349229	GTCACTCCTCGTATGAGGAGTGTGGATTGAAAT	1	1	1
NC_011830.1	2361840	2365779	GTCGAGGCCTCTACGAGGCTCGAGGGTTGAAAT	1	1	1
NC_011830.1	4165528	4166021	GTTTCAATCCCTTATAGGTAAGCTAACAAC	1	1	1
NC_011830.1	4172989	4174143	GTTTCAATCCCTCATAGGTAAGCTAACAAC	1	1	1
NC_011830.1	4179282	4183304	GTTTCAATTCCTCATAGGTAAGCTAACAAC	1	1	1
NC_011831.1	688003	688482	TTTCAGTGCTCTACCGTGAGCCGAAAGTATTGAAAC	1	0	1
NC_011831.1	689333	700642	GTTTCAGTGCTCTACCGTGAGCCGAAAGTATTGAAAG	1	1	1
NC_011831.1	3268989	3269501	AGATGTCTCGCTTCGCTCGACATG	0	0	0
NC_011831.1	3342946	3343136	GGCGCGAAGGACGCAGAGCACGCAGAGGTTTTTTGTTG	0	0	1
NC_011831.1	4194732	4201804	CTTCAAAACACCAAAATCCCCGTGAGGGGATTGAAA	1	1	1
NC_011832.1	1642842	1649035	CGGTTCATCCCCACGCTTGTGGGGAACTC	1	1	1
NC_011835.1	642757	644162	CCCTCAATGAAGCTCCGAAGCCGAGACTTCGGAGAT	1	1	1
NC_011837.1	2298662	2299412	ATTTAAATACAATCCTTGTTAAGGTTCAAC	1	1	1
NC_011837.1	2754449	2755268	ATTTAAATACAATCCTTGTTAAAGTTCAAC	1	1	1
NC_011837.1	2756696	2757118	ATTTAAATACAATCCTTGTTAAAGTTCAAC	1	1	1
NC_011837.1	2766590	2768194	ATTTAAATACAATTCTTGTTAAGATTCAAC	1	1	1
NC_011837.1	3510142	3511358	ATTTAAATACAAATCTTGTTAAGTTTCAAC	1	0	1
NC_011880.1	48239	54633	GTCCCTACTTGTTAGGGAAATCAATTGAATGGAAAC	1	1	1
NC_011880.1	98159	99155	GTCCCTACTTGTTAGGGAAATCAATTGAATGGAAAC	1	0	1
NC_011883.1	1083778	1085579	GTGTTCCCCACGGGCGTGGGGATGAACCG	1	1	1
NC_011884.1	2421821	2425592	GTTTCCAAGCCTGAATCCCGGTCTACGGGACTGAAAC	1	1	1
NC_011884.1	4118394	4123555	CGGCTCACCCCCACAGGTATGGGGACAAC	1	1	1
NC_011891.1	883708	886604	GGCTTCCCCGCGTGCGCGGGGATCGACCC	1	1	1
NC_011891.1	888745	892491	GGCTTCCCCGCGTGCGCGGGGATCGACCC	1	1	1
NC_011894.1	623359	623959	GTGCCAACGCGCTCAGGATCTGGCGCCCACTGCGAC	1	1	1
NC_011894.1	862969	863720	GTTTCAATCCGCGCCCCCGTGAGGGGGCGAC	1	1	1
NC_011894.1	5490219	5494275	CGGATCATCCCCGCATCCGCGGGGGACAC	1	1	1
NC_011894.1	6088405	6089164	GTTTCAATCCGCGCCCCCGTGAGAGGGCGAC	1	1	1
NC_011898.1	1800643	1801009	CGTAGGAGCGTGGATTGAAAT	1	1	1
NC_011898.1	1802269	1802838	GTCGCTCCTCTCGTAGGAGCGTGGATTGAAAT	1	1	1
NC_011898.1	3652356	3652923	GTTATAGCTCCAATTCAGGCTCCGATATGCTATAAT	1	1	1
NC_011899.1	1621710	1623280	GTTTCAATCCTTCTTATGCTGGATGTATCAATTAATC	1	1	1
NC_011901.1	1919870	1920472	GTCCCTACCCGGGAAGCCGTTAAGGCTGTTGAAAC	1	1	1
NC_011901.1	2573619	2578230	GCTTCAATGAGGCCGCGGCTAAATGCCGCGGATGAC	1	1	1
NC_011959.1	31266	36269	GTTTCGACAGTACCTATGAGGGCTTGAAAC	1	1	1
NC_011963.1	1994974	1997002	GTCGCCCCTCACGCGGGGGCGTGGATCGAAAC	1	1	1
NC_011978.1	75114	75482	GTTTCCATACCTCTAAGGAAGGATTGAAAC	1	1	1
NC_011978.1	271823	272186	GTTTCAATACTTCCTTAGAGGTATGGAAAC	1	1	1
NC_011978.1	311328	311756	GTTTCCATACCTCAAAGGAAGTATTGAAAC	1	1	1
NC_011978.1	704815	705244	GTTTCAATACTTCCTTAGAGGTATGGAAA	1	1	1
NC_011978.1	713421	715291	GTTTTTATCTTCCTAAGAGGAATATGAAC	1	1	1
NC_011978.1	1152060	1152421	GTTTCAATACTTCCTTTGAGGTATGGAAAC	1	1	1
NC_011979.1	3765797	3767699	GTTTCAATCCTCGCCCGCCTTTACAGACGGGCGCTAC	1	1	1
NC_011992.1	61494	62454	GTTGTAGCTCCCTCTCTCACCCCGGATAGCTACACT	1	1	1
NC_011993.1	877322	877890	GTTCACTGCCGTACAGGCAGCTTAGAAA	1	1	1
NC_011993.1	886949	888299	GTTCACTGCCGTACAGGCAGCTTAGAAA	1	1	1
NC_012030.1	67424	76153	GCTTCAAACCCACGAGGGGTTCGGCTGAAAG	1	1	1
NC_012030.1	333644	339403	GTCGAGACACTCAGAAAACCCAGCACGGGATTGAAAC	1	1	1
NC_012032.1	709669	731306	TTTCAATCCCCTCGCGGGGATTTTGGTTTTTTGAAG	1	1	1
NC_012032.1	3958398	3986066	CTTTCAACAATTTCGGCTCACGGTAGAGCACTGAAAC	1	1	1
NC_012032.1	4543860	4550058	CAGCAGAGCATTGCCCCGCAATGAAGGGGTTTGAAAC	1	1	1
NC_012034.1	151653	160400	GTTTTATCTGAACTATGAGGGATGTAAAC	1	1	1
NC_012034.1	164243	165518	GTTTTATCTGAACTATGAGGGATGTAAAC	1	1	1
NC_012034.1	2803919	2807402	GTTTGTAGCCTTCCCTTTGGGGATTGAAAC	1	1	1
NC_012034.1	2828425	2831032	GTTTGTAGCCTCCCCTTTGGGGATTGAAA	1	1	1
NC_012034.1	2856807	2857631	GTTTGTAGCCTCCCCTTTGGGGATTGAAAC	1	1	1
NC_012034.1	2866257	2868585	ATTTGTAGCCTCCCCTTTGGGGATTGAAAC	1	1	1
NC_012108.1	629856	636222	CCTGGAATGCCTGATCCACGACAACAAGGATTGAAAC	1	1	1
NC_012125.1	3010603	3011242	CGGTTTATCCCCGCTGGCGCGGGGAACAC	1	1	1
NC_012125.1	3028680	3029258	CGGTTTATCCCCGCTGGCGCGGGGAACAC	1	1	1
NC_012207.1	3065405	3066833	GTTTCCGTCCCCTCTCGGGGTTTTGGGTCTGACGAC	1	1	1
NC_012207.1	3068155	3070326	GTTTCCGTCCCCTCTCGGGGTTTTGGGTCTGACGAC	1	1	1
NC_012214.1	930382	931083	GTGTTCCCCGCGTGAGCGGGGATAAACCG	1	1	1
NC_012214.1	941215	942160	GTGTTCCCCGCGTATGCGGGGATAAACCG	1	1	1
NC_012214.1	951488	952116	GTTCACTGCCGCACAGGCAGCTTAGAAA	1	1	1
NC_012214.1	961930	962258	GTTCACTGCCGTACAGGCAGCTTAGAAA	1	1	1
NC_012416.1	842141	842456	CGTCATCCCGCTACGTGTTAGCGG	0	0	0
NC_012438.1	235670	236744	GTTTTCTCCCGACTATGAGGGAATTGAAG	1	1	1
NC_012438.1	236818	237391	GTTTTCTCCCGACTATGAGGGAATTGAAG	1	0	0
NC_012438.1	290881	291432	GTTTTGTCTGAACTATGTGGGATAGAAAG	1	1	1
NC_012438.1	755555	757154	TTTATATCCCACATAGTTCAGACAAAAC	1	1	1
NC_012438.1	788246	788740	GTTTCAATTCCTCATAGGCACTCTAAAAAC	1	1	1
NC_012438.1	968826	969463	GTTTTTCTCCCGACTATGAGGGAATTGAAA	1	1	1
NC_012438.1	1002143	1002836	GTTTTTAGAGTGCCTATAAGGAATTGAAAC	0	1	1
NC_012438.1	1003191	1003415	GTTTTTTCCCGACTATGAGGGAATTGAAGG	1	0	1
NC_012438.1	1005985	1006404	GTTTTTTCCCGACTATGAGGGAATTGAAG	1	1	1
NC_012438.1	1081329	1081815	GTTTTCTCCCGACTATGAGGGAATTGAAG	1	0	1
NC_012438.1	1082775	1083474	GTTTTTAGAGTGCCTATGAGGAATTGAAAC	0	1	1
NC_012438.1	1299663	1301093	GTTTTTCTCCCGACTATGAGGGAATTGAAG	1	1	1
NC_012438.1	1493361	1494643	GTTTTTTCCCGACTATGAGGGAATTGAAG	1	1	1
NC_012438.1	1580053	1580761	GTTTTTCTCCCGACTATGAGGGAATTGAAAC	1	1	1
NC_012440.1	1254082	1254830	CTTTCTATCCCACTTAGTTCAAAGAAAAC	1	1	1
NC_012440.1	1269027	1269447	GTTTTTTCTGAACCAAGTGGGGTATAAATT	1	1	1
NC_012440.1	1302352	1303310	GTTTTCTTTGAACCAAGTGGGATAGAAAG	1	1	1
NC_012470.1	1604883	1606107	ATTTCAATCCACTCGCCCGCAAAGGGCGAGAC	1	1	1
NC_012483.1	894164	895723	GTTTCAATCCACGCGCCCGCGAGGGGCGCGAC	1	1	1
NC_012490.1	2606280	2606538	GCCAAGAAGGCTCCGGCCAAGACCGCAGCCAAG	0	0	0
NC_012560.1	3261021	3263057	GTTTCAATCCACACGCCCGCATGGGGCGTGAC	1	1	1
NC_012560.1	3264983	3266352	GTTTCAATCCACACGCCCGCATGGGGCGTGAC	1	1	1
NC_012563.1	2455807	2456100	ATTTAAATACATCTCATGTTAATGTTCAAC	1	0	1
NC_012563.1	2563317	2563804	ATTTAAATACATCATATGTTACTGTTCAAC	1	0	1
NC_012582.1	343448	345856	GTCTTCCCCACGCAGGTGGGGGTGTTTC	1	1	1
NC_012588.1	827532	830035	GATTAATCCTAAAAGGAATTGAAAG	1	1	1
NC_012588.1	848254	849988	CTTTCAATTCTATAGTAGATTATC	1	1	1
NC_012588.1	854585	861943	GATAATCTACTATAGAATTGAAAG	1	1	1
NC_012589.1	619170	627116	CTTTCAATTCTATAGTAGATTAAC	1	1	1
NC_012589.1	631173	637795	GTTAATCTACTATAGAATTGAAAG	1	1	1
NC_012590.1	992984	998928	GTGCTCCCCGCGTAAGCGGGGATGAGCC	1	1	1
NC_012622.1	698832	700751	CTTTCAATTCTATAGTAGATTAGC	1	1	1
NC_012622.1	706738	708430	GCTAATCTACTATAGAATTGAAAG	1	1	1
NC_012623.1	1886794	1889025	CTTTCAATTCTATAGTAGATTAGC	1	1	1
NC_012623.1	1893081	1897307	GCTAATCTACTATAGAATTGAAAG	1	1	1
NC_012632.1	911634	916223	GATTAATCCTAAAAGGAATTGAAAG	1	1	1
NC_012632.1	935641	941865	CTTTCAATTCTATAGTAGATTATC	1	1	1
NC_012632.1	946464	950691	GATAATCTACTATAGAATTGAAAG	1	1	1
NC_012658.1	2385934	2386422	ATTTAAATACATCTCATGTTAATGTTCAAC	1	1	1
NC_012658.1	2386675	2386836	CTTAAATACATCCTATGTTAAGGTTCAAC	0	0	1
NC_012691.1	1497897	1503446	CTTCACTGCCGCACAGGCAGCTTAGAAA	1	1	1
NC_012724.2	1995499	1995830	TTTCTAAGCTGCCTACACGGCAGCGAAC	1	1	1
NC_012726.1	837982	843028	CTTTCAATTCTATAGTAGATTATC	1	1	1
NC_012726.1	861533	865382	GATAATCTACTATAGAATTGAAAG	1	1	1
NC_012731.1	3001172	3002603	GAAACACCCCCACGTGCGTGGGGAAGAC	1	1	1
NC_012759.1	2761534	2762297	CGGTTTATCCCCGCTGGCGCGGGGAACTC	1	1	1
NC_012759.1	2787847	2788241	GGTTTATCCCCGCTGGCGCGGGGAAC	1	1	1
NC_012778.1	1467679	1468217	ATCTACAAAGTAGAAATTATTTAAGGTTATTCAAAC	1	0	1
NC_012781.1	1596897	1599829	ATTTTAGTAACTGAATAATTTACGTGACTGTAAAAC	1	1	1
NC_012781.1	2352852	2354472	ATTTCAATCCACGCTCCCACGAGAGGAGCGAC	1	1	1
NC_012785.1	439674	442253	GTTTCCATACCACATTGGTTCTTTCCAAA	1	0	1
NC_012785.1	530299	530724	GTTTGGTAAGAACCAATGTGGTATGGAAAC	1	1	1
NC_012785.1	719735	725328	GTTTATAGAATACCTATGAGGAATTGAAAC	1	1	1
NC_012793.1	348816	350124	GTTTTTATCTTACCTATGAGGAATTGAAAC	1	1	1
NC_012793.1	358936	361432	GTTTGTATCTTAACTATGAGGAATTGAAAC	1	1	1
NC_012793.1	370552	371450	GTTTTTATCTTACCTATGAGGAATTGAAAC	1	1	1
NC_012793.1	372877	373162	GTTTTTATCTTACCTATGAGGAATTGAAA	1	1	1
NC_012793.1	2059332	2062031	CTTTATATCCCACTACGTTCAGATAAAAC	1	1	1
NC_012794.1	26791	27218	GTTTCAATTCCTCATAGGTAAGATAAAAAC	1	1	1
NC_012796.1	1589784	1591828	GTCGCCCCCTGCGCGGGGGCGTGGATTGAAAC	1	1	1
NC_012796.1	4725356	4726585	TTTCTGAGCTGCCTATGCGGCAGTGAAC	1	1	1
NC_012804.1	208373	208937	CTTTCAATTCTCCTAGAGTCTTATTGCAAC	1	1	1
NC_012804.1	1221277	1222718	GTTGCAATAAGACTCTAGGAGAATTGAAAG	1	1	1
NC_012804.1	1857021	1857814	CTTTCAATTCTCCTAGAGTCTTATTGCAAC	1	1	1
NC_012814.1	1511614	1513233	CCCTCAATGAAGCTCCGAAGCCGAGACTTCGGAGAT	1	1	1
NC_012815.1	1511546	1512951	CCCTCAATGAAGCTCCGAAGCCGAGACTTCGGAGAT	1	1	1
NC_012883.1	1328781	1330412	GTTCCAATAAGACTTTAAAAGAATTGAAAG	1	1	1
NC_012891.1	1173567	1174793	GTTTTGGGACCATTCAAAACAACATAGCTCTAAAAC	1	1	1
NC_012892.2	2717661	2717934	CGGTTTATCCCCGCTGGCGCGGGGAACAC	1	1	1
NC_012892.2	2736167	2736990	CGGTTTATCCCCGCTGGCGCGGGGAACAC	1	1	1
NC_012913.1	342336	342903	GCAGCCGCCTCCGCGCGGCTGTGTGTTGAAAC	1	1	1
NC_012917.1	3681989	3682375	GTCCTTACGGACGCTCCCTGACTGAAGGGATTAAGAC	1	1	1
NC_012943.1	1290259	1291827	GTCGTCAGACCCAAAACCCCGAGAGGGGACGGAAAC	1	1	1
NC_012943.1	1293191	1294472	GTCGTCAGACCCAAAACCCCGAGAGGGGACGGAAAC	1	1	1
NC_012947.1	1002907	1003730	GTGTTCCCCGCGCCAGCGGGGATAAACCG	1	1	1
NC_012947.1	1021963	1022236	GTGTTCCCCGCGCCAGCGGGGATAAACCG	1	1	1
NC_012962.1	2857969	2858777	TTTCTAAGCTGCCTGTACGGCAGTGCAC	1	1	1
NC_012962.1	3127339	3127847	TTTCTAAGCTGCCTGTGCGGCAGTGAAC	1	1	1
NC_012962.1	3133240	3133689	TTTCTAAGCTGCCTGTACGGCAGTACAC	1	1	1
NC_012962.1	3153227	3154156	TTTCTAAGCTGCCTGTACGGCAGTGAAC	1	1	1
NC_012967.1	2772560	2772833	CGGTTTATCCCCGCTGGCGCGGGGAACAC	1	1	1
NC_012967.1	2792512	2793335	CGGTTTATCCCCGCTGGCGCGGGGAACAC	1	1	1
NC_012971.2	2717667	2717940	CGGTTTATCCCCGCTGGCGCGGGGAACAC	1	1	1
NC_012971.2	2736173	2736996	CGGTTTATCCCCGCTGGCGCGGGGAACAC	1	1	1
NC_012997.1	3463276	3465294	GTTTCAATCCACGCGCTCGCGAGGAGCGCGAA	1	1	1
NC_013008.1	3657344	3657557	CGGTTTATCCCCGCTGGCGCGGGGAACACA	1	1	1
NC_013124.1	996600	998276	GGATCACCCCCGCCTGCGCGGGGAGCAC	1	1	1
NC_013124.1	1000879	1003348	GGATCACCCCCGCCTGCGCGGGGAGCAC	1	1	1
NC_013131.1	4411088	4415571	GGGATCAGCCCCGCGCCTGCGGGGAGCAC	1	1	1
NC_013131.1	4438675	4439802	GGACCAGCCCCGCACGCGCGGGGAG	1	0	1
NC_013131.1	4461262	4464110	GGGATCAGCCCCGCGCCTGCGGGGAGCAC	1	1	1
NC_013156.1	281437	282884	CTTTCCATTCCGTTCCGGTCTGATTTTAAC	1	1	1
NC_013156.1	347388	347890	GTTAAAATCAGACCGGAACGGTATGGAAAG	1	1	1
NC_013156.1	531678	532047	TTTCCATTCCGAAACGGTCTGATTTTAAC	1	1	1
NC_013156.1	675145	676254	ATTTCCATACCGTTCCGGTCTGATTTTAAC	1	1	1
NC_013156.1	717617	718580	GTTAAAATCAGACCGGAACGGTATGGAAAT	1	1	1
NC_013156.1	760022	760724	GTTAAAATAAGACCGTCTCGGTAT	1	1	1
NC_013156.1	1343404	1343703	GTTAAAATCAGACCGTCTCGGTATGGAAAT	1	1	1
NC_013158.1	1415669	1419119	GCTTCAACCCCACGAGGGTCCGTCTGAAAC	1	1	1
NC_013159.1	1426964	1427420	GTCCGCCCCGCGCGTGCGGGGATGAACC	1	1	1
NC_013159.1	1434699	1434971	GTCCGCCCCGCGCATGCGGGGATGAACC	1	0	1
NC_013159.1	1435657	1436113	GTCTGCCCCGCGCATGCGGGGATGAACC	1	0	1
NC_013159.1	1762887	1764626	CGGACCACCTCCACGTGCGTGGAGAGCAC	1	1	1
NC_013159.1	1774012	1775934	GTGCTCTCCACGCACGTGGAGGTGGTCC	1	1	1
NC_013159.1	1786253	1786645	GGACCATCCCCGCGTGCGCG	1	1	1
NC_013159.1	1796254	1796831	GTCGGCCCCGCGCACGCGGGGATGGTCC	1	1	1
NC_013159.1	2192824	2193301	GTCGGCCCCGCGCACGCGGGGATAG	1	1	1
NC_013159.1	2195668	2196610	GTCGGCCCCGCACACGCGGGGATAG	1	1	1
NC_013159.1	2199040	2199491	GTCGGCCCCGCGCACGCGGGGATGG	1	1	1
NC_013160.1	45214	45763	GTTTCAATCCCTCATAGGGATTAACAATAATTGGAAC	1	1	1
NC_013161.1	512559	513623	GTTTCAATCCCATTACTAGGATTCATTAAAAAGAAAC	1	1	1
NC_013161.1	910345	910959	GTTTCTTATTAATGAATCCTAGTAATGGGATTGAAAC	1	1	1
NC_013161.1	2228752	2229223	GTTTCAACGACCATTCCCAACAGGGATGGGTTGAAAG	1	1	1
NC_013161.1	2288505	2289058	CTTTCAACCTACCCCTTATCGGGATGGCGGTTGAAAC	1	1	1
NC_013161.1	3192356	3192843	CTTTCAACCCATCCCTGTTGGGAATGGTCGTTGAAAC	1	1	1
NC_013161.1	4298966	4299800	GTTTCAATCCCATTGCTAGGATTCATTAATAAGAAAC	1	1	1
NC_013162.1	709243	709669	GTTGTGAATTGCTTTCAAATTTTGTAGTTTTG	1	0	1
NC_013192.1	502903	503089	TTTTAATGGATTCACTATTCTTAC	0	0	1
NC_013192.1	879300	884706	GTTTTAATAGCACAAATTGTATTGTAAAT	1	1	1
NC_013192.1	1402997	1403634	GTTTCAATCCTTGTTTTAATGGATAACTTACTTTAAC	1	1	1
NC_013192.1	1616839	1617772	GTTTCAATCCTTGTTTTAATGGATACTCTACTTTAAC	1	1	1
NC_013194.1	2475506	2479953	GTCTCAATCCCTTTGATTTCAGGGCTGGTTACTGAC	1	1	1
NC_013194.1	2565675	2575157	GTTTCCCCCGCGTCAGCGGGGATAGGCCC	1	1	1
NC_013198.1	2265854	2267474	GCTCTTGAACTGATTGATCTGACATCTACCTGAGAC	1	1	1
NC_013201.1	31919	34849	GCTTCAATCCCACAAGGGTCCGTCTGAAAC	1	1	1
NC_013202.1	2723381	2725579	GTTTCAGACGGACCCTTGTGGGATTGAAGC	1	1	1
NC_013204.1	2311210	2312387	ATTTCAACCCGCACTCCCCATGCGGGGAGTGAC	1	1	1
NC_013205.1	38910	40569	CTTAATCCGCCGAGATCGTCGGCGGCCCCATTGAAGC	1	1	1
NC_013205.1	65467	66899	GCTTCAATGGGGCCGCCGACGATCTCGGCGGATTAAC	1	1	1
NC_013205.1	2733234	2733559	GTTGTTCCGCCGAGATCGTCGGCGGCCCCATTGAAGC	1	0	1
NC_013205.1	2945304	2946295	GTTGATCCGCCGAGATCGTCGGCGGCCCCATTGAAG	1	1	1
NC_013210.1	123523	124955	GTGTTCCCCGCACACGCGGGGATGAACCG	1	1	1
NC_013216.1	933525	937981	GATCTAATTTAGCCATAGTGGAATGTAAAT	1	1	1
NC_013216.1	940047	943825	GATCTAATTTAGCCATAGTGGAATGTAAAT	1	1	1
NC_013216.1	2198815	2202288	GTTTTTAGCCTACCTATAAGGAATTGAAAT	1	1	1
NC_013216.1	2203725	2204020	GTTTTTAGCCTACCTATAAGGAATTGAAAT	1	1	1
NC_013216.1	2217924	2219152	GTTTTTAGCCTACCTATGAGGGATTGAAAT	1	1	1
NC_013216.1	3161589	3162074	GTTTCAATTCCCTATGGGAATTATTTTGTTTTCAGAC	1	1	0
NC_013216.1	3189931	3199658	ATTTCAATACATCAAATGTGACGGTTTCCC	1	1	1
NC_013216.1	3748347	3749510	GTTTTTAGTCTACCTATGAGGAATTGAAAC	1	1	1
NC_013216.1	3834581	3836462	ATTTCAATCCACGCCCCCGTGTAGGGAGCGAC	1	1	1
NC_013216.1	4451139	4452435	ATTTCAATTCCTCATAGATAGGCTAAAAAC	1	1	1
NC_013223.1	1876920	1877552	GCTTCAATGGGGCCACACTTTGCAGTGTGGTTGAGAC	1	0	1
NC_013235.1	1333813	1336110	GTTGCATTCCACGTCACGCCGTTGGGCGTATAGAAAC	1	1	1
NC_013235.1	1364625	1365761	GTCAGAAACCACGTCACGCCGTCAGGCGTATAGAAAC	1	1	1
NC_013235.1	3336267	3338504	GGGCTCATCCCCGCGGGCGCGGGGAGCAC	1	1	1
NC_013235.1	3344691	3345758	GGCTCATCCCCGCGGGCGCGGGGAGCAC	1	1	1
NC_013235.1	3348442	3355073	GGGCTCATCCCCGCGGGCGCGGGG	1	1	1
NC_013235.1	3356559	3358846	GGGCTCATCCCCGCGGGCGCGGGGAGCAC	1	1	1
NC_013260.1	2344033	2345743	CCTTCAATGGGGCCACGGCTCTGAGGCCGTGGAAAC	1	1	1
NC_013282.2	1103032	1105318	CTGTTCCCCGCGCGAGCGGGGATAAACCG	1	1	1
NC_013282.2	1132147	1134189	GTGTTCCCCGCGCGAGCGGGGATAAACCG	1	1	1
NC_013315.1	1294726	1295680	GTTTTATATTAACTAAGTGGTATGTAAAG	1	1	1
NC_013315.1	1504068	1504755	GTTTTATATTAACTAAGTGGTATGTAAAT	1	1	1
NC_013315.1	1615438	1615732	GTTTTATATTAACTATATGGAATGTAAAT	1	1	1
NC_013315.1	1709875	1710232	GTTTTAGATTAACTATATGGAATGTAAAT	1	1	1
NC_013315.1	1712096	1712386	GTTTTATATTAACTATATGGAATGTAAAT	1	1	1
NC_013315.1	1849662	1850878	GTTTTATATTAACTATGTGGTATGTAAAT	1	1	1
NC_013315.1	2200185	2200869	TTTACATTCCATATAGTTAATATAAAAC	1	1	1
NC_013315.1	3244624	3246042	ATTTACATACCACTTAGTTAATATAAAAC	1	1	1
NC_013315.1	3491429	3492052	ATTTATAACTAACTTAGTGTAATTTAAAC	1	1	1
NC_013353.1	3344750	3345206	CGGTTTATCCCCGCTGGCGCGGGGAACAC	1	1	1
NC_013353.1	3370923	3371440	CGGTTTATCCCCGCTGGCGCGGGGAACTC	1	1	1
NC_013355.1	126367	127178	TTTCTAAGCTGCCTGTGCGGCAGTGAAC	1	1	1
NC_013355.1	1255056	1256050	GTTCACTGCCGCACAGGCAGCTTAGAAA	1	1	1
NC_013355.1	1909882	1911666	TTTCTAAGCTGCCTGTGCGGCAGTGAAC	1	1	1
NC_013357.1	33669	36950	GTCGCCTCCTTCGCGGAGGCGTGGATTGAAAC	1	1	1
NC_013361.1	3760754	3761332	CGGTTTATCCCCGCTGGCGCGGGGAACAC	1	1	1
NC_013361.1	3787033	3787609	CGGTTTATCCCCGCTGGCGCGGGGA	1	1	1
NC_013364.1	3445982	3446255	CGGTTTATCCCCGCTGGCGCGGGGAACAC	1	1	1
NC_013364.1	3471956	3472350	CGGTTTATCCCCGCTGGCGCGGGGAACA	1	1	1
NC_013385.1	694575	695935	GTTTGTAGCCTACCTATGAGGGATTGAAAC	1	1	1
NC_013385.1	818980	820731	GTTTGTAGCCTACCTATGAGGGCTTGAAAC	1	1	1
NC_013385.1	925685	927039	GTTTGTAGCCTACCTATGAGGGATTGAAAC	1	0	1
NC_013385.1	927176	928403	GTTTGTAGCCTACCTATGAGGGATTGAAAC	1	0	1
NC_013385.1	928542	929635	GTTTGTAGCCTACCTATGAGGGATTGAAAC	1	0	1
NC_013385.1	991877	993835	GTTTGTAGCCTACCTATGAGGGATTGAAAC	1	1	1
NC_013385.1	1042895	1043922	ATTTGTAGCCTACCTACGAGGGGTTGAAAC	1	1	1
NC_013385.1	1775087	1775565	CTTTCAGTCCCCTTGTCATCGGGGAAGGTACTGCAAC	1	1	1
NC_013407.1	1	635	ATTAAAATCAGCACGGATCGTGATGGAAAC	1	1	1
NC_013407.1	172975	173485	ATTAAAATCAGCACGGATCGTGATGGAAAC	1	1	1
NC_013407.1	226213	226449	ATTAAAATCAGCACGGATCGTGATGGAAACT	1	0	1
NC_013407.1	293400	294444	ATTAAAATCAGCACGGATCGTGATGGAAAC	1	1	1
NC_013407.1	299657	300282	TTTCCATCCTCGAAGAGGTCTGATTTTAAT	1	1	1
NC_013407.1	443196	444230	GTTTCCATCACGATCCGTGCTGATTTTAA	1	1	1
NC_013407.1	450017	451283	GTTTCCATCACGACCCGTGCTGATTTTAAT	1	1	1
NC_013407.1	590202	590633	ATTAAAATCAGCACGGATCGTGATGGAAAC	1	1	1
NC_013407.1	763498	764628	ATTAAAATCAGCACGGATCGTGATGGAAAC	1	1	1
NC_013407.1	886912	888224	GTTTCCATCACGATCCGTGCTGATTTTAAT	1	1	1
NC_013407.1	1092181	1092483	ATTTCCATCACGATCCGTGCTGATTTTAAT	1	1	1
NC_013407.1	1101872	1102591	TTCCATCCTCGAAGAGGTCTGATTTTAAT	1	1	1
NC_013407.1	1134675	1135852	GTTTCCATCACGATCCGTGCTGATTTTAAT	1	1	1
NC_013407.1	1372552	1373277	TATTAAAATCAGCACG	1	1	1
NC_013407.1	1403066	1403438	TTTCCATCCTCGAAGAGGTCTGATTTTAAT	1	1	1
NC_013407.1	1708463	1709448	GTTTCCATCACGATCCGTGCTGATTTTAAT	1	1	1
NC_013407.1	1714105	1714761	TTTCCATCACGACTCGTGCTGATTTTAAT	1	1	1
NC_013410.1	165661	166253	GTTGTTATTGCACTAGTAAAACTAGAAAATCTGAAAGCAATTC ACAAC	0	0	0
NC_013410.1	166283	167961	GTTGTTATTGCACTAGTAAAACTAGAAAATCTGAAAGCAATTC ACAAC	1	0	1
NC_013410.1	1895254	1895660	CCCTGAAAAGCATTACTCTCGCAAGAGAGATTAAGAC	1	0	1
NC_013410.1	1902104	1902585	CCCTGAAAAGCATTCCTCTCGCAAGAGAGATTAAGAC	1	0	1
NC_013410.1	1903816	1904227	CCCTGAAAAGCATTCCTCTCGCAAGAGAGATTAAGAC	1	0	1
NC_013411.1	639978	641468	GTTTTTATCGTACCTATGAGGGATTGAAAC	1	1	1
NC_013411.1	642519	643747	GTTTTTATCGTACCTATGAGGGATTGAAA	1	1	1
NC_013411.1	1199372	1201061	GTTTTTATCGTACCTATGAGGGATTGAAAC	1	1	1
NC_013411.1	1209767	1212200	GTTTTTATCGTACCTATGAGGGATTGAAAC	1	1	1
NC_013411.1	1223552	1226174	GTTTTTATCGTACCTATGAGGGATTGAAAC	1	1	1
NC_013411.1	2849194	2851658	GTTTCAATCCCTCATAGGTACGATAAAAAC	1	1	1
NC_013421.1	436572	437578	GTGTTCCCCGCGCCAGCGGGGATAAACCG	1	1	1
NC_013421.1	439446	439902	GTGTTCCCCGCGCCAGCGGGGATAAACCG	1	1	1
NC_013421.1	4009624	4010672	GTTCACTGCCGTATAGGCAGCTTAGAAA	1	1	1
NC_013421.1	4027941	4029473	GTTCACTGCCGTATAGGCAGCTTAGAAA	1	1	1
NC_013422.1	888498	890746	GTTTCAATCCGCGCCCGGCGGTTAGGCCGGGCGATTC	1	1	1
NC_013440.1	6642689	6685321	GTTTCCACGACCCAACAGTCGTGGCCTCATTGAAGC	1	1	1
NC_013440.1	6688580	6702279	GTTTCCACGACCCAACAGTCGTGGCCTCATTGAAGC	1	1	1
NC_013440.1	6705903	6708526	GTTTCCACGACCCAACAGTCGTGGCCTCATTGAAGC	1	1	1
NC_013501.1	539685	544166	GGTGTCCCCGCACCCGCGGGGATAGTCC	1	1	1
NC_013501.1	1886877	1889769	TTTCAATACCAAAAAGGTGCGATTAAAAC	1	1	1
NC_013501.1	2079046	2081608	ATTTCAATACCAAAAAGGTGCGATTAAAAC	1	1	1
NC_013502.1	24095	24759	GTCGTAATCCCCTTTTCATCGGGTCAAGTCTTCGGAC	1	1	1
NC_013502.1	32204	33116	GTAATCCCCTTTTCATCGGGTCAAGTCTTCGGAC	1	1	1
NC_013502.1	55090	55603	GTCGTAATCCCCTTTTCATCGGGTCAAGT	1	1	1
NC_013502.1	65828	66347	GTCGTAATCCCCTTTTCATCGGGTCAAGTCTTCGGAC	1	1	0
NC_013502.1	117087	118504	CCTTCAATGCTGCCGTAGCTA	1	1	1
NC_013502.1	119651	122080	CCTTCAATGCTGCCGTAGCTATTTAGCTACGGAAAT	1	1	1
NC_013510.1	275307	275598	GTTGCGATCCCTCTGAGGGGTGATGAGGAC	1	1	1
NC_013510.1	339979	340274	GGTTGCGATCCCTCTGAGGGGTGATGAGGGC	1	0	1
NC_013510.1	419977	421226	GGGACCATCCCCGCGTGCGCGGGGAGCAG	1	1	1
NC_013510.1	995803	996159	GTCCTCATCACCCCTCGGAGGGATCGCAAC	1	1	1
NC_013510.1	1034535	1034891	GTTGCGATCCCTCCAGGGGTGATGAGCGAC	1	1	1
NC_013510.1	1044293	1045387	GTCGCTCATCACCCCTGGAGGGATCGCAAC	1	1	1
NC_013510.1	1050768	1054520	CGGACCACCCCCGCCTGCGCGGGGAGCAC	1	1	1
NC_013510.1	1064325	1072042	GTGCTCCCCGCGCAGGCGGGGGTGATCCG	1	1	1
NC_013510.1	1073353	1074847	CTCTTCCCCACGCGAGTGGGGGTGATCC	1	1	1
NC_013510.1	2438491	2439186	GTCCTCATCACCCCTCAGAGGGATCGCAAC	1	0	1
NC_013510.1	3126756	3128005	GGGATCATCCCCGCGTGCGCGGGGAGCAG	1	1	1
NC_013510.1	3137605	3139891	CTGCTCCCCGCGCACGCGGGGATGGTCCC	1	1	1
NC_013512.1	900504	907674	CTCGAACCGACACAAGATTTGTATTTAAAC	1	1	1
NC_013515.1	1154579	1157715	CATTCACATTATTCAAATTTACCAAGAATCTGTATC	1	1	1
NC_013517.1	1415581	1416006	CTATTAATATAACTATCCTAGAATGTAAAT	1	0	1
NC_013520.1	2053912	2054256	TTTCCGTCCCCTAATGGGGATTATTTAGTTTAAC	1	0	1
NC_013520.1	2061237	2061575	GTTTCCGTCCCCATCAGGGGATTATTTAATTTAAC	0	0	1
NC_013520.1	2061822	2062450	GTTTCAATACCGTAAACGGTAAGTGCTGTTGCAAC	1	1	1
NC_013520.1	2079399	2079799	GTTTCAATACCGTAAACGGTAAGAGCGGTTGCAAC	1	0	0
NC_013520.1	2091495	2092552	GTTTCAATACCGTAAACGGTAAGCACTGTTGCAAC	1	1	1
NC_013524.1	1142248	1144538	CGGTTCACCCCCACGCGTGTGGGGACAAC	1	1	1
NC_013525.1	584090	585218	ATTGTCCCCACACGCGTGGGGGTGAACCG	1	0	1
NC_013525.1	1901408	1902169	CGGTTCACCCCCACGCGTGTGGGGACAAT	1	0	1
NC_013525.1	1925303	1925942	ATTGTCCCCACACGCGTGGGGGTGAACCG	1	0	1
NC_013526.1	23513	24703	ATCGTCCCCACACGCGTGGGGGTGAACCG	1	1	1
NC_013526.1	1043702	1053544	GTTTCAATCCCTTATAGGTAGGCTACGAAC	1	1	1
NC_013530.1	3188343	3190389	GGGCTCACCCCCGCCTACGCGGGGA	1	0	1
NC_013592.1	406152	406852	GTGTTCCCCGCGCCAGCGGGGATAAACCG	1	1	1
NC_013592.1	682807	683264	GTGTTCCCCGCGCCAGCGGGGATAAACCG	1	1	1
NC_013592.1	3915409	3916157	GTGAACTGCCGCATAGGCAGCTTAGAAA	1	1	1
NC_013592.1	3931311	3933140	GTTCACTGCCGAGTAGGCAGCTTAGAAA	1	1	1
NC_013642.1	164699	166129	GTTTCAATAGTTCCTTAGAGGTATGGAAAC	1	1	1
NC_013642.1	178290	178589	GTTTCCATACCTCTAAGGAACTATTGAAAC	1	1	1
NC_013642.1	654147	654833	GTTTCAATAATTCCTTAGAGGTATGGAAAC	1	1	1
NC_013642.1	1025627	1026846	GTTTCAATAGTTCCTTAGAGGTATGGAAAC	1	1	1
NC_013642.1	1061492	1063309	GTTTTTATCTTCCTAAGAGGAATATGAAC	1	1	1
NC_013642.1	1192075	1192966	GTTTCAATAATTCCTTAGAGGTATGGAAAC	1	1	1
NC_013642.1	1304325	1304755	GTTTCCATACCTCTAAGGAAGTATTGAAAC	1	1	1
NC_013642.1	1395573	1397004	GTTTCAATAATTCCTTAGAGGTATGGAAAC	1	1	1
NC_013714.1	1398222	1399282	ACTGGGAATTAGCTTCTACCCTTCTTGATAAACTTG	1	1	1
NC_013714.1	1831389	1836767	ATTTCAATCCACGCTCTCCGTGAGGAGAGCGAC	1	1	1
NC_013715.1	1380328	1382397	CCTCAATGAAAGTCCCTCCGAAAAGGAAGGGAAAT	1	0	1
NC_013716.1	3203906	3204911	GTGTTCCCCGCGCCAGCGGGGATAAACCG	1	1	1
NC_013720.1	1403842	1405020	GTGTGAGAAAGAGGCCCTTCGGGGCCGATTGAGAC	1	1	1
NC_013720.1	1408801	1409837	GTGTGAGAAAGAGGCCCTTCGGGGCCGATTGAGAC	1	1	1
NC_013721.1	870158	870613	GTCTTTCCCGCATACGCGGGGGTGATCC	1	1	1
NC_013722.1	3423445	3425663	GTCGCGCCCTCACGGGCGCGTGGATTGAAAC	1	1	1
NC_013722.1	3612885	3614293	GTTCACTGCCGTGTAGGCAGCTCAGAAA	1	1	1
NC_013730.1	7303730	7306860	ATTCCCGAGGCTGATCCATTAGAAGAAGGATTGAA	1	1	1
NC_013740.1	882150	886170	GTCGCCCCCGCAAGGGGGCGTGGATTGAAAT	1	1	1
NC_013766.2	539187	539665	GTTTTAGTTACTTATTGTGAAATGTAAAT	1	0	1
NC_013768.1	539208	539686	GTTTTAGTTACTTATTGTGAAATGTAAAT	1	0	1
NC_013790.1	1033122	1037151	ATTTCAATCCCAAAATGGTCTGATTTTAAC	1	1	1
NC_013790.1	1553042	1553794	GTCGCAATCCTTGTTTTAGTAGATTAGCTTTTGCAAT	1	1	1
NC_013790.1	1571891	1574677	GTCACAATCCTTGTTTTAGTAGATTACTTTTTGCAAT	1	1	1
NC_013798.1	1507889	1508913	GTTTTACGGTTACTTAAATCTTGAGAGTACAAAAAC	1	1	1
NC_013798.1	1515489	1516317	GTTTTGGAACCATTCGAAACAGCACAGCTCTAAAAC	1	1	1
NC_013799.1	1122543	1124919	GTTTCAATCCCTTATAGGCACCTAATAAAC	1	1	1
NC_013849.1	824285	825424	GTTTCAGTCCTCTATTTGAGATTC	1	1	1
NC_013850.1	998980	1000411	TGTTCCCCGCGCCAGCGGGGATAAACCG	1	1	1
NC_013851.1	756776	762359	CGGTTCATCCCCGCGAGCGCGGGGAACGG	1	1	1
NC_013852.1	8014	8670	GTTCGGCACTGAGACCCGAATTGAGGGGATTAAGAC	1	1	1
NC_013852.1	19222	19945	GTCCGCATTGAGACCCGCTTTCGAGGGGATTAAGAC	1	1	1
NC_013854.1	1016559	1018180	GTTGCGGCTGGACCCCCGATCCCCATCGGCTACACT	1	1	1
NC_013854.1	1178057	1178606	AGTTCGGAGGCGTTCCGCTATGGGAAGCGGATTGGAAC	1	1	1
NC_013854.1	3035845	3038413	GCTTCAATGAGGCCCAAGCATTTCTGCCTGGGAAGAC	1	1	1
NC_013854.1	3158605	3163922	CCCTTCCTGGGCGGAAACGCCCAGGCCTCATTGAAGC	1	1	1
NC_013854.1	3199246	3200867	GCTTCAATGAGGCCTGGGCGTTTCCGCCCAGGAAGGG	1	1	1
NC_013887.1	149916	150764	GTTTCCATCCTCCAAGAGGTCTGATTTTAAC	1	1	1
NC_013887.1	321360	322389	GTTAAAATAAGACCGATTCGGTATGGAAAC	1	1	1
NC_013887.1	375751	376611	GTTAAAATCAGACCGAATCGGTATGGAAAC	1	1	1
NC_013887.1	448509	449082	GTTAAAATCAGACCGATTCGGTATGGAAAC	1	1	1
NC_013887.1	475124	476335	GTTTCCATACCGAATCGGTCTGATTTTAAC	0	1	1
NC_013887.1	554502	554947	GTTTCCATCCTCCAAGAGGTCTGATTTTAAC	1	1	1
NC_013887.1	578758	579482	GTTTCCATACCGAATCGGTCT	1	1	1
NC_013887.1	758704	759980	GTTAAAATCAGACCGATTCGGTATGGAAAC	1	1	1
NC_013887.1	926376	926684	GTTAAAATAAGACCTCTTGGAGGATGGAAAC	1	0	1
NC_013887.1	978911	979353	CATCCTCCAAGAGGTCTTATTTTAAC	1	0	1
NC_013887.1	1004050	1004623	GTTAAAATAAGACCGATTCGGTATGGAAAC	1	1	1
NC_013887.1	1021671	1022736	GTTAAAATAAGACCGATTCGGTATGGAAAC	1	1	1
NC_013887.1	1150799	1152005	GTTTCCATACCGAATCGGTCT	1	1	1
NC_013887.1	1194902	1196259	GTTAAAATCAGACCGATTCGGTATGGAAAC	1	1	1
NC_013887.1	1207512	1209093	TTAAAATCAGACCGATTCGGTATGGAAAC	1	1	1
NC_013887.1	1507561	1508968	GTTAAAATAAGACCGATTCGGTATGGAAAC	1	1	1
NC_013887.1	1514422	1514807	GTTAAAATCAGACCTCTTAGAGGATGGAAAC	1	1	1
NC_013887.1	1693280	1694227	GTTAAAATAAGACCTCTTGGAGGATGGAAAC	1	1	1
NC_013888.1	1288	1866	GTTTCCATCCTCCAAGAGGTCTGATTTTAAC	1	0	1
NC_013889.1	2575297	2579946	GTTAGCTGCCGCACAGGCAGCTCAGAAA	1	1	1
NC_013890.1	1176476	1178766	CGGTTCACCCCCACATGCGTGGGGAATAC	1	1	1
NC_013891.1	437350	437703	GTTTTAATTACTTATTGTGAAATGTAAAT	1	1	1
NC_013891.1	443924	445696	GTTTTAACTACTTATTGTGAAATGTAAAT	1	1	1
NC_013891.1	454306	456081	GTTTTAATTACTTATTGTGAAATGTAAAT	1	1	1
NC_013891.1	1174056	1174422	GTAAGAGACTACCTCTATATGAAAGAGGACTAAAAC	1	1	1
NC_013892.1	3619468	3620474	GGTTTATCCCCGTACCTACGGGGAACAC	1	1	1
NC_013892.1	3628575	3628909	GTGTTCCCCGTAGGTACGGGGATAAACCG	1	1	1
NC_013892.1	3646436	3646891	GTGTTCCCCGTAGGTACGGGGATAAACCG	1	1	1
NC_013893.1	29463	29929	AATCAGAGAATACCCCGTATAAAAGGGGACGAGAAC	1	1	1
NC_013894.1	177441	180135	CTTTCAACTCCACACGGTACATTAGAAAC	1	1	1
NC_013894.1	246541	250335	GTTTCTAATGTACCGTGTGGAGTTGAAAG	1	1	1
NC_013894.1	389626	392006	GTTTCTAATGTACCGTGTGGAGTTGAAAG	1	1	1
NC_013894.1	1496454	1500535	CTTTCAACTCCACACGGTACATTAGAAAC	1	1	1
NC_013921.1	759927	763624	GTTTTTAGCCTACCTATAAGGAATTGAAAC	1	1	1
NC_013921.1	1389800	1391699	ACTATTTTCAGGATAGGTAGGCTAAAAAC	1	1	1
NC_013921.1	2330985	2331286	GTTTCAATTCCTCATAGGTAGGCTAAAAAC	1	1	1
NC_013921.1	2332915	2334204	GTTTCAATTCCTCATAGGTAGGCTAAAAAC	1	1	1
NC_013922.1	1647602	1649414	GTTCCAGTACTACCCTTGTAGGCTCGAAGC	1	0	1
NC_013923.1	149124	149997	GTTTCAGACGAACCTTTGTAGGGTTGAAG	1	1	1
NC_013926.1	977720	978279	GTTTCCACACCACATGGTACTTCTTCTAC	1	1	1
NC_013926.1	983097	984132	GTTTCCACACCACATGGTACTTCTTCTAC	1	1	1
NC_013928.1	644278	645406	ATTTTACCCGCACGAGCGGGGGTGATCC	1	1	1
NC_013928.1	743990	748647	GTTTTAGAGCTGTGTTGTTTCGAATGGTTCCAAAAC	1	1	1
NC_013930.1	66902	67447	GTGGAAAGCACGTCCCTGTGGGGGCGTGGTTGGAAC	1	0	1
NC_013939.1	514730	516696	GTTTCAATTCCTCTTAGGCACTCTAAAAAC	1	1	1
NC_013939.1	526128	527564	GTTTCAATTCCTCATAGGCACTCTAAAAAC	1	1	1
NC_013940.1	77877	78375	GTTTCAACTCCTGATAGGTACAATATAAAC	1	0	1
NC_013940.1	85557	86387	GTTTCAACTCCTGATAGGTACAATATAAAC	1	0	1
NC_013941.1	3436172	3436386	GCCGGTTTATCCCCGCTGGCGCGGGGAACAC	1	1	1
NC_013941.1	3462079	3462293	GCGGTTTATCCCCGCTGGCGCGGGGAACTC	1	1	1
NC_013946.1	11833	12306	GTTGCAAACAAAAAGCCCCGTAAGGGGATTGAAAC	1	1	1
NC_013946.1	1502525	1503504	GTTTCAATCCTCACTCGAGCTATCGCCCGAGTGCAAC	1	1	1
NC_013946.1	1521735	1522565	GTTGCACTCGGGCGATAGCTCGAGTGAGGATTGAAAC	1	1	1
NC_013946.1	1692796	1693122	GCCTCGTCTATCGCTCGAGGCCGGTAGG	1	0	1
NC_013946.1	2791975	2794470	GTTGCACTCGGGCAAAAGCTCGAGTGAGGATTGAAAC	1	1	1
NC_013946.1	3049067	3053623	CGGTTCATCCCCGCGGGTGCGGGGAATAC	1	1	1
NC_013947.1	3798823	3799945	GTTGCGATCCTCGCTGGAGCTGGTGCTCCAGCGCCAC	1	0	1
NC_013947.1	3804986	3805734	CTCCAGCGAGGATCGCAAC	1	0	1
NC_013947.1	3808598	3809352	GTGGCGCTGGAGCATCCGCTCCAGCGAGGATCGCAAC	1	0	1
NC_013949.1	24705	25400	GTTTTAGCCACTTCATAAATATGTTTATGCTAAAAT	1	1	1
NC_013960.1	1192983	1194875	GTTCGCCGCCGCGTAGGCGGTTTAGAAA	1	1	1
NC_013960.1	2010352	2010683	GCATCACCCGTCCTTCGGGGCGGGTGTGGATTGAAAC	1	1	1
NC_013960.1	2905750	2906562	GTTTGAAACGTAGACCTGATAAAGAAGGGATTAAGAC	1	1	1
NC_013960.1	2908265	2908654	GTTTGAAACGTAGACCTGATAAAGAAGGGATTAAGAC	1	1	1
NC_013960.1	3003700	3005980	GTTACGAATCCCTATAAGGGGTTATGAG	1	1	1
NC_013960.1	3007064	3007353	GTTACGAATCCCTATAAGGGGTTATGAG	1	1	1
NC_013961.1	2901467	2903573	CGGTTTATCCCCGCATACGCGGGGAACAC	1	1	1
NC_013961.1	2914480	2916704	GGTTTATCCCCGCTCACGCGGGGAACAC	1	1	1
NC_013966.1	204974	207584	GTTTCAGACGAACCCTTGTGGGATTGAAGC	1	1	1
NC_013966.1	217812	218566	GTTTCAGACGAACCCTTGTGGGTTTGAAGC	1	1	1
NC_013967.1	2385044	2386660	GCTTCAACCCCACAAGGGTTCGTCTGAAAC	1	1	1
NC_013971.1	854677	856841	GTGTTCCCCGCGTGAGCGGGGATAAACCG	1	1	1
NC_013971.1	867747	869731	GTGTTCCCCGCGTATGCGGGGATAAACCG	1	1	1
NC_014010.1	39	1792	AGTATAGCACTCTGGTGATTGAGAGCCTAGAGCAAC	1	1	1
NC_014011.1	112499	114959	GTGCTCAACGCCTTACGGCATCAGAGGTTATATCAC	1	1	1
NC_014012.1	1551639	1551850	GTTCACTGCCGCACAGGCAGCTTAGAAA	1	1	1
NC_014029.1	1846212	1846420	GTTCACTGCCGCACAGGCAGCTTAGAAA	1	1	1
NC_014029.1	2721664	2722112	TTTCTAAGCTGCCTGTGCGGCAGTGAAC	1	1	1
NC_014029.1	2951924	2952194	GTTCACTGCCGCACAGGCAGCTTAGAAA	1	1	1
NC_014033.1	1568934	1569956	GTTGTATATCATTCCTTTCCTACATCAAACCACAAC	1	1	1
NC_014034.1	1349551	1349802	GCCCAGATACCTCTCCCGCCAGTAAGCGGATTGAGAC	1	0	0
NC_014034.1	1356299	1356476	GCCCAGACACCTCTCCCGCCAGTAAGCGGATTGAGAC	0	0	1
NC_014034.1	1358647	1358971	GCCCAGACACCTCTCCCGCCAGTAAGCGGATTGAGAC	1	0	1
NC_014034.1	1395364	1398068	GTCGCTCCCCCCGCGGGGGCGTGGATCGAAAC	1	1	1
NC_014034.1	1434283	1434909	GTCGCTCCCCCCGCGGGGGCGTGGATCGAAAC	1	1	1
NC_014034.1	2157728	2158039	GGTTCAGTCCGCCGTCGTCTTGGCGGTGATGTGAGGC	1	0	1
NC_014041.1	1642260	1647855	CTTCCAGACCATTCCATCAAACAACTAGGATTGAAAC	1	1	1
NC_014041.1	4768892	4769859	CCTGTGAATCCAGTACTAAAAGTACAATTCTGAAAGCAATTCA CAAC	0	0	0
NC_014041.1	4769960	4771007	CCTGTGAATCCAGTACTAAAAGTACAATTCTGAAAGCAATTCA CAAC	0	0	0
NC_014098.1	2703852	2705077	CCTTCAACGGGGCCGCGGGGTGAACCCGCGGAGTCAC	1	1	1
NC_014098.1	2750069	2768077	GTTTCCATTCCTCATAGGCACGCTACGAAC	1	1	1
NC_014098.1	2770122	2778650	GTTTCCATTCCTCATAGGCACGCTACGAAC	1	1	1
NC_014103.1	1377467	1377808	GCGAGAAGAGCGGCGAGTAGAACGGCGAG	0	0	0
NC_014122.1	109859	110089	GTAAAATAACGCCCCTAAGGGGATGGAAAC	1	0	1
NC_014122.1	235754	236383	GTTTCCATCCCCTTAGGGGCGTTATTTTAC	1	1	1
NC_014122.1	245938	247616	GTTTGAATCGCCAGTCCATTAAAACAAGGATGGAAAC	1	1	1
NC_014122.1	531382	532158	GTTTCCATCCTTGTTTTAATGGACTGGCGATTCAAAC	1	1	1
NC_014122.1	604542	605764	GTTTCCATCCTTGTTTTAATGGACTGGTGATTCAAAC	1	1	1
NC_014122.1	715925	716368	GTTTCCATCCCCTTAGGGGCGTTATTTTAC	1	1	1
NC_014122.1	767939	768493	GTTTGAATCACCAGTCCATTAAAACAAGGATGGAAAC	1	1	1
NC_014122.1	825945	826802	GTTTCCATCCCCTTAGGGGCGTTATTTTAC	1	1	1
NC_014122.1	834709	835081	GTAAAATAACGCCCCTAAGGGGATGGAAA	1	1	1
NC_014122.1	885288	886549	GTAAAATAACGCCCCTAAGGGGATGGAAAC	1	1	1
NC_014122.1	1082728	1083283	GTTTGAATCGCCAGTCCATTAAAACAAGGATGGAAAC	1	1	1
NC_014122.1	1111055	1111998	GTTTGAATCGCCAGTCCATTAAAACAAGGATGGAAAC	1	1	1
NC_014122.1	1119924	1120904	GTTTCCATCCCCTTAGGGGCGTTATTTTAC	1	1	1
NC_014122.1	1295744	1295974	GTAAAATAACGCCCCTAAGGGGATGGAAAC	1	0	1
NC_014125.1	1175860	1179252	GTTAACTGCCGCACAGGCAGCTTAGAAG	1	1	1
NC_014147.1	28085	30997	TTTCTAAGCGACCTGTGCGGTCGTGAAG	1	1	1
NC_014148.1	1849843	1851259	GCTTCAATGGGGCCGCGCTTGGTTAGCGCGGAAGAC	1	1	1
NC_014150.1	1428030	1431218	ATTTCTAATCTAACCATACTGGAATGTAAA	1	1	1
NC_014152.1	1946815	1949349	GTTTCAATCCACGCACCCGCATGGGGTGCGAC	1	1	1
NC_014152.1	1952689	1959253	GTTTCAATCCACGCACCCGCATGGGGTGCGAC	1	1	1
NC_014152.1	2078270	2080300	GTTTCCGTCCCCTTACGGGGATAAGGAAGATTAAAC	1	1	1
NC_014152.1	2550335	2554327	GTTTCAATCCCTTATAGGTAGGCTAAAAAC	1	1	1
NC_014152.1	2567568	2571265	GTTTCAATCCCTTATAGGTAGGCTAAAAAC	1	1	1
NC_014152.1	2572405	2572637	GTTTCAATCCCTTATAGGTAGGCTAAAAACC	1	1	1
NC_014152.1	2575924	2582292	GTTTCAATCCCTTATAGGTAGGCTAAAAAC	1	1	1
NC_014160.1	772205	777924	GAAACAATAGAGAAAAATTGAAAG	1	1	1
NC_014165.1	575263	575835	GTTGCGATCCCTCTAGGGGTGATGAGCGGAC	1	0	1
NC_014165.1	1730561	1735406	GGGATCATCCCCGCGTGCGCGGGGAGCAC	1	1	1
NC_014165.1	1744834	1748036	GGGATCATCCCCGCGTGCGCGGGGAGCAC	1	1	1
NC_014165.1	2739985	2745997	GTGCTCCCCGCGCACGCGGGGATGATCCC	1	1	1
NC_014166.1	2825926	2827069	CTTGAACCAAGACATATGATGTATTGAAAT	1	1	1
NC_014205.1	193882	194172	CCTTCAATTCTTTCTGTGTTGTTAC	1	0	1
NC_014205.1	541479	542091	CTTTCAATTTTTCTAAATTGTTTC	1	1	1
NC_014205.1	716212	716498	GTAACAACACAAAAAGAATTGAAGG	1	0	1
NC_014206.1	1479091	1484917	GTTTTATCTGAACGGAGAGGGATTTAAAG	1	1	1
NC_014206.1	1488005	1488949	GTTTTATCTGAACGGAGAGGGATTTAAAG	1	1	1
NC_014206.1	1490917	1492909	GTTTTATCTGAACGGAGAGGGATTTAAA	1	1	1
NC_014209.1	21979	25625	ATTTACATCCCTCATAGTTCAGATAAAAC	1	1	1
NC_014209.1	791662	793751	GTTTTTAGCCTACCTATAAGGAATTGAAAC	1	1	1
NC_014209.1	2216140	2217710	GTTTCAATTCCTTATAGGTAGGCTAAAAAC	1	1	1
NC_014210.1	1581786	1582179	GTGCTCCCCGCGCACGCGGGGATGG	1	1	1
NC_014210.1	1587460	1588160	GTGCTCCCCGCGCACGCGGGGATGGTCC	1	1	1
NC_014210.1	1595025	1595670	GTGCTCCCCGCGCACGCGGGGATGGTCCC	1	1	1
NC_014210.1	1602744	1603444	GTGCTCCCCGCGCACGCGGGGATGGTCCC	1	1	1
NC_014210.1	1638343	1638676	GTGCTCCCCGCGCACGCGGGGATGGTCCC	1	1	1
NC_014210.1	1645358	1645632	GTGCTCCCCGCGCACGCGGGGATGGCCCCG	0	0	0
NC_014210.1	1662441	1662836	GTGCTCCCCGCGCACGCGGGGATGGTCCC	1	1	1
NC_014210.1	2013510	2015301	GTGAGCCCCGCGCACGCGGGGATG	1	1	1
NC_014210.1	5555559	5555951	GGGACCATCCCCGCGTGCGCGGGGAG	1	1	1
NC_014212.1	698281	699146	GTCGCAAACAAAAAGCCCCGTAAGGGGATTGCAAC	1	1	1
NC_014212.1	1221052	1221692	GTATTCCCCGCACACGCGGGGATGAACCG	1	1	1
NC_014212.1	2315229	2316091	GTCGCAAACCAAAAGCCCCGTAAGGGGATTGCAAC	1	1	1
NC_014212.1	2317013	2317193	GTCGCAAACCAAAAGCCCCGTAAGGGGATTGCAAC	0	0	1
NC_014213.1	125439	125762	GTTTCAATCCTCACTCGAGCTTTCGCCCGAGTGCAAC	1	1	1
NC_014213.1	127194	127518	GTTTCAATCCTCACTCGAGCTTTCGCCCGAGTGCAAC	1	1	1
NC_014213.1	318306	319855	GTTTCAATCTCCTACGGAGTATTTACAGCTTATACC	1	1	1
NC_014213.1	333509	333898	GTTGCAAAAGCGACTAACCTCGTAGAGGATTGAAAC	1	1	1
NC_014215.1	441263	443689	GCCTCAATGAAGGGCCCCTCCAGAAGGAGGGGCAAT	1	1	1
NC_014216.1	1780098	1782570	CGGTTCATCCCCGCGAGTGCGGGGAACAT	1	1	1
NC_014216.1	1785013	1791956	TTTCTGAGCTGCCTGTGCGGCAGTGAAC	1	1	1
NC_014218.1	1912138	1916500	CTCTTCCCCGCACACGCGGGGGTATTTCC	1	1	1
NC_014220.1	1385516	1395709	GTTTCAATCCCACTATGGTTCGATTGGATC	1	1	1
NC_014220.1	1597644	1605566	GTTTCAATCCACGCTCCCGCGCGGGGAGCGAC	1	1	1
NC_014221.1	112114	112451	GTTGCAAAAGGGTCTGCCCCGTCAGGGGATTGAAAC	1	1	1
NC_014221.1	347048	348383	GTTGCAGCCGCCCTTCGGGGCGGCTGAGGATTGAAAC	1	1	1
NC_014221.1	470704	471348	GTTTCAATCCCCTGACGGGGCAGACCCTTTTGCAAC	1	1	1
NC_014221.1	476284	477079	GTTTCAATCCCCTGACGGGGCAGACCCTTTTGCAAC	1	1	1
NC_014221.1	1805255	1807020	GTTGCAGCCGTCCTTCGGGGCGGCTGAGGATTGAAAC	1	1	1
NC_014221.1	2406346	2407298	GTTTCAATCCCCTGACGGGGCAGATCCTTTTG	1	1	1
NC_014221.1	2489904	2491460	CTTTTCCCCACACGCGTGGGGATGAACCG	1	1	1
NC_014221.1	2504069	2507589	CGGTTCATCCCCACGTGTGTGGGGAATAG	1	1	1
NC_014221.1	2586445	2587550	GTTTCAATCCCCTGACGGGGCAGATCCTTTTGCAAC	1	1	1
NC_014222.1	339764	342408	GTTTCAATCCTTGTTTTAATGGATTATGCACTGTGAC	1	1	1
NC_014222.1	539821	541857	GTTTCAATCCTTGTTTTAATGGATTATGCATTGTGAC	1	1	1
NC_014222.1	582646	594279	GTTTCAAATCTACTATAGTCTTATTTCTAGC	1	1	1
NC_014246.1	303899	307101	GGCTCATCCCCGCGAGTGCGGGGACCAC	1	1	1
NC_014315.1	3072312	3072820	GTTCACCGCCGCACAGGCGGTTTAGAAA	1	1	1
NC_014334.2	2126071	2127163	GCTCTTGAACTGATTGATTCGACATCTACCTGAGAC	1	1	1
NC_014355.1	1475360	1477101	GTGTTCCCCGCGCGAGTGGGGATGAACCG	1	1	1
NC_014363.1	1403834	1405845	AAACGACACTGCCCCAAAAC	1	1	1
NC_014364.1	1128271	1133461	GTCGCTCCCTTCGCGGGAGCGTGGATTGAAAC	1	1	1
NC_014365.1	1844780	1865928	GTCGCCCCTCACGCAGGGGCGTGGATTGAAAC	1	1	1
NC_014365.1	1894473	1895008	GTTTCAATCCGCTTCCTCTAGCGGCATCCCTCAATAG	1	1	1
NC_014365.1	1902296	1902763	GTTTCAATCCGCTTCCTCTAGCGGCATCCCTCAATAG	1	1	1
NC_014366.1	940432	941681	GCGTTCCCCGCATCTGCGGGGATGAACCG	1	1	1
NC_014366.1	4141532	4142031	GTTCCGGATGCAGCACATATCCCGATAATGTAGACT	1	1	1
NC_014370.1	295102	295480	ACACTATTTGGAATGTTTATAGACGTTAGTGCT	0	0	0
NC_014374.1	0	1050	GTTTCAACACCATTCCTTGGTTTC	1	1	1
NC_014374.1	5772	6382	GGAAACCACGAGATGGTGTTGCAAC	1	1	1
NC_014374.1	15681	17312	GTTACAACACCATCTCGTGGTTTC	1	1	1
NC_014374.1	19723	21246	GAAACCAAGGAATGGTGTTGAAAC	1	1	1
NC_014374.1	21352	22481	GAAACCAAGGAATGGTGTTGAAAC	1	0	0
NC_014374.1	1415504	1415974	GAATCCGCTCAATGGAATTGAAAG	1	1	1
NC_014377.1	73464	78146	GTTACTAGCTTACCTATGAGGGGTTGAAAC	1	1	1
NC_014377.1	526445	529224	GTTTTTAGCTTACCTATGAGGGATTGAAAC	1	1	1
NC_014377.1	541722	543432	GTTTTTAGCCTACCTATAAGGGATTGAAAC	1	1	1
NC_014377.1	544867	545300	GTTTTTAGCCTACCTATAAGGGATTGAAAC	1	1	1
NC_014377.1	1643951	1644981	GTTCTTAGTCTACCTATAAGGGATTGAAAC	1	1	1
NC_014378.1	892811	893358	CTTTAAAGAACTATAATTTCGTTTAAGGAATTGAAAC	1	1	1
NC_014392.1	145342	157027	GTTTTATCTGAACTATGAGGGATGTAAAC	1	1	1
NC_014392.1	157040	158061	GTTTTATCTGAACTATGAGGGATGTAAAC	1	0	0
NC_014392.1	160011	160305	GTTTTATCTGAACTATGAGGGATGTAAAC	1	0	1
NC_014392.1	2433975	2435077	GTTTGTAGCCTTCCATTTGGGGATTGAAAC	1	1	1
NC_014392.1	2449153	2450644	GTTTGTAGCCTCCCCTTTGGGGATTGAAAC	1	1	1
NC_014392.1	2460382	2461878	GTTTGTAGCCTCCCCTTTGGGGATTGAAAC	1	1	1
NC_014392.1	2464719	2466679	GTTTGTAGCCTCCCCTTTGGGGATTGAAAC	1	1	1
NC_014392.1	2477565	2478791	GTTTGTAGCCTCCCCTTTGGGGATTGAAAC	1	1	1
NC_014392.1	2486475	2486907	GTTTGTAGCCTCCCCTTTGGGGATTGAAAC	1	1	1
NC_014393.1	2748101	2750748	CTTTAAATAATACAGTATT	1	0	1
NC_014408.1	224059	226411	GTTAAAATCAGACCAAAATGGGATTGAAAT	1	1	1
NC_014410.1	309413	312133	GTTTTTAGCCTACCTATAAGGGATTGAAAC	1	1	1
NC_014410.1	315798	316092	GTTTTTAGCCTACCTATGAGGAATTGAAAC	1	1	1
NC_014410.1	318046	319079	GTTTTTAGCCTACCTATGAGGAATTGAAAC	1	1	1
NC_014410.1	2643517	2647416	GTTTCAATTCCTGATAGGTAGGCTAAAAAC	1	1	1
NC_014410.1	2723691	2726373	GTTTCAATTCCACTATGGTTAGATTAAATC	1	1	1
NC_014414.1	1517234	1518818	GTTTCGATCCACGCCCCTGTGAGGGGGCGAC	1	1	1
NC_014484.1	461100	462491	GTCGCGCCCCCTGCGGGCGCGTGGATTGAAAC	1	1	1
NC_014500.1	1728692	1730439	GTTTCAATCCACGCGCCTGTGTGAGGCGCGAC	1	1	1
NC_014500.1	3985143	3985470	GTTCACTGCCGTATAGGCAGCTTAGAAA	1	1	1
NC_014500.1	3990759	3991507	TTTCTAAGCTGCCTACACGGCAGTGAAC	1	1	1
NC_014500.1	4000263	4001551	GTTCACTGCCGAGTAGGCAGCTTAGAAA	1	1	1
NC_014532.1	126710	127158	GTTCGCTGCCGCCCAGGCAGCTCAGAAA	1	1	1
NC_014533.1	21042	23249	CCCTACCTATTGGGTTAAATAGGAATAGTTGGAAAC	1	1	1
NC_014533.1	44679	46461	GTTTCAATCCCGTTTCCAGGATTCATTTAATAGAAAG	1	1	1
NC_014533.1	487678	488993	GTTTCCAACTATTCCTATTTAACCCAATAGGTAGGG	1	1	1
NC_014533.1	841041	841965	GTTTCCATTCTATTAGCTTCCTCCTAAGAGGAAAAG	1	1	1
NC_014533.1	846785	849039	GTTTCCATTCTGTTAGTTTTCTCCTAAGAGAAAAG	1	1	1
NC_014534.1	236762	237089	CTTTTCTCTTAGGAGAAAACTAACAGAATGGAAAC	1	1	1
NC_014534.1	241868	242349	CTTTTCCTCTTAGGAGGAAGCTAATAGAATGGAAAC	1	1	1
NC_014537.1	135321	136109	CTTTCAATATTCTATTGAAATCTTC	1	1	1
NC_014537.1	1084986	1085506	GAAGATTTCAATAGAATATTGAAAG	1	1	1
NC_014537.1	1086728	1087462	GAAGATTTCAATAGAATATTGAAAG	1	1	1
NC_014537.1	1102759	1103349	GAAGATTTCAATAGAATATTGAAAG	1	1	1
NC_014537.1	1601216	1602738	CCTTCTATTCTCTTTAGAGATTATC	1	1	1
NC_014537.1	1610753	1613111	GATATTCTCTAAAGAGAATAGAAGG	1	1	1
NC_014537.1	1946821	1947347	GAAGATTTCAATAGAATATTGAAAG	1	1	1
NC_014537.1	2060671	2061751	CTTTCAATATTCTATTGAAATCTTC	1	1	1
NC_014537.1	2188851	2189576	GAAGATTTCAATAGAATATTGAAAG	1	1	1
NC_014538.1	2149253	2149615	TTTCAATCCCTTATAGGTAAGCTAAAAAC	1	1	1
NC_014538.1	2340498	2341198	GTTTCAATTCCTTATAGGTAGGCTAAAAAC	1	1	1
NC_014538.1	2342829	2346967	GTTTCAATTCCTTATAGGTAGGCTAAAAAC	1	1	1
NC_014538.1	2348596	2362246	GTTTCAATTCCTTATAGGTAGGCTAAAAAC	1	1	1
NC_014616.1	225802	228741	GTGGTCAAAGTCATTGATCTGACAGGCATCTGAAAC	1	1	1
NC_014624.2	149770	153551	GTTGAAGATTAACATGAGATGTATTTAAAT	1	1	1
NC_014624.2	3935649	3937911	ATTTAAATACATCTCATGTTAAACTTCAAC	1	1	1
NC_014625.1	1868501	1869129	GTCGCTCCCCCCACGGGAGCGTGGATAGAAAC	1	1	1
NC_014633.1	744581	745934	GTTGTACTTCCCTAATTATTTTAGCTATGTTACAAT	1	1	1
NC_014643.1	2360566	2360891	CCCTCAATGAAAGTCACCTGTTCTCACAGGTGAGA	1	0	1
NC_014643.1	2368429	2369637	CCCTCAATGAAAGTCACCCATTCTCATGGGTGAGAC	1	0	1
NC_014650.1	263675	264506	GTTTGTATCTTACCTATGAGGAATTGAAAC	1	1	1
NC_014650.1	590651	591942	GTTTCAATTCCTTATAGGTAAGATACAAAC	1	1	1
NC_014650.1	1450221	1453456	GTTTTATCTGAACGTAGTGGGATATAAAG	1	1	1
NC_014650.1	1954246	1956204	GTTTCAATTCCTTATAGGTAAGATAAAAAC	1	1	1
NC_014650.1	3431459	3432954	GTTTCAATTCCTCATAGGTAAGATACAAAC	1	1	1
NC_014652.1	2613495	2618702	GTTTACATCCCTAATAGTTCAGATAAAAC	1	1	1
NC_014652.1	2686104	2687448	GTTTGTAGCCTTCCCTTTGGGGATTGAAAC	1	1	1
NC_014652.1	2705173	2705533	GTTTGTAGCCTCCCCTTTGGGGATTGAAAC	1	1	1
NC_014652.1	2722389	2725707	GTTTACATCCCTCATAGTTCAGATAAAAC	1	1	1
NC_014652.1	2733414	2733968	GTTTGTAGCCTCCCCTTTGGGGATTGAAAT	1	1	1
NC_014654.1	1666591	1670122	GTTTCAATCCTTATTTTAATGGATTAGTCATTGGAGC	1	1	1
NC_014655.1	1936654	1937557	GTTGTGAATTCCTTTCAATTTTTAGTAACTTTATG	1	0	1
NC_014655.1	1938839	1940149	GTTGTGAATTCCTTTCAATTTTTAGTAACTTTATGATTACTGT CGCAAC	1	0	1
NC_014656.1	1826	2593	GTTTGCCCCGCATGCGCGGGGATGATCCG	1	1	1
NC_014656.1	4050	4445	GTTTGCCCCGCACGCGCGGGGATGATCCG	1	0	1
NC_014656.1	2265337	2265915	GTTTGCCCCGCATGCGCGGGGATGATCCG	1	1	1
NC_014657.1	91067	95458	GTTTTATCTGAACTATGAGGGATGTAAAC	1	1	1
NC_014657.1	2367884	2369173	GTTCGTAGCCTCCCCTTTGGGGATTGAAA	1	1	1
NC_014657.1	2382386	2383013	GTTTGTAGCCTTCCCTTTGGGGATTGAAAC	1	1	1
NC_014664.1	1352287	1357227	GTCGCTCCCCGTGCGGGAGCGTGGATCGAAAC	1	1	1
NC_014664.1	1636013	1636645	GTCGCTCCCCGTGCGGGAGCGTGGATCGAAAC	1	1	1
NC_014664.1	2048646	2049436	CTCTCAGGCCGCTTCGGCGGCTTGCCCGCGTGAAAC	1	1	1
NC_014664.1	2058648	2059300	CTTTCAGGCCGCTTCGGCGGCTTGCCCGCGTGAAAC	1	1	1
NC_014720.1	2663460	2675104	GTTTACATCCCTCATAGTTCAGATAAAAC	1	1	1
NC_014720.1	2725099	2725725	GTTTGTAGCCTCCCCTTTGGGGATTGAAAC	1	1	1
NC_014720.1	2735112	2736658	GTTTGTAGCCTCCCCTTTGGGGATTGAAAC	1	1	1
NC_014720.1	2745477	2746034	GTTTGTAGCCTCCCCTTTGGGGATTGAAAC	1	1	1
NC_014720.1	2769631	2770838	GTTTGTAGCCTCCCCTTTGGGGATTGAAAC	1	1	1
NC_014720.1	2788770	2789325	GTTCGTAGCCTTCCCTTTGGGGATTGAAAC	1	1	1
NC_014720.1	2791966	2792598	GTTCGTAGCCTTCCCTTTGGGGATTGAAAC	1	1	1
NC_014721.1	207296	207461	GTTTCAATCCCCAAAGGGGAGGCTACAAAC	0	1	1
NC_014721.1	2496982	2506688	TTTACATCCCTCATAGTTCAGATAAAAC	1	1	1
NC_014721.1	2652728	2654679	GTTTGTAGCCTCCCCTTTGGGGATTGAAAC	1	1	1
NC_014721.1	2666351	2668033	GTTTGTAGCCTTCCCGTTGGGGATTGAAAC	1	1	1
NC_014721.1	2669622	2673685	GTTTGTAGCCTTCCCGTTGGGGATTGAAAC	1	1	1
NC_014721.1	2689673	2691480	GTTTGTAGCCTTCCCTTTGGGGATTGAAAC	1	1	1
NC_014721.1	2695881	2697289	GTTTGTAGCCTCCCCTTTGGGGATTGAAAC	1	1	1
NC_014721.1	2708849	2712824	GTTTACATCCCTCATAGTTCAGATAAGAC	1	1	1
NC_014721.1	2720575	2722684	GTTTGTAGCCTCCCCTTTGGGGATTGAAAC	1	1	1
NC_014721.1	2731762	2732192	GTTTGTAGCCTGCCCTTTGGGGATTGAAA	1	1	1
NC_014721.1	2740674	2740907	TGTTTGTAGCCTTCCCTTTGGGGATTGAGGTG	1	0	1
NC_014727.1	819368	823300	GTATTCCCCACGCAAGTGGGGGTGATCC	1	1	1
NC_014729.1	838750	839110	GCTTCAACCCCACAAGGGTTCGTCTGTAAC	1	1	1
NC_014734.1	223907	225657	GTTGTAGTTCCCTTCAATTTTGGGATAATCCACAAG	1	0	1
NC_014749.1	33041	33395	GTTTCATCTGAACCATGTGGGATTTAAA	1	0	1
NC_014752.1	1672894	1673594	GTTTCAACACACAGCCGCCTAGAGGCGGCTGA	1	1	1
NC_014752.1	1894688	1895318	ATTGTAGCACTGCGAAATGAGAAAGGGAGCTACAAC	1	1	1
NC_014758.1	1652518	1654555	GTCGCAATCCCTTAAAGTCAGGTCAATGTTTCCAAC	1	1	1
NC_014758.1	1990497	1990853	GTTTCATCTGAACCATGTGGGATTTAAAG	1	1	1
NC_014758.1	2109899	2111193	GTTGGAATCATTGACCTGACTTTAAGGGATTGCGAC	1	1	1
NC_014802.1	1485330	1485696	TTTTAGTCCCTTTTTAAATTTCTTTATGGTAAAAT	1	1	1
NC_014804.1	398319	398760	GTTCCAATAAGACTCCAAGAGAATTGAAAG	1	1	1
NC_014804.1	579475	580049	CTTTCAATTCTCTTGGAGTCTTATTGGAAC	1	1	1
NC_014804.1	1334168	1334873	GTTCCAATAAGACTCTAAGAGAATTGAAAG	1	1	1
NC_014804.1	1530304	1532069	CTTTCAATTCTCTTAGAGTCTTATTGGAAC	1	1	1
NC_014824.1	304526	304824	GATGCAATCTGTACAGGCAGGTAAATTGCGAG	1	0	1
NC_014828.1	674782	693586	ATTTCAATCCACGCTCTCCGTGTGGAGAGCGAC	1	1	1
NC_014831.1	1143965	1145239	GCTGCAACGTAGCCACGGTATTAACCGTGGATGCGAC	1	0	1
NC_014831.1	2479884	2481108	GTTTGTAGAGTGCCTATGAGGAATCGAAAC	1	0	1
NC_014833.1	1313205	1317474	GTCTCTCCCCACACGGGGAGAGTGGATTGAAAT	1	1	1
NC_014833.1	1325368	1325937	ATTTCAATCCACTCTCCCCGTGTGGGGAGAGAC	1	1	1
NC_014834.1	3320017	3323360	GTCGCTCCCCGCGCGGGAGCGTGGATCGAAAC	1	1	1
NC_014836.1	994779	997087	TTTCTGAGCTGCCTATGCGGCAGTGAAC	1	1	1
NC_014836.1	1123443	1127359	GACCGAAGACCTGTCGGAAACGACGGGGATTGAGAC	1	1	1
NC_014910.1	280251	283718	ATTCTAGATCACTGGGATATGCGCACTGGCCGGAAC	1	1	1
NC_014915.1	339379	341000	GTTTTTATCGTACCTATGAGGGATTGAAAC	1	1	1
NC_014915.1	349706	352139	GTTTTTATCGTACCTATGAGGGATTGAAAC	1	1	1
NC_014915.1	363491	366113	GTTTTTATCGTACCTATGAGGGATTGAAAC	1	1	1
NC_014915.1	1989130	1991594	GTTTCAATCCCTCATAGGTACGATAAAAAC	1	1	1
NC_014915.1	2960187	2961415	GTTTCAATCCCTCATAGGTACGATAAAAAC	1	1	1
NC_014915.1	2962466	2963956	GTTTCAATCCCTCATAGGTACGATAAAAAC	1	1	1
NC_014926.1	321208	321633	GTTTGAAATGCCCTATAAGGGATTGTGAC	1	0	1
NC_014926.1	571093	571898	GTTGAAATGCCCGAAAAAATCGGCGGGATTGCGAC	1	1	1
NC_014926.1	1049960	1050183	GTTTTATCTGAACAAGTGGGATTTAAAC	1	0	1
NC_014926.1	1166826	1168349	GTTTAAATCCCACTTGTTCAAATAAAAC	1	1	1
NC_014926.1	1211025	1212062	GTTGAAATGCCCGAAAAAGTAGACGGGATTGCGAC	1	1	1
NC_014926.1	1493916	1494257	GTCGCAATCCCGTCTACTTTTTCGGGCATTTCAAC	1	1	1
NC_014926.1	1539363	1539979	GTTTAAATCCCACTTGTTCAGATAAAAC	1	1	1
NC_014926.1	1609895	1610512	GTTTTATTTGAACAAGTGGGATTTAAAC	1	1	1
NC_014933.1	3657026	3657915	GTTTCAATCCACACACCCGTATAGGGTGTGAC	1	1	1
NC_014935.1	1062729	1066682	ATCATGAAGCAGTCCCTATGGGATTTGAAAT	1	1	1
NC_014935.1	1482153	1482850	GTTTTAAGACCCCTCAAAACCCCACCCTGTTACAAT	1	0	1
NC_014957.1	47066	49232	GTTCCGCACCCCTCCGGGGGTGCGGCACCATTGAAAC	1	1	1
NC_014960.1	184284	185155	GTCTTAATCCCCTTCCGGGGCTTCTTAGATTCTGAC	1	1	1
NC_014960.1	757014	762020	GTTTCAGTATCCACTAACGGATCGAGGGGGATGCAAC	1	1	1
NC_014960.1	1369171	1384073	GTTTCAATCCACGCCTCCGCGAGGGAGGCGAC	1	1	1
NC_014960.1	2688385	2688575	GTCAGAATCTAAGAAGCCCCGGAAGGGGATTAAGA	0	0	1
NC_014960.1	3137388	3146252	GTTTCAGTATCCACTAACGGATCGAGGGGG	1	1	1
NC_014961.1	969466	972319	CTTTCAATCCTCTTTACATTGAGGC	1	1	1
NC_014961.1	1000323	1003300	ACCTCAATGTAAAGAGGATTGAAAG	1	1	1
NC_014961.1	1028457	1032539	GCCTCAATGTAAAGAGGATTGAAAG	1	1	1
NC_014962.1	3141388	3167461	GCTTCAATGGGGCCGCGTCGTTGAGGACGCGGAAAC	1	1	1
NC_014964.1	121659	124897	GTTTTTAGCCTACCTATAAGGAATTGAAAC	1	1	1
NC_014964.1	126459	128029	GTTTTTAGCCTACCTATAAGGAATTGAAAC	1	1	1
NC_014964.1	131251	133555	GTTTTTAGCCTACCTATAAGGAATTGAAAC	1	1	1
NC_014964.1	135118	136882	GTTTTTAGCCTACCTATAAGGAATTGAAAC	1	1	1
NC_014964.1	955168	956468	GTTTTTAGCCTACCTATAAGGAATTGAAAC	1	1	1
NC_014972.1	1701540	1707621	GTCGCCCCCCACGCGGGGGCGTGGATTGAAAC	1	1	1
NC_014974.1	575014	575590	GTAGTCCCCACGCACGTGGGGATGGCCC	1	1	1
NC_014974.1	1182084	1184314	CGGGCCATCCCCACGCGTGTGGGGACTAC	1	1	1
NC_014974.1	1194462	1197065	GTAGTCCCCACGCATGTGGGGATGGCCC	1	1	1
NC_015138.1	300342	303480	AGTCTAGATCACTGGGATATGCGCACTGGCCGGAAC	1	1	1
NC_015138.1	305394	306222	AGTCTAGATCACTGGGATATGCGCACTGGCCGGAAC	1	1	1
NC_015138.1	1785246	1786614	GTTTCAACCCACGCGCCCGCACAGGGCGCGAC	1	0	1
NC_015138.1	4426773	4430214	GTCGCGCCCCGCGTGGGCGCGTGGGTTGAAAC	1	1	1
NC_015151.1	1377766	1379910	GATATTCTCTAAAGAGAATAGAAGT	1	1	1
NC_015151.1	1452273	1453135	CTTTCAATATTCTATTGAAATCAAC	1	1	1
NC_015151.1	1469718	1470870	CTTTCAATATTCTATTGAAATCAAC	1	1	1
NC_015151.1	1482073	1482364	TTTCAATATTCTTTTGAAATCAAC	1	1	1
NC_015152.1	2363730	2366539	GTTGGGGATGACCGCTGATTTTTGTTAAGATTGACC	1	1	1
NC_015152.1	2892375	2892525	GTTTTCCCCGCTCACGCGGGGGTGTT	0	0	1
NC_015160.1	1524049	1528710	GTTTCAATTCTACCTTAGTTCAATTAAAAG	1	1	1
NC_015161.1	385085	385358	CGGAACATCCCCGCCTGCACGGGGAAAAC	1	0	1
NC_015169.1	197311	198572	GTTTCAATCCTCACCCAGCCCGAAGGCCGGGTGCAAC	1	1	1
NC_015170.1	53433	53766	GGAACATCCCCGCCCACACGGGGAAAAC	1	1	1
NC_015172.1	894821	897862	GTCGCACCCCGCAGGGGTGCGTGGATTGAAAC	1	1	1
NC_015172.1	1392091	1393713	CTTGTAATTTAACCAGAATGGAATGTAAA	1	1	1
NC_015174.1	4766810	4772494	GTTTCAATCCGCGCCCCTGTGGAGGGGCGAT	1	1	1
NC_015174.1	5079464	5087824	GTTTCAATCCGCGCCCCTGTGGAGGGGCGAT	1	1	1
NC_015185.1	267991	268350	GTTTTATCTGAACGTAGTGGGATATAAAGT	1	0	1
NC_015215.1	1515725	1516569	GTTTTGGAACCATTCGAAACAGCACAGCTCTAAAAC	1	1	1
NC_015215.1	1517212	1518237	GTTTTGGAACCATTCGAAACAGCACAGCTCTAAAAC	1	1	1
NC_015222.1	1386181	1388367	GTTTCAATCCACGCGCCCACGCGGGGCGCGAC	1	1	1
NC_015222.1	2937666	2938940	GTTCCGGTCAGAGCACAAATCCCAATATGCTAAAC	1	1	1
NC_015259.1	3059916	3061785	GTCTCCCCCGCCTACGCGGGGATGAACCC	1	1	1
NC_015276.1	694194	698099	GTCTCAACGGCCTAAGCGGCCAGCGGGTCTGAAAC	1	1	1
NC_015276.1	710354	710944	GTCTCAACGGCCTAAGCGGCCAGCGGGTCTGAAAC	1	1	1
NC_015276.1	3643809	3646958	TTTCTAAGCTGCGTGTACGGCAGCGAAC	1	1	1
NC_015276.1	3896420	3898668	TTTCTAAGCTGCGTGTGCGGCAGCGAAC	1	1	1
NC_015291.1	563289	563650	GTTTTATCGGTCACAATTTTGGAGACTACAAAAAC	1	0	1
NC_015311.1	2704465	2705052	ATTGTGCTTGCTACTGCAAAGATACACATTTTGAAGCAATTCA CAAC	0	0	0
NC_015311.1	2808032	2811108	CTCAATGAGTATCTTCCATTAAAACAAGGATTAAGAC	1	1	1
NC_015320.1	83682	85201	GTTGAAATCAGACTATTGTAGGATTGAAAG	1	1	1
NC_015320.1	665146	669770	GTTGAAATCAGACTAATGTAGGATTGAAAG	1	1	1
NC_015321.1	3603531	3607116	GTTGTGATTCGCTTTCAATTTGTATTTTTAGAACGATAGCACA CAAC	1	1	1
NC_015385.1	2333604	2335521	GTCTTAATCCCTTAAATCAGGTCTATGTTTTTAA	1	1	1
NC_015387.1	193085	193281	GTTGCAAAAAGGTCAGCCTCGTAAGGGGATTGCAAC	0	0	1
NC_015387.1	274043	277499	GTTGCACCGGCCCTTCGGGGCCGGTGAGGATTGAAAC	1	1	1
NC_015387.1	959693	963140	GTAGTCCCCACGCACGTGGGGATGGACCG	1	1	1
NC_015387.1	1465974	1467823	TTTCAAATCCCAGAAGGAACGGTGAAAAC	1	1	1
NC_015387.1	2083554	2085389	GTTTTCACCGTTCCTTCTGGGATTTGAAAC	1	1	1
NC_015388.1	87672	94203	GTTTCAATCCTTGTTTTAGTGGATGTATCGCCAAAAG	1	1	1
NC_015388.1	1488839	1490146	CTTACAACGATAAGAAGAGTCTTCGGACGATTGCGAC	1	1	1
NC_015388.1	1934753	1935816	CTCAGAAACATTGACCTGATTAGAAGGGATTGCGAC	1	1	1
NC_015388.1	3066546	3067046	GTCGCAATCCCTTCGTAATCAGGTCAATGAAGCAGAG	1	1	0
NC_015389.1	496093	496988	GTGCTCCCCGCGCATGCGGGGATGATCC	1	1	1
NC_015389.1	2042178	2042805	GTTTTGGAGCAGTGTCGTTCTGACTGGTAATCCAAC	1	1	1
NC_015416.1	2747356	2747982	GTTTCAATCCTTGTTTTCGTGGAACTTGCTCTTGATG	1	1	1
NC_015416.1	2749612	2750460	GTTTCAATCCTTGTTTTCGTGGAACTTGCTCTTGATG	1	1	1
NC_015416.1	2851894	2852842	GTTTCAATTCCCTTTTCATCGGGATAGGCTCTGCAAT	1	1	1
NC_015416.1	2854177	2855493	GTTTCAATTCCCTTTTCATCGGGATAGGCTCTGCAAT	1	1	1
NC_015416.1	2856873	2860348	GTTTCAATTCCCTTTTCATCGGGATAGGCTCTGCAAT	1	1	1
NC_015417.1	16801	18148	ATTAATAAATAACATAAGATGTTTTTAAAT	1	0	1
NC_015417.1	25060	25619	ATTAATAGATAACAAGATTTGTTTTTAAAT	1	0	1
NC_015417.1	27114	27800	ATTAATAGATAACAAGATTTGTTTTTAAAT	1	0	1
NC_015422.1	227572	232489	ATTCTAGATCACTGGGATATGCGCACTGGCCGGAAC	1	1	1
NC_015426.1	74334	74691	ATTTAAATACATCTCATGTTAATGTTCAAC	0	0	1
NC_015426.1	75802	77677	ATTTATAACTAACATAGTTCTATTAATAC	1	0	1
NC_015426.1	80629	80991	CTTTATAACTAACATAGTTCTATTAATAC	1	0	1
NC_015426.1	82552	83044	CTTTATAACTAACATAGTTCTATTAATAC	1	0	1
NC_015428.1	1943644	1945330	GGGTTTAACCTTATTGATTTAACATCCTTCTAAAAC	1	1	1
NC_015433.1	1318034	1320834	GTTTTACTGTTACTTAAATCTTGAGAGTACAAAAACCA	1	0	1
NC_015434.1	2510750	2513279	GGATCACCCCCGCGTGCGCGGGGAGCAG	1	1	1
NC_015434.1	2529911	2532438	GGATCACCCCCGCGTGCGCGGGGAGCAG	1	1	1
NC_015435.1	985207	997384	CTTTCAACTCCATGAAGGATTCTAC	1	1	1
NC_015435.1	1006629	1012602	GTAGAATCCTTCATGGAGTTGAAAG	1	1	1
NC_015436.1	1302006	1306491	CTATTCCCCGCAAGTGCGGGGGTGTTTC	1	1	1
NC_015436.1	1319985	1322002	TTTCTAAGCTGCCTATGCGGCAGCATAC	1	1	1
NC_015437.1	2182796	2188966	ATTTCAATCCACGCGCCCGCGTGGGGCGCGAC	0	1	1
NC_015437.1	2467410	2467743	GTTTCAATACCGCAAGCGGTATGAGGTCACATG	1	1	1
NC_015460.1	2475222	2477447	GTTCTAACCTAGCCCTGTTTTAAAAGGGATTGAGAC	1	1	1
NC_015460.1	2519247	2519754	TTTCTAAGCTGCCTATGCGGCAGTGAAG	1	1	1
NC_015474.1	1491887	1497158	CTTTCAATTCTCTTTTAGTCTTATTGGAAC	1	1	1
NC_015474.1	1688111	1693859	CTTTCAATTCTATTTTAGTCTTATTGGAAC	1	1	1
NC_015499.1	807035	812677	GTTTTTACGATACCTATGAGGAATTGAAAC	1	1	1
NC_015499.1	1769653	1776837	GTCGCAATCCCTTATTCTTCAGGGAATTTTTCTAAC	1	1	1
NC_015500.1	2568751	2577023	GTTTCAATCCACGCTCCCGTGAAGGGAGCGAC	1	1	1
NC_015500.1	2585592	2590043	GTCGCTCCCTTCACGGGAGCGTGGATTGAAAC	1	1	1
NC_015501.1	1151850	1153837	GTCGCACCCCGCACGGGGTGCGTGAATTGAAAC	1	1	1
NC_015510.1	611639	617749	CTCGCAATTGGATTAAGATGGGATTGAAAC	1	1	1
NC_015510.1	620124	625304	CTCGCAATTGGATTAAGATGGGATTGAAAC	1	1	1
NC_015510.1	7792544	7795299	GTAGGAGCGTATTCCATTTCAGACGGGGACTGCGAC	1	1	1
NC_015510.1	7803908	7805705	GTAGGAGCGTATTCCATTTCAGACGGGGACTGCGAC	1	1	1
NC_015512.1	65794	67007	GTCGCGATTCGAAGAGGAAACAGGCTCTTGGTGCACC	1	1	1
NC_015512.1	70334	70894	GTCGCGATTCGATAAGGAAACAGGCTCT	1	1	1
NC_015514.1	569135	575626	GTCGTCTCCCCGCGTGCGGGGATGAGCC	1	1	1
NC_015518.1	354892	358233	GTTGCATCCCAAAAGGGATTGAAA	1	1	1
NC_015518.1	371233	372035	CTTTCAATCCCTTTTGGGATGCAAC	1	1	1
NC_015518.1	378317	378863	GTTGCATCCCAAAAGGGATTGAAAG	1	1	1
NC_015518.1	1562888	1565200	GTTGAAATAAGGAAGAACTGAAAG	1	1	1
NC_015518.1	1583757	1584302	CTTTCAATTCTATAGTAGATTATC	1	1	1
NC_015518.1	1588352	1588635	GATAATCTACTATAGAATTGAAAG	1	1	1
NC_015519.1	131158	132392	GTTTATAGCCTACCTATAAGGAATTGAAAC	1	1	1
NC_015519.1	142411	143040	GTTTATAGCCTACCTATAAGGGATTGAAAC	1	1	1
NC_015519.1	147434	148399	GTTTATAGCCTACCTATAAGGAATTGAAAC	1	1	1
NC_015519.1	237133	240203	GTTTATAGCCTACCTATAAGGAATTGAAAC	1	1	1
NC_015519.1	240329	241439	GTTTATAGCCTACCTATAAGGAATTGAAAC	1	0	1
NC_015520.1	2336691	2342216	GTTTCAATTCCTCATAGGTAGGCTAAAAAC	1	1	1
NC_015555.1	2388533	2394161	GTTTCAATTCCTTATAGGTAGGCTAAAAAC	1	1	1
NC_015555.1	2458227	2458851	GTTTCAATTCCACTATGGTTAGATTAAATC	1	1	1
NC_015555.1	2460482	2469714	GTTTCAATTCCACTATGGTTAGATTAAATC	1	1	1
NC_015556.1	346951	347814	TTTCTGAGCTGCCTACACGGCAGTGAAG	0	1	1
NC_015557.1	346961	347123	GTTTCATCTGAACCGTGTGGGTTAAGAA	0	0	1
NC_015557.1	591418	592105	GTTTCATCTGAACCGTGTGGGATATAAA	1	1	1
NC_015557.1	927964	929110	CTTCTTAACCCACACGGTTCAGATGAAAC	1	1	1
NC_015557.1	930704	931129	CTTCTTAACCCACACGGTTCAGATGAAAC	1	1	1
NC_015557.1	1023887	1024384	GTTTCAATCCCCTATAGGTACAAACAAAAC	1	1	1
NC_015557.1	1088762	1092095	GTTTCTAATTAACCGTGTGGAGTTGAAAG	1	1	1
NC_015562.1	7991	8691	GTTTCCATCCTTGTTTTAATGGATGAG	1	1	1
NC_015562.1	220817	221597	TTTCCATCCCCCTATGGGTCTGATTTTAA	1	0	1
NC_015562.1	295798	296134	GTTTCCATCCTTGTTTTAATGGATGAGATATTCAAAC	1	0	1
NC_015562.1	592555	593660	GTTAAAATCAGACCCTTAGGGGGATGGAAAT	1	0	1
NC_015562.1	717056	718059	GTTTCCATCCTTGTTTTAATGGATGAG	1	1	1
NC_015562.1	952221	953000	GTTTGAATTACTCATCCATTAAAACAAGGATGGAAAC	1	1	1
NC_015562.1	1002272	1003359	GTTAAAATCAGACCCTTAGGGGGATGGAAA	1	0	1
NC_015562.1	1045114	1045552	GTTAAAATCAGACCCTTAGGGGGATGGAAA	1	1	1
NC_015562.1	1056813	1057331	GTTAAAATCAGACCCATAGGGGGATGGAAAT	1	0	1
NC_015562.1	1182093	1182647	TCCATTAAAACAAGGATGGAAAC	1	1	1
NC_015562.1	1262542	1262793	ATCCATTAAAACAAGGATGGAAAC	1	0	1
NC_015562.1	1280411	1280888	GTTTCCATCCTTGTTTTAATGGATGAGTAATTCAAAC	1	1	1
NC_015562.1	1288479	1289566	GTTAAAATCAGACCCTTAGGGGGATGGAAAT	1	0	1
NC_015562.1	1346390	1346892	GTTAAAATCAGACCCTTAGGGGGATGGAAAT	1	0	1
NC_015562.1	1352424	1353018	GTTAAAATCAGACCCTTAGGGGGATGGAAAT	1	0	1
NC_015562.1	1491524	1492727	GTTTCCATCCCCCTAAGGGTCTGATTTTAAC	1	1	1
NC_015562.1	1515367	1515804	ATTTCCATCCCCCTAAGGGTCTGATTTTAACA	1	1	1
NC_015562.1	1769305	1769967	GTTAAAATCAGACCCTTAGGGGGATGGAAA	1	1	1
NC_015563.1	4895218	4897497	GTTTCAATCCACGCGCCCGCACGGGGCGCGAC	1	1	1
NC_015563.1	5963275	5964024	TTTCTGAGCTGCCTATGCGGCAGCGAAC	0	0	0
NC_015563.1	5964041	5967067	TTTCTGAGCTGCCTACGCGGCAGCGAAC	1	1	1
NC_015565.1	584617	587190	GTCGCGCCCCACACGGGCGCGTGGATTGAAAC	1	1	1
NC_015565.1	589882	592441	GTCGCGCCCCACACGGGCGCGTGGATTGAAAC	1	1	1
NC_015565.1	621901	624166	GTTGCAATTACCACCCGCTAAACAAGGGGACTGAAAC	1	1	1
NC_015565.1	804317	808973	GTTACAATTACCTCCCGGTTATCAAGGGGATTGAAAC	1	1	1
NC_015567.1	501283	501672	GTTCACTGCCGTACAGGCAGCTTAGAAA	1	1	1
NC_015571.1	259610	259953	GTCTTAATAGCCTTACGGACTGTGTATGTATAGTGAG	1	1	1
NC_015571.1	293620	294703	GTTTTAATTCCTGTATGGTGCAATTGAAAT	1	1	1
NC_015571.1	296083	300394	GTTTTAATTCCTGTATGGTGCAATTGAAAT	1	1	1
NC_015571.1	604389	605408	ATTTCAATTGCACCATACAGGAATTAAAAC	1	1	1
NC_015571.1	1515076	1515311	GTTGGATCTACCCTCTATTCGAAGGGTACACACAAC	1	0	1
NC_015572.1	1526145	1530434	GTCCGCCGCCGCACAGGCGGCTTAGAAA	1	1	1
NC_015572.1	3370176	3371176	GTCGCGCCCCACGCGGGCGCGTGGATTGAAAC	1	1	1
NC_015572.1	3372470	3373348	GTCGCGCCCCACGCGGGCGCGTGGATTGAAAC	1	1	1
NC_015572.1	3375003	3375423	GTCGCGCCCCACGCGGGCGCGTGGATTGAAAC	1	1	1
NC_015573.1	484644	486681	GTTTCCAGCCTACCTATGAGGGATTGAAAC	1	1	1
NC_015573.1	488723	489023	GTTTCCAGCCTACCTATGAGGGATTGAAAC	1	1	1
NC_015573.1	642188	644638	GTTGCCATCGCCCATAGAGGAATCTGAAC	1	1	1
NC_015573.1	804795	805351	GTTTAGTTGCTACCTTTGAGGGATTGAAAC	1	1	1
NC_015573.1	811111	814237	GTTTGGTTGCTGCCTTTGAGGGATTGAAAC	1	1	1
NC_015573.1	815812	817443	GTTTAGTTGCTACCTTT	1	1	1
NC_015573.1	2972296	2976244	CTTTCAGTCCCCTTTTCGTCGGGTCAGTGGGTGCAAC	1	1	1
NC_015573.1	2990696	2994950	CTTTCAGTCCCCTTTTCGTCGGGTCAACGGGTGCAAC	1	1	1
NC_015574.1	1531116	1536379	ATTTCAATCCTAAAATAGTCTGATTCTAAC	1	1	1
NC_015577.1	3383325	3384664	GTCTGAACAAATGACCTGATTAAAGGGATTAAGAC	1	1	1
NC_015577.1	3386204	3386386	TCTGAACAAATGACCTGATTAAAGGGATTAAGAC	0	0	1
NC_015578.1	3225035	3225502	GTCGCAATCCCTTTTAATTCAGGTCATTGGTTAAAAT	1	1	1
NC_015587.1	346997	347159	GTTTCATCTGAACCGTGTGGGTTAAGAA	0	0	1
NC_015587.1	591473	592160	GTTTCATCTGAACCGTGTGGGATATAAA	1	1	1
NC_015587.1	928074	929220	CTTCTTAACCCACACGGTTCAGATGAAAC	1	1	1
NC_015587.1	930814	931239	CTTCTTAACCCACACGGTTCAGATGAAAC	1	1	1
NC_015587.1	1023999	1024496	GTTTCAATCCCCTATAGGTACAA	1	1	1
NC_015587.1	1088874	1092207	GTTTCTAATTAACCGTGTGGAGTTGAAAG	1	1	1
NC_015589.1	1100344	1102519	GTTTCAAATCCTTATAGGTAGGCTAGAAAC	1	1	1
NC_015589.1	1143002	1143369	GTTTCAAATCCTTATAGGTAGGCTAGAAAC	1	1	1
NC_015589.1	1421834	1423726	GTCGCTCTCTAGGTGAGAGCGTGGATTGAAAT	1	1	1
NC_015589.1	1424918	1427147	GTCGCTCTCTAGGTGAGAGCGTGGATTGAAAT	1	1	1
NC_015589.1	1435555	1439454	GTCGCTCTCTGTACGAGAGCGTGGATTTAAAC	1	1	1
NC_015589.1	1800073	1803706	GTTACTAGCCTACCTATAAGGATTTGAAAC	1	1	1
NC_015589.1	2490236	2491527	GTTTTTAGCTTACCTATAAGGATTTGAAAC	1	1	1
NC_015589.1	3057772	3061057	GTTTCAAATCCTTATAGGTAGACTAGTAAC	1	1	1
NC_015589.1	3091331	3093024	GTTTTTAGCCTACCTATAAGGGATTGAAAC	1	1	1
NC_015589.1	3099786	3101765	GTTTCTAGCTTACCTATAAGGATTTGAAAC	1	1	1
NC_015600.1	1395040	1397515	GTTTTACGGTTACTTAAATCTTGAGAGTACAAAAAC	1	1	1
NC_015602.1	1688511	1688723	GTGTTCTCCACGTATGTGGAGGTGATCCT	1	0	1
NC_015634.1	2499793	2503038	ATTTAAATACATCCAATGTTAAAGTTCAAC	1	1	1
NC_015635.1	1245235	1249826	GTCAGCGACCGCATCTCGCGAATGAGCGAATAGAAAC	1	1	1
NC_015636.1	103465	105101	ATTTCCATCCATCAATGGTCTGATTTTAAC	1	1	1
NC_015636.1	206577	207146	GTTAAAATCAGACCATTGATGGATGGAAA	1	1	1
NC_015636.1	224643	225432	GTTAAAATCAGACCATTGATGGATGGAAAT	1	0	0
NC_015636.1	225509	230898	GTTAAAATCAGACCATTGATGGATGGAAAT	1	1	1
NC_015636.1	1302585	1304621	ATTTCCATCCATCAATGGTCTGATTTTAAC	1	1	1
NC_015636.1	1529272	1531189	GTTAAAATCAGACCATTGATGGATGGAAAT	1	1	1
NC_015636.1	1629401	1633832	GTTAAAATCAGACCATTGATGGATGGAAAT	1	1	1
NC_015660.1	251637	255416	GTTTGTATCTTACCTATGAGGAATTGAAAC	1	1	1
NC_015660.1	1497697	1499753	GTTTTATCTGAACGTAGTGGGATATAAAG	1	1	1
NC_015660.1	1972137	1972898	GTTTCAATTCCTCATAGGTAAGATAAAAAC	1	1	1
NC_015660.1	1992399	1995183	GTTTCAATTCCTTATAGGTAAGATAAAAC	1	1	1
NC_015660.1	3459789	3464595	GTTTCAATTCCTCATAGGTAAGATACAAAC	1	1	1
NC_015672.1	1011493	1014319	CTTTAAATCCCAGAATTGGGAACTAAAAC	1	1	1
NC_015672.1	1428418	1430685	GTCGTAATCCCTTCAAATCAGGTCATTAATTCCAAT	1	1	1
NC_015672.1	1709832	1710225	GTCGTAATCCCTTCAAGTCAGGTCATGAATTCCAAT	1	0	1
NC_015672.1	1710471	1710884	GTCGTAATCCCTTCTAATCAGGTCATGGATTCCAAT	1	0	1
NC_015672.1	1711130	1712652	GTCGTAATCCCTTCTAATCAGGTCATGGATTCCAAT	1	0	1
NC_015672.1	1734297	1735756	GTCGTAATCCCTTCAAGTCAGGTCATGAATTCCAAT	1	1	1
NC_015673.1	2456086	2458662	GGCTCATCCCCGCTCACGCGGGGAGCAC	1	1	1
NC_015673.1	2458695	2460556	GGCTCATCCCCGCTCACGCGGGGAGCAC	1	0	0
NC_015676.1	1678079	1679759	CGGTTCATCCCCACGTGTGTGGGGAACTC	1	1	1
NC_015677.1	3699382	3704482	CGGGCGCGTGGGTTGAAAC	1	1	1
NC_015678.1	407414	408711	GTCGCTCCCTTCACGGGGGCGTGGATTGAAAT	1	1	1
NC_015680.1	32423	34078	GTTTCCGTAGAACGTAATCGTGTGGAAAG	1	1	1
NC_015680.1	41221	42207	CTTTCAATTCTCTTTGAGTCTTATTGGAAC	1	1	1
NC_015680.1	556583	557703	GTTCCAATAAGACTCAAAGAGAATTGAAAG	1	1	1
NC_015680.1	693108	695095	GTTCCAATAAGACTCAAAGAGAATTGAAAG	1	1	1
NC_015680.1	856322	857397	GTTCCAATAAGACTCAAAGAGAATTGAAAG	1	1	1
NC_015680.1	1231460	1233114	GTTTCCGTAGAACGTAGTCGTGTGGAAAG	1	1	1
NC_015680.1	1272598	1273527	GTTTCCGTAGAACGGAATCGTGTGGAAAG	1	1	1
NC_015681.1	238339	242248	GTTCACAGCCTAACTAAAAGGAATGGAAAC	1	1	1
NC_015681.1	918033	919769	GTGAGAAAACCTTGCCTGATTAAGAAGGCATTACGAC	1	1	1
NC_015681.1	1410351	1414024	GTGAGAAAACCTTGCCTGATTAAGAAGGCATTACGAC	1	1	1
NC_015682.1	1115342	1118449	GTTGAAACCTGCCCTGGATTAAAAGGGATTGCGA	1	1	1
NC_015682.1	1221571	1225128	GTTTCAATCCACCAAAGAGGAATTTAAAC	1	1	1
NC_015683.1	26729	29078	GGAACTACCTCCGCGTACGCGGAGAAAAG	1	1	1
NC_015683.1	108233	109011	ACCTCAATGAAAGGCTGCGACCGAAGCCGCAGCGAC	1	1	1
NC_015683.1	2018735	2020718	CTTTTCTCCGCGTATGCGGAGGTAGTTCC	1	1	1
NC_015703.1	4509666	4510731	GTCTTAATCCTTGTTCTGGTGGATTATGGTTTCTGAG	1	1	1
NC_015703.1	5772287	5784494	GCTTTAATCGTACCTTTTTGGAATTGAAAC	1	1	1
NC_015707.1	1136554	1138406	GTTTGAACCCTACCTATAAGGAATGGAAAC	1	1	1
NC_015707.1	1151410	1152854	GTTTGGACACTACCTATGAGGAATGGAAAC	1	1	1
NC_015707.1	1165765	1167042	GTTTGGACACTACCTATGAGGAATGGAAAC	1	1	1
NC_015707.1	1176110	1178006	GTTTGAACCCTACCTATAAGGAATGGAAA	1	1	1
NC_015707.1	1182745	1184713	GTTTGAACCCTACCTATGAGGAATGGAAAC	1	0	1
NC_015707.1	1714940	1717563	GTTTCAATCGAACTTAAGAGGGATGGAAAC	1	1	1
NC_015709.1	1188328	1189028	CGGTTCATCCCCGCGTGGGCGGGGAACAC	1	1	1
NC_015709.1	1310991	1312057	CGGTTCATCCCCGCGTGGGCGGGGAACAC	1	1	1
NC_015711.1	2377929	2379370	GTCCCGCTCGCCGTGATGCCGGAAGGCGTTGAGCAC	1	1	1
NC_015711.1	2379450	2379923	CTCGCCGTGATGCCGGAAGGCGTTGAGCAC	0	0	0
NC_015711.1	2680593	2682334	GTCGCTCCCCGTGAACGCGGGGAGCGTGGGTTGAAAC	0	0	0
NC_015711.1	2682407	2683706	GTCGCTCCCCGTGAACGCGGGGAGCGTGGGTTGAAAC	0	0	0
NC_015711.1	2683775	2687985	GTCGCTCCCCGTGAACGCGGGGAGCGTGGGTTGAAAC	1	0	1
NC_015715.1	11751	12839	GTTTCAATCCACGCCTCCGCGAAGGAGGCGAC	1	1	1
NC_015732.1	2125869	2129407	GTTTCAATCCACGCCCCCCGAGCGGGGAGCGAC	1	1	1
NC_015732.1	2131096	2133630	GTTTCAATCCACGCCCCCCGAGCGGGGAGCGAC	1	1	1
NC_015737.1	2161500	2165127	GTAATTCCCGCGCGAGCGGGGGTGATCC	1	1	1
NC_015737.1	2166502	2167262	GTAATTCCCGCGCGAGCGGGGGTGATCC	1	1	1
NC_015737.1	2168637	2169702	GTAATTCCCGCGCGAGCGGGGGTGATCC	1	1	1
NC_015738.1	2085665	2087289	GTTTCAACCCGCGCGTCCGCGAGG	1	0	1
NC_015738.1	2677115	2677941	GTTTGACTACCAGTCAGAATTCCACTGCTCCAAAAC	1	1	1
NC_015738.1	2679628	2682490	GTTTGACTACCAGTCAGAATTCCACTGCTCCAAAAC	1	1	1
NC_015757.1	2370253	2370806	GTTTCAATTCCTCATAGGTAGGCTATAAAC	1	1	1
NC_015757.1	2380160	2380647	ATTTCAATTCCTCATAGGTAGGCTATAAAC	1	1	1
NC_015758.1	3095751	3097993	GTTTCCGTCCCCTCTCGGGGTTTTGGGTCTGACGAC	1	1	1
NC_015758.1	3099315	3101478	GTTTCCGTCCCCTCTCGGGGTTTTGGGTCTGACGAC	1	1	1
NC_015760.1	1168309	1170289	GGATCACCCCCGCGTGTGCGGGAAAAAC	1	1	1
NC_015761.1	2791743	2792992	CGGTTTATCCCCGCTGGCGCGGGGAACAC	1	1	1
NC_015761.1	2808973	2810039	CGGTTTATCCCCGCTGGCGCGGGGAACAC	1	1	1
NC_015846.1	1229521	1230812	GTTGTGATTACCCTCCAAAATGAGAGCAGTTCCAAC	0	0	0
NC_015846.1	1230828	1233370	GTTGTGATTACCCTCCAAAATGAGAGCAGTTCCAAC	1	0	1
NC_015846.1	1569843	1578514	GTTGTAAATTGCTTTCAATTTTCCGTAACTTTGTGATT	1	1	1
NC_015847.1	1030343	1034394	CTAAAAGAATAACTTGCAAAATAACAAGCATTGAAAC	1	1	1
NC_015848.1	3181322	3183563	GTTTCCGTCCCCTCTCGGGGTTTTGGGTCTGACGAC	1	1	1
NC_015850.1	1234130	1235254	GGTTTTCCCCCGCGCACGCGGGGACGAC	1	0	1
NC_015854.1	58	211	CTTCCATCCCTGCACGCACAGGGCAGAC	0	0	1
NC_015865.1	131167	133209	CTTTCCACACAATTCTGTCCTACGGAAAC	1	1	1
NC_015865.1	137546	140105	CTTTCCACACAACACTGTTCTACGGAAAC	1	1	1
NC_015865.1	345767	346601	GTTGCAATAAGACTCTAGGAGAATTGAAAG	1	1	1
NC_015865.1	701928	703706	GTTGCAATAAGACTCTAGGAGAATTGAAAG	1	1	1
NC_015865.1	1907424	1908326	GTTGCAATAAGACTCTGGGAGAATTGAAA	1	1	1
NC_015913.1	114768	114999	GTCGCACCTCACGCAGGTGCGTGGATTGAAAT	1	1	1
NC_015913.1	116770	117068	GTCGCACCTCACGCAGGTGCGTGGATTGAAATT	1	1	1
NC_015913.1	745285	746183	GTCGCACCTCACGCAGGTGCGTGGATTGAAAT	1	1	1
NC_015931.1	388806	391251	GAAACAACCAAGAATGAATTGAAAG	1	1	1
NC_015931.1	425697	430417	CTTTCAATTCATTCTTTGTTGTTTC	1	1	1
NC_015931.1	437564	438823	GAAACAACCAAGAATGAATTGAAAG	1	1	1
NC_015931.1	461091	466549	CTTTCAATTCATTCTTGGTTGTTTC	1	1	1
NC_015931.1	473826	475977	GAAACAACCAAGAATGAATTGAAAG	1	1	1
NC_015931.1	492538	492783	CTTTCAATTCATTCTTGGTTGTTTC	1	1	1
NC_015931.1	501054	502240	CTTTCAATTCATTCTTGGTTGTTTC	1	1	1
NC_015943.1	135893	136772	GCTTCAACCCCACGAGGGTTCGTCTGAAAC	1	1	1
NC_015949.1	1695606	1699780	GTTTTAATCCCTCTTAAGGGAAGAATCTTCCCAAC	1	1	1
NC_015949.1	2552403	2554751	GTTTGTAGCCTTCCCTTTGGGGATTGAAAC	1	1	1
NC_015949.1	2564412	2566152	GTTTGTAGCCTTCCCGTTGGGGATTGAAAC	1	1	1
NC_015949.1	2569258	2571209	GTTTGTAGCCTTCCCTTTGGGGATTGAAAC	1	1	1
NC_015949.1	2573556	2574780	GTTTGTAGCCTTCCCGTTGGGGATTGAAAC	1	1	1
NC_015949.1	2587708	2589338	GTTTGTAGCCTTCCCTTTGGGGATTGAAAC	1	1	1
NC_015949.1	2612216	2616136	GTTTGTAGCCTCCCCTTTGGGGATTGAAAC	1	1	1
NC_015949.1	2625214	2625640	GTTTGTAGCCTTCCCTTTGGGGATTGAAA	1	1	1
NC_015949.1	2627610	2628384	GTTTGTAGCCTGCCCTTTGGGGATTGAAAC	1	1	1
NC_015949.1	2638695	2639991	GTTTGTAGCCTGCCCTTTGGGGATTGAAAC	1	1	1
NC_015951.1	104605	104878	CGGCTCACCTCCGCTCGCGCGGAGAGCAC	1	0	1
NC_015951.1	106945	107341	CGGCTCACCTCCGCTCGCGCGGAGAGCAC	1	0	1
NC_015951.1	116958	117531	GTGCTCTCCGCGCGAGCGGAGGTGAGCCG	1	0	1
NC_015954.1	190283	194678	GTTTCAATCCCGTTCTGGGTTTTCTGGGTGTCGCGAC	1	1	1
NC_015954.1	1876824	1877379	GTTTCAGACGTACCCTTGTGGGGTTGAAGC	1	1	1
NC_015958.1	1503021	1505765	CTTTCAATTCCTTATAGGTAGGCTAAAAAC	1	1	1
NC_015958.1	2673397	2679131	GTTTCAATTCCTTATAGGTAGGCTAAAAAC	1	1	1
NC_015964.1	1917846	1918938	ATTATAGCACTGCGAAATGAAAAAGGGAGCTACAAC	1	1	1
NC_015966.1	1339693	1343322	GTTTTAATCGCACCTTTTTGGTATTGAAAT	1	1	1
NC_015966.1	1442300	1444253	ATTTCAATACCAAAAAGGTGCGATTAAAAC	1	1	1
NC_015966.1	1987987	1988814	TTTCAATACCAAAAAGGTGCGATTAAAAC	1	1	1
NC_015970.1	46176	46632	GGGTCATCCCTGCGCGCGCGGGAGTCGG	1	1	1
NC_015970.1	50240	50807	GTCGTAATCCCCTTTTCATCGGGTCAAGTCTTCGGAC	1	1	1
NC_015970.1	58249	59274	GTCGTAATCCCCTTTTCATCGGGTCAAGTCTTCGGAC	1	1	1
NC_015970.1	72657	73245	GTCGTAATCCCCTTTTCATCGGGTCAAGTCTTCGGAC	1	1	1
NC_015970.1	80645	80845	GTCGTAATCCCCTTTTCATCGGGTCAAGTTTTCGGAC	0	0	1
NC_015970.1	91070	92220	GTCGTAATCCCCTTTTCATCGGGTCAAGTCTTCGGAC	1	1	0
NC_015975.1	1047154	1048214	GTTTTCGTCTCCTTCACTCGGAGATAGGTAATTATC	1	1	1
NC_015975.1	1066224	1068633	ATTTACATTCCTCATCAGTTAGATAAAAAC	1	1	1
NC_015976.1	1915745	1917762	GTCGCTCCCCGTGCGGGGGCGTGGATCGAAAC	1	1	1
NC_015977.1	2759399	2764809	CGCTCCCCTCACAGGGAGCGAC	1	1	1
NC_015979.1	28010	28901	GTATTCCCCACGCATGTGGGGGTGATCC	1	0	1
NC_016001.1	1899988	1901803	CATATCGTGTTTTCTAATCTTTAATCAAACCACAAC	1	1	1
NC_016001.1	2549335	2550091	GTTGTAACTGCCCTTATTTTGAAGGGTAAACACAAC	1	0	1
NC_016001.1	2550433	2551061	GTTGTAACTGCCCTTATTTTGAAGGGTAAACACAAC	1	0	1
NC_016001.1	2551182	2551541	GTTGTAACTGCCCTTATTTTGAAGGGTAAA	1	0	1
NC_016001.1	3018428	3020886	GTTTAAAACCACTTTAAAATTTCTACTATTGTAGAT	1	1	1
NC_016002.1	704585	708702	GTGATCCCCGCGCCAGCGGGGATGAACCG	1	1	1
NC_016011.1	451360	451647	GTTTTAATTACTTATTGTGAAATGTAAAT	1	0	1
NC_016011.1	469831	470314	GTTTTAATTACTTATTATGAAATGTAAAT	1	1	1
NC_016012.1	670557	672035	GTCGCACCTCACGCAGGTGCGTGGATTGAAAT	1	1	1
NC_016023.1	1096064	1097943	GTTTCAATTCCTCATAGGTAAAATACTAAC	1	1	1
NC_016023.1	2117432	2121795	GTTTGTATTTTACCTATGAGGAATTGAAAC	1	1	1
NC_016023.1	2123871	2124703	GTTTGTATTTTACCTATGAGGAATTGAAAC	1	1	1
NC_016023.1	2126171	2127007	GTTTGTATTTTACCTATGAGGAATTGAAAC	1	1	1
NC_016025.1	420933	428142	GTGCAAAAATCTTTGATGCCGAAAGGCGTTGATCAC	1	1	1
NC_016025.1	464321	464805	AATTCAAGGGGTCTTTTTCAAGACCCATGAC	1	1	1
NC_016025.1	984882	988627	GTTTTCCGCTTTGAAAAAAAGCGGCTCCATTGAAGC	1	1	1
NC_016027.1	883979	884437	GTGTTCCCCGCACGCGCGGGGATGAACCG	1	1	1
NC_016027.1	889938	890882	CGGTTCATCCCCGCGTGTGCGGGGAACAC	1	1	1
NC_016027.1	900438	901260	CGGTTCATCCCCGCGCGTGCGGGGAACAC	1	1	1
NC_016043.1	218990	221898	GTTAACTACCGCATAGGTAGTTTAGAAA	1	1	1
NC_016051.1	464540	465784	CTTTCAATTCTCCTCGAGTCTTATTGCAAC	1	1	1
NC_016051.1	1219335	1222339	GTTGCAATAAGACTCGAGGAGAATTGAAAG	1	1	1
NC_016051.1	1609160	1610814	GTTGCAATAAGACTCGAGGAGAATTGAAAG	1	1	1
NC_016070.1	225269	226899	CCTTCAAATCTCTATCTGAGATTC	1	1	1
NC_016070.1	345344	345852	TTTCTACTATCTTTTGATTTCCAC	1	1	1
NC_016070.1	1075973	1078208	CTTTCAATCCTCTCTTTGAGATTC	1	1	1
NC_016070.1	1081876	1083991	GAATCTCAAAGAGAGGATTGAAAG	1	1	1
NC_016070.1	1095239	1096997	CTTTCAATCCTCTTTTTGAGATTC	1	1	1
NC_016070.1	1103069	1104118	GAATCTCAAAGAGAGGATTGAAAG	1	1	1
NC_016077.1	1011009	1014466	GTTTGAGAGATATGTAAATTCAAAGGATAATCAAAC	1	1	1
NC_016109.1	613077	613838	GAGCAACCCCCGCGAGCGCGGGGCCGAG	1	1	1
NC_016109.1	623529	625875	CTCGGCCCCGCGCTCGCGGGGGTTGCTC	1	1	1
NC_016109.1	7272976	7274052	GTCCTCCCCGCGCGAGCGGGGGTCTACCG	1	1	1
NC_016110.1	44670	45058	TCCCCGCGGGCGCGGGGAGCAC	1	1	1
NC_016110.1	52169	52875	GGGACCATCCCCGCGGGCGCGGGGAGCAC	1	1	1
NC_016110.1	133923	134626	GGGGCCATCCCCGCGTGCGCGGGGAGCAG	1	1	1
NC_016110.1	144273	145340	GTGCTCCCCGCGCGTGCGGGGATGGTCCC	1	1	1
NC_016111.1	643613	643825	GTCGTCCCCGCCAGCGCGGGGGTAGCCCG	1	0	1
NC_016112.1	1516464	1519654	GTATCTCCCGGCCAAACAGCCGGGAGCGGATTGAAAC	1	1	1
NC_016112.1	2435092	2437273	GTTTCAATCCACGCGCCCGCACGGGGCGCGAC	1	1	1
NC_016112.1	4283752	4285859	CGGTTCATCCCCACGGGCGTGGGGAACGC	1	1	1
NC_016147.2	3119301	3122681	GTCGCGCTCTCACGAGCGCGTGGATTGAAAC	1	1	1
NC_016148.1	256315	257821	GATTCAATCGAACCGATACGGAATGGAAAC	1	1	1
NC_016148.1	279011	282019	GTTTTAGACCTTCCTATAAGGGATGGAAAC	1	1	1
NC_016510.2	391874	394476	GTTGTGGTTTGATTAAAGATTAGAAAACACGATATT	1	1	1
NC_016510.2	1679966	1680625	GTTGGGAAAGCCCTTATTTTGAAGGGTATCTACAAC	1	1	1
NC_016513.1	1379005	1379306	GCAGCCACCTTCAGGTGGCTGTGTGTTGAAACA	1	0	1
NC_016584.1	1916616	1917981	GTCGCTTCCCACTGGGAAGCGTGGATTGAAA	1	1	1
NC_016584.1	1926564	1928724	GTCGCTCCCTACATGGGAGCGTGGATTGAAAT	1	1	1
NC_016586.1	59837	60023	GGCATCCGCGTTCGGGAGCGGATTGAAAC	0	1	1
NC_016593.1	394988	398364	GTTTTTATCGTACCTATGAGGGATTGAAAC	1	1	1
NC_016593.1	2064939	2065908	GTTTCAATCCCTCATAGGTACGATAAAAAC	1	1	1
NC_016609.1	5986431	5989880	GTTTCAATTCCTCCATGGTGCGATTATAAC	1	1	1
NC_016610.1	2508337	2513170	CTTTTAATCGGACTATCATAGAATTGAAAC	1	1	1
NC_016612.1	233691	235308	CGGTTTATCCCCGCTGGCGCGGGGAACAC	1	1	1
NC_016612.1	3413122	3414831	GTTCACTGCCGTACAGGCAGCTTAGAAA	1	1	1
NC_016622.1	20745	23327	GTCTTCCCGAGCAGAAATGCTTGGGCCTCATTGAAGC	1	1	1
NC_016622.1	1897484	1902871	GCCTTCCCGGGCGGAAACGCCCGGGCCTCATTGAAGC	1	1	1
NC_016625.1	1473411	1473988	GGTCTATCTCCGCACACGCGGAGGAACC	1	0	1
NC_016627.1	2476250	2478645	GTTTCAATCCTTATTTTTATGGAACATCTACTTCAAC	1	1	1
NC_016627.1	2496168	2502078	GTTTCAATCCTTATTTTACTGGATGTTCTACTTCAAC	1	1	1
NC_016627.1	3016570	3020205	ATTTACATCCCACATAGTTAAAGAACAAC	1	1	1
NC_016630.1	41421	43820	GTCGCGTCCCACAGGGGCGCGTGGATTGAAAT	1	1	1
NC_016630.1	472154	473908	GTTTGACTACCATATGAAATTACACTACTCTCAAAC	1	1	1
NC_016633.1	3520455	3523663	GTCGCACCCTTCACGGGTGCGTGAATTGAAAC	1	1	1
NC_016641.1	1109635	1110198	ATTTCAATCCACGCACTCATATAGAGTGCGAC	1	1	1
NC_016641.1	1111467	1111904	ATTTCAATCCACGCACTCATATAGAGTGCGAC	1	1	1
NC_016641.1	1957472	1957970	ATTTCAATCCACGCACTCATATAGAGTGCGAC	1	1	1
NC_016641.1	2168972	2170631	GTCGCACTCTATATGAGTGCGTGGATTGAAAT	1	1	1
NC_016641.1	3984628	3985065	GTCGCACTCTGTATGAGTGCGTGGATTGAAAT	1	1	1
NC_016641.1	3997389	3998639	GTCGCACTCTGTATGGAGTGCGTGGATTGAAAT	1	1	1
NC_016641.1	4001733	4002645	GTCGCACTCTATATGAGTGCGTGGATTGAAAT	1	1	1
NC_016641.1	4011195	4012027	GTCGCACTCTATGTGAGTGCGTGGATTGAAAT	1	1	1
NC_016641.1	4012487	4013654	GTCGCACTCCATATGAGTGCGTGGATTGAAAT	1	1	1
NC_016641.1	5627972	5628620	ATTTCAATCCACGCACTCATATAGAGTGCGAC	1	1	1
NC_016749.1	1412481	1415817	GTTTTACGGTTACTTAAATCTTGAGAGTACAAAAAC	1	1	1
NC_016751.1	289918	290816	CTTTCTACAGTACCTATAAGGAATTGAAAT	1	1	1
NC_016751.1	293785	294416	TTTCTACAGTACCTATAAGGAATTGAAA	1	1	1
NC_016751.1	395999	397721	ATCCGAATATCACTACTCTCTGAAAGAGATAGAAAC	1	1	1
NC_016751.1	414190	414612	ATCCGAATATCACTACTCTCTGAAAGAGATAGAAAC	1	1	1
NC_016751.1	425316	426729	ATCCGAATATAACTACTCTCTGAAAGAGATAGAAAC	1	1	1
NC_016768.1	1290203	1291771	GTCGTCAGACCCAAAACCCCGAGAGGGGACGGAAAC	1	1	1
NC_016768.1	1293135	1294416	GTCGTCAGACCCAAAACCCCGAGAGGGGACGGAAAC	1	1	1
NC_016776.1	4711761	4713958	GTTGTGATTTGCTTTCAAATTAGTATCTTTGAACCATTGGAAA CAGC	1	1	1
NC_016782.1	39598	40655	GAAGTCTATCAGGGTTTTTGAGAACTGAACCCCAGC	1	1	1
NC_016782.1	2249693	2249966	GTCTTCTCCGCACACGCGGAGGTATTTCC	1	1	1
NC_016783.1	39262	40265	GTTTTCCCCGCACTAGCAGGGATGAGCC	1	1	1
NC_016785.1	39025	39783	GTTTTCCCCGCACCAGCGGGGATGAGCC	1	1	1
NC_016786.1	39595	40654	GAAGTCTATCAGGGTTTTTGAGAACTGAACCCCAGC	1	1	1
NC_016786.1	2250292	2250565	GTCTTCTCCGCACACGCGGAGGTATTTCC	1	1	1
NC_016787.1	42132	44725	GTTTTCCCCGCACCAGCGGGGATGAGCC	1	1	1
NC_016788.1	39251	40195	GTTTTCCCCGCACCAGCGGGGATGAGCC	1	1	1
NC_016789.1	31840	32965	GTTTTCCCCGCACTAGCAGGGATGAGCC	1	0	1
NC_016790.1	39330	39878	GAAGTCTATCAGGGTTTTTGAGAACTGAACCCCAGC	1	1	1
NC_016791.1	1450295	1451654	GTCGCTCCTCTCGTAGGAGCGTGGATTGAAAT	1	1	1
NC_016799.1	39132	41022	GAAGTCTATCAGGGTTTTTGAGAACTGAACCCCAGC	1	1	1
NC_016801.1	40844	41327	GAAGTCTATCAGGGTTTTTGAGAACTGAACCCCAGC	1	1	1
NC_016802.1	41660	42016	GAAGTCTATCAGGGTTTTTGAGAACTGAACCCCAGC	1	1	1
NC_016803.1	3491652	3498258	GTCGCCCCCCACGCGGGGGCGTGGATTGAAAC	1	1	1
NC_016804.1	3051997	3053425	GTTTCCGTCCCCTCTCGGGGTTTTGGGTCTGACGAC	1	1	1
NC_016804.1	3054747	3056918	GTTTCCGTCCCCTCTCGGGGTTTTGGGTCTGACGAC	1	1	1
NC_016808.1	370284	371345	GTTCACCATCGTGTAGATGGCTTAGAAA	1	1	1
NC_016808.1	1595899	1603670	TTTCTAAGCTGCCTATACGGCAGTTAAC	1	1	1
NC_016810.1	3099171	3099566	CGGTTTATCCCCGCTGGCGCGGGGAACAC	1	0	0
NC_016810.1	3099579	3100159	CGGTTTATCCCCGCTGGCGCGGGGAACAC	1	1	1
NC_016810.1	3116290	3117723	CGGTTTATCCCCGCTGGCGCGGGGAACAC	1	1	1
NC_016822.1	3175627	3175900	CGGTTTATCCCCGCTGGCGCGGGGAACAC	1	1	1
NC_016826.1	1273106	1273801	GTTTTGGAACCATTCGAAACAGCACAGCTCTAAAAC	1	1	1
NC_016831.1	2938631	2938787	GTTTATCCCCGCTGGCGCGGGGAACAC	0	1	1
NC_016831.1	2954931	2955324	GTTTATCCCCGCTGGCGCGGGGAACAC	1	1	1
NC_016832.1	2900674	2901095	GGTTTATCCCCGCTGGCGCGGGGAACAC	1	1	1
NC_016854.1	3069597	3071012	CGGTTTATCCCCGCTGGCGCGGGGAACAC	1	1	1
NC_016854.1	3087143	3088271	CGGTTTATCCCCGCTGGCGCGGGGAACAC	1	1	1
NC_016856.1	3096847	3098323	CGGTTTATCCCCGCTGGCGCGGGGAACAC	0	1	1
NC_016856.1	3114454	3116070	CGGTTTATCCCCGCTGGCGCGGGGAACAC	1	1	1
NC_016857.1	3099171	3099566	CGGTTTATCCCCGCTGGCGCGGGGAACAC	1	0	0
NC_016857.1	3099579	3100159	CGGTTTATCCCCGCTGGCGCGGGGAACAC	1	1	1
NC_016857.1	3116290	3117723	CGGTTTATCCCCGCTGGCGCGGGGAACAC	1	1	1
NC_016860.1	3100040	3101393	GGTTTATCCCCGCTGGCGCGGGGAACAC	1	1	1
NC_016860.1	3117524	3119506	CGGTTTATCCCCGCTGGCGCGGGGAACAC	1	1	1
NC_016863.1	3045087	3046075	GGTTTATCCCCGCTGGCGCGGGGAACAC	1	1	1
NC_016863.1	3062206	3063639	CGGTTTATCCCCGCTGGCGCGGGGAACAC	1	1	1
NC_016884.1	3246090	3248876	GTTTCAATTCCTCATAGGTAGGCTATAAAC	1	1	1
NC_016884.1	3258231	3259962	ATTTCAATTCCTCATAGGTAGGCTATAAAC	1	1	1
NC_016885.1	937974	938897		1	1	1
NC_016885.1	945612	946605		1	1	1
NC_016885.1	952360	953217		1	1	1
NC_016885.1	986120	987397		1	1	1
NC_016885.1	999561	1002179		1	1	1
NC_016887.1	3956325	3956660	GGGCTCATCCCCGCGCGTGCGGGGAGCGC	1	0	1
NC_016887.1	3958772	3959470	GGGCTCATCCCCGCGCGTGCGGGGAGCAC	1	0	1
NC_016894.1	3377720	3380835	ATTTACATTCCAATATGGATCTACTCAAAT	1	1	1
NC_016901.1	3930138	3932866	TTTCTAAGCCGCCTGTGCGGCGGTGAAC	1	1	1
NC_016902.1	1048211	1048851	GAGTTCCCCGCGCCAGCGGGGATAAACCG	1	1	1
NC_016902.1	1074554	1075437	GTGTTCCCCGCGCCAGCGGGGATAAACCG	1	1	1
NC_016906.1	3982225	3983952	CAATGGAACCCGGCCGTGAAGACCGGGAGCAC	1	1	1
NC_016938.1	420405	421322	GTCTCACTCTTCATAGAGTGAGTGGATTGAAAT	1	1	1
NC_016940.1	141631	145281	GTTTCAATGCTGCTTCGCCTGCAA	0	0	0
NC_016940.1	145369	153410	GTTTCAATGCTGCTTCGCCTGCAAAGGGTTTAGTAT	1	1	1
NC_016940.1	3742955	3753501	ATACTAAACCCATTGCAGGCAAAGCAGCATTGAAAC	1	1	1
NC_016940.1	3820467	3828723	GTTTCAATGCTGCTTCGCCTGCAAAGGGTTTAGTAT	1	1	1
NC_016941.1	61874	62344	GATCGATAACTACCCCGAAGAATAGGGGACGAGAAC	1	1	1
NC_017027.1	341386	341833	GTTCACCATCGTGTAGATGGCTTAGAAA	1	1	1
NC_017027.1	1613481	1614770	TTTCTAAGCTGCCTATACGGCAGTTAAC	1	1	1
NC_017030.1	8063923	8064265	CGACGTCGCCACGGACTGGCAGGC	0	0	1
NC_017034.1	1139125	1145088	CTTTCAATCCTCATTTTGCGAGGACACATTTTGAAAC	1	1	1
NC_017045.1	1855897	1856792	GTTGTGAATACCCTTCAAAGTGAGAGCAGTCCCAAC	1	0	1
NC_017046.1	3097926	3099324	CGGTTTATCCCCGCTGGCGCGGGGAACAC	1	1	1
NC_017046.1	3115455	3116827	CGGTTTATCCCCGCTGGCGCGGGGAACAC	1	1	1
NC_017053.1	781760	781994	GTTTTAGAGCTATGCTGTTTTGAATGGTCCCAAAAC	1	1	1
NC_017059.1	752602	752814	GGGTTCATCCCTGCGCATGCAGGGGATAC	0	0	1
NC_017059.1	1577452	1577846	GTATCCCCTGCATGCGCAGGGATGAACC	1	1	1
NC_017059.1	2386069	2386891	CGGTTCATCCCCGCGCAGGCGGGGAACAC	1	1	1
NC_017059.1	3252481	3252814	GGTTCATCCCTGCGCATGCAGGGGATAC	1	1	1
NC_017068.1	1013713	1015844	GTGTTCCGCCGTATAGGCGGCTTAGAAA	1	1	1
NC_017075.1	704056	706711	CGGTTCATCCCCACCCGCGTGGGGAACGC	1	1	1
NC_017075.1	708989	709445	CGGTTCATCCCCACCCGCGTGGGGAACGC	1	1	1
NC_017079.1	1517527	1520197	GTCTTAATCCCCTGGCGAGGATTCGCTGTCTTCTGAC	1	1	1
NC_017079.1	1524822	1530276	GTCTTAATCCCCTGGCGAGGATTCGCTGTCTTCTGAC	1	1	1
NC_017079.1	1976689	2011840	GTCTGAAGAAACGATCCAACAGCGAGGATACTGAAAG	1	1	1
NC_017079.1	2013094	2018981	GTCTGAAGAAACGATCCAACAGCGAGGATACTGAAAG	1	1	1
NC_017080.1	768722	772772	GTTTCGATCCACGCCCGCGTGGAGCGGGCGAC	1	1	1
NC_017095.1	1576110	1581397	GTTTCCATCCCTCATAGTCACTTCTAAAAC	1	1	1
NC_017095.1	1609469	1612344	GTTTTAGAAGTGACTATGAGGGATGGAAAC	1	1	1
NC_017095.1	1767916	1768716	GCTTTAGAAGTGACTATGAGGGATGGAAAC	1	1	1
NC_017095.1	1791155	1792976	TTTAGAAGTGACTATGAGGGATGGAAAC	1	1	1
NC_017096.1	269622	271081	GTTTTATCTGAACCATGTGGGATATAAAG	1	1	1
NC_017098.1	490482	493390	GTTACCTGCCGCATAGGCAGCTTAGAAA	1	1	1
NC_017101.1	123151	124583	GTGTTCCCCGCACACGCGGGGATGAACCG	1	1	1
NC_017104.1	123523	124955	GTGTTCCCCGCACACGCGGGGATGAACCG	1	1	1
NC_017117.1	123151	124583	GTGTTCCCCGCACACGCGGGGATGAACCG	1	1	1
NC_017130.1	123143	124575	GTGTTCCCCGCACACGCGGGGATGAACCG	1	1	1
NC_017134.1	123167	124599	GTGTTCCCCGCACACGCGGGGATGAACCG	1	1	1
NC_017136.1	123135	124567	GTGTTCCCCGCACACGCGGGGATGAACCG	1	1	1
NC_017143.1	123151	124583	GTGTTCCCCGCACACGCGGGGATGAACCG	1	1	1
NC_017154.1	1788305	1788513	GTTCACTGCCGCACAGGCAGCTTAGAAA	1	1	1
NC_017154.1	2768808	2769256	TTTCTAAGCTGCCTGTGCGGCAGTGAAC	1	1	1
NC_017154.1	3114388	3114658	TTTCTAAGCTGCCTGTGCGGCAGTGAAC	1	1	1
NC_017160.1	2839775	2840223	GTTCACTGCCGCACAGGCAGCTTAGAAA	1	1	1
NC_017160.1	2876593	2876863	GTTCACTGCCGCACAGGCAGCTTAGAAA	1	1	1
NC_017161.1	1122534	1124777	GTTTCAATCCCTTATAGGCACCTAATAAAC	1	1	1
NC_017167.1	38228	39732	GTTGCTCCGCCGAGATCGTCGGCGGCCCCATTGAAGC	1	1	1
NC_017167.1	2812008	2812628	GTTGTTCCGCCGAGATCGTCGGCGGCCCCATTGAAGC	1	1	1
NC_017167.1	3039366	3040719	GTTGATCCGCCGAGATCGTCGGCGGCCCCATTGAAG	1	1	1
NC_017168.1	2866822	2867153	TTTCTAAGCTGCCTGTGCGGCAGTGAAC	1	1	1
NC_017168.1	2992630	2993139	GTTCACTGCCGCACAGGCAGCTTAGAAA	1	1	1
NC_017168.1	3885208	3885418	TTTCTAAGCTGCCTGTGCGGCAGTGAAC	1	1	1
NC_017174.1	1343255	1343882	GTTTTATATTAACTAAGTGGTATGTAAAG	1	1	1
NC_017174.1	1826291	1827440	GTTTTATATTAACTATGTGGTATGTAAAT	1	1	1
NC_017174.1	2152895	2155826	CTTTACATACCACATAGTTAATATAAAAC	1	1	1
NC_017174.1	2220610	2221499	ATTTACATACCACTTAGTTAATATAAAAC	1	1	1
NC_017174.1	2331599	2334132	ATTTAAATACATCTCATGTTACTGTTTAAC	1	1	1
NC_017174.1	3266656	3268778	CTTTACATACCACTTAGTTAATATAAAA	1	1	1
NC_017186.1	6438602	6438874	GTTGTCCCCGCACGCGCGGGGCTGGTCC	1	0	1
NC_017192.1	1923284	1925335	GTTTCAATACATTATATGTTTAAGTTCAAG	1	1	1
NC_017214.1	209074	210479	CCCTCAATGAAGCTCCGAAGCCGAGACTTCGGAGAT	1	1	1
[truncated: 4,356 more rows]

## Sheet: Table S2.2
Supplementary Table S2. RefSeq CRISPRs and CRISPR candidates detected by SPADE,CRISPRFinder and CRISPRDetect (2/4)
CRISPRFinder candidates
RefSeq ID	Start	End	Detected repeat motif	Overlap w/ a CRISPRDetect candidate with ROA ≥50%?	Overlap w/ a SPADE candidate with ROA ≥50%?	Overlap w/ a RefSeq CRISPR with ROA ≥50%?
NC_000853.1	1631790	1632016	GTTTCCATACCTCTAAGGAAGTATTGAAAC	1	1	0
NC_000853.1	396568	397133	GTTTCAATAATTCCTTAGAGGTATGGAAAC	1	1	0
NC_000853.1	1779810	1780701	GTTTCCATACCTCTAAGGAATTATTGAAAC	1	1	0
NC_000853.1	412	3105	GTTTCAATAATTCCTTAGAGGTATGGAAAC	1	1	0
NC_000853.1	409295	410923	GTTTCCATACCTCTAAGGAATTATTGAAAC	1	0	0
NC_000853.1	369170	369731	GTTTCAATAATTCCTTAGAGGTATGGAAAC	1	1	0
NC_000853.1	1519912	1520474	GTTTCAATACTTCCTTAGAGGTATGGAAAC	1	1	0
NC_000854.2	717248	718997	GAATCTTCGAGATAGAATTGCAAG	1	1	1
NC_000854.2	1277299	1278486	CTTGCAATTCTATCTCGAAGATTC	1	1	1
NC_000854.2	786657	789355	GCATATCCCTAAAGGGAATAGAAAG	1	1	1
NC_000868.1	1760062	1761854	GTTCCAATAAGACTAAAATAGAATTGAAAG	1	1	1
NC_000868.1	147916	149430	CTTTCAATTCTATTTTAGTCTTATTGGAAC	1	1	1
NC_000868.1	482332	482830	CTTTCCACACTACTAAGTTCTACGGAAAC	0	1	1
NC_000909.1	1219845	1220165	TTTCCATCCTCCAAGAGGTCTGATTTTAAC	1	1	1
NC_000909.1	1570374	1570753	GTTAAAATCAGACCTCTTGGAGGATGGAAA	1	1	1
NC_000909.1	1267046	1267713	GTTAAAATCAGACCTCTTGGAGGATGGAAA	0	1	1
NC_000909.1	132922	134000	ATTAAAATCAGACCGTTTCGGAATGGAAAT	1	1	1
NC_000909.1	501491	501989	GTTAAAATCAGACCTCTTGGAGGATGGAAA	1	1	1
NC_000909.1	1034820	1035620	GTTAAAATCAGACCTCTTGGAGGATGGAAAT	1	1	1
NC_000909.1	351694	352468	ATTTCCATTCCCCGAGGGATCTGATTTTAC	1	1	1
NC_000909.1	471437	471686	GTTTCCATACAACAATGTTCTTCTTAAAC	0	0	0
NC_000909.1	378	2127	ATTAAAATCAGACCGTTTCGGAATGGAAAT	1	1	1
NC_000909.1	1575519	1576383	ATTAAAATCAGACCGTTTCGGAATGGAAAT	1	1	1
NC_000909.1	428572	429572	GTTAAAATCAGACCGATTCGGAATGGAAAC	1	1	1
NC_000909.1	858112	858344	TTTCCATCCTCCAAGAGGTCTGATTTTAAC	0	1	1
NC_000909.1	1456867	1457335	TTTCCATCCTCCAAGAGGTCTGATTTTAAC	1	1	1
NC_000909.1	507264	508047	GTTAAAATCAGACCGTTTCGGAATGGAAAC	1	1	1
NC_000909.1	236564	238184	ATTAAAATCAGACCGTTTCGGAATGGAAAT	1	1	1
NC_000909.1	1049373	1050236	ATTAAAATAAGACCGTTTCGGAATGGAAAC	1	1	1
NC_000912.1	545222	545454	GGTTCTACAACTACTTCTGGTTGAA	0	0	0
NC_000913.3	2877701	2878463	CGGTTTATCCCCGCTGGCGCGGGGAACTC	1	1	0
NC_000913.3	2904014	2904407	GGTTTATCCCCGCTGGCGCGGGGAACAC	1	1	0
NC_000915.1	980215	980410	TTCAATCAAGGGACTTATCACTTTA	0	0	0
NC_000916.1	1472442	1475513	GTTAAAATCAGACCAAAATGGGATTGAAAT	1	1	1
NC_000916.1	983373	991584	ATTTCAATCCCATTTTGGTCTGATTTTAAC	0	1	1
NC_000916.1	1277707	1277950	TTACACTTGAAATGAATGTCTCCC	0	0	0
NC_000917.1	1690930	1694181	GTAAGAAAGGGAGGCTCCTGAAAATGGAGATTGAAAG	1	1	1
NC_000917.1	398369	401590	CTTTCAATCCCATTTTGGTCTGATTTCAAC	1	1	1
NC_000917.1	148	4213	GTTGAAATCAGACCAAAATGGGATTGAAAG	1	1	1
NC_000918.1	1379598	1379894	GTTTCAACTCCACTACGGTACATTAGGAAC	0	1	0
NC_000918.1	279264	279555	GTTTTAACTCCACACGGTACATTAGAAAC	0	1	0
NC_000918.1	244561	244791	GTTTCAACTCCACACGGTACATTAGGAAC	0	1	0
NC_000918.1	156459	156767	GGTTCCTAATGTACCGTGTGGAGTTGAAACC	0	0	0
NC_000918.1	1226627	1226861	GTTTCTAATGTACCGTAGAGGAGTTGAAAC	0	1	0
NC_000921.1	946462	946659	AACAGCAATTTCAATCAAGGGACTTAT	0	0	0
NC_000956.1	20230	20639	CTAAAATAGACAATGTAGAAAAGAATTTA	0	0	0
NC_000961.1	994360	994785	GTTCCAATAAGACTAAAATAGAATTGAAAC	1	1	1
NC_000961.1	933763	938310	CTTTCCACACTATTTAGTTCTACGGAAAC	1	1	1
NC_000961.1	637738	638918	GTTCCAATAAGACTATAAGAGAATTGAAAG	1	1	1
NC_000961.1	32808	34081	CTTTCCACACTATTTAGTTCTACGGAAAC	1	1	1
NC_000961.1	150418	152173	GTTTCCGTAGAACTAAATAGTGTGGAAAG	1	1	1
NC_000961.1	1117805	1118970	CTTTCAATTCTATTTTAGTCTTATTGGAAC	1	1	1
NC_000962.3	3121862	3123576	GTTTCCGTCCCCTCTCGGGGTTTTGGGTCTGACGAC	1	1	0
NC_000962.3	3119185	3120468	GTTTCCGTCCCCTCTCGGGGTTTTGGGTCTGACGAC	1	1	0
NC_001880.1	437	663	CTTTCTATCCCATATATGGGAACTAAAAC	0	1	0
NC_002163.1	1455125	1455424	GTTTTAGTCCCTTTTTAAATTTCTTTATGGTAAAAT	1	0	0
NC_002570.2	378211	378913	GTCGCACTCTATATGGGTGCGTGGATTGAAAT	1	1	1
NC_002570.2	366106	368458	GTCGCACTCTTCATGGGTGCGTGGATTGAAAT	1	1	1
NC_002570.2	345991	347087	GTCGCACTCTACACGAGTGCGTGGATTGAAAT	1	1	1
NC_002570.2	355361	356328	GTCGCACTCTTCATGGGTGCGTGGATTGAAAT	1	1	1
NC_002570.2	339740	340773	GTCGCACTCTACATGAGTGCGTGGATTGAAAT	1	1	1
NC_002578.1	846049	849106	GTAAAATAGAACCTTAATAGGATTGAAAG	1	1	1
NC_002663.1	1322127	1322492	GTTGTAGTTCCCTCTCTCATTTCGCAGTGCTACAAT	1	1	1
NC_002663.1	2080625	2082755	GTTAACTGCCGTATAGGCAGCTTAGAAA	1	1	1
NC_002663.1	362647	364594	GTTCACCATCGTGTAGATGGCTTAGAAA	1	1	1
NC_002689.2	109188	110439	CTTCCATACTAACTAGTACATCTTAAAC	1	1	1
NC_002689.2	121470	122616	CTTCCATACTAACTAGTACATCTTAAAC	1	1	1
NC_002695.1	3598223	3598434	CGGTTTATCCCCGCTGGCGCGGGGAACAC	1	1	0
NC_002737.2	1283501	1283730	ATTTCAATCCACTCACCCATGAAGGGTGAGAC	1	1	0
NC_002737.2	860819	861250	GTTTTAGAGCTATGCTGTTTTGAATGGTCCCAAAAC	1	1	0
NC_002754.1	1297153	1299148	CTTTCAATTCTATAAGAGATTATC	1	1	1
NC_002754.1	1233466	1239959	GATTAATCCCAAAAGGAATTGAAAG	1	1	1
NC_002754.1	1811328	1815557	CTTTCAATTCTATAGTAGATTAGC	1	1	1
NC_002754.1	1305634	1311637	GATAATCTCTTATAGAATTGAAAG	1	1	1
NC_002754.1	1254482	1260452	CTTTCAATTCCTTTTGGGATTAATC	1	1	1
NC_002754.1	1744007	1744417	GATAATCTACTATAGAATTGAAAG	1	1	1
NC_002754.1	1809772	1811222	CTTTCAATTCTATAGTAGATTAGC	0	0	1
NC_002755.2	3116651	3117781	GTTTCCGTCCCCTCTCGGGGTTTTGGGTCTGACGAC	1	1	1
NC_002755.2	3113903	3115257	GTTTCCGTCCCCTCTCGGGGTTTTGGGTCTGACGAC	1	1	1
NC_002932.3	1877311	1878450	GTCTTCCCCACGCCCGTGGGGGTGTTTC	0	1	0
NC_002932.3	1052108	1055064	GTTTCAATCCACGCGCCCGCGCGGGGCGCGAC	1	1	0
NC_002935.2	2306022	2307638	GTCTTCTCCGCACACGCGGAGGTATTTCC	1	1	1
NC_002935.2	39014	39496	GAAGTCTATCAGGGTTTTTGAGAACTGAACCCCAGT	1	1	1
NC_002939.5	74806	77552	GTATTCCGGGGCCATGATGCCCCGGCCTCATTGAAGC	1	1	0
NC_002939.5	1521847	1530540	GTGTTCCCCGCATGCGCGGGGATGAACCG	1	1	0
NC_002945.3	3075735	3076948	GTTTCCGTCCCCTCTCGGGGTTTTGGGTCTGACGAC	0	1	0
NC_002945.3	3078342	3080138	GTTTCCGTCCCCTCTCGGGGTTTTGGGTCTGACGAC	0	1	0
NC_002946.2	99804	100021	CCGTCATTCCCGCGCAGGCGGGAATC	0	0	0
NC_002947.4	1397428	1397756	AAGGCAGCCGAAGAGGCCAAGAA	0	0	0
NC_002950.2	2068360	2068904	GTCTTAATAGCCTTACGGACTGTGTATGTATAGTGAG	1	1	1
NC_002950.2	2102526	2104069	GTTTTAATTCCTGTATGGTGCAATTGAAAT	1	1	1
NC_002950.2	1243692	1244189	GTTGTCTCCACCCTTCTAACTAAGGGTATTCCCAAC	1	1	1
NC_002950.2	375957	376454	GTTGGATCTACCCTCTATTCGAAGGGTACACACAAC	1	1	1
NC_002967.9	367153	370949	GTTTGAGAGTTGTGTAATTTAAGATGGATCTCAAAC	1	1	0
NC_002977.6	679953	684452	GTTTCAATCCACTCCCGGCTATTTAGCCGGGAGATAC	1	1	1
NC_002977.6	971788	972242	GGTCTATCCCCGCGTGTGCGGGGGAGCC	1	1	1
NC_003106.2	2671254	2678042	CTTTCAATTCCATTATGGATTAGC	1	1	1
NC_003106.2	2684986	2692869	CTTTCAATTCCATTAAGGATTATC	1	0	1
NC_003106.2	25933	30609	CTTTCAATTCCTTTTGGGATTCATC	1	1	1
NC_003106.2	1071611	1071867	TGTTTATCCACAGTCTCTTGTAAAGA	0	0	0
NC_003106.2	32702	39896	GATGAATCCCAAAAGGAATTGAAAG	1	1	1
NC_003106.2	2664097	2667176	CTTTCAATTCCATTAAGGATTATC	1	1	1
NC_003116.1	632195	632419	CCGTCATTCCCGCGCAGGCGGGAATC	0	0	0
NC_003116.1	254101	254402	GATTCCCGCTTTTGCGGGAATGACGG	0	0	0
NC_003116.1	608413	609504	GTTGTAGCTCCCTTTCTCATTTCGCAGTGCTACAAT	1	1	1
NC_003143.1	2769294	2769802	TTTCTAAGCTGCCTGTGCGGCAGTGAAC	1	0	0
NC_003143.1	1773655	1773862	GTTCACTGCCGCACAGGCAGCTTAGAAA	1	1	0
NC_003143.1	2895283	2895613	GTTCACTGCCGCACAGGCAGCTTAGAAA	1	1	0
NC_003155.5	9002720	9003053	GTGCTCTCCGCGCGAGCGGAGGTGAACCG	1	1	1
NC_003155.5	8993350	8996980	GTGCTCTCCGCGCGAGCGGAGGTGAACCG	1	1	1
NC_003155.5	8981247	8983654	CGACCCACCTCCGCTCGCGCGGAGAGAAC	1	1	1
NC_003155.5	3119332	3119596	CAGGCCGGCTACGGCTTCCCGCAGC	0	0	0
NC_003197.2	3076618	3077013	CGGTTTATCCCCGCTGGCGCGGGGAACAC	0	0	0
NC_003197.2	3094286	3096267	CGGTTTATCCCCGCTGGCGCGGGGAACAC	1	1	0
NC_003197.2	3077087	3078154	CGGTTTATCCCCGCTGGCGCGGGGAACAC	1	1	0
NC_003198.1	2926182	2926567	CGGTTTATCCCCGCTGGCGCGGGGAACAC	1	1	0
NC_003210.1	544375	544663	GTTTTAGTTACTTATTGTGAAATGTAAAT	0	1	0
NC_003212.1	2768992	2769687	GTTTTGTTAGCATTCAAAATAACATAGCTCTAAAAC	1	1	1
NC_003228.3	4661170	4663207	GTTGTGATTTGCTTTCAAATTAGTATCTTTGAACCATTGGAAACAGC	1	1	1
NC_003228.3	2998004	2998546	ATTTCAATTCCATAAGGTACAATTAATAC	1	1	1
NC_003272.1	3516819	3517367	GTTTCAATCCCTGATAGGGATTTTTGTTAGTTAAAAC	0	1	1
NC_003272.1	2178606	2179167	GTTTCCATCCCCGTGAGGGGTAAGAGATTAAAAAC	0	1	1
NC_003272.1	1732269	1733321	GTTTTAATTCCTTTACCCCTCACGGGGATGGAAAC	1	1	1
NC_003272.1	4362255	4362578	CTTTCAACCCTCCCATTACTGGAAGGAGGGTTGCAACG	0	1	1
NC_003272.1	445573	447790	GTTACTTACCATCACTTCCCCGCAAGGGGATGGAAAC	1	1	1
NC_003272.1	5654133	5654384	GTTAAAACCCTCTAAAATCCCTATCAGGGATTGAAAC	0	1	1
NC_003272.1	1836813	1837723	GTTTCTATTAACACAAATCCCTATCAGGGATTGAAAC	1	1	1
NC_003272.1	1727817	1728071	GTTTCCATCCCCGTGAGGGGTAAAGGAATTAAAAC	0	1	1
NC_003272.1	3840120	3840737	GTTGCAACACCATATAATCCCTATTAGGGATTGAAAC	1	1	1
NC_003272.1	5646379	5647145	GTTTCCATCCCCTTTCGGGGTGATGTGATCGGAAAG	1	1	1
NC_003272.1	3517542	3518084	GTTTCAATCCCTGATAGGGATTTTTGTTAGTTAAAAC	0	1	1
NC_003364.1	591745	592220	GTTTCAATTCTTTTGTAGATTCTTC	1	1	0
NC_003364.1	39812	40776	GTTTCAACTATCTTTTGATTTCTGG	1	1	0
NC_003364.1	45503	46687	CCAGAAATCAAAAGATAGTTGAAAC	1	1	0
NC_003364.1	95531	101005	GAATCTCAAAAAGAGGATTGAAAG	1	1	0
NC_003364.1	1898967	1899654	GTTTCAACTATCTTTTGATTTCTGG	1	1	0
NC_003364.1	268866	269081	GACGAAACAAATCAAAGAATTGAC	0	0	0
NC_003366.1	1111943	1112145	TTTTAAGCAATATTTGTTTTTAGGT	0	0	0
NC_003413.1	695937	698992	GTTACAATAAGACTAAAATAGAATTGAAAG	1	1	1
NC_003413.1	260714	262113	GTTCCAATAAGACTACAAAAGAATTGAAAG	1	1	1
NC_003413.1	623119	625176	CTTTCAATTCTATTTTGGTCTTATTGTAAC	1	1	1
NC_003413.1	312405	313931	GTTCCAATAAGACTACAAAAGAATTGAAAG	1	1	1
NC_003413.1	27091	30618	GTTCCAATAAGACTAAAATAGAATTGAAAG	1	1	1
NC_003413.1	1064076	1065543	CTTTCAATTCTTTTGTAGTCTTATTGGAAC	1	1	1
NC_003413.1	1091088	1091857	TCTTCAATTCTTTTGTAGTCTTATTGGAAC	1	1	1
NC_003454.1	1836377	1837401	ATTTAAATTCTAATATAGAAATACATAAAT	0	1	0
NC_003551.1	1111465	1112521	GTTTCATTACCCGTATTATTACGGGTTAATTGCGAG	0	0	0
NC_003551.1	1362504	1363454	AGTTTCATTACCCATATTATTGCGGGTTAATTGCGAG	0	0	0
NC_003551.1	1306914	1307700	CTCGCAATTAACCCGTAATAATATGGGTAATGAAA	0	0	0
NC_003551.1	1297128	1297617	GTTTCATTACCCGTGTTATTACGGGTTAATTGCGAG	0	0	0
NC_003552.1	2379328	2381265	ATTCGCGAGCAAGATCCACTAAAACAAGGATTGAAAC	1	1	1
NC_003552.1	4523522	4525551	GTTTCAATCCCTCTAAGGTCTGATTTTAAC	1	1	1
NC_003552.1	5529612	5529792	AAATCTGTATCCTTTAAATCCACCT	0	0	0
NC_003552.1	2378684	2379159	ATTCGCGAGCAAGATCCACTAAAACAAGGATTGAAAC	0	0	1
NC_003552.1	2369218	2369691	ATTCGAGAGCAAGATCCACTAAAACAAGGATTGAAAC	1	1	1
NC_003552.1	1779366	1779592	ATAATATTGCAAATTCAAACAGG	0	0	0
NC_003869.1	2540585	2555096	GTTTCAATCCCTCTTAGGTAGGCTAAAAAC	1	1	1
NC_003869.1	2326770	2331141	GTTTTTAGCCTACCTAAAAGGGATTGAAAC	1	1	1
NC_003869.1	2537224	2538952	GTTTCAATCCCTCTTAGGTAGGCTAAAAAC	1	1	1
NC_003888.3	1915429	1915760	TCACGCCGGAAGGCAGGACGGTC	0	0	0
NC_003901.1	679124	682529	GTTTCAATCCTTGTTTTAATGGATCTTGCTCGCGAAT	1	1	1
NC_003901.1	4089310	4095187	GTTTCAATCCTTGTTTTAGTGGATCTTGCTCACGAAT	1	1	1
NC_003902.1	610977	612007	CTCACTGCCGGCTATGGCAGCAC	0	0	0
NC_003903.1	229593	229860	TCCTCGCACCCGCGGGGATGGTCCC	0	0	0
NC_003912.7	1594102	1594336	TGTTTTAGTCCCTTTTTAAATTTCTTTATGGTAAAAT	1	0	1
NC_003919.1	27399	27697	TGGAAACGGTCAATGGCAGCATC	0	0	0
NC_003919.1	4522475	4523694	GTCGCGCCCTCACGGGCGCGTGGATTGAAAC	1	1	1
NC_003997.3	2719908	2720105	TTTCGGAATGAACATTCATTCCT	0	0	0
NC_004088.1	1291480	1291750	GTTCACTGCCGCACAGGCAGCTTAGAAA	1	1	1
NC_004088.1	2875721	2875928	TTTCTAAGCTGCCTGTGCGGCAGTGAAC	1	1	1
NC_004116.1	908164	909783	GTTTTAGAGCTGTGCTGTTTCGAATGGTTCCAAAAC	1	0	0
NC_004129.6	5389161	5389329	AGTTCGGATTCCGAACTCAGTGAAAAC	0	0	0
NC_004307.2	1462953	1463366	TGCGGTTGATTCCACGGGTCACCG	0	0	0
NC_004342.2	3164839	3165154	CTGAATATAACTTTGATGCCGTTAGGCG	0	0	0
NC_004342.2	3163731	3163973	CTGAATATAACTTTGATGCCGTTAGGCG	0	0	0
NC_004342.2	1347143	1347585	TTCCTAAAGAAATCGGAAAACTAC	0	0	0
NC_004342.2	3164476	3164719	CTGAATATAACTTTGATGCCGTTAGGCG	0	0	0
NC_004342.2	3163254	3163495	CTGAATATAACTTTGATGCCGTTAGGCG	0	0	0
NC_004350.2	1327880	1328245	GTTTTGGAACCATTCGAAACAACACAGCTCTAAAAC	0	0	0
NC_004368.1	951908	952801	GTTTTAGAGCTGTGCTGTTTCGAATGGTTCCAAAAC	1	1	1
NC_004369.1	1241444	1242982	CCCTCAATGAAAGGCCGTCGAACTAACGACGGCAGG	0	1	1
NC_004547.2	4134776	4134984	GTTCACTGCCGTACAGGCAGCTTAGAAA	0	0	0
NC_004547.2	4135961	4136589	GTTCACTGCCGTACAGGCAGCTTAGAAA	1	1	1
NC_004547.2	4124152	4125860	TTTCTAAGCTGCCTGTACGGCAGTGAAC	1	1	1
NC_004551.1	636077	636276	GTTACGGGTTGCGCAGGTGTGAGT	0	0	0
NC_004557.1	1570766	1571383	ATTTAAATACAACTCTTGTTATTGTTCAAC	1	1	1
NC_004557.1	1592009	1592427	ATTTAAATACAACTCTTGTTATTGTTCAAC	1	1	1
NC_004557.1	1589679	1590034	ATTTAAATACATCCTATGTTAAGGTTCAAC	0	1	0
NC_004557.1	1580088	1580377	ATTTAAATACAACTCTTGTTATTGTTCAAC	1	1	1
NC_004557.1	1217308	1219530	GTATTAGTAGCACCATATTGGAATGTAAAT	1	1	1
NC_004557.1	1573235	1573655	ATTTAAATACAACTCTTGTTATTGTTCAAC	1	1	1
NC_004631.1	2912041	2912435	CGGTTTATCCCCGCTGGCGCGGGGAACAC	1	1	1
NC_004757.1	921023	921636	GTAGCGCCCGGTCACCAGACCGGGCGAGGATTGAAAC	1	1	1
NC_004757.1	139664	140263	GTCTCAATCCCTTTGAAATCAGGGCATCGGTGTTTC	1	1	1
NC_004829.2	925156	932121	GTTTTAGCACTGTACAATACTTGTGTAAGCAATAAC	1	1	1
NC_004842.2	811543	811783	CCACTCAGCATCTATAGCGTCAAGCTCCTT	0	0	0
NC_004842.2	809012	809474	CCACTCAGCATCTATAGCGTCAAGCTCCTT	0	0	0
NC_004842.2	810201	810924	CCACTCAGCATCTATAGCGTCAAGCTCCTT	0	0	0
NC_005085.1	1461308	1462500	GTGTTCCCCACGTGCGTGGGGATGAACCG	1	1	1
NC_005085.1	1293342	1295116	GTCGCGCCCAACGCGGGCGCGTGGATTGAAAC	1	1	1
NC_005085.1	1900978	1902570	TTTCTAAGCTGCCTATCCGGCAGTGAAC	1	1	1
NC_005085.1	1452712	1454024	GTGTTCCCCACGTACGTGGGGATGAACCG	0	1	1
NC_005090.1	1531926	1533495	GCAACACTTTATAGCAAATCCGCTTAGCCTGTGAAAC	1	1	1
NC_005090.1	1386269	1386899	GTTATAGCCGCCTACTCAGCCATTCCTCGCTATAAT	1	1	1
NC_005126.1	2475403	2475730	GTTCACTGCCGTACAGGCAGCTTAGAAA	1	1	1
NC_005126.1	2142057	2143464	GTTCACTGCCGTACAGGCAGCTTAGAAA	1	1	1
NC_005126.1	2395199	2395826	GTGCACTGCCGTACAGGCAGCTTAGAAA	1	1	1
NC_005126.1	2126977	2128442	GTGCACTGCCGTACAGGCAGCTTAGAAA	1	1	1
NC_005140.1	1694586	1695247	GTTTCAGACATGCCCGGTTTAGACGGGATTAAGAC	1	1	1
NC_005213.1	13653	14585	CTTTCAATATTTCTAATATATTAGAAAC	1	1	0
NC_005213.1	488561	490537	CTTTCAATATTTCTAATATATTAGAAAC	1	1	0
NC_005230.1	16310	19901	CTTTCCTTCTACTAATCCCGGCGATCGGGACTGAAAC	1	1	1
NC_005230.1	90105	92958	GTCTCCACTCGTAGGAGAAATTAATTGATTGGAAAC	1	1	1
NC_005230.1	68499	72778	GTTCAACACCCTCTTTTCCCCGTCAGGGGACTGAAAC	1	1	1
NC_005810.1	1223356	1223625	TTTCTAAGCTGCCTGTGCGGCAGTGAAC	1	1	1
NC_005810.1	2539219	2539427	TTTCTAAGCTGCCTGTGCGGCAGTGAACTCG	1	1	0
NC_005823.1	1133848	1134101	GTGCTCAACGCCTAACGGCATCAAAGTTATATTCAG	0	1	0
NC_005823.1	1451041	1451345	TTCCTAAAGAAATAGGGAATTTAAAAAA	0	0	0
NC_005835.1	1136637	1137118	GTCGCAATCCCCTTACGGGGCTCAATCCCTTGCAAC	0	1	1
NC_005838.1	92158	92424	GTTGCAAGGGATTGAGCCCCGTAAGGGGATTGCGAC	0	1	1
NC_005838.1	138645	139200	GTTGCACCGGCCCGAAAGGGCCGGTGAGGATTGAAAC	1	1	1
NC_005838.1	212645	213370	GTCGCAATCCCCTTACGGGGCTCAATCCCTTGCAAC	1	1	1
NC_005838.1	191888	192358	GTTTCAATCCTCTACGAGGCTAACGAGGTTTGCAAC	1	1	1
NC_005838.1	153106	153599	GTTGCAAGGGATTGAACCCCGTAAGGGGATTGCGAC	1	1	1
NC_005838.1	203222	204195	GTTGCAAACCTCGTTAGCCTCGTAGAGGATTGAAAC	1	1	1
NC_005838.1	100454	101620	GTTGCAAGGGATTGAGCCCCGTAAGGGGATTGCGAC	1	1	1
NC_005838.1	131658	132212	GTTTCAATCCTCACCGGCCCTTTCGGGCCGGTGCAAC	1	1	1
NC_005863.1	175898	177711	GTCGCCCCCCACGCGGGGGCGTGGATTGAAAC	1	1	0
NC_005871.1	39353	43288	CGGTTCAGCCCCGTGAGTACGGGGAACAC	1	1	1
NC_005877.1	51347	52337	CTTCCATACTATCTAGTAATTCTTAAAC	1	1	1
NC_005877.1	15	309	CTTTCAATCCTATTTAGGTTATTATTTAAC	1	1	1
NC_005877.1	61415	62557	CTTCCATACTATCTAGTAATTCTTAAAC	1	1	1
NC_005877.1	1540318	1545873	CTTTCAATCCTATTTAGGTTATTATTTAAC	1	1	1
NC_005945.1	2720371	2720568	TTTCGGAATGAACATTCATTCCT	0	0	0
NC_005966.1	2339338	2339725	TTTCTAAGCTGCCTGTGCGGCAGTTAAG	1	1	1
NC_005966.1	2448115	2453542	GTTCGTCATCGCATAGATGATTTAGAAA	1	1	1
NC_005966.1	2371799	2373085	CTTCACTACCGCACAGGTAGCTTAGAAA	1	1	1
NC_006138.1	198142	199100	GCTTCAATGTAGTCACCCCTTTCGAGGTGATTGATAC	0	1	1
NC_006155.1	2964428	2965418	TTTCTAAGCTGCCTGTGCGGCAGTGAAC	1	1	1
NC_006155.1	1891010	1891277	GTTCACTGCCGCACAGGCAGCTTAGAAA	1	1	1
NC_006177.1	721898	723646	GTCGTCCCCACGCGCGTGGGGGTGAACCG	1	1	1
NC_006177.1	355482	357557	GTAGCACCCGGCCGCGAGGCCGGGTGAGGATTGAAAC	1	1	1
NC_006177.1	725421	728938	GTCGTCCCCACGCGCGTGGGGGTGAACCG	1	1	1
NC_006300.1	952720	953611	GTTTCAATTCACGCTCTCGTGTGAGAGCGGAG	1	1	1
NC_006300.1	1629947	1630988	GTTTCAATCCCTTTAAGACAGGGCAAGGTCTTTCGAC	1	1	1
NC_006300.1	954864	957009	GTTTCAATTCACGCTCTCGTGTGAGAGCGGAG	1	1	1
NC_006347.1	2924388	2924996	ATTTCAATTCCATAAGGTACAATTAATACA	1	1	0
NC_006351.1	397146	397286	GAGAACCCGAGAGCCCGAGAGCC	0	0	0
NC_006361.1	5289651	5290349	GTGCTCCCCGCGCACGCGGGGATGAGCC	0	1	1
NC_006361.1	4459382	4460995	GGGCTCATCCCCGCGTGCGCGGGGAGCAC	0	1	1
NC_006361.1	4584018	4584533	GGGCTCATCCCCGCACGCGCGGGGAGCAC	0	1	1
NC_006366.1	43276	46483	TTTCTAAGCTGCCTGTACGGCAGTGAAC	1	1	1
NC_006368.1	190034	192439	CCAATAATCCCTCATCTAAAAATCCAACCACTGAAAC	1	1	1
NC_006369.1	3246643	3247392	GTTCACTGCCGCACAGGCAGCTTAGAAA	1	1	1
NC_006369.1	3243127	3246277	GTTCACTGCCGCACAGGCAGCTTAGAAA	1	1	1
NC_006371.1	2187866	2189454	TTTCTAAGCTGCCTGTGCGGCAGTGAAC	1	1	1
NC_006391.1	20071	23194	GCTTCAACCCCACAAGGGTCCGTCTGAAAC	1	1	1
NC_006392.1	1032	1324	GTTACAGACGGACCCTCGTGGGGTTGAAGC	1	1	1
NC_006392.1	46654	50046	GTTACAGACGGACCCTCGTGGGGTTGAAGC	1	1	1
NC_006392.1	35013	36696	GTTTCAGACGGACCCTTGGGCGGTTGAAGT	1	1	1
NC_006396.1	3050405	3050562	GGCGGTCCCTGTTCGCTCTGGTT	0	0	0
NC_006448.1	774319	774515	CATATCATGCATATTGTCCATAT	0	0	0
NC_006448.1	629901	632113	GTTTTTGTACTCTCAAGATTTAAGTAACTGTACAAC	1	1	1
NC_006448.1	863999	864323	GATATAAACCTAATTACCTCGAGAGGGGACGGAAAC	0	1	1
NC_006449.1	625101	627844	GTTTTTGTACTCTCAAGATTTAAGTAACTGTACAAC	1	1	1
NC_006461.1	872101	873200	GTTGCAAGGGATTGAGCCCCGTAAGGGGATTGCGAC	0	1	0
NC_006461.1	874397	874734	GTTGCAAGGGATTGAGCCCCGTAAGGGGATTGCGAC	0	1	0
NC_006462.1	135156	136099	GTTGCAAGGGATTGAGCCCCGTAAGGGGATTGCGAC	0	1	0
NC_006462.1	146042	146983	GTTGCAAGGGATTGAGCCCCGTAAGGGGATTGCGAC	0	1	0
NC_006462.1	144129	144843	GTTGCAAGGGATTGAGCCCCGTAAGGGGATTGCGAC	0	1	0
NC_006462.1	200811	202078	GTAGTCCCCACGCGTGTGGGGATGGACCG	0	1	0
NC_006462.1	18044	18303	GTCGCAATCCCCTTACGGGGCTCAATCCCTTGCAAC	0	1	0
NC_006462.1	227324	228238	GTTTCAATCCTCTACGAGGCTGACGGGGTTTGCAACG	1	1	0
NC_006462.1	189507	190947	CGGTCCATCCCCACGTGCGTGGGGACTAC	0	1	0
NC_006510.1	3279216	3279715	GTTTCAATCCCTCATAGGTACGATAAAAAC	1	1	1
NC_006510.1	354866	355559	GTTTTTATCGTACCTATGAGGGATTGAAAC	1	1	1
NC_006510.1	1983730	1984092	GTTTCAATCCCTCATAGGTACGATAAAAAC	1	1	1
NC_006511.1	2906453	2906664	CGGTTTATCCCCGCTGGCGCGGGGAACAC	1	1	1
NC_006511.1	2889569	2889902	CGGTTTATCCCCGCTGGCGCGGGGAACAC	1	1	1
NC_006513.1	1948501	1950468	GTTTCAATCCACGCCCCCCGTCACCGAGGGGCGATGC	1	1	1
NC_006513.1	1941465	1946917	GTTTCAATCCACGCCCCCCGTCACCGAGGGGCGATGC	1	1	1
NC_006513.1	1952604	1953575	GTTTCAATCCACGCCCCCCGTCACCGAGGGGCGATGC	1	1	1
NC_006526.2	1590356	1590747	GTTCACTGCCGCACAGGCAGCTTAGAAA	1	1	1
NC_006526.2	1242955	1243466	GTTCACTGCCGCACAGGCAGCTTAGAAA	1	1	1
NC_006576.1	2115502	2115976	GGGCGGTTTCCGGGGTCGTGATGACCGTGGC	0	0	0
NC_006582.1	3728825	3729521	ATTTCAATCCACGCACTCACATAGAGTGCGAC	1	1	0
NC_006582.1	3751899	3752130	ATTTCAATCCACGCACTCACAAAGAGTGCGAT	1	1	1
NC_006582.1	3720845	3721873	ATTTCAATCCACGCACTCACAAAGAGTGCGAC	1	1	1
NC_006582.1	3820899	3821324	ATTTCAATCCACGCACTCACTAAGAGTGCGAC	1	1	1
NC_006582.1	3741040	3741603	ATTTCAATCCACGCACTCATATAGAGTGCGAC	1	1	1
NC_006582.1	3668511	3669271	ATTTCAATCCACGCACTCACAAAGAGTGCGAC	1	1	1
NC_006582.1	3739183	3740347	ATTTCAATCCACGCACTCATATAGAGTGCGAC	1	1	1
NC_006624.1	373033	374072	ATTTCAATTCTCCTAGAGTCTTATTGCAAC	1	1	1
NC_006624.1	833495	835984	GTTGCAATAAGACTCTAAGAGAATTGAAAG	1	1	1
NC_006624.1	468981	470566	GTTTCAATTCTCTTAGAGTCTTATTGCAAC	1	1	1
NC_006814.3	1541039	1543019	GGATCACCTCCACATACGTGGAGAAAAT	0	1	0
NC_006823.1	55	579	GTGTTCCCCGCGCATCGCGGGGGTTGAAG	0	1	1
NC_006823.1	4003	4908	GTGTTCCCCGCGCATCGCGGGGGTTGAAG	0	1	1
NC_006834.1	888612	892516	GTTTCAATCCACGCGCCCGTGAGGACGCGAC	1	1	1
NC_006905.1	3031533	3031805	CGGTTTATCCCCGCTGGCGCGGGGAACAC	1	1	0
NC_006905.1	3049243	3049698	CGGTTTATCCCCGCTGGCGCGGGGAACAC	1	1	1
NC_006908.1	39617	43743	GTTTAAGAATACATAAGAATGATACTACACCAAAAC	1	1	1
NC_007086.1	613061	614091	CTCACTGCCGGCTATGGCAGCAC	0	0	0
NC_007164.1	773366	777054	CGGCTCATCCCCGCTGGCGCGGGGAGCAC	1	1	1
NC_007181.1	1670962	1675586	GTAATAACGACAAGAAACTAAAAC	1	1	1
NC_007181.1	1825971	1826628	CTTTCAATCCCTTTTGGGATTCATC	1	1	1
NC_007181.1	1650669	1658594	GTTTTAGTTTCTTGTCGTTATTAC	1	1	1
NC_007181.1	1786307	1786584	CTTTCAATCCCTTATGGGATTCTTC	0	1	1
NC_007294.1	690229	690988	GTTTTGGGGTTGTACAATTATTTTGTTAAGTAAAAC	1	1	1
NC_007296.1	777299	777598	GTTTTAGAGCTATGCTGTTTTGAATGGTCCCAAAAC	1	1	1
NC_007297.2	779441	779674	GTTTTAGAGCTATGCTGTTTTGAATGGTCCCAAAAC	1	1	1
NC_007297.2	1239768	1240062	TTTCAATCCACTCACCCATGAAGGGTGAGACG	1	1	1
NC_007333.1	1456445	1460502	GTGCTCCCCACGCACGTGGGGATGGTCCG	1	1	1
NC_007333.1	1529592	1530720	GGTCCATCCCCACGTGCGTGGGGAGCAT	1	1	1
NC_007333.1	127667	127908	GGATCATCCCCGCATGCGCGGGGAGCAC	0	0	0
NC_007333.1	1827206	1829007	CGGTCCATCCCCACGTGCGTGGGGCTCAC	1	1	1
NC_007333.1	3447567	3448391	CGGTCCATCCCCACGTGCGTGGGGCTCAC	1	1	1
NC_007333.1	2295385	2296106	CGGTCCATCCCCACGTGCGTGGGGCTCAC	0	1	1
NC_007333.1	3449780	3452371	CGGTCCATCCCCACGTGCGTGGGGCTCAC	1	1	1
NC_007333.1	1536218	1537466	GGTCCATCCCCACGTGCGTGGGGAGCAT	1	1	1
NC_007333.1	1692183	1693862	CGGTCCATCCCCACGTGCGTGGGGCTCAC	1	1	1
NC_007333.1	1601338	1601607	GTGCTCCCCGCGCATGCGGGGATGGTCC	0	0	0
NC_007333.1	1838904	1839603	GAGAGCCCCACGCACGTGGGGATGGACCG	1	1	1
NC_007333.1	2108023	2108294	GGGACCATCCCCGCATGCGCGGGGAGCAC	1	1	1
NC_007333.1	2296197	2296469	CGGTCCATCCCCACGTGCGTGGGGCTCAC	0	0	1
NC_007355.1	366521	366772	GTCGAGAGGTAGCTTCCACTAAAATAAGGATTGAAA	1	1	0
NC_007355.1	356467	359809	GTTAAAATCAGGCCTTAGAGGGATTGAAAC	1	1	1
NC_007355.1	1967688	1967935	GTCAAGCCTTTTTTGAAAAGGGTTG	0	0	0
NC_007355.1	3090113	3090480	CTACCACCAGAAATTGGGAAACT	0	0	0
NC_007355.1	4007239	4009012	GCTTCAATTCTGCCACAACCTTTCGGTTATGGAAAC	1	1	1
NC_007355.1	1660242	1661621	ATTCGTGAGCAAGATCCACTAAAACAAGGATTGAAAC	1	1	1
NC_007356.1	1201786	1202915	CGGTTCACCCCCACATGCGTGGGGAATAC	1	1	1
NC_007406.1	2121506	2122660	GTTTCGACCCACGCCCCCGCGAAGGGGGCGAC	1	1	1
NC_007413.1	2395670	2398703	GTTTCAATCCCTGATAGGGATTTTAGAGGGTTTTAAC	1	1	1
NC_007413.1	1234556	1237182	GTTTTAATTAACAAAAATCCCTATCAGGGATTGAAAC	1	1	1
NC_007413.1	2727350	2727599	GTGACAATAGCCCTTCCCGTGTTGAGCGGGTTGAAAG	0	1	1
NC_007413.1	4821250	4823752	GTTGCAACACCACATAATCCCTATTAGGGATTGAAAC	1	1	1
NC_007413.1	5764010	5766428	ATTGCAATTAACTAAAATCCCTATCAGGGATTGAAAC	1	1	1
NC_007413.1	5227213	5229282	GTTTCTATTAACACAAATCCCTATCAGGGATTGAAAG	1	1	1
NC_007426.1	1578925	1579540	GTCGAGACGGACTGAAAACCCAGAACGGGATTGAAAC	1	1	1
NC_007426.1	165989	166216	GTTTCAGACGAACCCTTGTGGGGTTGAAGC	1	1	1
NC_007427.1	97468	97717	GCACCCCTCTATCGATGTGTACT	0	1	0
NC_007428.1	27	570	GTCGAGACGGACTGAAAACCCAGAACGGGATTGAAAC	1	1	1
NC_007432.1	986377	987336	GTTTTAGAGCTGTGCTGTTTCGAATGGTTCCAAAAC	1	1	1
NC_007484.1	3128058	3128445	GTTCACCGCCGCACAGGCGGTTTAGAAA	1	1	1
NC_007492.2	4964272	4964552	GCGTCTTCGGCGACTTTCTTCTTCGC	0	0	0
NC_007498.2	1134549	1141348	GAGTTCCCCGCAGATGCGGGGATGAACCG	1	1	1
NC_007503.1	1926257	1930135	GTTTCAATCCCAGAATGGTTCGATTAAAAC	1	1	1
NC_007503.1	1944006	1949572	GTTTCAATCCCAGATTGGTTCGATTAAAAC	1	1	1
NC_007512.1	1473196	1475798	GTCGCGCCCCACGCGGGCGCGTGGATTGAAAC	1	1	1
NC_007514.1	2511697	2513118	ATTTCAATTCCATATTGGTGCAATTAGAAG	1	1	1
NC_007514.1	1339649	1343792	GTTTCAATCCACGCGCCCGCGAAGGGCGCGAC	1	1	1
NC_007517.1	1195048	1195947	GTAGCGCCCGCCTACATAGGCGGGCGAGGATTGAAAC	1	1	1
NC_007519.1	885036	886223	CGGTTCATCCCCGCGGGTGCGGGGAACAC	1	1	1
NC_007530.2	2720036	2720233	TTTCGGAATGAACATTCATTCCT	0	0	0
NC_007576.1	205396	205955	TTAGATGTTTCAAATTGGGATAC	0	0	0
NC_007604.1	2201273	2201528	GCCACGGTCATCACGGCCCCGGAAACCGCCC	0	0	0
NC_007615.1	4	273	AAAGTCCGAGGTTTGGCTCCCAATT	0	0	0
NC_007633.1	212947	213584	TGAAACACATCAAATGTAACTAATATGGAGTATATGTTT	0	0	0
NC_007643.1	530056	530553	ACTCTACCATGGCGGTGTGGGACGGGGCCATGGAAC	0	1	0
NC_007643.1	989382	991847	GTCGCCCCCTTCACGGGGGCGTGGATCGAAAC	1	0	0
NC_007643.1	1363865	1364439	GTTTCAGTCCCCTCGATGGCGGGGCATAGGGTGCGAG	1	0	0
NC_007643.1	1580591	1581961	CGGTTCATCCCCGCGTGTGCGGGGAACAG	1	1	0
NC_007643.1	2715965	2716300	GTCTCCCGAGGCAGTAATGCCTCGGCCTCATTGAAAC	1	1	0
NC_007643.1	420333	422803	GGTTCCCCCGCACTCGTGGGGATAGACCC	1	1	0
NC_007643.1	198677	199866	GCGGTTCATCCCCGCGCATGCGGGGAACAG	1	1	0
NC_007643.1	3524497	3525372	CTCGCAGCCCTTGCCCCGCTATCGAGGGGACTGAAAC	1	1	0
NC_007643.1	1694053	1695967	GTTTCAATCCACGCCCCCGTGAGGGAGCGAC	1	1	0
NC_007643.1	2668113	2669657	CTCGCAGCCTATGCCCCGCCACCGAGGGGACTGAAAC	0	1	0
NC_007643.1	213598	214173	GTTTCAATGAGGCCGAGGCATTACTGCCTCGGGAGAC	1	1	0
NC_007644.1	1772658	1775677	GTTCAAATTCCTCTATGGTCGATGGTCAC	1	1	0
NC_007644.1	505882	507573	GTTTCAACCCTCGCCCGGCATGGAAGCCGGGCGCGAC	1	1	0
NC_007645.1	2905515	2907663	GTCGCCTCCCACGCGGAGGCGTGGATTGAAAC	1	1	1
NC_007645.1	2917501	2921171	GTCGCCTCCCATGCGGAGGCGTGGATTGAAAC	1	1	1
NC_007681.1	490169	494226	GTTTAAAATAGACTTAATAGTATGAAAAC	1	1	1
NC_007681.1	1095882	1096169	AATAGAATAAGATCATAATGAAATTGAAAT	0	1	0
NC_007681.1	1091284	1095037	AATAGAATAAGATCATAATGAAATTGAAAT	1	1	1
NC_007705.1	857969	861149	GTTTCAATCCACGCGCCCGTGAGGACGCGAC	1	1	1
NC_007722.1	2524533	2524751	CCTCCCGCGCTTGCGCTTGGGAGTTT	0	0	0
NC_007759.1	2747386	2752983	GTTTCAATCCACGCCCCCGCATGGGGGGCGAC	1	1	1
NC_007759.1	601771	607660	GACAGAATTGACCTGATTTACGAAGGGATTGCGAC	1	1	1
NC_007775.1	2557478	2558125	GTTTCCAATTTCTAGGGATCCCCCCGAAGGGGGAAC	1	1	1
NC_007775.1	1260139	1260640	AGTTCCCCCTTCGGGGGGATCCCTAGAAATTGGAAAC	1	1	1
NC_007775.1	2327972	2329201	GTTTCCAATTTCTAGGGATCCCCCCGAAGGGGGAAC	1	1	1
NC_007775.1	889207	892334	GTTTCCGTCCCCTTGCGGGGAAAAGGTAGGGATCAAC	1	1	1
NC_007775.1	733236	733709	CGGTTCACCCCCACGGGTGTGGGGACAAC	1	1	1
NC_007775.1	1139963	1140602	GTTTCCGTCCCCTTGCGGGGAAAAGGTAGGGATCAAC	1	1	1
NC_007776.1	1428062	1429246	GTTTCCGTCCCCTTGCGGGGAAAAGGTAGGGATCAAC	1	1	1
NC_007776.1	515271	516591	GTTTCCAATTTCTAGGGATCCCCCCGAAGGGGGAAC	1	1	1
NC_007776.1	866037	867185	GTTTCCAATTTCTAGGGATCCCCCCGAAGGGGGAAC	1	1	1
NC_007776.1	2016367	2018657	GTTCCCCCTTCGGGGGGATCCCTAGAAATTGGAAAC	1	1	1
NC_007776.1	156596	159176	GTTCCCCCTTCGGGGGGATCCCTAGAAATTGGAAAC	1	1	1
NC_007776.1	604640	605267	GTTTCCGTCCCCTTGCGGGGAAAAGGTAGGGATCAAC	1	1	1
NC_007777.1	3971225	3972714	GCAGCGCCGGGCGTCCGCGCCCGGCGAGGTTCCCAAC	1	1	1
NC_007777.1	32161	34505	GTCGTCCCCGCACGCGCGGGGATCTTCC	1	1	1
NC_007777.1	3904716	3905896	GTTGTGATCCTCGCCGAGGGCGATCCCTCGGCGCTGC	1	1	1
NC_007779.1	2876357	2877119	CGGTTTATCCCCGCTGGCGCGGGGAACTC	1	1	1
NC_007779.1	2902670	2903063	GGTTTATCCCCGCTGGCGCGGGGAACAC	1	1	1
NC_007796.1	1568546	1573395	CGGTTCATCCCCATACACACGGGGAACTC	1	1	1
NC_007796.1	1566435	1566644	GTTCATCCCCATACACACGGGGAACTC	0	0	0
NC_007796.1	841173	843323	GTTGCCATACCCTTCTATTTTCGGGTCACTTGCAAC	1	1	1
NC_007796.1	852826	855462	GTTGCCATACCCTTCTATTTTCGGGTCACTTGCAAC	1	1	1
NC_007796.1	2093152	2097914	GTTTCAATCCCTATCGGGTTTTCTTTTCCATTGTGAC	1	1	1
NC_007796.1	844463	844988	GTTGCCATACCCTTCTATTTTCGGGTCACTTGCAAC	1	1	1
NC_007796.1	2088864	2092025	GTTTCAATCCCTATCGGGTTTTCTTTTCCATTGTGAC	1	1	1
NC_007901.1	109569	111086	CCTTCAATCCCCGCGCAACGCGGGGCGCAC	1	1	1
NC_007907.1	3151280	3154431	GTTTCAATCCCTCATAGGTAAGCTAACAAC	1	1	1
NC_007907.1	3142336	3143687	GTTTCAATCCCTCATAGGTAAGCTAACAAC	1	1	1
NC_007907.1	3179147	3182163	GTTTCAATTCCTTATAGGTAAGCTAACAAC	1	1	1
NC_007907.1	3134947	3136689	GTTTCAATCCCTCATAGGTAAGCTAACAAC	1	1	1
NC_007907.1	3145314	3146139	GTTTCAATCCCTCATAGGTAAGCTAACAAC	1	1	1
NC_007908.1	4365457	4371172	GGATCGCCCGGCATTCATGTCGGGCGCGGATTGAAAC	1	1	1
NC_007925.1	4995446	4996735	GCCGTGGCTTCCCTACCGATTTCCCCGTGGTAGGCT	1	1	1
NC_007929.1	120840	122773	GTTTCAGAAGTATGTTAAATCAATAAGGTTAAGACC	0	1	0
NC_007946.1	896106	896494	GTTCACTGCCGTACAGGCAGCTTAGAAA	1	1	1
NC_007946.1	886538	887045	GTTCACTGCCGTACAGGCAGCTTAGAAA	1	1	1
NC_007947.1	632592	638754	GTCGCACCCTGCGCGGGTGCGTGAATTGAAAC	1	1	1
NC_007951.1	2394432	2394609	CTTCGTACCCGAGCGGGTACGAAAT	0	0	0
NC_007955.1	1212627	1213991	GTTAAAATCAGACCTTAGAGGGATTGAAAC	1	1	1
NC_007955.1	610799	614731	GAGTTCCCCATGCATGTGGGGATAAACCG	1	1	1
NC_007958.1	1176803	1180006	AGCCTACCACGGGGAAATCGGTAGGGAAGCCACGGC	1	1	1
NC_007963.1	264668	266588	CCGTTCCCCGCAGGCGCGGGGATCAACCG	1	1	1
NC_007963.1	252373	253682	CCGTTCCCCGCAGGCGCGGGGATCAACCG	0	1	1
NC_007964.1	3271882	3272170	AGCACGGCCGGCAGCGCCACGATTA	0	0	0
NC_008010.2	402787	406837	CGGACCATCCCCACGCCCGTGGGGAACAC	1	1	1
NC_008021.1	1234061	1234560	ATTTCAATCCACTCACCCATGAAGGGTGAGAC	1	1	1
NC_008022.1	1298992	1299222	ATTTCAATCCACTCACCCATGAAGGGTGAGAC	1	1	1
NC_008023.1	1257972	1258403	ATTTCAATCCACTCACCCATGAAGGGTGAGAC	1	1	1
NC_008024.1	1317063	1317423	ATTTCAATCCACTCACCCATGAAGGGTGAGAC	1	1	1
NC_008025.1	217948	218768	GTTTCAATCCTCAGCCGCCCCGAAAGACGGCTGCAAC	1	1	1
NC_008025.1	1488142	1489894	GTTGCAGCCGTCTTTCGGGGCGGCTGAGGATTGAAAC	1	1	1
NC_008025.1	1423871	1424551	GTTTCAATCCTCAGCCGCCCCGAAAGACGGCTGCAAC	1	1	1
NC_008025.1	1024762	1025013	GTTTCAATCCTCAGCCGCCCCGAAAGACGGCTGCAAC	0	1	0
NC_008025.1	883970	884436	GTTTCAATCCTCAGCCGCCCCGAAAGACGGCTGCAAC	1	1	1
NC_008054.1	764071	766562	GTATTCCCCACGCAAGTGGGGGTGATCC	1	1	1
NC_008086.1	946420	946675	TTTCAATCAAGGGACTTATAACTTTAAT	0	0	0
NC_008095.1	8579181	8583254	GTTTCAACCCACGCTCCCCGCGTTCACGAGGAGCGAC	1	1	1
NC_008095.1	8858925	8859539	GTGCTCAACGCCTTTCGGCATCACGGCGAGCGGGAC	1	1	1
NC_008095.1	327262	327560	GCCCGGCTGCTGCGCGGTAGGCGCGG	0	0	0
NC_008095.1	8338927	8339145	ACGTCGTGGGCGGCGTGGCCAACG	0	0	0
NC_008095.1	8860814	8862428	GTGCTCAACGCCTTTCGGCATCACGGCGAGCGGGAC	1	1	1
NC_008095.1	7207210	7207471	GATGTCGATGGACGCGAACGGGTCG	0	1	0
NC_008095.1	8884281	8888066	GTGCTCAACGCCTTCCGGCATCACGGCGAGCGGCAC	1	1	1
NC_008148.1	901500	901786	TACCAGGCGTGGATCTTGCCCTCGGACAC	0	0	0
NC_008148.1	262283	263239	GTTTCAATCCCTTATAGGTAGGCTCAAAAC	1	1	1
NC_008148.1	2300783	2302885	GTTTCAATCCCTTATAGGTAGGCTCAAAAC	1	1	1
NC_008149.1	2711070	2711277	TTTCTAAGCTGCCTGTGCGGCAGTGAAC	1	1	0
NC_008149.1	1221364	1221633	GTTCACTGCCGCACAGGCAGCTTAGAAA	1	1	1
NC_008150.1	985580	985787	GTTCACTGCCGCACAGGCAGCTTAGAAA	1	1	1
NC_008150.1	2815129	2815338	TTTCTAAGCTGCCTGTGCGGCAGTGAAC	1	1	0
NC_008150.1	2201104	2201493	TTTCTAAGCTGCCTGTGCGGCAGTGAAC	1	1	1
NC_008212.1	1383663	1383887	GTTTCAGATGAACCCTTGATGGGTT	0	1	0
NC_008261.1	1068681	1068882	TTTTAAACAATATTTGCTTTTAGGT	0	0	0
NC_008261.1	1140440	1140660	GTTAAAAAGATATTATGATAAATTT	0	0	0
NC_008278.1	6568216	6568400	GTTCTGGCAGGCGCGGACTTGGC	0	0	0
NC_008278.1	513103	518802	GTCGTCCCCGCCCGCGCGGGGATCTTCC	1	1	1
NC_008278.1	528923	530475	GTCGTCCCCGCCCGCGCGGGGATCGTCC	0	1	1
NC_008278.1	1725539	1726958	GTCGCTGATCATCCCTGGAGGGATCGCAAC	1	1	1
NC_008278.1	6604433	6604725	GTTGCTATCCCTCTAGGGATGATCAGCGAC	0	1	1
NC_008278.1	640527	640712	GCCGATGCGGCCGGACTCGCCGA	0	0	0
NC_008278.1	6036633	6037250	GTCGCTGATCATCCCTGGAGGGATCGCAAC	1	1	1
NC_008312.1	3021210	3021456	CCCCAGCTTTGCCTGAAGCGGAATTAATAGAAAC	0	1	0
NC_008340.1	1073961	1079602	GGTCTATCCCCGCAGGCGCGGGGGAGCC	1	1	1
NC_008343.1	1917529	1919203	GGTTCCTCCGCGTGCGCGGAGATAGACC	1	1	1
NC_008343.1	1534092	1534668	GGACTATCCCCGCGCACGCGGGGGAACC	1	1	1
NC_008343.1	1522983	1525146	CGGTTCATCCCCGCGCAGGCGGGGAACAC	1	1	1
NC_008343.1	1832546	1835380	GGTCTATCTCCGCGCACGCGGAGGAACC	1	1	1
NC_008344.1	2357406	2358142	GAAACACCCATGCCCTGATTTCAAAGGGATTGAGAC	1	1	1
NC_008344.1	2341826	2342637	GTCTCAATCCCTTTGAAATCAGGGCATGGGTGTTTC	1	1	1
NC_008346.1	2055857	2058259	ATTTCAATACATCAAATGTGCCGGTTCCGC	1	1	1
NC_008346.1	2856131	2868370	GTTTCAATCCCCTATACGCGGGTCACAAAC	1	1	1
NC_008346.1	2002263	2002514	GTTTCCGTCCCCTTAAAGGGGTCCTTCGTTTTTAAT	0	1	1
NC_008346.1	564720	568858	GTCGCACCCCATGCGGGTGCGTGGATTGAAAC	1	1	1
NC_008346.1	1999255	2000383	GTTTCCGTCCCCTTAAAGGGGTCCTTCGTTTTTAAT	1	1	1
NC_008435.1	1901511	1901686	CGCGGCGGCCGGCTTGTCGGCGG	0	0	0
NC_008435.1	1458535	1458723	TTCTTCTCGGGCACCCCGCTGCT	0	0	0
NC_008435.1	1458806	1459023	TTCTTCTCGGGCACCCCGCTGCT	0	0	0
NC_008463.1	2935917	2937205	TTTCTTAGCTGCCTACACGGCAGTGAAC	1	1	1
NC_008463.1	2926520	2927393	GTTCACTGCCGTATAGGCAGCTAAGAAA	1	1	1
NC_008497.1	944684	945017	AGGATCACCCCCACATGTGTGGGGAATAC	0	1	1
NC_008497.1	2249734	2250005	GGATCACCCCCACACCTGTGGGGAATAC	0	1	1
NC_008526.1	356874	358122	GTTTTCCCCGCACATGCGGGGGTGATCC	0	1	0
NC_008529.1	756215	757463	GTATTCCCCACGCAAGTGGGGGTGATCC	1	1	1
NC_008532.1	897070	897328	GATATAAACCTAATTACCTCGAGAGGGGACGGAAAC	0	1	0
NC_008532.1	1377229	1377794	GTTTTGGAACCATTCGAAACAACACAGCTCTAAAAC	1	1	1
NC_008532.1	649125	650217	GTTTTTGTACTCTCAAGATTTAAGTAACTGTACAAC	1	1	1
NC_008553.1	1696036	1700457	GTCGCAACGAGTGAGAAAACCCGATAGGGATTGAAAC	1	1	0
NC_008553.1	677280	677982	GTCGAAGAGCGAGTTCCAGGAAAACAAGGATTGAAAC	0	0	0
NC_008553.1	670839	677182	GTCGAAGAGCGAGTTCCAGGAAAACAAGGATTGAAAC	1	1	0
NC_008554.1	1684126	1689168	GACGGAGACAGAGCCCCGATTTGAGGGGATTGAGAC	1	1	1
NC_008554.1	3489022	3493873	GTGTTCCCCACGCGGGTGGGGATGAACCG	1	1	1
NC_008563.1	888139	888466	GTTCACTGCCGTACAGGCAGCTTAGAAA	1	1	1
NC_008563.1	897527	897915	GTTCACTGCCGTACAGGCAGCTTAGAAA	1	1	1
NC_008570.1	1481874	1482253	CTGCTGGGCGGCGCCAACGTGCTGAC	0	0	0
NC_008576.1	3816141	3816473	GGGAGTTCCGGGGACATACACTTTATTGG	0	0	0
NC_008576.1	4407395	4416655	GTCGCCCCCTCCCACGGGGGCGTGGATTGAAAC	1	1	1
NC_008577.1	4626121	4626448	ATTTTCAGCTGCCTATTCGGCAGGTCAC	0	1	1
NC_008578.1	2208609	2210116	GCTGGGGAGCCTGTCTCAATCCCCCGGCTAAAATGG	1	1	1
NC_008593.1	1867121	1870431	ATTTAAATACATCTCATGTTAATGTTCAAC	1	1	1
NC_008593.1	1864520	1866264	ATTTAAATACATCTCATGTTAATGTTCAAC	1	1	1
NC_008593.1	1853852	1855193	ATTTAAATACATCTCATGTTAATGTTCAAC	1	1	1
NC_008595.1	279270	280038	TGCTCCCCGCGCAAGCGGGGATGA	1	1	1
NC_008599.1	655350	656762	GTTTGCTAATGACAATGTTTGTGTTGAAAC	1	1	1
NC_008599.1	674442	676187	GTTTGCTAATGACAATGTTTGTGTTGAAAC	1	1	1
NC_008601.1	817260	818233	CTAACAGTAGTTTACCAAATAATTCAGCAACTGAAAC	1	1	1
NC_008601.1	1470758	1471379	ATCTACAACAGTAGAAATTATTTAAAGTTCTTAGAC	1	1	1
NC_008607.1	189566	189823	GTCTCCACTACAAAGCGGCGGAGCACGCATGTCAAC	0	1	1
NC_008609.1	2524542	2527193	CGGTTCATCCCCGCGCATGCGGGGAACAC	1	1	1
NC_008618.1	1456091	1461835	ATTTCAATCCACGCTCTCCGTAAGGAGAGCGAC	1	1	1
NC_008639.1	2377889	2379138	GTTTCAATCCTCTATGAGTGCAATAAGATATAAAG	0	1	1
NC_008639.1	2383057	2384197	GTTTCAATCCTCTATGAGTGCAATAAGATATAAAG	0	1	1
NC_008639.1	1625359	1625726	GTTTCAATCCACGCGCCCGCAGGGGGCGCGAC	0	0	0
NC_008639.1	1622087	1622714	GTTTCAATCCACGCGCCCGCAGGGGGCGCGAC	0	1	1
NC_008639.1	1625830	1633049	GTTTCAATCCACGCGCCCGCAGGGGGCGCGAC	0	1	0
NC_008639.1	2390660	2392257	GTTTCAATCCCTCTTAATACGTCAGGTCTTAATCAAC	0	1	1
NC_008686.1	2425977	2426406	GTTTCGATCCACGCCCCCGCGAAGGGGGCGAC	0	1	1
NC_008698.1	1271260	1273333	CTCTTAGTCTTGCTGATTTTGAAC	1	1	1
NC_008698.1	1256144	1258380	CTTTCAACTCATTCGTTGTTGATAC	1	1	1
NC_008698.1	1219331	1220080	GAAGCAACTGTGAAAGCATTGAAAG	1	1	1
NC_008698.1	1260196	1260642	CTCTTAGTCTTGCTGATTTTGAAC	1	0	1
NC_008698.1	1253733	1254901	CTCTTAGTCTTGCTGATTTTGAAC	1	1	1
NC_008698.1	1249450	1249998	CTTTCAATGCTTTCACAGTTGCTTC	1	1	1
NC_008698.1	1315223	1315592	GAAGCAACTGTGAAAGCATTGAAAG	1	1	1
NC_008698.1	1281906	1282413	CTCTTAGTCTTGCTGATTTTGAAC	1	0	1
NC_008698.1	1227253	1228098	CTCTTAGTCTTGCTGATTTTGAAC	1	1	1
NC_008698.1	1323961	1324529	CTTTCAATGCTTTCACAGTTGCTTC	1	1	1
NC_008701.1	34	1216	GTTTCTACTATCTTTTGATTTCTGG	1	1	1
NC_008701.1	1413797	1414026	GTTTCTACTATCTTTTGATTTCTG	1	1	1
NC_008701.1	1756971	1759456	GTTTCTACTATCTTTTGATTTCTGG	1	1	1
NC_008701.1	38866	39842	CCAGAAATCAAAAGATAGTAGAAAC	1	1	1
NC_008702.1	1694874	1695159	GGCGGAAAAGCCGGCGGAAAAGC	0	0	0
NC_008709.1	1948487	1951262	GTGTTCCCCGTGCCCACGGGGATGAACCG	1	1	1
NC_008741.1	29677	32622	GTTTCAATCCACGCCCCCGCACGGGGGGCGAC	1	1	1
NC_008750.1	2522578	2524105	TTTCTAAGCCGCCTGTGTGGCGGTGAAC	1	1	1
NC_008750.1	3946758	3947805	GTTCACTGCCGCACAGGCAGCTTAGAAA	1	1	1
NC_008769.1	3075383	3077553	GTTTCCGTCCCCTCTCGGGGTTTTGGGTCTGACGAC	1	1	1
NC_008769.1	3072633	3073989	GTTTCCGTCCCCTCTCGGGGTTTTGGGTCTGACGAC	1	1	1
NC_008782.1	499288	499678	TTTCTGAGCTGCCTATGCGGCAGTGAAC	0	1	1
NC_008782.1	499830	503883	TTTCTGAGCTGCCTATGCGGCAGTGAAC	1	1	1
NC_008786.1	1608574	1611246	TTTCTGAGCTGCCTATCCGGCAGTGAAC	1	1	1
NC_008786.1	1612299	1627247	TTTCTGAGCTGCCTATCCGGCAGTGAAC	1	1	1
NC_008786.1	1370537	1371231	ATTGTAGCTCACTGGGATATGCGCACTGGCCGGAAC	1	1	1
NC_008789.1	695980	696726	GTCTTAATCCCTTTTCCAACAGGGCTAGGTTCGGAC	1	1	1
NC_008789.1	1261384	1262117	TCGATACCCCCCTTGTATGAGCCGGGTGG	0	0	0
NC_008789.1	825407	825968	GATGACAACTCGGACAACAGCACCAAC	0	0	0
NC_008789.1	714988	715237	GTCTTAATCCCTTTTCCAACAGGGCTAGGTTCGGAC	0	1	1
NC_008790.1	17243	17543	TATTACATTTAAGTCAATTTTATTTGAAAA	0	1	0
NC_008818.1	702374	705556	CTTGCAATTCTCTTTTGAGTTGTTC	1	1	1
NC_008818.1	632553	635859	GAACAACTCAAAAGAGAATTGCAAG	1	1	1
NC_008820.1	2203323	2203896	CACGCTTAACAACAGCGGCAGGCTTGACAAC	0	0	0
NC_008942.1	839378	840587	GTCGTGCCCCCCGTGGGCACGTGGATTGAAAT	1	1	1
NC_009009.1	1279382	1280717	GTTTCCGTCCCCTCCCGAGGTGACTGGGG	0	0	0
NC_009009.1	1277797	1279292	GTTTCCGTCCCCTCCCGAGGTGACTGGGG	0	0	0
NC_009012.1	3785203	3790988	GTTGAAGTGGTACTTCCAGTAAAACAAGGATTGAAAC	1	1	1
NC_009012.1	1712609	1719089	GTTTTTATCGTACCTATGAGGAATTGAAAC	1	1	1
NC_009012.1	716798	720027	GTTTGTATCGTACCTATGAGGAATTGAAAC	1	1	1
NC_009012.1	3813209	3816348	GTTGAAGAGGTACTTCCAGTAAAACAAGGATTGAAAC	1	1	1
NC_009012.1	2729677	2741081	GTTTCAATTCCTCATAGGTACGATAAAAAC	1	1	1
NC_009033.1	332546	333483	CTTTCAATTCTTTCTATGTTGTTAC	1	1	1
NC_009033.1	350840	351179	GTAACAACATAGAAAGAATTGAAAG	1	1	1
NC_009033.1	394573	394921	CTTTCAATTCTTTCTATGTTGTTAC	1	1	1
NC_009033.1	336667	337597	GTAGCAACATAGAAAGAATTGAAAG	1	1	1
NC_009033.1	330548	331163	CTTTCAATTCTTTCTATGTTGTTAC	1	1	1
NC_009033.1	597053	598118	GTAACAACATAGAAAGAATTGAAAG	1	1	1
NC_009033.1	1553943	1554424	CTTTCAATTCTTTCTATGTTGTTAC	1	1	1
NC_009033.1	592270	593339	CTTTCAATTCTTTCTATGTTGTTAC	1	1	1
NC_009033.1	602741	603023	CTTTCAATTCTTTCTGTGTTGCTAC	1	1	1
NC_009033.1	564439	565365	GTAACAACATAGAAAGAATTGAAAG	1	1	1
NC_009051.1	1554414	1554604	TCCGGGGTTTCCCGGGGCGTCTCCTC	0	0	0
NC_009051.1	153124	153636	TCGAAGACCTTCGGTCTTCTCGAACTCC	0	1	0
NC_009053.1	235633	237163	TTTCTAAGCTGCCTATACGGCAGTGAAG	1	1	1
NC_009073.1	1188156	1190531	CTTTCAATCCTCTTCTTGAGATTC	1	1	0
NC_009073.1	1203351	1205855	GAATCTCAAGAAGAGGATTGAAAG	1	1	0
NC_009073.1	1185256	1185816	CTTTCAATCCTCTTCTTGAGATTC	1	1	0
NC_009073.1	264904	265204	GAGAATCCCCAAAGGGGGTAGAAA	0	0	0
NC_009089.1	3396821	3397048	ATTTACATTCCATATAGTTAATCTAAAAC	0	1	0
NC_009089.1	3303866	3304077	TCTTCTGATGGTGGTACTGGAGGATT	0	0	0
NC_009089.1	2907464	2907889	ATTTACATTCCATATAGTTAATATAAAAC	1	1	0
NC_009089.1	2662916	2663867	ATTTACATTCCATATAGTTAATCTAAAAC	1	1	0
NC_009089.1	3455483	3456758	ATTTACATACCACTTAGTTAATATAAAAC	1	1	0
NC_009089.1	1434756	1435639	GTTTTATATTAACTAAGTGGTATGTAAAG	1	1	0
NC_009089.1	3397192	3397617	ATTTACATTCCATATAGTTAATCTAAAAC	0	1	0
NC_009089.1	1935482	1936495	GTTTTATATTAACTATGTGGTATGTAAAT	1	1	0
NC_009089.1	1756278	1756833	GTTTTATATTAACTATATGGAATGTAAAT	1	1	0
NC_009089.1	1125024	1125450	GTTTTAGATTAACTATATGGAATGTAAAT	0	1	0
NC_009089.1	1125594	1125820	GTTTTAGATTAACTATATGGAATGTAAAT	0	1	0
NC_009089.1	1645194	1646018	GTTTTATATTAACTAAGTGGTATGTAAAT	1	1	0
NC_009089.1	3139477	3139802	TTACCATCTATTTGTTGCCATCCTGT	0	0	0
NC_009135.1	742879	744906	CTAAAAGAATAACTTGCAAAATAACAAGCATTGAAAC	1	1	1
NC_009138.1	2753672	2753838	GCAAAAAAAGTAGCTGCTAAAAAACC	0	0	0
NC_009142.1	5694052	5695153	CTGTCACCGGCGCCAAGCGTCGGTCCTCATTGCGGC	1	1	1
NC_009142.1	5697385	5697716	CTGTCACCGGCGCCAAGCGTCGGTCCTCATTGCGGC	0	1	0
NC_009142.1	5687530	5688961	CCGTCACCGACGCGCAGCGTCGGTCCTCATTGCGGC	1	1	1
NC_009142.1	5966587	5966853	CAGCGACCCACCCAGCCGAGCCG	0	0	0
NC_009253.1	1079904	1083390	GTCGCCCCTCACGCAGGGGCGTGGATTGAAAC	1	1	1
NC_009253.1	1768139	1768717	GTCAAAACACAAAATAATTCCCTTTGGGAATTGAAAC	1	1	0
NC_009253.1	586379	587743	GTTATCAGCCTACCTATAAGGAATTGAAAC	1	1	1
NC_009253.1	1764821	1766001	GTCAAAACACAAAATAATTCCCTTTGGGAATTGAAAC	1	1	1
NC_009328.1	346707	347136	GTTTGTATCGTACCTATGAGGGATTGAAAC	1	1	1
NC_009328.1	317100	317856	GTTTGTATCGTACCTATGAGGGATTGAAAC	1	1	1
NC_009337.1	1462908	1463724	GTCGCGCCCTTCACGGGCGCGTGGATTGAAAC	1	1	1
NC_009337.1	1461368	1461602	GTCGCGCCCTTCACGGGCGCGTGGATTGAAAC	1	1	1
NC_009342.1	792955	799754	GGAAATACCTCCGCGTGTGCGGAGAAGAG	1	1	1
NC_009376.1	1307876	1308104	CTTTCAATCCTCTTTTTGAGATTC	1	1	0
NC_009376.1	999187	1001495	GAATCTCAAAAAGAGGATTGAAAG	1	1	0
NC_009376.1	1012951	1018930	GAATCTCAAAAAGAGGATTGAAAG	1	1	0
NC_009380.1	1116406	1118030	GTTGCGATCCCTCCAGGGGTGATGAGCGAC	1	1	1
NC_009380.1	2237971	2238483	GCACCCCCACGTGCGTGGGGAGGAC	0	1	0
NC_009380.1	1140294	1140523	GGTCGCTCATCACCCCTGGAGGGATCGCAAC	1	1	0
NC_009381.1	2121589	2121978	TTTCTAAGCTGCCTGTGCGGCAGTGAAC	1	1	1
NC_009381.1	1592284	1592612	TTTCTAAGCTGCCTGTGCGGCAGTGAAC	1	1	1
NC_009381.1	3032944	3033333	TTTCTAAGCTGCCTGTGCGGCAGTGAAC	1	1	1
NC_009434.1	4056654	4059477	GTCGCGCCCCACGCGGGCGCGTGGATTGAAAC	1	1	1
NC_009434.1	2850525	2850820	CCGCGCGAGGAGCGCAAGCCCCGCGA	0	0	0
NC_009436.1	1534583	1535811	GTTCACTGCCGTACAGGCAGCTTAGAAA	1	1	1
NC_009436.1	1518296	1519344	GTTCACTGCCGTACAGGCAGCTTAGAAA	1	1	1
NC_009437.1	2513322	2519967	GTTTACATCCCTCATAGTTCAGATAAGAC	1	1	1
NC_009437.1	356504	357983	GTCTTATCTGAACTATGAGGGATGTAAAC	1	1	1
NC_009437.1	2533617	2533846	GGTTAAGTTTACACCCCTCATAGTTCAGATAC	0	1	0
NC_009437.1	344075	347921	GTCTTATCTGAACTATGAGGGATGTAAAC	1	1	1
NC_009437.1	351757	353160	GTCTTATCTGAACTATGAGGGATGTAAAC	1	1	1
NC_009437.1	539731	541402	GTCTTATCTGAACTATGAGGGATGTAAAC	1	1	1
NC_009437.1	60110	62054	GTTTCAATCCCCAAAGGGAAGGCTACAAAC	1	1	1
NC_009437.1	2521995	2524601	GTTTACATCCCTCATAGTTCAGATAAGAC	1	1	1
NC_009438.1	2076690	2081580	GTTCACCGCCGCACAGGCGGCTTAGAAA	1	1	1
NC_009439.1	4137496	4139847	CGGTTCATCCCCGCTGGCGCGGGGAACAC	1	1	1
NC_009439.1	4149157	4150162	CGGTTCATCCCCGCTGGCGCGGGGAACAC	1	1	1
NC_009440.1	1082242	1091896	CTTTCAACTCTATAGGAGATTAAC	1	1	1
NC_009440.1	1097313	1100875	CTTAATCTCCTATAGAGTTGAAAG	1	1	1
NC_009440.1	1104327	1114672	GTTAATCTTCTATAGAGTTGAAAG	1	1	1
NC_009440.1	1136094	1136609	GTTTCAAACCCTCGAAGGATCTCTACAAAC	0	1	1
NC_009441.1	644859	645169	AATCAATTTACAGGTACAATTCC	0	0	0
NC_009441.1	5194431	5194658	ACTTTTACTTAACATCGTTAGATAATTTAAT	0	0	0
NC_009445.1	6666082	6666250	TTTTGACAAAACCGTATATCACCTA	0	0	0
NC_009446.1	179009	179456	GTTCACCGCCGCACAGGCGGCTTAGAAA	1	1	1
NC_009454.1	2024396	2026557	GTTTCAATTCCTCATAGGCAGGCTAAAAAC	1	1	1
NC_009454.1	1989142	1996925	GTTTCAATTCCTCATAGGCAGGCTAAAAAC	1	1	1
NC_009454.1	2018258	2020352	GTTTCAATTCCTCATAGGCAGGCTAAAAAC	1	1	1
NC_009454.1	1998604	2014655	GTTTCAATTCCTCATAGGCAGGCTAAAAAC	1	1	1
NC_009454.1	2102276	2102573	GTTTCAATCCACGCTCCCGCACGGGGAGCGAC	0	1	1
NC_009457.1	2836101	2838508	GTCTTCCCCACGCAGGTGGGGGTGTTTC	1	1	1
NC_009464.1	1749557	1756549	CGGTTCACCCCCACGCCTGTGGGGACTTT	1	1	1
NC_009468.1	35116	37523	GTGTTCCCCGCAGGCGCGGGGATGAACCG	0	1	1
NC_009470.1	25677	25883	CCGTTCCCCGCGCACGCGGGGATG	1	1	1
NC_009483.1	995047	996844	CTGTTCCCCGCACGAGCGGGGATGAACCG	1	1	1
NC_009485.1	2309171	2309412	GATCCCGACAATGACGGCACGCT	0	0	0
NC_009486.1	1107560	1110144	GTTCATATTCCTCTTAGGAAGATAAAAAC	1	1	1
NC_009486.1	1171790	1172614	GTTTCAATAATTCCTTAGAGGTATGGAAAC	1	1	1
NC_009486.1	1372310	1372743	GTTTCAATAATTCCTTAGAGGTATGGAAAC	1	1	1
NC_009486.1	940034	941261	GTTTCCATACCTCTAAGGAATTATTGAAAC	1	1	1
NC_009486.1	568240	568733	GTTTCCATACCTCTAAGGAACTATTGAAAC	1	1	1
NC_009486.1	536387	537215	GTTTCCATACCTCTAAGGAACTATTGAAAC	1	1	1
NC_009486.1	523936	524234	GTTTCAATAGTTCCTTAGAGGTATGGAAAC	1	1	1
NC_009495.1	2302049	2302408	ATTTAAATACATCTCATGTTAATGTTCAAC	0	1	0
NC_009495.1	2324983	2325211	ATTTAAATACATCTCATGTTAATGTTCAAC	0	1	0
NC_009495.1	2309045	2309340	ATTTAAATACATCTCATGTTAATGTTCAAC	0	0	0
NC_009495.1	2309834	2310065	ATTTAAATACATCTCATGTTAATGTTCAAC	0	0	0
NC_009515.1	152502	155389	ATTTCAATCCTATTATAGTCTTATTTTTAAC	1	1	1
NC_009523.1	3683334	3683816	CGTGTGACCTCACGCGGAGACGCGGAGGCG	0	0	0
NC_009523.1	117511	117967	ACCCGCACCCTGTCACCGACCCGC	0	0	0
NC_009523.1	2427547	2436730	GTTTCAGTGCTCTTCAGCGAGCCGAAAATTCCTCAAT	1	1	1
NC_009523.1	796948	798073	CGGTTCACCCCCACGGGCGTGGGGACAAT	1	1	1
NC_009523.1	2321726	2325131	ATTTCGGCAATTTCGACTCGTTGAAGAGTACTGAAAC	0	1	1
NC_009523.1	3781971	3786321	GTTTCAATCCCCTTCATTGCGGGGCAGTGGTCGCTTC	1	1	1
NC_009523.1	5434247	5441685	GTTTCAATCCACGCCTTCCGGGGGGAAGGCGAC	1	1	1
NC_009523.1	3151615	3158052	GAAGCGACCACTGCCCCGCAATGAAGGGGATTGAAAC	1	1	1
NC_009523.1	3854177	3854510	CACCGCTCCTCGCGCACGCGGTTACAGCG	1	1	1
NC_009523.1	2316716	2320559	ATTTCGGCAATTTCGACTCGTTGAAGAGTACTGAAAC	1	1	1
NC_009524.1	831245	831512	TTCTAAGTCACCTATGCGGTGATGAAGT	0	1	1
NC_009525.1	3133830	3135567	GTTTCCGTCCCCTCTCGGGGTTTTGGGTCTGACGAC	1	1	1
NC_009525.1	3131153	3132436	GTTTCCGTCCCCTCTCGGGGTTTTGGGTCTGACGAC	1	1	1
NC_009565.1	3133859	3135205	GTTTCCGTCCCCTCTCGGGGTTTTGGGTCTGACGAC	1	1	1
NC_009565.1	3131140	3132423	GTTTCCGTCCCCTCTCGGGGTTTTGGGTCTGACGAC	1	1	1
NC_009613.3	232904	233204	CAATAGAAGTTACAGAATTAGGAAT	0	0	0
NC_009613.3	1325548	1327108	GTTGGTAATTATAAGCTAAAATACAATTTTGAAAGCAATTCACAAC	0	1	1
NC_009614.1	2113897	2114183	GAGCAGCGTCCTTATACTCCGCGTCCCCG	0	0	0
NC_009615.1	1380418	1380710	GTCGCACCCCGTGTGGGTGCGTGGATTGAAAC	1	1	1
NC_009616.1	754563	758169	ATTTCTATTCCTCATAGGTAGATTCTAAAC	1	1	1
NC_009616.1	137986	138619	GTTTCTACCTTACCTTGGAGGAATTGAAAC	1	1	1
NC_009616.1	1650980	1651851	GTTTCCATTCCTCATAGGTAGATTCTAAAC	0	1	1
NC_009616.1	1638704	1639789	GTTTAGAATCTACCTATGAGGAATGGAAAC	1	1	1
NC_009616.1	360035	360533	ATTTCAATTCCTCCAAGGTAAGGTAAAAAC	1	1	1
NC_009617.1	5491433	5491638	TGGTTGAATGATAATGGAACTTGGTA	0	0	0
NC_009633.1	1762705	1763868	GTCGCTCCCTATATGGGGGCGTGGATTGAAAT	1	1	1
NC_009633.1	2274931	2278995	CCTTTAATTGAACTAGAGTAGAATGTAAAT	1	1	1
NC_009634.1	127424	127680	ATACGAAACGTTGATCCATCAAAACAAGGATTGAGAC	0	1	1
NC_009634.1	262748	270115	GTTTCAATGCTTGTTCTAATGCATTATGCTCTTTTAC	1	1	1
NC_009635.1	86886	87164	ATAACCATAAATGGAAATGCAGGA	0	0	0
NC_009635.1	1121706	1123032	GTCTAAAAGACACATCCATTAAAACAAGGATGGAAAC	1	1	1
NC_009637.1	1766460	1766842	CATTGATGGTATTTCCTGAAATTGTG	0	0	0
NC_009654.1	3991376	3997996	CGGTTTATCCCCGTGTGCTCGGGGAACGC	0	1	1
NC_009654.1	3034875	3037304	TTTCTAAGCCGCGTGCTCGGCGGCGAAC	0	1	1
NC_009655.1	1440909	1441676	GCAGCCGCCTTCAGGCGGCTGTGTGTTGAAAC	1	1	1
NC_009655.1	436472	436903	ATTATAGCACTGCGAAATGAAAAAGGGAGCTACAAC	1	1	1
NC_009656.1	1204501	1204828	GTTCACTGCCGTATAGGCAGCTAAGAAA	1	1	1
NC_009656.1	2886935	2887202	GTTCACTGCCGTATAGGCAGCTAAGAAA	1	1	1
NC_009656.1	5424241	5424480	CGGTCGACGGTCTGTTCGCTGCCG	0	0	0
NC_009665.1	3860833	3865826	TTTCTAAGCCGCCTGTGCGGCGGTGAAC	1	1	1
NC_009674.1	2126031	2126385	CTTTATATCCCACTACGTTCAGATAAAAC	1	1	1
NC_009674.1	2135668	2136221	CTTTATATCCCACTACGTTCAGATAAAAC	1	1	1
NC_009697.1	2237705	2238000	ATTTAAATACATCTCATGTTAATGTTCAAC	0	0	1
NC_009697.1	2253708	2253936	ATTTAAATACATCTCATGTTAATGTTCAAC	0	1	1
NC_009697.1	2238494	2238790	ATTTAAATACATCTCATGTTAATGTTCAAC	0	0	0
NC_009697.1	2230709	2231068	ATTTAAATACATCTCATGTTAATGTTCAAC	1	1	0
NC_009698.1	2238713	2239009	ATTTAAATACATCTCATGTTAATGTTCAAC	0	0	0
NC_009698.1	2237924	2238219	ATTTAAATACATCTCATGTTAATGTTCAAC	0	0	0
NC_009698.1	2253927	2254155	ATTTAAATACATCTCATGTTAATGTTCAAC	0	1	0
NC_009698.1	2230928	2231287	ATTTAAATACATCTCATGTTAATGTTCAAC	0	1	0
NC_009699.1	2373964	2374197	ATTTGGATTTAAATACATCTCATGTTAATGTTCAAC	0	0	0
NC_009699.1	2359373	2359661	TTAAATACATCTTATGTTAATGTTCAAC	0	1	1
NC_009699.1	2352564	2352791	ATTTAAATACATCTTATGTTACTGTTCAAC	0	0	1
NC_009699.1	2360356	2360647	TTAAATACATCTTATGTTAATGTTCAAC	0	1	0
NC_009699.1	1045803	1046090	TGAACATTAACATGAGATGTATTTAAAT	0	1	0
NC_009699.1	2352017	2352309	ATTTAAATACATCTTATGTTACTGTTCAAC	0	0	0
NC_009706.1	3578641	3579856	ATTTAAATACAAATCTTGTTAAGTTTCAAC	0	1	1
NC_009706.1	2835088	2836691	ATTTAAATACAATTCTTGTTAAGGTTCAAC	1	1	1
NC_009706.1	2822947	2823765	ATTTAAATACAATCCTTGTTAAAGTTCAAC	1	1	1
NC_009706.1	2825194	2825615	ATTTAAATACAATCCTTGTTAAAGTTCAAC	1	1	1
NC_009706.1	2367160	2367909	ATTTAAATACAATCCTTGTTAAGGTTCAAC	1	1	1
NC_009707.1	1654298	1654663	GTTTTAGTCCCTTTTTAAATTTCTTTATGGTAAAAT	1	1	1
NC_009708.1	2726751	2728338	TTTCTAAGCTGCCTGTGCGGCAGTGAAC	1	1	1
NC_009708.1	1786721	1788193	GTTCACTGCCGCACAGGCAGCTTAGAAA	1	1	1
NC_009712.1	408294	408879	GACATCATCATCATGCAGTCGCACATGGACTTCATCATGG	0	0	0
NC_009714.1	350603	355312	ATTTCAATACAAAATTTGTTATAGCAAAAT	1	1	1
NC_009715.2	878209	878430	AAATTCCAACGGAATAAATTTTAAC	0	1	1
NC_009715.2	870982	871542	GTTTCAAATTCCAACGGAATGATCTTTAAT	1	1	1
NC_009718.1	1019473	1031294	GCTTTTAGCATACCTATTAGGGATTGAAAC	1	1	1
NC_009718.1	1506355	1507214	GTTTTAGAAGTGACTATGAGGGATGGAAAC	1	1	1
NC_009719.1	101247	104452	GCTGCGGATTGCGGCCGTCTCTCGATTTGCTACTCT	1	1	1
NC_009767.1	4401859	4402007	GCGCGCGCCGCCGAGGAGCGCGC	0	0	0
NC_009767.1	3447453	3453071	GTTTCAATCCCCTTCATGGCGGGGCTTTTGTTTTTTT	1	1	1
NC_009767.1	2544138	2549358	GTGGAAAAACCCCAAATCCCCGCCAGGGGATTGAAAC	1	1	1
NC_009767.1	4297314	4312795	TTTCCGATTTTTCGGCTCGCAGAAGAGCACTGAAAT	1	1	1
NC_009767.1	2178282	2178464	CGTAAGGGCAGGTCTGAGACCTGCCC	0	0	0
NC_009767.1	3185796	3186004	CCTGAACCCTCCCGCGCGCGGGGGG	0	1	0
NC_009767.1	681129	681455	CCCCCTGCGTGCGGAGGGTTCTG	0	0	0
NC_009767.1	1975555	1984892	GTTTCAGTGCTCTTCTGCGAGCCGAAAATTCGGAAAT	1	1	1
NC_009776.1	915471	915892	GAGTCTCAAAAGAGGATAGAAAG	0	1	1
NC_009776.1	89012	89369	CTTTCTATCCTCTCTTGAGACTCCAC	1	1	1
NC_009776.1	1057227	1057458	GACCTTTCTATCCTCTCTTGAGACTCCAC	0	0	0
NC_009776.1	260379	261007	CTTTCTATCCTCTTTTGAGACTCCAC	0	1	0
NC_009776.1	290621	290976	GAGTCTCAAAAGAGGATAGAAAG	0	1	0
NC_009776.1	1009879	1010307	CTTTCTATCCTCTTTTGAGACTTCAC	1	1	1
NC_009776.1	955649	957104	GATTAAACGAAAGAGAACTGCAAG	1	1	1
NC_009776.1	413553	414303	CTTTCTATCCTCTTTTGAGACTCCAC	0	1	0
NC_009776.1	557086	557649	GTGGAGTCTCAAAAGAGGATAGAAAG	0	1	0
NC_009776.1	952490	952925	GTGGAGTCTCAAGAGAGGATAGAAAG	0	1	1
NC_009778.1	2805998	2807613	CGGTTTATCCCCGCTCGCGCGGGGAACAG	1	1	1
NC_009778.1	2777861	2779720	CGGTTTATCCCCGCTCGCGCGGGGAACAC	1	1	1
NC_009778.1	3130763	3131511	TTTCTAAGCTGCCTGTACGGCAGTGAAC	1	1	1
NC_009784.1	1398168	1398375	GTAAACTGCCGAGTAGGTAGCTGATAAT	0	1	0
NC_009785.1	1422480	1424232	GTTGTACAGTTACTTAAATCTTGAGAGTACAAAAAC	1	1	1
NC_009792.1	2033031	2033240	TTTCTAAGCTGCCTGTACGGCAGTGAACA	1	1	1
NC_009800.1	2895058	2895696	CGGTTTATCCCCGCTGGCGCGGGGAACTC	1	1	1
NC_009800.1	2920652	2921839	CGGTTTATCCCCGCAGGCGCGGGGAACTC	1	1	1
NC_009800.1	985984	986188	GTTCACTGCCGTACAGGCAGCTTAGAAA	1	1	1
NC_009801.1	3082931	3084484	CGGTTTATCCCCGCTGGCGCGGGGAACAC	1	1	1
NC_009801.1	3056470	3057231	CGGTTTATCCCCGCTGGCGCGGGGAACAC	1	1	1
NC_009802.2	1639524	1639747	CTAAAGCAGAGAAAAAAGCTGAA	0	0	0
NC_009828.1	1131044	1134585	GTTTCAATCGAACCTTAGAGGGATGGAAAC	1	1	1
NC_009828.1	205528	208415	GTTTCCATCCCTCTAAGGTTCGATTGAAAC	1	1	1
NC_009839.1	1440718	1441215	GTTTTAGTCCCTTTTTAAATTTCTTTATGGTAAAAT	1	1	1
NC_009921.1	1657379	1657803	GTTGCGATCCCTCCAGGGATGATCAGCGAC	0	0	1
NC_009921.1	1655562	1656311	GTTGCGATCCCTCCAGGGATGATCAGCGAC	0	0	1
NC_009921.1	1656401	1657292	GTTGCGATCCCTCCAGGGATGATCAGCGAC	0	0	1
NC_009921.1	1674453	1676262	GTTGCGATCCCTCCAGGGATGATCAGCGAC	1	1	1
NC_009921.1	1686503	1689511	GTCGCTGATCATCCCTGGAGGGATCGCAAC	1	1	1
NC_009943.1	3590108	3592576	ATGTTCCCCACACGTGTGGGGATGAACCG	1	1	1
NC_009943.1	860153	861365	GTCGCAATCCCCTCTAACAGCGGGTCTCTTCCTTC	1	1	1
NC_009952.1	3390219	3392259	GGCTCCCCCGCCCCCGCGGGGATAGACCC	1	1	1
NC_009952.1	396424	397644	AGTTTAGCTGTTCAGAATTCGGGGTCCAGCCGCAAC	1	1	1
NC_009953.1	2277289	2277745	GTCCTCCCCACGCACGTGGGGGTGCTCCG	1	1	1
NC_009953.1	2394436	2395806	GGATCACCCCCGCCTGCGCGGGGAACAG	1	1	1
NC_009953.1	5587840	5588355	GGATCACCCCCGCGTGTGCGGGGAACAG	1	1	1
NC_009953.1	5064111	5066458	CCTTCACCGACCCAACGCGGTCGGTCTCCGTTGCGGG	1	1	1
NC_009953.1	2935990	2937300	CTGCTCCCCGCGCATGCGGGGGTGATCCC	1	1	1
NC_009953.1	2939492	2940920	CTGCTCCCCGCGCATGCGGGGGTGATCCC	1	1	1
NC_009953.1	2278794	2279003	GTCCTCCCCACGCACGTGGGGGTGCTCCG	0	1	0
NC_009953.1	2266659	2268213	CGGAGCACCCCCACGTGCGTGGGGAGGAC	1	1	1
NC_009954.1	288199	288427	AACTTTCTAATCCCTTTTGGGATTTTC	0	0	0
NC_009954.1	1700150	1700375	CTTTCTAATCCCTCTTGGGATTTTCT	0	1	0
NC_009954.1	1258730	1259356	GAAAATCCCAAAAGGGATTAGAAAG	0	1	1
NC_009954.1	232508	232870	CTTTCTAATCCCTTTTGGGATTTTC	0	1	1
NC_009954.1	1583088	1583382	CTTTCTAATCCCTTTTGGGATTTTC	0	1	0
NC_009954.1	1588509	1589276	GAAAATCCCAAAAGGGATTAGAAAG	0	1	1
NC_009954.1	1611612	1612046	GAAAATCCCAAAAGGGATTAGAAAG	0	1	1
NC_009972.1	2565275	2565528	CTTGGAATGGCCTTAATCCTTTGGCAGGGATT	0	1	1
NC_009972.1	3120375	3120707	GTTTTAATCCCCTCTTCCTCGGGGCGTTGATTGAAAT	1	1	1
NC_009972.1	3042778	3043474	ATTTCAATCAACGCCCCGAGGAAGAGGGGATTAAAAC	1	1	1
NC_009972.1	1605169	1605579	GTTTTAATCCCCCAGAGAGGATTCAGGTCTTTCGAATA	0	1	1
NC_009972.1	1607488	1608586	GTTTTAATCCCCCAGAGAGGATTCAGGTCTTTCGAAT	1	1	1
NC_009972.1	1533013	1533713	CTTAGAATGGACACAATCCTCTGGCGGGGATTAAAAC	1	1	1
NC_009972.1	5929841	5930055	GGCTGATTTGGCCGTGGCGTATTGCT	0	0	0
NC_009972.1	2842559	2851605	GTTCCATAAATAAAGAATCCCTACAAGGGATTAAAAC	1	1	1
NC_009972.1	3176515	3176778	ATTCAAATAACCAAAATCCTCGGAAGGGGATTAAAACG	0	1	1
NC_009973.1	134011	135604	GTAAGAATCATCGCCCCGACGAAGAGGGGTTTAAAAC	1	1	1
NC_009973.1	16783	17043	ACAACAAAGCGACAATAAACCAACAATATTTATT	0	1	0
NC_009973.1	102032	108752	ATTTCAATTACTCGATCCGATTAGAGGATACTGAAAC	1	1	1
NC_009973.1	108864	109408	ATTTCAATTACTCGATCCGATTAGAGGATACTGAAAC	0	0	0
NC_009973.1	324097	324354	GTTTCAAAACCCTCGTCGTCGGGCCACCCTATCAAAC	0	1	1
NC_009997.1	3981830	3984902	TTTCTAAGCCGCCTGTGCGGCGGTGAAC	1	1	1
NC_010002.1	1355470	1358979	GTTCGCTGCCGCGTAGGCAGCTCAGAAA	1	1	1
NC_010003.1	2082391	2085301	CTTTTTATCCTACCTATGAGGAATGGAAAC	1	1	1
NC_010003.1	2069951	2070245	CTTTTTATCCTACCTATGAGGAATGGAAAC	1	1	1
NC_010080.1	1587579	1589020	ATTTCAATCCACGCACTCACAAGGAGTGCGAC	1	1	1
NC_010085.1	406483	407331	CCATTCCTCTCAAGTAACGCAACA	0	0	0
NC_010102.1	3050804	3051138	CGGTTTATCCCCGCTGGCGCGGGGAACACA	1	1	1
NC_010120.1	400740	401369	GTTGTAGCTCCCTTTCTCATTTCGCAGTGCTACAAT	1	1	1
NC_010120.1	425594	425818	CCGTCATTCCCGCGCAGGCGGGAATC	0	0	0
NC_010125.1	62935	64899	GTTTCAATCCACGCTCCCGCACAGGGAGCGAC	1	1	1
NC_010125.1	2253747	2255116	CGGTTCATCCCCGCACGTGCGGGGAACAC	1	1	1
NC_010125.1	2181482	2182177	AGCCTACCATCGGCAAATCGGTAGGGAAACCACGGC	1	1	1
NC_010159.1	1783631	1783898	GATTTTCTAAGCTGCCTGTGCAGCAGTGAAC	1	1	1
NC_010162.1	4620752	4621080	CTGCGACGAGCCCGAGGGCACCGGGCGCTGCGAGGAGGGCACGGACGTCG	0	0	0
NC_010162.1	8280125	8280339	GGCGCATCGCCGGGAGGCGCCGCTGGCGC	0	0	0
NC_010162.1	12787348	12793800	GCGATCCCCGCCGTGATGCCGGAAGGCGTTGAGCAC	1	1	1
NC_010162.1	8022139	8022790	GTTTCAATGCCCTTTGAGCAGGCATGTCCCGTTCGGG	1	1	1
NC_010162.1	388616	390422	CTCTCCGCCGCTGAAAGGCGGCGGCCCCATTGAAGC	1	1	1
NC_010162.1	1846709	1846881	GCGGCGCTCGGCTCGGCGGGCGC	0	0	0
NC_010162.1	7335521	7337235	CTCTCCGCCGCTGAAAGGCGGCGGCCCCATTGAAGC	1	1	1
NC_010162.1	7332113	7334595	CTCTCCGCCGCTGAAAGGCGGCGGCCCCATTGAAGC	1	1	1
NC_010172.1	2134186	2134388	TGCCCTCCCGCGGGCGGGAGGTG	0	0	0
NC_010172.1	2700341	2700612	GGCAACAACGTCGTGCTCGGCGG	0	0	0
NC_010175.1	1636350	1636586	GGCCCAACTGGCGCAGGCGCAGGC	0	0	0
NC_010175.1	4533814	4540010	CAGCAGAGCATTGCCCCGCAATGAAGGGGTTTGAAAC	1	1	0
NC_010175.1	709527	731164	GTTTCAATCCCCTCGCGGGGATTTTGGTTTTTTGAAG	1	1	0
NC_010175.1	3962639	3975922	CTTTCAACAATTTCGGCTCACGGTAGAGCACTGAAAC	1	1	0
NC_010278.1	236954	239025	TTTCTAAGCTGCCTATACGGCAGTGAAG	1	1	1
NC_010296.1	2814769	2822884	GTTCCAATTAATCTTAAACCCTATTAGGGATTGAAAC	1	1	1
NC_010296.1	1656795	1656934	ATCGGCACCCCCCTTATCAAGGG	0	0	0
NC_010296.1	2826228	2829166	GTTCCAATTAATCTTAAACCCTATTAGGGATTGAAAC	1	1	1
NC_010296.1	2823103	2824595	GTTCCAATTAATCTTAAACCCTATTAGGGATTGAAAC	0	1	1
NC_010320.1	2348502	2363082	GTTTCAATTCCTTATAGGTAGGCTAAAAAC	1	1	1
NC_010320.1	2342735	2346872	GTTTCAATTCCTTATAGGTAGGCTAAAAAC	1	1	1
NC_010320.1	764967	765328	GTTTTTAGCTTACCTATAAGGGATTGAAAC	1	1	1
NC_010320.1	2340404	2341103	GTTTCAATTCCTTATAGGTAGGCTAAAAAC	1	1	1
NC_010321.1	126525	128025	GTTTTTAGCCTACCTATAAGGAATTGAAAC	1	1	1
NC_010321.1	137241	138136	GTTTTTAGCCTACCTATAAGGAATTGAAAC	1	1	1
NC_010321.1	131313	134493	GTTTTTAGCCTACCTATAAGGAATTGAAAC	1	1	1
NC_010321.1	134784	135610	GTTTTTAGCCTACCTATAAGGAATTGAAAC	1	1	1
NC_010321.1	121655	124892	GTTTTTAGCCTACCTATAAGGAATTGAAAC	1	1	1
NC_010321.1	962976	964275	GTTTTTAGCCTACCTATAAGGAATTGAAAC	1	1	1
NC_010321.1	139765	141463	GTTTTTAGCCTACCTATAAGGAATTGAAAC	1	1	1
NC_010336.1	1788023	1788313	GTCTAAGAACTTTAAATAATTTCTACTGTTGTAGAT	0	1	1
NC_010337.2	269931	271232	CTTTCAATCCCCTACATAGCGGGTCATCCAGTGAAAC	1	1	1
NC_010337.2	602509	603596	CGGTACACCCCCGCGCACGCGGGGAACAT	1	1	1
NC_010371.1	45891	46284	AGGAACACCCCCGCATGTGCGGGTAAAA	0	1	0
NC_010371.1	79988	80260	AACACCCCCGCTTGTGCGGGTAAAA	0	0	0
NC_010371.1	45598	45810	AGGAACACCCCCGCATGTGCGGGTAAAA	0	0	0
NC_010376.1	79845	80806	GTTTGAGAATGATGTAATTTCATATAGGTATTAAAC	1	1	1
NC_010379.1	28	866	GTTTAACTTCTACATTATATGTATTTAAA	0	0	0
NC_010381.1	104944	105173	ATTTCAATCCACGCTCCCCTAAGGAGAGCGAC	0	1	1
NC_010382.1	2240520	2240740	TTTTAATTAAACTTTATTTTAAA	0	0	0
NC_010410.1	1066098	1069667	GTTCATGGCGGCATACGCCATTTAGAAA	1	1	1
NC_010418.1	129803	130707	GTTTAACTTCTACATTAGATGTATTTAAAC	0	1	0
NC_010418.1	131843	132186	GTTTAACTTCTACATTAGATGTATTTAAAC	0	0	0
NC_010418.1	131045	131754	GTTTAACTTCTACATTAGATGTATTTAAAC	0	0	0
NC_010424.1	1355523	1359324	CTTTCAGTCCCCTTTTCGTCGGGTCGGTCGCTGAAAC	1	1	1
NC_010424.1	1902525	1904408	GTTTCAATCCCTCGTAGGTAGGCTGGAAAC	1	1	1
NC_010424.1	1898301	1900891	GTTTCAATCCCTCGTAGGTAGGCTGGAAAC	1	1	1
NC_010424.1	1906089	1912072	GTTTCAATCCCTCGTAGGTAGGCTGGAAAC	1	1	1
NC_010465.1	2756276	2758104	TTTCTAAGCTGCCTGTGCGGCAGTGAAC	1	1	1
NC_010465.1	1821347	1824138	GTTCACTGCCGCACAGGCAGCTTAGAAA	1	1	1
NC_010468.1	1044936	1046245	GAGTTCCCCGCGCCAGCGGGGATAAACCG	1	1	1
NC_010468.1	2984513	2984717	TTTCTAAGCTGCCTGTACGGCAGTGAAC	1	1	1
NC_010468.1	1016299	1017061	GAGTTCCCCGCGCCAGCGGGGATAAACCG	1	1	1
NC_010468.1	1018443	1019386	GAGTTCCCCGCGCCAGCGGGGATAAACCG	1	1	1
NC_010473.1	2994578	2994971	GGTTTATCCCCGCTGGCGCGGGGAACAC	1	1	1
NC_010473.1	2968265	2969027	CGGTTTATCCCCGCTGGCGCGGGGAACTC	1	1	1
NC_010475.1	1864677	1865652	GTGTCCAAACCATTGATGCCGTAAGGCGTTGAGCAC	1	1	1
NC_010478.1	12085	15035	GTTTCAGTCCCGTAATCGGGATTTAGTGGTTGGAAAG	0	1	1
NC_010480.1	54528	61299	GTTTCCAATCTATTTGCTTCTCAGGTGAAGAGAAAC	1	1	1
NC_010482.1	1331969	1332222	CTTTCAACTCCCTTTCCGGGATTC	0	1	1
NC_010482.1	444085	451681	GTCTCGATGAAAAGAGGATTGAAAG	1	1	1
NC_010483.1	1427022	1427251	GTTTCAATAATTCCTTAGAGGTATGGAAAC	0	0	0
NC_010483.1	1062015	1064105	GTTTCAATAGTTCCTTAGAGGTATGGAAAC	1	1	1
NC_010483.1	590887	591315	GTTTCCATACCTCTAAGGAACTATTGAAAC	1	1	1
NC_010483.1	1335694	1336249	GTTTCCATACCTCTAAGGAATTATTGAAAC	1	1	1
NC_010483.1	1223301	1224329	GTTTCAATACTTCCTTAGAGGTATGGAAAC	1	1	1
NC_010483.1	557367	559006	GTTTCCATACCTCTAAGGAACTATTGAAAC	1	1	1
NC_010483.1	974477	976309	GTTTCCATACCTCTAAGGAATTATTGAAAC	1	1	1
NC_010483.1	544183	545204	GTTTCAATAGTTCCTTAGAGGTATGGAAAC	1	1	1
NC_010498.1	2950900	2952209	CGGTTTATCCCCGCTGGCGCAGGGAACAC	1	1	1
NC_010511.1	2625133	2625688	ATCGCCCCCTCGCGGGGGCGCGGATTGAAAC	1	1	1
NC_010511.1	1943788	1944211	ATCGCCCCCTCGCGGGGGCGCGGATTGAAAC	1	1	1
NC_010511.1	6319863	6320977	GTTTCAATCCGCACCCCCGTGAGGGGGGTGAAC	1	1	1
NC_010516.1	2308515	2308939	ATTTAAATACATCTCATGTTAATGTTCAAC	0	0	0
NC_010516.1	1031477	1031901	GCTGAACATTAACATGAGATGTATTTAAAT	0	1	1
NC_010516.1	2364410	2364629	ATTTAAATACATCTCATGTTAATGTTCAA	0	1	1
NC_010520.1	2445014	2445241	ATTTAAATACATTTTATGTTACTGTTCAGCT	0	1	0
NC_010524.1	1231964	1236875	GTTTCAATCCACGCCCGCCAGTTTCCCGGCGAGCGAC	1	1	1
NC_010525.1	849844	851759	CCAGAAATCAAAAGATAGTAGAAAC	1	1	0
NC_010525.1	994025	995068	CCAGAAATCAAAAGATAGTAGAAAC	1	1	0
NC_010525.1	1035988	1038419	GAATCTCAAGTTGAGGATTGAAAG	1	1	0
NC_010525.1	511830	513709	CCAGAAATCAAAAGATAGTAGAAAC	1	1	0
NC_010525.1	1030559	1032170	CTTTCAATCCTCTCTTTGAGATTC	1	1	0
NC_010525.1	1017598	1019142	GAATCTCAAGTTGAGGATTGAAAG	1	1	0
NC_010525.1	883097	885730	GATTCTCAGATAGAGATTTGAAGG	1	1	0
NC_010525.1	526375	526738	GTTTCTACTATCTTTTGATTTCTGG	1	1	0
NC_010525.1	856227	857471	GAATCTCAAGTTGAGGATTGAAAG	1	1	0
NC_010525.1	530828	531454	CCAGAAATCAAAAGATAGTAGAAAC	1	1	0
NC_010545.1	2288189	2292426	GGCTCATCCCCGCTGGCGCGGGGAGCAC	1	1	1
NC_010546.1	359604	359851	GTTTCCATTCAACTAGGTTCTCCGTTAAGAGAAAG	0	1	1
NC_010546.1	809864	810664	GTTTCCATTCAACTAAGTTCTCTTATAAAAAGAGAG	1	1	1
NC_010546.1	1203543	1203863	TATGGCCTAACCTTTGATGCCGTAAGGCGTTGATCAC	1	1	1
NC_010556.1	173195	174213	GTCGCACTCCTCGTGAGTGCGTGGATTGAAAT	1	1	1
NC_010572.1	4152730	4154036	GTGGTCCCCGCGCGTGCGGGGTTGTTCC	1	1	1
NC_010572.1	4141681	4142748	GTGGTCCCCGCGCGTGCGGGGGTGTTCCC	1	1	1
NC_010572.1	3418864	3419155	GCTGGCTCGCCGAACCGTCCGACGCCGACCGGGACCGGCG	0	0	0
NC_010572.1	4137471	4138536	GTGGTCCCCGCGCGTGCGGGGGTGTTCCC	1	1	1
NC_010610.1	816914	818164	GTATTCCCCATGTATGTGGGGGTGATCCT	1	1	1
NC_010610.1	819535	820967	GTATTCCCCATGTATGTGGGGGTGATCCT	1	1	1
NC_010612.1	3306511	3306847	CGCCGCCATTGCCGCCGTTGCCGATCAG	0	0	0
NC_010612.1	564508	564900	TGCCGAACAGCAGGCCCCCCGCCCCGCCGG	0	0	0
NC_010612.1	5580059	5580477	TGTTTGGCAACGGCGGAGCCGGCGG	0	0	0
NC_010628.1	3338172	3341197	GTTTCAATCCCTGATAGGGATTTTGATGAATTGCAAT	1	1	1
NC_010628.1	6982665	6983554	CTTTCAACCCACCCAGTACCTGGAGGGTTGTTGCCAC	1	1	1
NC_010628.1	1228880	1229486	ATTGCAATTTATCAAAATCCCTATTAGGGATTGAAAC	1	1	1
NC_010628.1	1601611	1605868	GTTTCAATCCCTAATAGGGATTTTGAGAAATTGCAAT	1	1	1
NC_010628.1	7769881	7771303	GTTTCAATCCCTAATAGGGATTTTGATGAATTGCAAT	1	1	1
NC_010628.1	723990	724314	GTTGCAAAACACCTCATCCCTGATAGGGATTCAA	0	1	1
NC_010628.1	4949016	4949222	GAAGACCCTTACGGCGACCCCGCAGAT	0	0	0
NC_010630.1	78140	78761	GTTACAGACTTACAGACTTTGGAAGCTACAAACTCTGTAA	0	0	0
NC_010634.1	2882840	2883348	TTTCTAAGCTGCCTGTGCGGCAGTGAAC	1	1	1
NC_010634.1	1890510	1891261	GTTCACTGCCGCACAGGCAGCTTAGAAA	1	1	1
NC_010644.1	266140	267032	ATTCTATAAAATCAATTCTCGGAGGGCAACCCTAAC	1	1	1
NC_010655.1	2438206	2438965	GTTTTGCCTTGAATCCAAAATAAGGCACAGTACAAC	1	1	1
NC_010674.1	2143426	2144430	ATTTAAATACATCTCATGTTAAGGTTAATC	0	1	1
NC_010680.1	47075	47450	GGAAAAATGCTTAATGGTTGGATTAATGATAATGGCAACTGGTATT	0	0	0
NC_010681.1	2161247	2161420	TTCGTACCCGATCGGGTACGAAA	0	0	0
NC_010688.1	591225	592255	CTCACTGCCGGCTATGGCAGCAC	0	0	0
NC_010694.1	946115	947582	GTTCACTGCCGTACAGGCAGCTTAGAAG	1	1	1
NC_010694.1	934259	935308	GTTCACTGCCGCACAGGCAGCTTAGAAA	1	1	1
NC_010698.2	321049	321567	TTTTCTTGCGGGGTTTCTACATCTTGCGGTGTTTCT	0	0	0
NC_010717.2	4539667	4544623	GTCGCGTCCTCACGGGCGCGTGGATTGAAAC	1	1	1
NC_010723.1	1670804	1671031	GTTTAACCTTAACATGAGATGTATTTAAATA	0	1	0
NC_010723.1	1666820	1667108	GATTAACCTTAACATGGGATGTATTTAAAT	0	1	1
NC_010723.1	1753789	1754545	GATTAACATTAACATGGGATGTATTTAAAT	0	1	1
NC_010729.1	1813219	1813518	GTTGTGTGTACCCTTCGAATAGAGGGTAGATCCAAC	1	1	1
NC_010729.1	2181484	2189363	GTTTTAATTCCTGTATGGTGCAATTGAAAT	1	1	1
NC_010729.1	1410011	1410839	GTTGTCTCCACCCTTCTAACTAAGGGTATTCCCAAC	1	1	1
NC_010730.1	855944	856162	TAGCCTACCTATGAGGAATTAAA	0	1	0
NC_010730.1	693082	694222	GTTACATCTGAACCGTGTGGGTTATAAAG	1	1	1
NC_010730.1	1561791	1562087	GGTTACATCTGAACCGTGTGGGTTATAAAG	0	1	1
NC_010730.1	26281	27614	CTTTATAACCCACACGGTTCAGATGTAAC	1	1	1
NC_010794.1	826621	827124	GTTTCAAGCCCAGTGCACTGGGATACATCATCAAC	0	1	1
NC_010794.1	823737	823970	GTTTCAAGCCCAGTGCACTGGGATACATCATCAAC	0	1	0
NC_010794.1	824622	824925	GTTTCAAGCCCAGTGCACTGGGATACATCATCAAC	0	1	1
NC_010794.1	825657	825895	GTTTCAAGCCCAGTGCACTGGGATACATCATCAAC	0	1	1
NC_010803.1	1015192	1016258	CTTTATATCTAATTGCACTCATTGAGGATTGAAAC	1	1	1
NC_010803.1	1009935	1011874	CTTTATATCTAATTGCACTCATTGAGGATTGAAAC	1	1	1
NC_010803.1	499776	508012	CTTATAATTGCACCAATATGGAATTGAAAC	1	1	1
NC_010814.1	2638386	2641465	CGGTTCATCCCCGCGGGTGCGGGGAACGG	1	1	1
NC_010816.1	2262845	2265578	CAAGCTTATCAAGAAGGGTGAATGCTAATTCCCAGC	1	1	1
NC_010816.1	1488536	1488949	TGCGGTTGATTCCACGGGTCACCG	0	0	0
NC_010831.1	1353854	1354412	GTAGGAAGACCCGATTAGCTACAGGGGATTGAGAC	1	1	1
NC_010831.1	1363799	1364369	GTAGATGAAGACCCGCTTGGATAAAGGGGATTGAGAC	1	1	1
NC_010831.1	2492269	2492695	GTTTCAATTCTCCATGAGTGCGATTAGAT	1	1	1
NC_010831.1	2342646	2345418	GTCTTCCCCACAGGCGTGGGGGTGTTTC	1	1	1
NC_010939.1	243045	244812	TTTCTAAGCTGCCTATACGGCAGTGAAG	1	1	1
NC_010943.1	2716355	2716544	TGCCGGCCAGCGGCCGGCACTACCC	0	0	0
NC_010995.1	2797480	2802278	GTTTCAATCCACGCGCTCGCGAAGAGCGCGAC	1	1	1
NC_010999.1	2327048	2328469	GCTCTTGAACTGATTGATTCGACATCTACCTGAGAC	1	1	1
NC_011025.1	539513	541733	ACTTTTGGACTGTACAATTTTTATATAGAGTAAAGT	1	1	1
NC_011026.1	2813147	2819595	GTTTCAATTCCACATTGGTGCAATTAGATG	1	1	1
NC_011026.1	2084564	2084936	TTCATTGGAATGAATAGTAATTCAACTATTA	0	0	0
NC_011026.1	2683900	2694522	GTTTCAATTCCACATTGGTGCAATTAGATG	1	1	1
NC_011027.1	87152	88366	GTCGCAATACGCTAAAGCGTGCAATGAAATGAAAT	1	1	1
NC_011035.1	99473	99690	CCGTCATTCCCGCGCAGGCGGGAATC	0	0	0
NC_011059.1	2177296	2177690	GTCGCAATCCCCTGTAGCTAATCGGGTCTTCAAAC	1	1	1
NC_011059.1	1536024	1538308	GAAACACCCCCACGCCTGTGGGGAAGAC	1	1	1
NC_011059.1	2189181	2189643	GTCTCAATCCCCTTTATCCAAGCGGGTCTTCATCTAC	1	1	1
NC_011059.1	2174895	2175529	GTCTCAATCCCCCTTACTCAATCGGGTCTTCCTACAC	1	1	1
NC_011060.1	2546436	2546822	CATCATATCTTATTGCACGCATAGCGGATTGAAAC	0	1	1
NC_011060.1	2544259	2546302	CATCATATCTTATTGCACGCATAGCGGATTGAAAC	1	1	1
NC_011060.1	1762054	1768383	GTCGCGCCCCCTGCGGGCGCGTGGATTGAAAC	1	1	1
NC_011080.1	3073142	3074328	CGGTTTATCCCCGCTGGCGCGGGGAACAC	1	1	1
NC_011080.1	3054859	3056473	CGGTTTATCCCCGCTGGCGCGGGGAACAC	1	1	1
NC_011083.1	3051747	3052879	CGGTTTATCCCCGCTGGCGCGGGGAACAC	1	1	1
NC_011083.1	3051217	3051673	CGGTTTATCCCCGCTGGCGCGGGGAACAC	0	0	0
NC_011083.1	3069137	3070263	CGGTTTATCCCCGCTGGCGCGGGGAACAC	1	1	1
NC_011094.1	2981949	2982709	CGGTTTATCCCCGCTGGCGCGGGGAACAC	1	1	1
NC_011094.1	2999469	3000534	CGGTTTATCCCCGCTGGCGCGGGGAACAC	1	1	1
NC_011126.1	1037710	1039665	GTTTTGTTTGTACCTATAGGGGATTGAAAC	1	1	1
NC_011134.1	1366029	1367186	GTTTTGGAACCATTCAATACAGCATAACTCTAAAAC	1	1	1
NC_011134.1	581380	582010	GTCTCGCCCCATACGGGCGAGTGGATTGAAAT	1	1	1
NC_011138.3	3208645	3212029	CGGTTCATCCCCGTGGGCACGGGGAACAC	1	1	1
NC_011145.1	899098	899859	GGCTTCCCCGCGTGCGCGGGGATCGACCC	1	1	1
NC_011145.1	892798	896865	GGCTTCCCCGCGTGCGCGGGGATCGACCC	1	1	1
NC_011147.1	2885105	2885560	CGGTTTATCCCCGCTGGCGCGGGGAACAC	1	1	1
NC_011147.1	2902111	2902322	CGGTTTATCCCCGCTGGCGCGGGGAACAC	1	1	1
NC_011149.1	2988105	2989231	CGGTTTATCCCCGCTGGCGCGGGGAACAC	1	1	1
NC_011149.1	3005517	3006033	CGGTTTATCCCCGCTGGCGCGGGGAACAC	1	1	1
NC_011205.1	3137409	3137742	CGGTTTATCCCCGCTGGCGCGGGGAACAC	1	1	0
NC_011274.1	2968478	2969117	CGGTTTATCCCCGCTGGCGCGGGGAACAC	1	1	1
NC_011294.1	2978038	2978677	CGGTTTATCCCCGCTGGCGCGGGGAACAC	1	1	1
NC_011294.1	2961370	2961886	CGGTTTATCCCCGCTGGCGCGGGGAACAC	1	1	1
NC_011295.1	1263870	1264966	GTTTCAATCCCTTGTAGGTAAGCTAGAAAC	1	1	1
NC_011296.1	1074817	1076909	GTTTTGAGCCTACCTATGAGGAATTGAAAC	1	0	0
NC_011296.1	632030	633918	GTAGGAAACAAGACCTCATTTAAAAGGGATTGCGAC	1	1	0
NC_011296.1	1929305	1937222	CTTTATATCCCACATGGTTCAGATGAAAC	1	0	0
NC_011296.1	62006	62267	TCGCAATCCCTTTTAAATGAGGTCTTGTTTTCCAAC	0	1	0
NC_011297.1	178426	182925	GTTTGTAGCGTGCCTATAAGGGATTGAAAC	1	1	1
NC_011297.1	46252	50335	GTTTGTAGCGTGCCTATAAGGGATTGAAAC	1	1	1
NC_011297.1	71018	73143	GTTTAAATCCCACATAGTTCAGATCAAAC	1	1	1
NC_011353.1	3702620	3702831	CGGTTTATCCCCGCTGGCGCGGGGAACAC	1	1	1
NC_011365.1	388303	388602	AGCCTACCATCGGCAAATCGGTAGGGAAACCACGGC	1	1	1
NC_011365.1	1819355	1820112	GTCGCTCCCTGTGCGGGAGCGTGGATTGAAAC	1	1	1
NC_011365.1	1814792	1817999	GTCGCTCCCTGTGCGGGAGCGTGGATTGAAAC	1	1	1
NC_011365.1	460172	461968	CGGTTCATCCCCGCACGTGCGGGGAACAC	1	1	1
NC_011375.1	1201584	1201948	ATTTCAATCCACTCACCCATGAAGGGTGAGAC	1	1	1
NC_011375.1	827278	827579	GTTTTAGAGCTATGCTGTTTTGAATGGTCCCAAAACA	1	1	1
NC_011415.1	3115020	3116390	CGGTTTATCCCCGCTGGCGCGGGGAACAC	1	1	1
NC_011415.1	3142093	3143341	CGGTTTATCCCCGCTGGCGCGGGGAACTC	1	1	1
NC_011420.2	3012115	3015057	GCTTCAATGAGGCCCCGGCATTTCTGCCGGGGAAAG	1	1	1
NC_011420.2	3434641	3434926	GGGTTCATCCCTGCGGGGGCAGGGGCGAC	0	1	1
NC_011420.2	1984942	1985800	CTTCCTCGGCCCCTCGGGCCGAGGCCTCATTGAAGC	1	1	1
NC_011420.2	3431850	3432978	GGGTTCATCCCTGCGGGGGCAGGGGCGAC	1	1	1
NC_011420.2	3435440	3436871	GGGTTCATCCCTGCGGGGGCAGGGGCGAC	1	1	1
NC_011420.2	3607001	3609077	CCGCAGCCCTCTCCCCGCTACCGAGGGGACTGAAAC	1	1	1
NC_011529.1	828033	828820	GTTTCAGTAGGACAGAATTGTGTGGAAA	0	1	1
NC_011529.1	294116	295760	GTTTCAATTCTCCTAGAGTCTTATTGCAAC	1	1	1
NC_011529.1	995057	997976	GTTTCAATTCTCTTAGAGTCTTATTGCAAC	1	1	1
NC_011529.1	994457	994969	GTTTCAATTCTCTTAGAGTCTTATTGCAAC	0	0	0
NC_011529.1	818816	819904	GTTCCAGTAGGACAGAATTGTGTGGAAAG	1	1	1
NC_011529.1	728608	730178	GTTTCAATAAGACTCTAAGAGAATTGAAAG	1	1	1
NC_011566.1	1020817	1021024	GTGAACTGCCGAATAGGCAGCTGAAAAG	0	0	0
NC_011567.1	804177	809818	GTTTTATCTGAACGTAGTGGGATGTAAAG	1	1	1
NC_011567.1	812915	816909	GTTTTATCTGAACGTAGTGGGATGTAAAG	1	1	1
NC_011586.1	2988160	2991309	TTTCTAAATGGCGTATGCCGCCATGAAC	1	1	1
NC_011595.1	1068202	1070931	GTTCATGGCGGCATACGCCATTTAGAAA	1	1	1
NC_011653.1	309784	310512	GTTTAGAATCTACCTATGAGGAATGAAAAC	0	0	1
NC_011653.1	326883	329288	GTTTTCATTCCTCATAGGTAGATTCTAAAC	1	1	1
NC_011653.1	368612	371819	GTTTAGAATCTACCTATGAGGAATGAAAAC	1	1	1
NC_011653.1	1332271	1333053	GTTTTCATTCCTCATAGGTAGATTCTAAAC	1	1	1
NC_011653.1	884384	885814	ATTTCAATTCCTGCAAGGTAAGGTACAAAC	1	1	1
NC_011653.1	752132	754423	GTTTTCATTCCTCATAGGTAGATTCTAAAC	1	1	1
NC_011653.1	1260669	1262686	GTTTCAATCCCTAATAGGTATGCTAAAAAC	1	1	1
NC_011653.1	1182958	1184387	GTTTCAATTCCTACAAGGTAAGGTACAAAC	1	1	1
NC_011653.1	1959890	1963518	ATTTCAATTCCTACAAGGTAAGGTACAAAC	1	1	1
NC_011653.1	763252	763826	GTTTTCATTCCTCATAGGTAGATTCTAAAC	1	1	1
NC_011653.1	310593	311880	GTTTAGAATCTACCTATGAGGAATGAAAAC	1	1	1
NC_011653.1	499002	501657	GTTTTCATTCCTCATAGGTAGATTCTAAAC	1	1	1
NC_011660.1	2112037	2112389	ATTTACATTTCACATTAAGTAACTAAAAC	1	1	1
NC_011660.1	2094578	2096358	ATTTACATTTCATAATAAGTAGTTAAAAC	1	1	1
NC_011661.1	470870	474424	GTTTCAATCCCTTATAGGTACGCTACAAAC	1	1	0
NC_011661.1	615153	617311	GTTTCAATCCCTTATAGGTACGCTACAAAC	1	1	0
NC_011662.2	2518071	2520906	GGTTCCCCCGCGTCCGCGGGGATAGGCCC	1	1	1
NC_011726.1	3103986	3104240	GTTTCATACAGGTTTTTGACCTCCCATTGATTGAAAG	1	1	1
NC_011726.1	514094	514711	GTTTCAATCCCATTACTAGGATTCATTAAAAAGAAAC	1	1	1
NC_011726.1	4328521	4331328	GTTTCAATCCCATTGCTAGGATTCATTAATAAGAAAC	1	1	1
NC_011726.1	911959	913021	GTTTCTTATTAATGAATCCTAGTAATGGGATTGAAAC	1	1	1
NC_011726.1	3093015	3093356	GGAGTTTCATCAACCCTCCTGATGTGGGATGGGTTGAAAGTT	0	1	1
NC_011729.1	3643878	3644383	AATCAACTGACAACTTTACCCCC	0	0	0
NC_011729.1	2393455	2393698	GTTTCCAACAATTCCTATTCAACCCAATAGGTAGGG	0	1	1
NC_011729.1	3575124	3575742	GTTACAATTAAAATGAATCCCTATTAGGGATTGAAAC	1	1	1
NC_011729.1	873485	874248	GTTTCCAACAATTCCTATTCTACCCAATAGGTAGGG	1	1	1
NC_011729.1	2841764	2844496	GTTTCAATCCCGTTGCCAGGATTCATTAAATAGAAAG	1	1	1
NC_011729.1	4019765	4021254	CCCTACCTATTGGGTTGAATAGGAATTGTTGGAAAC	1	1	1
NC_011729.1	5095710	5096251	GTTTCAATCCCGTTGCCAGGATTCATTAATTAAAAAG	1	1	1
NC_011729.1	2726175	2729811	GTATTCCCCATGCTTGTGGGGGTGAACCG	1	1	1
NC_011729.1	3083166	3083445	CCAAAAACATCATCTAAGGAAGGAG	0	0	0
NC_011729.1	2582377	2582627	GTGAGTAACGCCTTACGACATCAAGCTATAAATCAC	0	1	0
NC_011729.1	1894683	1904400	CTTTCTATTTAATGAATCCTGGTAACGGGATTGAAAC	1	1	1
NC_011729.1	884072	885274	GTTTCCAACAAGTCCTATTCAACCCAATAGGTAGGG	1	1	1
NC_011729.1	3796369	3797432	GTTTCCAACAAGTCCTATTCAACCCAATAGGTAGGG	1	1	1
NC_011737.1	168133	169237	GTGATCAACGCCTTTCGGCATCAAAGGTTAAAGTAG	1	1	1
NC_011738.1	262869	263200	CCCTACCTATTGGGTTAAATAGGAATAGTTGGAAACGA	1	1	1
NC_011740.1	311193	312197	GAGTTCCCCGCGCCAGCGGGGATAAACCG	1	1	1
NC_011740.1	326990	328178	GAGTTCCCCGCGCCAGCGGGGATAAACCG	1	1	1
NC_011741.1	2953475	2954784	CGGTTTATCCCCGCTGGCGCGGGGAACAC	1	1	1
NC_011741.1	2926711	2927775	CGGTTTATCCCCGCTGGCGCGGGGAACAC	1	1	1
NC_011742.1	935956	936344	GTTCACTGCCGTACAGGCAGCTTAGAAA	0	0	0
NC_011742.1	926568	926895	GTTCACTGCCGTACAGGCAGCTTAGAAA	0	0	0
NC_011748.1	3120001	3120944	CGGTTTATCCCCGCTGGCGCGGGGAACTC	1	1	1
NC_011757.1	2287763	2288007	ACCCGGACAACGACGGCACCCTCGAC	0	0	0
NC_011761.1	934674	934937	CTTCTCAGCCGCGCGTGTGGCGGCATACCGC	0	0	0
NC_011761.1	940769	941144	CCGCCATGTGTGCGGCTGAGAAC	0	0	0
NC_011766.1	768270	768816	GAAGCAATAATGAAGAATTGAAAG	1	1	1
NC_011766.1	752212	757881	GAATACAATAGAAAGAATTGAAAG	1	1	1
NC_011768.1	6093236	6097299	GTCTTCCCCACGCCCGTGGGGGTGTTTCT	1	1	1
NC_011769.1	2444693	2448088	GTCGCCCCTCACGCGGGGGCGTGGATAGAAAC	1	1	1
NC_011769.1	3733535	3733674	ACGGCGGGCCTCGCGGGCTCGGC	0	0	0
NC_011770.1	1571726	1572595	GTTCACTGCCGTACAGGCAGCTAAGAAA	1	1	1
NC_011830.1	4172990	4174143	GTTTCAATCCCTCATAGGTAAGCTAACAAC	1	1	1
NC_011830.1	4165529	4166021	GTTTCAATCCCTTATAGGTAAGCTAACAAC	1	1	1
NC_011830.1	4179283	4183304	GTTTCAATTCCTCATAGGTAAGCTAACAAC	1	1	1
NC_011830.1	2346028	2349229	GTCACTCCTCGTATGAGGAGTGTGGATTGAAAT	1	1	1
NC_011830.1	2361841	2365779	GTCGAGGCCTCTACGAGGCTCGAGGGTTGAAAT	1	1	1
NC_011831.1	1973537	1973682	CTTTGCGTCAGCAGCTTTGCGTCCT	0	0	0
NC_011831.1	688004	688483	GTTTCAGTGCTCTACCGTGAGCCGAAAGTATTGAAAG	0	1	1
NC_011831.1	689334	700642	GTTTCAGTGCTCTACCGTGAGCCGAAAGTATTGAAAG	1	1	1
NC_011831.1	4194733	4201805	CTTCAAAACACCAAAATCCCCGTGAGGGGATTGAAAC	1	1	1
NC_011832.1	1642843	1649035	CGGTTCATCCCCACGCTTGTGGGGAACTC	1	1	1
NC_011832.1	1642478	1642689	CGGTTCATCCCCACGCTTGTGGGGAACTC	0	1	0
NC_011835.1	183654	184039	GGTCGGTTTTGCGGATGCTTCCG	0	0	0
NC_011835.1	642758	644162	CCCTCAATGAAGCTCCGAAGCCGAGACTTCGGAGAT	1	1	1
NC_011837.1	2766591	2768194	ATTTAAATACAATTCTTGTTAAGGTTCAAC	1	1	1
NC_011837.1	2754450	2755268	ATTTAAATACAATCCTTGTTAAAGTTCAAC	1	1	1
NC_011837.1	2756697	2757118	ATTTAAATACAATCCTTGTTAAAGTTCAAC	1	1	1
NC_011837.1	2298663	2299412	ATTTAAATACAATCCTTGTTAAGGTTCAAC	1	1	1
NC_011837.1	3510143	3511358	ATTTAAATACAAATCTTGTTAAGTTTCAAC	0	1	1
NC_011852.1	225173	225888	CCAGGACAAGCGGGTCCAGCAGGACCACGAGG	0	0	0
NC_011852.1	6187	6794	CCTCGTGGTCCTGCTGGACCCGCTTGTCCTGG	0	0	0
NC_011880.1	98160	99155	GTCCCTACTTGTTAGGGAAATCAATTGAATGGAAAC	0	1	1
NC_011880.1	96801	97206	GTCCCTACTTGTTAGGGAAATCAATTGAATGGAAAC	0	1	0
NC_011880.1	48240	54633	GTCCCTACTTGTTAGGGAAATCAATTGAATGGAAAC	1	1	1
NC_011883.1	1083779	1085579	GTGTTCCCCACGGGCGTGGGGATGAACCG	1	1	1
NC_011884.1	1954316	1954545	AAAGCTCTTGCAACTGGGTGAGG	0	0	0
NC_011884.1	2508498	2508691	ACTCGGAGTTCCAGGCTTTTTGCTCG	0	0	0
NC_011884.1	4118395	4123555	CGGCTCACCCCCACAGGTATGGGGACAAC	1	1	1
NC_011884.1	2421822	2425592	GTTTCCAAGCCTGAATCCCGGTCTACGGGACTGAAAC	1	1	1
NC_011884.1	1585061	1585254	GTCAATATGGCGGGTTTACGTCC	0	0	0
NC_011891.1	883709	886604	GGCTTCCCCGCGTGCGCGGGGATCGACCC	1	1	1
NC_011891.1	888746	892491	GGCTTCCCCGCGTGCGCGGGGATCGACCC	1	1	1
NC_011891.1	561813	561992	CTGACTCCGGCACCGTCGGCCGCCG	0	0	0
NC_011894.1	623360	623959	GTGCCAACGCGCTCAGGATCTGGCGCCCACTGCGAC	1	1	1
NC_011894.1	6088406	6089098	GTTTCAATCCGCGCCCCCGTGAGAGGGCGAC	1	1	1
NC_011894.1	5490281	5494275	CGGATCATCCCCGCATCCGCGGGGGACAC	1	1	1
NC_011894.1	862970	863720	GTTTCAATCCGCGCCCCCGTGAGGGGGCGAC	1	1	1
NC_011898.1	1802338	1802838	GTCGCTCCTCTCGTAGGAGCGTGGATTGAAAT	1	1	1
NC_011898.1	3652357	3652923	GTTATAGCTCCAATTCAGGCTCCGATATGCTATAAT	1	1	1
NC_011898.1	1800644	1801010	GTCGCTCCTCTCGTAGGAGCGTGGATTGAAAT	1	1	1
NC_011899.1	1621711	1623280	GTTTCAATCCTTCTTATGCTGGATGTATCAATTAATC	1	1	1
NC_011901.1	1919871	1920472	GTCCCTACCCGGGAAGCCGTTAAGGCTGTTGAAACC	1	1	1
NC_011901.1	2573692	2578230	GCTTCAATGAGGCCGCGGCTAAATGCCGCGGATGAC	1	1	1
NC_011901.1	2915133	2915337	CGTAGGTCGGCCTTCAGGCCGACA	0	1	0
NC_011959.1	31267	36333	GTTTCGACAGTACCTATGAGGGCTTGAAAC	1	1	1
NC_011963.1	1994975	1996938	GTCGCCCCTCACGCGGGGGCGTGGATCGAAAC	1	1	1
NC_011978.1	271825	272186	GTTTCAATACTTCCTTAGAGGTATGGAAAC	1	1	1
NC_011978.1	75115	75482	GTTTCCATACCTCAAAGGAAGTATTGAAAC	1	1	1
NC_011978.1	704816	705245	GTTTCAATACTTCCTTAGAGGTATGGAAAC	1	1	1
NC_011978.1	713422	715291	GTTTTTATCTTCCTAAGAGGAATATGAAC	1	1	1
NC_011978.1	311329	311756	GTTTCCATACCTCAAAGGAAGTATTGAAAC	1	1	1
NC_011978.1	1152061	1152421	GTTTCAATACTTCCTTTGAGGTATGGAAAC	1	1	1
NC_011978.1	961163	961392	GTTTCCATACCTCTAAGGAAGTATTGAAAC	1	1	0
NC_011979.1	3765798	3767699	GTTTCAATCCTCGCCCGCCTTTACAGACGGGCGCTAC	1	1	1
NC_011992.1	61495	62454	GTTGTAGCTCCCTCTCTCACCCCGGATAGCTACACT	1	1	1
NC_011993.1	886950	888299	GTTCACTGCCGTACAGGCAGCTTAGAAA	1	1	1
NC_011993.1	877323	877890	GTTCACTGCCGTACAGGCAGCTTAGAAA	1	1	1
NC_012026.1	813193	813696	CCACTCAGCATCTATAGCGTCAAGCTCCTT	0	0	0
NC_012026.1	809204	809708	CCACTCAGCATCTATAGCGTCAAGCTCCTT	0	0	0
NC_012029.1	2075588	2076006	TCGCCGTTCTCCTCTTCGCCGTTCTC	0	0	0
NC_012030.1	67425	76153	GCTTCAAACCCACGAGGGGTTCGGCTGAAAG	1	1	1
NC_012030.1	253807	254079	ACTACCCCACTATTTCCGCTGTTAG	0	0	0
NC_012030.1	333645	339403	GTCGAGACACTCAGAAAACCCAGCACGGGATTGAAAC	1	1	1
NC_012032.1	3958399	3986006	CTTTCAACAATTTCGGCTCACGGTAGAGCACTGAAAC	1	1	1
NC_012032.1	709669	731306	GTTTCAATCCCCTCGCGGGGATTTTGGTTTTTTGAAG	1	1	1
NC_012032.1	4543861	4550058	CAGCAGAGCATTGCCCCGCAATGAAGGGGTTTGAAAC	1	1	1
NC_012032.1	1637506	1637742	GGCCCAACTGGCGCAGGCGCAGGC	0	0	0
NC_012034.1	151654	160400	GTTTTATCTGAACTATGAGGGATGTAAAC	1	1	1
NC_012034.1	2866258	2868585	ATTTGTAGCCTCCCCTTTGGGGATTGAAAC	1	1	1
NC_012034.1	2828426	2831032	GTTTGTAGCCTCCCCTTTGGGGATTGAAAC	1	1	1
NC_012034.1	164244	165518	GTTTTATCTGAACTATGAGGGATGTAAAC	1	1	1
NC_012034.1	2856808	2857631	GTTTGTAGCCTCCCCTTTGGGGATTGAAAC	1	1	1
NC_012034.1	2872661	2873020	GATTTGTAGCCTCCCCTTTGGGGATTGAAAC	1	0	0
NC_012034.1	2803920	2807402	GTTTGTAGCCTTCCCTTTGGGGATTGAAAC	1	1	1
NC_012108.1	629857	636222	CCTGGAATGCCTGATCCACGACAACAAGGATTGAAAC	1	1	1
NC_012125.1	3010604	3011242	CGGTTTATCCCCGCTGGCGCGGGGAACAC	1	1	1
NC_012125.1	3028681	3029258	CGGTTTATCCCCGCTGGCGCGGGGAACAC	1	1	1
NC_012207.1	3068156	3070326	GTTTCCGTCCCCTCTCGGGGTTTTGGGTCTGACGAC	1	1	1
NC_012207.1	3065406	3066762	GTTTCCGTCCCCTCTCGGGGTTTTGGGTCTGACGAC	1	1	1
NC_012214.1	951489	952117	GTTCACTGCCGCACAGGCAGCTTAGAAA	1	1	1
NC_012214.1	930383	931083	GTGTTCCCCGCGTGAGCGGGGATAAACCG	1	1	1
NC_012214.1	941216	942161	GTGTTCCCCGCGTATGCGGGGATAAACCG	1	1	1
NC_012214.1	961932	962259	TTCACTGCCGTACAGGCAGCTTAGAAAA	1	1	1
NC_012225.1	891967	892590	CCAATTATTTAAAGGCTGATTAAA	0	0	0
NC_012438.1	1005986	1006404	GTTTTTTCCCGACTATGAGGGAATTGAAG	1	1	1
NC_012438.1	290882	291432	GTTTTGTCTGAACTATGTGGGATAGAAAG	1	1	1
NC_012438.1	1580054	1580761	GTTTTTCTCCCGACTATGAGGGAATTGAAAC	1	1	1
NC_012438.1	235671	236745	GTTTTCTCCCGACTATGAGGGAATTGAAG	1	1	1
NC_012438.1	755556	757154	CTTTATATCCCACATAGTTCAGACAAAAC	1	1	1
NC_012438.1	1081330	1081816	GTTTTCTCCCGACTATGAGGGAATTGAAG	0	1	1
NC_012438.1	968827	969464	GTTTTTCTCCCGACTATGAGGGAATTGAAAC	1	1	1
NC_012438.1	1003192	1003414	GTTTTTTCCCGACTATGAGGGAATTGAAG	0	1	1
NC_012438.1	236819	237391	GTTTTCTCCCGACTATGAGGGAATTGAAG	0	0	1
NC_012438.1	1299664	1301093	GTTTTTCTCCCGACTATGAGGGAATTGAAG	1	1	1
NC_012438.1	1493362	1494643	GTTTTTTCCCGACTATGAGGGAATTGAAG	1	1	1
NC_012438.1	788247	788740	GTTTCAATTCCTCATAGGCACTCTAAAAAC	1	1	1
NC_012440.1	120838	121244	GTTGAAGTTTTCCCGAGATATAAGGGAATTGCGAC	0	1	0
NC_012440.1	1302353	1303310	GTTTTCTTTGAACCAAGTGGGATAGAAAG	1	1	1
NC_012440.1	1254083	1254830	CTTTCTATCCCACTTAGTTCAAAGAAAAC	1	1	1
NC_012440.1	1269028	1269445	GTTTTTTCTGAACCAAGTGGGGTATAAA	1	1	1
NC_012470.1	1604884	1606107	ATTTCAATCCACTCGCCCGCAAAGGGCGAGAC	1	1	1
NC_012483.1	894165	895723	GTTTCAATCCACGCGCCCGCGAGGGGCGCGAC	1	1	1
NC_012527.1	306979	307233	CTCCACGACACACCTGAGCGATT	0	0	0
NC_012527.1	306582	306801	CTCCACGACACACCTGAGCGATT	0	0	0
NC_012560.1	3261022	3263057	GTTTCAATCCACACGCCCGCATGGGGCGTGAC	1	1	1
NC_012560.1	3265050	3266352	GTTTCAATCCACACGCCCGCATGGGGCGTGAC	1	1	1
NC_012563.1	1179524	1179875	TGAACATTAACATGAGATGTATTTAAAT	0	1	0
NC_012563.1	2655984	2656343	ATTTAAATACATCTCATGTTAATGTTCAAT	0	1	0
NC_012563.1	2455808	2456100	ATTTAAATACATCTCATGTTAATGTTCAAC	0	1	1
NC_012563.1	2563318	2563804	ATTTAAATACATCATATGTTACTGTTCAAC	0	1	1
NC_012563.1	2459891	2460115	ATTTAAATACATCTCATGTTAATGTTCAAC	0	1	0
NC_012581.1	1518457	1518654	AGGAATGAATATTCATTCCGAAA	0	0	0
NC_012581.1	3061772	3062027	TTCTCATGCGGAAGGTAAACATACA	0	0	0
NC_012582.1	343449	345856	GTCTTCCCCACGCAGGTGGGGGTGTTTC	1	1	1
NC_012588.1	827533	830035	GATTAATCCTAAAAGGAATTGAAAG	1	1	1
NC_012588.1	854586	861943	GATAATCTACTATAGAATTGAAAG	1	1	1
NC_012588.1	848255	849988	CTTTCAATTCTATAGTAGATTATC	1	1	1
NC_012589.1	619171	627116	CTTTCAATTCTATAGTAGATTAAC	1	1	1
NC_012589.1	631174	637795	GTTAATCTACTATAGAATTGAAAG	1	1	1
NC_012589.1	614481	614764	GATAAATCCCCAAAGGGATTGAGAG	0	1	0
NC_012589.1	616179	616396	CTTTCAATCCCTTTTGGGATTTATC	0	0	0
NC_012590.1	992985	998928	GTGCTCCCCGCGTAAGCGGGGATGAGCC	1	1	1
NC_012622.1	706739	708430	GCTAATCTACTATAGAATTGAAAG	1	1	1
NC_012622.1	698900	700751	CTTTCAATTCTATAGTAGATTAGC	1	1	1
NC_012623.1	1893082	1897307	GCTAATCTACTATAGAATTGAAAG	1	1	1
NC_012623.1	1886795	1889025	CTTTCAATTCTATAGTAGATTAGC	1	1	1
NC_012632.1	946465	950691	GATAATCTACTATAGAATTGAAAG	1	1	1
NC_012632.1	911635	916223	GATTAATCCTAAAAGGAATTGAAAG	1	1	1
NC_012632.1	935642	941865	CTTTCAATTCTATAGTAGATTATC	1	1	1
NC_012658.1	2386000	2386423	ATTTAAATACATCTCATGTTAATGTTCAAC	1	1	1
NC_012658.1	2367505	2367990	ATTTAAATACATCTTATGTTAATGTTCAA	0	1	0
NC_012658.1	2495738	2495967	ATTTAAATACATCTCATGTTATTGTTCAACAA	0	0	0
NC_012659.1	2719936	2720133	TTTCGGAATGAACATTCATTCCT	0	0	0
NC_012691.1	1497898	1503446	CTTCACTGCCGCACAGGCAGCTTAGAAA	1	1	1
NC_012724.2	1995500	1995825	TTTCTAAGCTGCCTACACGGCAG	1	1	1
NC_012726.1	837983	843028	CTTTCAATTCTATAGTAGATTATC	1	1	1
NC_012726.1	861534	865382	GATAATCTACTATAGAATTGAAAG	1	1	1
NC_012731.1	3001234	3002603	GAAACACCCCCACGTGCGTGGGGAAGAC	1	1	1
NC_012731.1	3011356	3011567	AGAAACACCCCCACGCGTGTGGGGAAGAC	0	0	0
NC_012759.1	2761535	2762297	CGGTTTATCCCCGCTGGCGCGGGGAACTC	1	1	1
NC_012759.1	2787848	2788241	GGTTTATCCCCGCTGGCGCGGGGAACAC	1	1	1
NC_012778.1	1467680	1468217	ATCTACAAAGTAGAAATTATTTAAGGTTATTCAAAC	0	1	1
NC_012781.1	1596898	1599829	ATTTTAGTAACTGAATAATTTACGTGACTGTAAAAC	1	1	1
NC_012781.1	2352853	2354472	ATTTCAATCCACGCTCCCACGAGAGGAGCGAC	1	1	1
NC_012785.1	439675	442253	GTTTCCATACCACATTGGTTCTTTCCAAAC	0	1	1
NC_012785.1	530300	530724	GTTTGGTAAGAACCAATGTGGTATGGAAAC	1	1	1
NC_012785.1	719736	725263	GTTTATAGAATACCTATGAGGAATTGAAAC	1	1	1
NC_012785.1	439134	439435	GTTTCCATACCACATTGGTTCTTTCCAAAC	0	0	0
NC_012793.1	370553	371450	GTTTTTATCTTACCTATGAGGAATTGAAAC	1	1	1
NC_012793.1	348817	350124	GTTTTTATCTTACCTATGAGGAATTGAAAC	1	1	1
NC_012793.1	2059339	2062031	CTTTATATCCCACTACGTTCAGATAAAAC	1	1	1
NC_012793.1	372878	373108	GTTTTTATCTTACCTATGAGGAATTGAAA	1	1	1
NC_012793.1	358937	361432	GTTTGTATCTTAACTATGAGGAATTGAAAC	1	1	1
NC_012794.1	26787	27218	GTTTCAATTCCTCATAGGTAAGATAAAAAC	1	1	1
NC_012796.1	4725356	4726585	TTTTCTGAGCTGCCTATGCGGCAGTGAAC	1	1	1
NC_012796.1	1589785	1591828	GTCGCCCCCTGCGCGGGGGCGTGGATTGAAAC	1	1	1
NC_012804.1	1857022	1857814	CTTTCAATTCTCCTAGAGTCTTATTGCAAC	1	1	1
NC_012804.1	208373	208937	CTTTCAATTCTCCTAGAGTCTTATTGCAAC	1	1	1
NC_012804.1	1221278	1222718	GTTGCAATAAGACTCTAGGAGAATTGAAAG	1	1	1
NC_012808.1	2521865	2522136	GGCAACAACGTCGTGCTCGGCGG	0	0	0
NC_012814.1	183463	183848	GGTCGGTTTTGCGGATGCTTCCG	0	0	0
NC_012814.1	1511615	1513233	CCCTCAATGAAGCTCCGAAGCCGAGACTTCGGAGAT	1	1	1
NC_012815.1	1511547	1512951	CCCTCAATGAAGCTCCGAAGCCGAGACTTCGGAGAT	1	1	1
NC_012815.1	183464	183849	GGTCGGTTTTGCGGATGCTTCCG	0	0	0
NC_012883.1	1328782	1330412	GTTCCAATAAGACTTTAAAAGAATTGAAAG	1	1	1
NC_012891.1	1173568	1174793	GTTTTGGGACCATTCAAAACAACATAGCTCTAAAAC	1	1	1
NC_012892.2	2736168	2736990	CGGTTTATCCCCGCTGGCGCGGGGAACAC	1	1	1
NC_012892.2	2717662	2717934	CGGTTTATCCCCGCTGGCGCGGGGAACAC	1	1	1
NC_012913.1	342337	342903	GCAGCCGCCTCCGCGCGGCTGTGTGTTGAAAC	1	1	1
NC_012914.1	5978288	5978612	TTAAGGTCCCTTAGGGACCTTAA	0	0	0
NC_012914.1	6612034	6612559	CCTTAAGGTCCCTTAGGGACCTTAAC	0	0	0
NC_012914.1	6204229	6204427	ATAAGACCCTGCCAGGGTCTTAC	0	0	0
NC_012917.1	3681990	3682376	GTCCTTACGGACGCTCCCTGACTGAAGGGATTAAGACT	1	1	1
NC_012918.1	3571713	3571864	CCGGTTAAAGATGATGGAGCTCCG	0	0	0
NC_012925.1	259436	259698	ACTCCGGAAAAACAACCAGAAGCACCGGAATC	0	0	0
NC_012926.1	261510	261772	ACTCCGGAAAAACAACCAGAAGCACCGGAATC	0	0	0
NC_012943.1	1290260	1291827	GTCGTCAGACCCAAAACCCCGAGAGGGGACGGAAAC	1	1	1
NC_012943.1	2259279	2259509	ATGTTCCGTTGAGCGGGGGCACGA	0	0	0
NC_012943.1	1293263	1294472	GTCGTCAGACCCAAAACCCCGAGAGGGGACGGAAAC	1	1	1
NC_012947.1	1021964	1022236	GTGTTCCCCGCGCCAGCGGGGATAAACCG	1	1	1
NC_012947.1	1002908	1003730	GTGTTCCCCGCGCCAGCGGGGATAAACCG	1	1	1
NC_012962.1	3133242	3133689	TTTCTAAGCTGCCTGTACGGCAGTACAC	1	1	1
NC_012962.1	2857970	2858777	TTTCTAAGCTGCCTGTACGGCAGTGCAC	1	1	1
NC_012962.1	3153228	3154156	TTTCTAAGCTGCCTGTACGGCAGTGAAC	1	1	1
NC_012962.1	3127340	3127847	TTTCTAAGCTGCCTGTGCGGCAGTGAAC	1	1	1
NC_012967.1	2772561	2772833	CGGTTTATCCCCGCTGGCGCGGGGAACAC	1	1	1
NC_012967.1	2792513	2793335	CGGTTTATCCCCGCTGGCGCGGGGAACAC	1	1	1
NC_012971.2	2717668	2717940	CGGTTTATCCCCGCTGGCGCGGGGAACAC	1	1	1
NC_012971.2	2736174	2736996	CGGTTTATCCCCGCTGGCGCGGGGAACAC	1	1	1
NC_012973.1	902685	902880	TTCAATCAAGGGACTTATCACTTTA	0	0	0
NC_012997.1	3463277	3465294	GTTTCAATCCACGCGCTCGCGAGGAGCGCGAA	1	1	1
NC_012997.1	4834731	4836553	GTTTCAACAGCCTTAGCGGCTAGACCTCCAGCGACGC	1	1	0
NC_013008.1	3657345	3657556	CGGTTTATCCCCGCTGGCGCGGGGAACAC	1	1	1
NC_013016.1	390918	391142	CCGTCATTCCCGCGCAGGCGGGAATC	0	0	0
NC_013037.1	563089	563786	ATGGGCTGGTTAAATGCACTTGC	0	0	0
NC_013062.1	869412	869673	TTTTGGCGCTCGCTTCGCTCGCGCCC	0	1	0
NC_013062.1	1068088	1068298	CCTTCAAGAGCCTCAGGCCCCGCAGCCAC	0	0	0
NC_013093.1	6295356	6295930	ACGGTTGAACGGTCCGTTCAACCG	0	0	0
NC_013093.1	6462973	6463113	CGCTCGCCACCGCGGTCATCGCG	0	0	0
NC_013093.1	5399980	5400185	TGGTTGTCCACGCATAAGAAGGG	0	0	0
NC_013093.1	6463576	6463806	CGCTCGCCACCGCGGTCATCGCG	0	0	0
NC_013093.1	6440070	6440219	TCCCGTTGCCGCGCAGCACCCTCG	0	0	0
NC_013124.1	996601	998276	GGATCACCCCCGCCTGCGCGGGGAGCAC	1	1	1
NC_013124.1	1000880	1003348	GGATCACCCCCGCCTGCGCGGGGAGCAC	1	1	1
NC_013131.1	4438676	4439799	GGGACCAGCCCCGCACGCGCGGGGAG	0	1	1
NC_013131.1	4441942	4442333	ATCAGCCCCGCGCCTGCCGGGAGCAC	0	1	0
NC_013131.1	4461263	4464110	GGGATCAGCCCCGCGCCTGCGGGGAGCAC	1	1	1
NC_013131.1	4411089	4415571	GGGATCAGCCCCGCGCCTGCGGGGAGCAC	1	1	1
NC_013156.1	531678	532047	AATTTCCATTCCGAAACGGTCTGATTTTAAC	1	1	1
NC_013156.1	347389	347890	GTTAAAATCAGACCGGAACGGTATGGAAAG	1	1	1
NC_013156.1	760023	760730	GTTAAAATAAGACCGTCTCGGTATCTAATA	1	1	1
NC_013156.1	1343405	1343703	GTTAAAATCAGACCGTCTCGGTATGGAAAT	1	1	1
NC_013156.1	281438	282884	CTTTCCATTCCGTTCCGGTCTGATTTTAAC	1	1	1
NC_013156.1	675146	676254	ATTTCCATACCGTTCCGGTCTGATTTTAAC	1	1	1
NC_013156.1	717618	718580	GTTAAAATCAGACCGGAACGGTATGGAAAT	1	1	1
NC_013158.1	1415738	1419119	GCTTCAACCCCACGAGGGTCCGTCTGAAAC	1	1	1
NC_013159.1	1796255	1796831	GTCGGCCCCGCGCACGCGGGGATGGTCC	1	1	1
NC_013159.1	1426965	1427420	GTCCGCCCCGCGCGTGCGGGGATGAACC	1	1	1
NC_013159.1	2199041	2199494	GTCGGCCCCGCGCACGCGGGGATGGACC	1	1	1
NC_013159.1	1762888	1764626	CGGACCACCTCCACGTGCGTGGAGAGCAC	1	1	1
NC_013159.1	1435658	1436112	GTCTGCCCCGCGCATGCGGGGATGAACC	0	1	1
NC_013159.1	2192825	2193304	GTCGGCCCCGCGCACGCGGGGATAGTCC	1	1	1
NC_013159.1	2195669	2196610	GTCGGCCCCGCACACGCGGGGATAGACC	1	1	1
NC_013159.1	1434700	1434972	GTCTGCCCCGCGCATGCGGGGATGAACC	0	1	1
NC_013159.1	1786313	1786645	GGACCATCCCCGCGTGCGCGGGGCCGAC	1	1	1
NC_013159.1	1774013	1775934	GTGCTCTCCACGCACGTGGAGGTGGTCCG	1	1	1
NC_013160.1	45215	45763	GTTTCAATCCCTCATAGGGATTAACAATAATTGGAAC	1	1	1
NC_013161.1	512560	513623	GTTTCAATCCCATTACTAGGATTCATTAAAAAGAAAC	1	1	1
NC_013161.1	3192357	3192843	CTTTCAACCCATCCCTGTTGGGAATGGTCGTTGAAAC	1	1	1
NC_013161.1	2288506	2289058	CTTTCAACCTACCCCTTATCGGGATGGCGGTTGAAAC	1	1	1
NC_013161.1	2228753	2229223	GTTTCAACGACCATTCCCAACAGGGATGGGTTGAAAG	1	1	1
NC_013161.1	910346	910959	GTTTCTTATTAATGAATCCTAGTAATGGGATTGAAAC	1	1	1
NC_013161.1	4298967	4299800	GTTTCAATCCCATTGCTAGGATTCATTAATAAGAAAC	1	1	1
NC_013162.1	2108495	2108694	AACAAAAGACGAACAAAAGACGAA	0	0	0
NC_013162.1	709244	709667	GTTGTGAATTGCTTTCAAATTTTGTAGTTTTGCGATTGATAACA	0	1	1
NC_013162.1	2163692	2163925	ACGAACAAAAGACGAACAAAAGACG	0	0	0
NC_013172.1	1535925	1536319	GACCGGCCTCGCCGTGACGACCG	0	0	0
NC_013173.1	2784458	2784818	CAGGGAGTCGTTGCCCGCGCCGCC	0	0	0
NC_013192.1	879301	884706	GTTTTAATAGCACAAATTGTATTGTAAAT	1	1	1
NC_013192.1	1616840	1617772	GTTTCAATCCTTGTTTTAATGGATACTCTACTTTAAC	1	1	1
NC_013192.1	1402998	1403634	GTTTCAATCCTTGTTTTAATGGATAACTTACTTTAAC	1	1	1
NC_013194.1	2565676	2575157	GTTTCCCCCGCGTCAGCGGGGATAGGCCC	1	1	1
NC_013194.1	2475437	2479953	GTCTCAATCCCTTTGATTTCAGGGCTGGTTACTGAC	1	1	1
NC_013198.1	2265855	2267474	GCTCTTGAACTGATTGATCTGACATCTACCTGAGAC	1	1	1
NC_013201.1	31920	34849	GCTTCAATCCCACAAGGGTCCGTCTGAAAC	1	1	1
NC_013202.1	2723382	2725579	GTTTCAGACGGACCCTTGTGGGATTGAAGC	1	1	1
NC_013204.1	2496241	2496475	ATCCACGCGCCCTGCATGAGGGTGCGAC	0	0	0
NC_013204.1	2311210	2312387	ATTTCAACCCGCACTCCCCATGCGGGGAGTGAC	1	1	1
NC_013205.1	2945305	2946296	GTTGATCCGCCGAGATCGTCGGCGGCCCCATTGAAGG	1	1	1
NC_013205.1	38911	40569	CTTAATCCGCCGAGATCGTCGGCGGCCCCATTGAAGC	1	1	1
NC_013205.1	65468	66899	GCTTCAATGGGGCCGCCGACGATCTCGGCGGATTAAC	1	1	1
NC_013205.1	2733235	2733559	GTTGTTCCGCCGAGATCGTCGGCGGCCCCATTGAAGC	0	1	1
NC_013210.1	123524	124955	GTGTTCCCCGCACACGCGGGGATGAACCG	1	1	1
NC_013216.1	2217925	2219152	GTTTTTAGCCTACCTATGAGGGATTGAAAT	1	1	1
NC_013216.1	3834582	3836462	ATTTCAATCCACGCCCCCGTGTAGGGAGCGAC	1	1	1
NC_013216.1	2203726	2204020	GTTTTTAGCCTACCTATAAGGAATTGAAAT	1	1	1
NC_013216.1	4451140	4452435	ATTTCAATTCCTCATAGATAGGCTAAAAAC	1	1	1
NC_013216.1	933526	937981	GATCTAATTTAGCCATAGTGGAATGTAAAT	1	1	1
NC_013216.1	3189932	3199658	ATTTCAATACATCAAATGTGACGGTTTCCC	1	1	1
NC_013216.1	940048	943825	GATCTAATTTAGCCATAGTGGAATGTAAAT	1	1	1
NC_013216.1	3161588	3162074	AGTTTCAATTCCCTATGGGAATTATTTTGTTTTCAGAC	1	0	1
NC_013216.1	3748348	3749510	GTTTTTAGTCTACCTATGAGGAATTGAAAC	1	1	1
NC_013216.1	2198816	2202288	GTTTTTAGCCTACCTATAAGGAATTGAAAT	1	1	1
NC_013216.1	3171662	3171997	GTTTCAATTCCCTACGGGAATTATTTTGTTTTCAGAT	1	1	0
NC_013222.1	921305	921681	CATCGTCCTTGTCGGCAACGCCGTCTCCGTCAGCATCGGGGCATCCG	0	0	0
NC_013223.1	1810984	1811125	TTCAATTCCTCAATCCCCCAATT	0	0	0
NC_013223.1	1876848	1877552	GCTTCAATGGGGCCACACTTTGCAGTGTGGTTGAGAC	0	1	1
NC_013235.1	5561569	5561773	AGTTGATCCGCGCGGGAAAAGGGG	0	0	0
NC_013235.1	3356560	3358846	GGGCTCATCCCCGCGGGCGCGGGGAGCAC	1	1	1
NC_013235.1	1333814	1336110	GTTGCATTCCACGTCACGCCGTTGGGCGTATAGAAAC	1	1	1
NC_013235.1	3336213	3338504	GGGCTCATCCCCGCGGGCGCGGGGAGCAC	1	1	1
NC_013235.1	3348443	3355073	GGGCTCATCCCCGCGGGCGCGGGGAGCAC	1	1	1
NC_013235.1	1364626	1365686	GTCAGAAACCACGTCACGCCGTCAGGCGTATAGAAAC	1	1	1
NC_013235.1	3344692	3345758	GGGCTCATCCCCGCGGGCGCGGGGAGCAC	1	1	1
NC_013235.1	1367179	1367813	GTCAGAAACCACGTCACGCCGTCAGGCGTATAGAAAC	0	1	0
NC_013260.1	2344034	2345743	CCTTCAATGGGGCCACGGCTCTGAGGCCGTGGAAAC	1	1	1
NC_013282.2	1132148	1134189	GTGTTCCCCGCGCCAGCGGGGATAAACCG	1	1	1
NC_013282.2	1103033	1105318	CTGTTCCCCGCGCGAGCGGGGATAAACCG	1	1	1
NC_013315.1	1615439	1615732	GTTTTATATTAACTATATGGAATGTAAAT	1	1	1
NC_013315.1	2972867	2973192	TTACCATCTATTTGTTGCCATCCTGT	0	0	0
NC_013315.1	1709876	1710232	GTTTTAGATTAACTATATGGAATGTAAAT	1	1	1
NC_013315.1	1849663	1850878	GTTTTATATTAACTATGTGGTATGTAAAT	1	1	1
NC_013315.1	1294727	1295680	GTTTTATATTAACTAAGTGGTATGTAAAG	1	1	1
NC_013315.1	2200244	2200869	CTTTACATTCCATATAGTTAATATAAAAC	1	1	1
NC_013315.1	1712097	1712387	GTTTTATATTAACTATATGGAATGTAAATC	1	1	1
NC_013315.1	3244496	3246042	ATTTACATACCACTTAGTTAATATAAAAC	1	1	1
NC_013315.1	1504069	1504821	GTTTTATATTAACTAAGTGGTATGTAAAT	1	1	1
NC_013315.1	3137064	3137275	TCTTCTGATGGTGGTACTGGTGGATT	0	0	0
NC_013315.1	725404	725677	TTGAATGGTAAAAAATATTACTTT	0	0	0
NC_013315.1	724660	724933	TTGAATGGTAAAAAATATTACTTT	0	0	0
NC_013315.1	3491430	3492052	ATTTATAACTAACTTAGTGTAATTTAAAC	1	1	1
NC_013315.1	725806	726016	TTGAATGGTAAAAAATATTACTTT	0	0	0
NC_013353.1	3344751	3345206	CGGTTTATCCCCGCTGGCGCGGGGAACAC	1	1	1
NC_013353.1	3370924	3371440	CGGTTTATCCCCGCTGGCGCGGGGAACTC	1	1	1
NC_013355.1	1909883	1911666	TTTCTAAGCTGCCTGTGCGGCAGTGAAC	1	1	1
NC_013355.1	126368	127178	TTTCTAAGCTGCCTGTGCGGCAGTGAAC	1	1	1
NC_013355.1	1255057	1256050	GTTCACTGCCGCACAGGCAGCTTAGAAA	1	1	1
NC_013357.1	33670	36950	GTCGCCTCCTTCGCGGAGGCGTGGATTGAAAC	1	1	1
NC_013361.1	3787034	3787611	CGGTTTATCCCCGCTGGCGCGGGGAACAC	1	1	1
NC_013361.1	3760816	3761332	CGGTTTATCCCCGCTGGCGCGGGGAACAC	1	1	1
NC_013364.1	3445983	3446255	CGGTTTATCCCCGCTGGCGCGGGGAACAC	1	1	1
NC_013364.1	3471957	3472351	CGGTTTATCCCCGCTGGCGCGGGGAACAC	1	1	1
NC_013385.1	1042896	1043922	ATTTGTAGCCTACCTACGAGGGGTTGAAAC	1	1	1
NC_013385.1	694576	695935	GTTTGTAGCCTACCTATGAGGGATTGAAAC	1	1	1
NC_013385.1	928543	929635	GTTTGTAGCCTACCTATGAGGGATTGAAAC	0	1	1
NC_013385.1	927177	928404	GTTTGTAGCCTACCTATGAGGGATTGAAAC	0	1	1
NC_013385.1	991878	993835	GTTTGTAGCCTACCTATGAGGGATTGAAAC	1	1	1
NC_013385.1	818981	820731	GTTTGTAGCCTACCTATGAGGGCTTGAAAC	1	1	1
NC_013385.1	925686	927040	GTTTGTAGCCTACCTATGAGGGATTGAAAC	0	1	1
NC_013385.1	1775088	1775565	CTTTCAGTCCCCTTGTCATCGGGGAAGGTACTGCAAC	1	1	1
NC_013407.1	590203	590633	ATTAAAATCAGCACGGATCGTGATGGAAAC	1	1	1
NC_013407.1	1092182	1092483	ATTTCCATCACGATCCGTGCTGATTTTAAT	1	1	1
NC_013407.1	226214	226449	ATTAAAATCAGCACGGATCGTGATGGAAACT	0	1	1
NC_013407.1	443197	444230	GTTTCCATCACGATCCGTGCTGATTTTAAT	1	1	1
NC_013407.1	3	568	ATTAAAATCAGCACGGATCGTGATGGAAAC	1	1	1
NC_013407.1	743131	744904	ATTAAAATCAGCACGGATCGTGATGGAAAC	1	0	0
NC_013407.1	1403067	1403438	TTTCCATCCTCGAAGAGGTCTGATTTTAAT	1	1	1
NC_013407.1	1134676	1135852	GTTTCCATCACGATCCGTGCTGATTTTAAT	1	1	1
NC_013407.1	1714105	1714761	GTTTCCATCACGACTCGTGCTGATTTTAAT	1	1	1
NC_013407.1	886913	888224	GTTTCCATCACGATCCGTGCTGATTTTAAT	1	1	1
NC_013407.1	299658	300282	TTTCCATCCTCGAAGAGGTCTGATTTTAAT	1	1	1
NC_013407.1	1372554	1372999	ATTAAAATCAGCACGGATCGTGATGGAAAC	1	1	1
NC_013407.1	763499	764628	ATTAAAATCAGCACGGATCGTGATGGAAAC	1	1	1
NC_013407.1	1708464	1709448	GTTTCCATCACGATCCGTGCTGATTTTAAT	1	1	1
NC_013407.1	450018	451283	GTTTCCATCACGACCCGTGCTGATTTTAAT	1	1	1
NC_013407.1	934670	935163	AATTAAAATCAGCACGGATCGTGATGGAAAC	1	0	0
NC_013407.1	172976	173485	ATTAAAATCAGCACGGATCGTGATGGAAAC	1	1	1
NC_013407.1	293401	294444	ATTAAAATCAGCACGGATCGTGATGGAAAC	1	1	1
NC_013407.1	1101872	1102591	TTTCCATCCTCGAAGAGGTCTGATTTTAAT	1	1	1
NC_013410.1	1905308	1905597	CCCTGAAAAGCATTCCTCTCGCAAGAGAGATTAAGAC	0	1	0
NC_013410.1	1902105	1902768	CCCTGAAAAGCATTCCTCTCGCAAGAGAGATTAAGAC	0	1	1
NC_013410.1	1895255	1895834	CCCTGAAAAGCATTACTCTCGCAAGAGAGAT	0	1	1
NC_013410.1	1896753	1897007	CCCTGAAAAGCATTACTCTCGCAAGAGAGAT	0	0	0
NC_013410.1	1903817	1904406	CCCTGAAAAGCATTCCTCTCGCAAGAGAGATTAAGAC	0	1	1
NC_013410.1	165662	168038	GTTGTTATTGCACTAGTAAAACTAGAAAATCTGAAAGCAATTCACAAC	0	1	1
NC_013411.1	642520	643747	GTTTTTATCGTACCTATGAGGGATTGAAAC	1	1	1
NC_013411.1	2849195	2851658	GTTTCAATCCCTCATAGGTACGATAAAAAC	1	1	1
NC_013411.1	1209768	1212200	GTTTTTATCGTACCTATGAGGGATTGAAAC	1	1	1
NC_013411.1	1199373	1201061	GTTTTTATCGTACCTATGAGGGATTGAAAC	1	1	1
NC_013411.1	1223553	1226174	GTTTTTATCGTACCTATGAGGGATTGAAAC	1	1	1
NC_013411.1	639979	641469	GTTTTTATCGTACCTATGAGGGATTGAAAC	1	1	1
NC_013421.1	436573	437578	GTGTTCCCCGCGCCAGCGGGGATAAACCG	1	1	1
NC_013421.1	4009625	4010672	GTTCACTGCCGTATAGGCAGCTTAGAAA	1	1	1
NC_013421.1	439447	439841	GTGTTCCCCGCGCCAGCGGGGATAAACCG	1	1	1
NC_013421.1	4027943	4029473	GTTCACTGCCGTATAGGCAGCTTAGAAA	1	1	1
NC_013422.1	888499	890746	GTTTCAATCCGCGCCCGGCGGTTAGGCCGGGCGATTC	1	1	1
NC_013440.1	6688581	6702279	GTTTCCACGACCCAACAGTCGTGGCCTCATTGAAGC	1	1	1
NC_013440.1	3976213	3976413	CTCCCCGAAGCGGGTGGCACCTCGATGGG	0	0	0
NC_013440.1	3975781	3976121	CTCCCCGAAGCGGGTGGCACCTCGATGGG	0	0	0
NC_013440.1	2069497	2069955	CCGAGCTGGAGTACGTCGGCGGCA	0	0	0
NC_013440.1	6705904	6708526	GTTTCCACGACCCAACAGTCGTGGCCTCATTGAAGC	1	1	1
NC_013440.1	7213793	7214102	CGCGTTCGCGTGCATGGGCGGCATC	0	0	0
NC_013440.1	8301494	8301844	GGCGACGCCTGTGACAACTGCGTC	0	0	0
NC_013440.1	6759312	6759514	TCGACATCAACGCCGTGGTCGCC	0	0	0
NC_013440.1	6642690	6685248	GTTTCCACGACCCAACAGTCGTGGCCTCATTGAAGC	1	1	1
NC_013441.1	598058	598530	ACACTGTTGGCTACGTTCGCCTCT	0	0	0
NC_013501.1	539686	544167	GGTGTCCCCGCACCCGCGGGGATAGTCCC	1	1	1
NC_013501.1	1886877	1889769	ATTTCAATACCAAAAAGGTGCGATTAAAAC	1	1	1
NC_013501.1	2079047	2081608	ATTTCAATACCAAAAAGGTGCGATTAAAAC	1	1	1
NC_013502.1	65829	66347	GTCGTAATCCCCTTTTCATCGGGTCAAGTCTTCGGAC	1	0	1
NC_013502.1	24096	24759	GTCGTAATCCCCTTTTCATCGGGTCAAGTCTTCGGAC	1	1	1
NC_013502.1	55091	55603	GTCGTAATCCCCTTTTCATCGGGTCAAGTCTTCGGAC	1	1	1
NC_013502.1	119724	122080	CCTTCAATGCTGCCGTAGCTATTTAGCTACGGAAAT	1	1	1
NC_013502.1	117160	118505	CCTTCAATGCTGCCGTAGCTATTTAGCTACGGAAAT	1	1	1
NC_013502.1	32202	33116	GTCGTAATCCCCTTTTCATCGGGTCAAGTCTTCGGAC	1	1	1
NC_013510.1	339980	340274	GGTTGCGATCCCTCTGAGGGGTGATGAGGGC	0	1	1
NC_013510.1	3126757	3128005	GGGATCATCCCCGCGTGCGCGGGGAGCAG	1	1	1
NC_013510.1	2438492	2439117	GTCCTCATCACCCCTCAGAGGGATCGCAAC	0	1	1
NC_013510.1	275308	275598	GTTGCGATCCCTCTGAGGGGTGATGAGGAC	1	1	1
NC_013510.1	1064326	1072043	GTGCTCCCCGCGCAGGCGGGGGTGATCCG	1	1	1
NC_013510.1	3137606	3139891	CTGCTCCCCGCGCACGCGGGGATGGTCCC	1	1	1
NC_013510.1	420039	421226	GGGACCATCCCCGCGTGCGCGGGGAGCAG	1	1	1
NC_013510.1	995804	996159	GTCCTCATCACCCCTCGGAGGGATCGCAAC	1	1	1
NC_013510.1	4967321	4967933	GTCCTCATCACCCCTCAGAGGGATCGCAAC	1	1	0
NC_013510.1	1050708	1054520	CGGACCACCCCCGCCTGCGCGGGGAGCAC	1	1	1
NC_013510.1	1034536	1034891	GTTGCGATCCCTCCAGGGGTGATGAGCGAC	1	1	1
NC_013510.1	1073354	1074787	GTGCTCCCCGCGCAGGCGGGGGTGATCCG	1	1	1
NC_013510.1	1044294	1045450	GTCGCTCATCACCCCTGGAGGGATCGCAAC	1	1	1
NC_013510.1	15879	16111	GTTGCGATCCCTCTGAGGGGTGATGAGGACC	0	1	0
NC_013512.1	900505	907674	CTCGAACCGACACAAGATTTGTATTTAAAC	1	1	1
NC_013515.1	1154580	1157715	CATTCACATTATTCAAATTTACCAAGAATCTGTATC	1	1	1
NC_013515.1	1289075	1289712	TCTTTATCATCTTTCAACCTATCACT	0	0	0
NC_013517.1	1415582	1416007	CTATTAATATAACTATCCTAGAATGTAAATT	0	1	1
NC_013520.1	2061823	2062450	GTTTCAATACCGTAAACGGTAAGTGCTGTTGCAAC	1	1	1
NC_013520.1	2053912	2054256	GTTTCCGTCCCCTAATGGGGATTATTTAATTTAAC	0	1	1
NC_013520.1	2079400	2079787	GTTTCAATACCGTAAACGGTAAG	0	0	1
NC_013520.1	2093952	2094382	GTTTCCGTCCCCTAATGGGGATCATTTAATTTAAC	0	1	0
NC_013520.1	2091571	2092552	GTTTCAATACCGTAAACGGTAAGCACTGTTGCAAC	1	1	1
NC_013521.1	2628375	2628607	GCCTCAGCAGCGGGTGCCTCGGC	0	0	0
NC_013524.1	1142249	1144538	CGGTTCACCCCCACGCGTGTGGGGACAAC	1	1	1
NC_013525.1	584091	585218	ATTGTCCCCACACGCGTGGGGGTGAACCG	0	1	1
NC_013525.1	1901409	1902169	CGGTTCACCCCCACGCGTGTGGGGACAAT	0	1	1
NC_013525.1	1925304	1925942	ATTGTCCCCACACGCGTGGGGGTGAACCG	0	1	1
NC_013526.1	23514	24703	ATCGTCCCCACACGCGTGGGGGTGAACCG	1	1	1
NC_013526.1	1043703	1053544	GTTTCAATCCCTTATAGGTAGGCTACGAAC	1	1	1
NC_013530.1	3188405	3190389	GGGCTCACCCCCGCCTACGCGGGGAGCAC	0	1	1
NC_013592.1	3915410	3916157	GTGAACTGCCGCATAGGCAGCTTAGAAA	1	1	1
NC_013592.1	3921209	3922317	TTTCTAAGCTGCCTACTCGGCAGTGAAC	1	0	0
NC_013592.1	3931312	3933079	GTTCACTGCCGAGTAGGCAGCTTAGAAA	1	1	1
NC_013592.1	682808	683264	GTGTTCCCCGCGCCAGCGGGGATAAACCG	1	1	1
NC_013592.1	406153	406852	GTGTTCCCCGCGCCAGCGGGGATAAACCG	1	1	1
NC_013595.1	2342507	2342729	CCGGCCCCGGTACGGCAGGGCGGAC	0	0	0
NC_013595.1	7296629	7296802	CGCGGGACTGACCACGGGCGCCGGGCCG	0	0	0
NC_013595.1	109996	110210	GGAGAACCTCGGACCCCGGAGAGCCCT	0	0	0
NC_013642.1	1304326	1304755	GTTTCCATACCTCTAAGGAATTATTGAAAC	1	1	1
NC_013642.1	178291	178589	GTTTCCATACCTCTAAGGAACTATTGAAAC	1	1	1
NC_013642.1	1192076	1192966	GTTTCAATAATTCCTTAGAGGTATGGAAAC	1	1	1
NC_013642.1	1061493	1063309	GTTTTTATCTTCCTAAGAGGAATATGAAC	1	1	1
NC_013642.1	1395574	1397004	GTTTCAATAATTCCTTAGAGGTATGGAAAC	1	1	1
NC_013642.1	164700	166129	GTTTCAATAGTTCCTTAGAGGTATGGAAAC	1	1	1
NC_013642.1	654148	654833	GTTTCAATAATTCCTTAGAGGTATGGAAAC	1	1	1
NC_013642.1	1025628	1026846	GTTTCAATAGTTCCTTAGAGGTATGGAAAC	1	1	1
NC_013714.1	1831390	1836767	ATTTCAATCCACGCTCTCCGTGAGGAGAGCGAC	1	1	1
NC_013714.1	70107	70283	TGTCCGATTCACCAGAATCGGACA	0	0	0
NC_013714.1	231478	231654	TGTCCGATTCTGGAGAATCGGACA	0	0	0
NC_013714.1	1398223	1399282	ACTGGGAATTAGCTTCTACCCTTCTTGATAAACTTG	1	1	1
NC_013715.1	1376010	1376755	CCTCAATGAAAGTCCCCGCCCGAA	0	1	0
NC_013715.1	1379239	1382397	CCCTCAATGAAAGTCCCTCCGAAAAGGAAGGGAAAT	0	1	1
NC_013716.1	3203907	3204911	GTGTTCCCCGCGCCAGCGGGGATAAACCG	1	1	1
NC_013716.1	3224981	3225437	TAAGTTCCCCGCGCGAGCGGGGATAGACCGT	1	1	0
NC_013720.1	6116233	6116396	CAGCGTCTCCACCGTCAGCCCCA	0	0	0
NC_013720.1	1403843	1405020	GTGTGAGAAAGAGGCCCTTCGGGGCCGATTGAGAC	1	1	1
NC_013720.1	1408802	1409837	GTGTGAGAAAGAGGCCCTTCGGGGCCGATTGAGAC	1	1	1
NC_013721.1	870159	870613	GTCTTTCCCGCATACGCGGGGGTGATCC	1	1	1
NC_013722.1	3423446	3425663	GTCGCGCCCTCACGGGCGCGTGGATTGAAAC	1	1	1
NC_013722.1	3612886	3614293	GTTCACTGCCGTGTAGGCAGCTCAGAAA	1	1	1
NC_013729.1	1235563	1235786	CGCCCGCCCCGAGCACCACGGCCGCCGACGCG	0	0	0
NC_013729.1	3194662	3194861	CCGCAGCAGGGACAGCCCCCGCAGCA	0	0	0
NC_013730.1	7303731	7306860	ATTCCCGAGGCTGATCCATTAGAAGAAGGATTGAAAC	1	1	1
NC_013740.1	882151	886170	GTCGCCCCCGCAAGGGGGCGTGGATTGAAAT	1	1	1
NC_013766.2	539189	539665	TTTTAGTTACTTATTGTGAAATGTAAAT	0	1	1
NC_013768.1	539210	539686	TTTTAGTTACTTATTGTGAAATGTAAAT	0	1	1
NC_013790.1	1552963	1553794	GTCGCAATCCTTGTTTTAGTAGATTAGCTTTTGCAAT	1	1	1
NC_013790.1	1641837	1642141	AAAATTGATTTCATTTCGTAAAATT	0	0	0
NC_013790.1	1033123	1037151	ATTTCAATCCCAAAATGGTCTGATTTTAAC	1	1	1
NC_013790.1	592857	593121	TGTTGTTTGTGAATGTGTTGTTTATTATCTCTCC	0	0	0
NC_013790.1	1571892	1574677	GTCACAATCCTTGTTTTAGTAGATTACTTTTTGCAAT	1	1	1
NC_013790.1	592392	592735	TGTTGTTTGTGAATGTGTTGTTTATTATCTCTCC	0	0	0
NC_013798.1	1515490	1516317	GTTTTGGAACCATTCGAAACAGCACAGCTCTAAAAC	1	1	1
NC_013798.1	1507890	1508913	GTTTTACGGTTACTTAAATCTTGAGAGTACAAAAAC	1	1	1
NC_013799.1	1122544	1124919	GTTTCAATCCCTTATAGGCACCTAATAAAC	1	1	1
NC_013849.1	1578276	1578931	CTTTCAATCCTCTTTTCATCGAG	1	0	0
NC_013849.1	824286	825424	GTTTCAGTCCTCTATTTGAGATTC	1	1	1
NC_013849.1	1597286	1598457	CTTTCAATCCTCTTTTCATCGAG	1	1	0
NC_013849.1	273660	274263	CTTTCAATCCTCTTTTCATCGAG	1	1	0
NC_013849.1	676127	677804	CTTTCAATCCTCTTTTCATCGAG	1	1	0
NC_013849.1	1318858	1320220	CTCGATGAAAAGAGGATTGAAAG	1	0	0
NC_013850.1	998980	1000411	ATGTTCCCCGCGCCAGCGGGGATAAACCG	1	1	1
NC_013850.1	2308958	2309168	GTCTTCCCCACATGCGTGGGGGTGTTTC	0	0	0
NC_013851.1	756777	762359	CGGTTCATCCCCGCGAGCGCGGGGAACGG	1	1	1
NC_013852.1	19223	19945	GTCCGCATTGAGACCCGCTTTCGAGGGGATTAAGAC	1	1	1
NC_013852.1	8015	8670	GTTCGGCACTGAGACCCGAATTGAGGGGATTAAGAC	1	1	1
NC_013854.1	3035919	3038413	GCTTCAATGAGGCCCAAGCATTTCTGCCTGGGAAGAC	1	1	1
NC_013854.1	1178059	1178606	GTTCGGAGGCGTTCCGCTATGGGAAGCGGATTGGAAC	1	1	1
NC_013854.1	3199247	3200867	GCTTCAATGAGGCCTGGGCGTTTCCGCCCAGGAAGGG	1	1	1
NC_013854.1	3158606	3163849	CCCTTCCTGGGCGGAAACGCCCAGGCCTCATTGAAGC	1	1	1
NC_013854.1	1016560	1018180	GTTGCGGCTGGACCCCCGATCCCCATCGGCTACACT	1	1	1
NC_013859.1	103292	103559	CCGGCACGATCACCCAGTCCTATGC	0	0	0
NC_013887.1	926377	926684	GTTAAAATAAGACCTCTTGGAGGATGGAAAC	0	1	1
NC_013887.1	321361	322389	GTTAAAATAAGACCGATTCGGTATGGAAAC	1	1	1
NC_013887.1	60056	60377	GTTTCCATCCTCCAAGAGGTCTGATTTTAACA	0	1	0
NC_013887.1	1004051	1004623	GTTAAAATAAGACCGATTCGGTATGGAAAC	1	1	1
NC_013887.1	1507562	1508829	GTTAAAATAAGACCGATTCGGTATGGAAAC	1	1	1
NC_013887.1	1150801	1152005	GTTTCCATACCGAATCGGTCTTATTTTAAC	1	1	1
NC_013887.1	149917	150764	GTTTCCATCCTCCAAGAGGTCTGATTTTAAC	1	1	1
NC_013887.1	758705	759980	GTTAAAATCAGACCGATTCGGTATGGAAAC	1	1	1
NC_013887.1	1207512	1208849	GTTAAAATAAGACCGATTCGGTATGGAAAC	1	1	1
NC_013887.1	1194903	1196104	GTTAAAATAAGACCGATTCGGTATGGAAAC	1	1	1
NC_013887.1	1693281	1694227	GTTAAAATAAGACCTCTTGGAGGATGGAAAC	1	1	1
NC_013887.1	375752	376611	GTTAAAATAAGACCGATTCGGTATGGAAAC	1	1	1
NC_013887.1	554503	554947	GTTTCCATCCTCCAAGAGGTCTGATTTTAAC	1	1	1
NC_013887.1	1514423	1514807	GTTAAAATCAGACCTCTTAGAGGATGGAAAC	1	1	1
NC_013887.1	448510	449012	GTTAAAATCAGACCGATTCGGTATGGAAAC	1	1	1
NC_013887.1	578759	579482	GTTTCCATACCGAATCGGTCTTATTTTAAC	1	1	1
NC_013887.1	978913	979353	ATCCTCCAAGAGGTCTGATTTTAAC	0	1	1
NC_013887.1	1021672	1022671	GTTAAAATAAGACCGATTCGGTATGGAAAC	1	1	1
NC_013888.1	1289	1866	GTTTCCATCCTCCAAGAGGTCTGATTTTAAC	0	1	1
NC_013889.1	2575298	2579946	GTTAGCTGCCGCACAGGCAGCTCAGAAA	1	1	1
NC_013890.1	1176477	1178766	CGGTTCACCCCCACATGCGTGGGGAATAC	1	1	1
NC_013891.1	443925	445696	GTTTTAACTACTTATTGTGAAATGTAAAT	1	1	1
NC_013891.1	454307	456081	GTTTTAATTACTTATTGTGAAATGTAAAT	1	1	1
NC_013891.1	437351	437703	GTTTTAATTACTTATTGTGAAATGTAAAT	1	1	1
NC_013891.1	1174057	1174422	GTAAGAGACTACCTCTATATGAAAGAGGACTAAAAC	1	1	1
NC_013892.1	3619531	3620474	CGGTTTATCCCCGTACCTACGGGGAACAC	1	1	1
NC_013892.1	3628576	3628909	GTGTTCCCCGTAGGTACGGGGATAAACCG	1	1	1
NC_013892.1	3646437	3646891	GTGTTCCCCGTAGGTACGGGGATAAACCG	1	1	1
NC_013893.1	29464	29929	AATCAGAGAATACCCCGTATAAAAGGGGACGAGAAC	1	1	1
NC_013894.1	177442	180135	CTTTCAACTCCACACGGTACATTAGAAAC	1	1	1
NC_013894.1	389627	392006	GTTTCTAATGTACCGTGTGGAGTTGAAAG	1	1	1
NC_013894.1	246542	250335	GTTTCTAATGTACCGTGTGGAGTTGAAAG	1	1	1
NC_013894.1	1496455	1500535	CTTTCAACTCCACACGGTACATTAGAAAC	1	1	1
NC_013921.1	2330986	2331286	GTTTCAATTCCTCATAGGTAGGCTAAAAAC	1	1	1
NC_013921.1	2332916	2334204	GTTTCAATTCCTCATAGGTAGGCTAAAAAC	1	1	1
NC_013921.1	759928	763624	GTTTTTAGCCTACCTATAAGGAATTGAAAC	1	1	1
NC_013921.1	1389800	1391699	CACTATTTTCAGGATAGGTAGGCTAAAAAC	1	1	1
NC_013922.1	1454137	1454296	GAGGTGCTGTAGTTGAGGGTGCTGTG	0	0	0
NC_013922.1	1647603	1649414	GTTCCAGAACTACCCTTGTGGGATTGAAGC	0	1	1
NC_013923.1	149125	149932	GTTTCAGACGAACCTTTGTAGGGTTGAAGG	1	1	1
NC_013926.1	983098	984132	GTTTCCACACCACATGGTACTTCTTCTAC	1	1	1
NC_013926.1	977721	978279	GTTTCCACACCACATGGTACTTCTTCTAC	1	1	1
NC_013928.1	743991	748582	GTTTTAGAGCTGTGTTGTTTCGAATGGTTCCAAAAC	1	1	1
NC_013928.1	644279	645406	ATTTTACCCGCACGAGCGGGGGTGATCCT	1	1	1
NC_013930.1	66903	67447	GTGGAAAGCACGTCCCTGTGGGGGCGTGGTTGGAAC	0	1	1
NC_013939.1	514731	516696	GTTTCAATTCCTCATAGGCACTCTAAAAAC	1	1	1
NC_013939.1	526129	527564	GTTTCAATTCCTCATAGGCACTCTAAAAAC	1	1	1
NC_013940.1	77878	78375	GTTTCAACTCCTGATAGGTACAATATAAAC	0	1	1
NC_013940.1	85558	86387	GTTTCAACTCCTGATAGGTACAATATAAAC	0	1	1
NC_013941.1	3436173	3436386	GCCGGTTTATCCCCGCTGGCGCGGGGAACAC	1	1	1
NC_013941.1	3462080	3462292	GCGGTTTATCCCCGCTGGCGCGGGGAACTC	1	1	1
NC_013946.1	1692871	1693130	GCCTCGTCTATCGCTCGAGGCCGGTAGGGCGCGAGC	0	1	1
NC_013946.1	1521736	1522565	GTTGCACTCGGGCGATAGCTCGAGTGAGGATTGAAAC	1	1	1
NC_013946.1	3049068	3053623	CGGTTCATCCCCGCGGGTGCGGGGAATAC	1	1	1
NC_013946.1	1502600	1503504	GTTTCAATCCTCACTCGAGCTATCGCCCGAGTGCAAC	1	1	1
NC_013946.1	2791976	2794470	GTTGCACTCGGGCAAAAGCTCGAGTGAGGATTGAAAC	1	1	1
NC_013946.1	11834	12306	GTTGCAAACAAAAAGCCCCGTAAGGGGATTGAAAC	1	1	1
NC_013947.1	3804987	3805735	GTGGCGCTGGAGCACCAGCTCCAGCGAGGATCGCAACC	0	1	1
NC_013947.1	3808599	3809352	GTGGCGCTGGAGCATCCGCTCCAGCGAGGATCGCAAC	0	1	1
NC_013947.1	3798897	3799945	GTTGCGATCCTCGCTGGAGCTGGTGCTCCAGCGCCAC	0	1	1
NC_013949.1	24706	25400	GTTTTAGCCACTTCATAAATATGTTTATGCTAAAAT	1	1	1
NC_013956.2	679514	680736	GCCGGTTACGGCAGTACCCAGAC	0	0	0
NC_013960.1	2905751	2906492	GTTTGAAACGTAGACCTGATAAAGAAGGGATTAAGAC	1	1	1
NC_013960.1	3007065	3007353	GTTACGAATCCCTATAAGGGGTTATGAG	1	1	1
NC_013960.1	2010353	2010683	GCATCACCCGTCCTTCGGGGCGGGTGTGGATTGAAAC	1	1	1
NC_013960.1	2908266	2908654	GTTTGAAACGTAGACCTGATAAAGAAGGGATTAAGAC	1	1	1
NC_013960.1	3003701	3005981	GTTACGAATCCCTATAAGGGGTTATGAG	1	1	1
NC_013960.1	1192984	1194875	GTTCGCCGCCGCGTAGGCGGTTTAGAAA	1	1	1
NC_013961.1	2914480	2916704	CGGTTTATCCCCGCTCACGCGGGGAACAC	1	1	1
NC_013961.1	2901468	2903573	CGGTTTATCCCCGCATACGCGGGGAACAC	1	1	1
NC_013961.1	2891678	2892004	TCTAAGCTGCCTGTACGGCAGTGAAC	1	0	0
NC_013966.1	204975	207584	GTTTCAGACGAACCCTTGTGGGATTGAAGC	1	1	1
NC_013966.1	217812	218566	GGTTTCAGACGAACCCTTGTGGGTTTGAAGC	1	1	1
NC_013967.1	2385045	2386660	GCTTCAACCCCACAAGGGTTCGTCTGAAAC	1	1	1
NC_013971.1	879195	879523	GTTCACTGCCGTACAGGCAGCTTAGAAA	1	0	0
NC_013971.1	867748	869731	GTGTTCCCCGCGTATGCGGGGATAAACCG	1	1	1
NC_013971.1	854678	856841	GTGTTCCCCGCGTGAGCGGGGATAAACCG	1	1	1
NC_014010.1	40	1792	AGTATAGCACTCTGGTGATTGAGAGCCTAGAGCAAC	1	1	1
NC_014011.1	112500	114959	GTGCTCAACGCCTTACGGCATCAGAGGTTATATCAC	1	1	1
NC_014012.1	1551643	1551848	GTTCACTGCCGCACAGGCAGCTTAGA	1	1	1
NC_014029.1	2721665	2722112	TTTCTAAGCTGCCTGTGCGGCAGTGAAC	1	1	1
NC_014029.1	2951925	2952194	GTTCACTGCCGCACAGGCAGCTTAGAAA	1	1	1
NC_014029.1	1846213	1846420	GTTCACTGCCGCACAGGCAGCTTAGAAA	1	1	1
NC_014033.1	1568935	1569956	GTTGTATATCATTCCTTTCCTACATCAAACCACAAC	1	1	1
NC_014034.1	1358648	1358971	GCCCAGACACCTCTCCCGCCAGTAAGCGGATTGAGAC	0	1	1
NC_014034.1	1434350	1434909	GTCGCTCCCCCCGCGGGGGCGTGGATCGAAAC	1	1	1
NC_014034.1	2157729	2158036	GGTTCAGTCCGCCGTCGTCTTGGCGGTGATGTGA	0	1	1
NC_014034.1	1395365	1398068	GTCGCTCCCCCCGCGGGGGCGTGGATCGAAAC	1	1	1
NC_014034.1	1349552	1349802	GCCCAGATACCTCTCCCGCCAGTAAGCGGATTGAGAC	0	0	1
NC_014041.1	4768893	4771007	CCTGTGAATCCAGTACTAAAAGTACAATTCTGAAAGCAATTCACAAC	1	1	0
NC_014041.1	1642261	1647855	CTTCCAGACCATTCCATCAAACAACTAGGATTGAAAC	1	1	1
NC_014098.1	2750070	2768077	GTTTCCATTCCTCATAGGCACGCTACGAAC	1	1	1
NC_014098.1	2770187	2778650	GTTTCCATTCCTCATAGGCACGCTACGAAC	1	1	1
NC_014098.1	2703853	2705077	CCTTCAACGGGGCCGCGGGGTGAACCCGCGGAGTCAC	1	1	1
NC_014098.1	2714103	2715039	CCTTCAACGGGGCCGCGGGTTCAACCCGCGGAGCTGCG	0	1	0
NC_014122.1	1111056	1111998	GTTTGAATCGCCAGTCCATTAAAACAAGGATGGAAAC	1	1	1
NC_014122.1	834710	835082	GTAAAATAACGCCCCTAAGGGGATGGAAAC	1	1	1
NC_014122.1	885289	886549	GTAAAATAACGCCCCTAAGGGGATGGAAAC	1	1	1
NC_014122.1	235755	236383	GTTTCCATCCCCTTAGGGGCGTTATTTTAC	1	1	1
NC_014122.1	245939	247616	GTTTGAATCGCCAGTCCATTAAAACAAGGATGGAAAC	1	1	1
NC_014122.1	1119925	1120904	GTTTCCATCCCCTTAGGGGCGTTATTTTAC	1	1	1
NC_014122.1	604543	605764	GTTTCCATCCTTGTTTTAATGGACTGGTGATTCAAAC	1	1	1
NC_014122.1	825946	826802	GTTTCCATCCCCTTAGGGGCGTTATTTTAC	1	1	1
NC_014122.1	1295745	1295973	GTAAAATAACGCCCCTAAGGGGATGGAAAC	0	1	1
NC_014122.1	767940	768493	GTTTGAATCACCAGTCCATTAAAACAAGGATGGAAAC	1	1	1
NC_014122.1	531383	532158	GTTTCCATCCTTGTTTTAATGGACTGGCGATTCAAAC	1	1	1
NC_014122.1	109860	110089	GTAAAATAACGCCCCTAAGGGGATGGAAAC	0	1	1
NC_014122.1	1082729	1083283	GTTTGAATCGCCAGTCCATTAAAACAAGGATGGAAAC	1	1	1
NC_014122.1	715926	716368	GTTTCCATCCCCTTAGGGGCGTTATTTTAC	1	1	1
NC_014125.1	1175861	1179252	GTTAACTGCCGCACAGGCAGCTTAGAAG	1	1	1
NC_014147.1	28086	30997	TTTCTAAGCGACCTGTGCGGTCGTGAAG	1	1	1
NC_014147.1	27785	27994	TTTCTAAGCGACCTGTGCGGTCGTGAAG	0	0	0
NC_014148.1	1849844	1851259	GCTTCAATGGGGCCGCGCTTGGTTAGCGCGGAAGAC	1	1	1
NC_014150.1	3169192	3169815	TTTAATCAGCCTTTAAATAAATGG	0	0	0
NC_014150.1	1428031	1431218	ATTTCTAATCTAACCATACTGGAATGTAAAA	1	1	1
NC_014152.1	1952690	1959253	GTTTCAATCCACGCACCCGCATGGGGTGCGAC	1	1	1
NC_014152.1	2567569	2571266	GTTTCAATCCCTTATAGGTAGGCTAAAAAC	1	1	1
NC_014152.1	2572406	2572636	GTTTCAATCCCTTATAGGTAGGCTAAAAAC	1	1	1
NC_014152.1	1946816	1949349	GTTTCAATCCACGCACCCGCATGGGGTGCGAC	1	1	1
NC_014152.1	2575925	2582292	GTTTCAATCCCTTATAGGTAGGCTAAAAAC	1	1	1
NC_014152.1	2550336	2554327	GTTTCAATCCCTTATAGGTAGGCTAAAAAC	1	1	1
NC_014152.1	2078344	2080300	GTTTCCGTCCCCTTACGGGGATAAGGAAGATTAAAC	1	1	1
NC_014158.1	2837967	2838142	GTCTGCGTCGGAGCCTTGGTCTC	0	0	0
NC_014160.1	772206	777924	GAAACAATAGAGAAAAATTGAAAG	1	1	1
NC_014165.1	575320	575835	GTTGCGATCCCTCTAGGGGTGATGAGCGGAC	0	1	1
NC_014165.1	1744835	1748037	GGGATCATCCCCGCGTGCGCGGGGAGCAC	1	1	1
NC_014165.1	1730562	1735406	GGGATCATCCCCGCGTGCGCGGGGAGCAC	1	1	1
NC_014165.1	2739986	2745997	GTGCTCCCCGCGCACGCGGGGATGATCCC	1	1	1
NC_014166.1	2825927	2827004	CTTGAACCAAGACATATGATGTATTGAAAT	1	1	1
NC_014168.1	106815	107251	TGCCGGGGCCGTTGGCTTGGTTGCTTGCTTGGTCGCTCGCGCTGCCGGGGCCG	0	0	0
NC_014169.1	1087724	1087930	GCGTACGGTCTTCACGAAATGGGG	0	0	0
NC_014205.1	541480	542091	CTTTCAATTTTTCTAAATTGTTTC	1	1	1
NC_014205.1	1069948	1070366	CCTTCAATTCTTTATATGTTGTTAC	0	1	0
NC_014205.1	487285	487578	CCTTTCAATTCTTTCTAAGTTGTTAC	0	1	0
NC_014205.1	193883	194172	CCTTCAATTCTTTCTGTGTTGTTAC	0	1	1
NC_014205.1	716213	716498	GTAACAACACAAAAAGAATTGAAGG	0	1	1
NC_014206.1	1490918	1492909	GTTTTATCTGAACGGAGAGGGATTTAAAG	1	1	1
NC_014206.1	1488074	1488949	GTTTTATCTGAACGGAGAGGGATTTAAAG	1	1	1
NC_014206.1	1479092	1484917	GTTTTATCTGAACGGAGAGGGATTTAAAG	1	1	1
NC_014209.1	21980	25625	ATTTACATCCCTCATAGTTCAGATAAAAC	1	1	1
NC_014209.1	2216141	2217710	GTTTCAATTCCTTATAGGTAGGCTAAAAAC	1	1	1
NC_014209.1	791663	793620	GTTTTTAGCCTACCTATAAGGAATTGAAAC	1	1	1
NC_014210.1	1587461	1588160	GTGCTCCCCGCGCACGCGGGGATGGTCCC	1	1	1
NC_014210.1	2013511	2015306	GTGAGCCCCGCGCACGCGGGGATGAACCG	1	1	1
NC_014210.1	1662442	1662836	GTGCTCCCCGCGCACGCGGGGATGGTCCC	1	1	1
NC_014210.1	1595026	1595670	GTGCTCCCCGCGCACGCGGGGATGGTCCC	1	1	1
NC_014210.1	5555560	5555954	GGGACCATCCCCGCGTGCGCGGGGAGCAC	1	1	1
NC_014210.1	1463152	1463558	AAGCCGGGGCCGTTGAGGCCCAGGTC	0	0	0
NC_014210.1	1602745	1603444	GTGCTCCCCGCGCACGCGGGGATGGTCCC	1	1	1
NC_014210.1	1638344	1638676	GTGCTCCCCGCGCACGCGGGGATGGTCCC	1	1	1
NC_014210.1	2269633	2269856	CGTCCGCGTGCGCGCGGCGACGGCC	0	0	0
NC_014210.1	1581787	1582179	GTGCTCCCCGCGCACGCGGGGATGGTCCC	1	1	1
NC_014212.1	2315230	2316092	GTCGCAAACCAAAAGCCCCGTAAGGGGATTGCAAC	1	1	1
NC_014212.1	1221053	1221692	GTATTCCCCGCACACGCGGGGATGAACCG	1	1	1
NC_014212.1	698282	699146	GTCGCAAACAAAAAGCCCCGTAAGGGGATTGCAAC	1	1	1
NC_014213.1	333510	333827	GTTGCAAAAGCGACTAACCTCGTAGAGGATTGAAAC	1	1	1
NC_014213.1	127195	127518	GTTTCAATCCTCACTCGAGCTTTCGCCCGAGTGCAAC	1	1	1
NC_014213.1	125440	125762	GTTTCAATCCTCACTCGAGCTTTCGCCCGAGTGCAAC	1	1	1
NC_014213.1	318307	319855	GTTTCAATCTCCTACGGAGTATTTACAGCTTATACC	1	1	1
NC_014214.1	108855	109381	AGCCTCTGAGCTAGGCGTTGCTAC	0	1	0
NC_014215.1	441264	443689	GCCTCAATGAAGGGCCCCTCCAGAAGGAGGGGCAAT	1	1	1
NC_014216.1	1785014	1791956	TTTCTGAGCTGCCTGTGCGGCAGTGAAC	1	1	1
NC_014216.1	1780099	1782570	CGGTTCATCCCCGCGAGTGCGGGGAACAT	1	1	1
NC_014218.1	1912139	1916500	CTCTTCCCCGCACACGCGGGGGTATTTCC	1	1	1
NC_014220.1	1597645	1605566	GTTTCAATCCACGCTCCCGCGCGGGGAGCGAC	1	1	1
NC_014220.1	1385583	1395709	GTTTCAATCCCACTATGGTTCGATTGGATC	1	1	1
NC_014221.1	470705	471348	GTTTCAATCCCCTGACGGGGCAGACCCTTTTGCAAC	1	1	1
NC_014221.1	2489905	2491460	CTTTTCCCCACACGCGTGGGGATGAACCG	1	1	1
NC_014221.1	2406347	2407298	GTTTCAATCCCCTGACGGGGCAGATCCTTTTGCAAC	1	1	1
NC_014221.1	347049	348383	GTTGCAGCCGCCCTTCGGGGCGGCTGAGGATTGAAAC	1	1	1
NC_014221.1	112115	112451	GTTGCAAAAGGGTCTGCCCCGTCAGGGGATTGAAAC	1	1	1
NC_014221.1	476285	477079	GTTTCAATCCCCTGACGGGGCAGACCCTTTTGCAAC	1	1	1
NC_014221.1	1805256	1807020	GTTGCAGCCGTCCTTCGGGGCGGCTGAGGATTGAAAC	1	1	1
NC_014221.1	2504070	2507589	CGGTTCATCCCCACGTGTGTGGGGAATAG	1	1	1
NC_014221.1	2586446	2587550	GTTTCAATCCCCTGACGGGGCAGATCCTTTTGCAAC	1	1	1
NC_014222.1	539822	541857	GTTTCAATCCTTGTTTTAATGGATTATGCATTGTGAC	1	1	1
NC_014222.1	582647	594279	GTTTCAAATCTACTATAGTCTTATTTCTAGC	1	1	1
NC_014222.1	339765	342408	GTTTCAATCCTTGTTTTAATGGATTATGCACTGTGAC	1	1	1
NC_014246.1	303900	307101	GGCTCATCCCCGCGAGTGCGGGGACCAC	1	1	1
NC_014256.1	598139	598334	TAAAGTGATAAGTCCCTTGATTGAA	0	0	0
NC_014313.1	1334687	1334929	TGATCCCGATAACGACGGCACGCT	0	0	0
NC_014315.1	3072312	3072820	GGTTCACCGCCGCACAGGCGGTTTAGAAA	1	1	1
NC_014318.1	6441372	6441767	GTTGTCCCCGCACGCGCGGGGCTGGTCCC	0	1	0
NC_014318.1	6441907	6442178	GTTGTCCCCGCACGCGCGGGGCTGGTCCC	0	1	0
NC_014318.1	2088114	2088532	TGCGCAACCGCGAGTCCTGAGCC	0	1	0
NC_014318.1	6436737	6437735	GTTGTCCCCGCACGCGCGGGGCTGGTCCC	0	0	0
NC_014318.1	6438560	6438832	GTTGTCCCCGCACGCGCGGGGCTGGTCCC	0	1	0
NC_014328.1	52714	52878	AGATATAGAAGAATTTGATAAAGA	0	0	0
NC_014330.1	2008853	2009476	TTTAATCAGCCTTTAAATAAATGG	0	0	0
NC_014334.2	2126072	2127163	GCTCTTGAACTGATTGATTCGACATCTACCTGAGAC	1	1	1
NC_014355.1	1475361	1477101	GTGTTCCCCGCGCGAGTGGGGATGAACCG	1	1	1
NC_014363.1	1403835	1405845	GTTTGATTACCAGTCAAAACGACACTGCCCCAAAAC	1	1	1
NC_014364.1	1128272	1133461	GTCGCTCCCTTCGCGGGAGCGTGGATTGAAAC	1	1	1
NC_014365.1	1894474	1895008	GTTTCAATCCGCTTCCTCTAGCGGCATCCCTCAATAG	1	1	1
NC_014365.1	2262088	2262363	GTTTTGGCCGCCGCTGGCGCCCGCGCC	0	0	0
NC_014365.1	1844781	1865928	GTCGCCCCTCACGCAGGGGCGTGGATTGAAAC	1	1	1
NC_014365.1	1902297	1902763	GTTTCAATCCGCTTCCTCTAGCGGCATCCCTCAATAG	1	1	1
NC_014365.1	3332441	3333462	GGCGCGGGCTCCAGCGGCGGCGGCAACATCCTCTACAACTACGGCTCGGT	0	0	0
NC_014366.1	4141534	4142031	GTTCCGGATGCAGCACATATCCCGATAATGTAGACT	1	1	1
NC_014366.1	940433	941681	GCGTTCCCCGCATCTGCGGGGATGAACCG	1	1	1
NC_014366.1	3193732	3193949	GCTCCCTTCGACTCCGCTCAGGGAGC	0	0	0
NC_014371.1	1136630	1136779	CTCCTTAACTCCACATCAATCCT	0	0	0
NC_014374.1	21353	22481	GAAACCAAGGAATGGTGTTGAAAC	0	0	1
NC_014374.1	5773	6382	GGAAACCACGAGATGGTGTTGCAAC	1	1	1
NC_014374.1	19724	21247	GAAACCAAGGAATGGTGTTGAAAC	1	1	1
NC_014374.1	1415505	1415974	GAATCCGCTCAATGGAATTGAAAG	1	1	1
NC_014374.1	1	1050	GTTTCAACACCATTCCTTGGTTTC	1	1	1
NC_014374.1	1495994	1496411	GTTTCAACACCATTCCTTGGTTTC	0	1	0
NC_014374.1	15682	17312	GTTACAACACCATCTCGTGGTTTC	1	1	1
NC_014376.1	375901	376076	AAAGAACATGGACAATCATAAGGAA	0	0	0
NC_014377.1	1643952	1644981	GTTCTTAGTCTACCTATAAGGGATTGAAAC	1	1	1
NC_014377.1	73465	78146	GTTACTAGCTTACCTATGAGGGGTTGAAAC	1	1	1
NC_014377.1	526446	529224	GTTTTTAGCTTACCTATGAGGGATTGAAAC	1	1	1
NC_014377.1	544868	545300	GTTTTTAGCCTACCTATAAGGGATTGAAAC	1	1	1
NC_014377.1	541723	543432	GTTTTTAGCCTACCTATAAGGGATTGAAAC	1	1	1
NC_014378.1	892812	893359	CTTTAAAGAACTATAATTTCGTTTAAGGAATTGAAACG	1	1	1
NC_014389.1	336221	336630	ACAACCTAATTACTAGGTAATTTTT	0	1	0
NC_014391.1	6245087	6245351	CGGCTCGTACGGCCGTACCGGCTCGGGC	0	0	0
NC_014391.1	5793958	5794154	CGCTCGGCCCGATCACCGCCGCGCTC	0	0	0
NC_014392.1	2464720	2466679	GTTTGTAGCCTCCCCTTTGGGGATTGAAAC	1	1	1
NC_014392.1	2460383	2461878	GTTTGTAGCCTCCCCTTTGGGGATTGAAAC	1	1	1
NC_014392.1	145343	157028	GTTTTATCTGAACTATGAGGGATGTAAAC	1	1	1
NC_014392.1	160079	160305	GTTTTATCTGAACTATGAGGGATGTAAAC	0	1	1
NC_014392.1	2449154	2450708	GTTTGTAGCCTCCCCTTTGGGGATTGAAAC	1	1	1
NC_014392.1	157108	158061	GTTTTATCTGAACTATGAGGGATGTAAAC	0	0	1
NC_014392.1	2433976	2435077	GTTTGTAGCCTTCCATTTGGGGATTGAAAC	1	1	1
NC_014392.1	2486476	2486907	GTTTGTAGCCTCCCCTTTGGGGATTGAAAC	1	1	1
NC_014392.1	2477566	2478857	GTTTGTAGCCTCCCCTTTGGGGATTGAAAC	1	1	1
NC_014393.1	2748102	2750748	CTTTAAATAATACAGTATTCAATATTAAC	0	1	1
NC_014408.1	1634338	1634566	TTACACTTGAAATGCATGTCTCCC	0	0	0
NC_014408.1	224060	226411	GTTAAAATCAGACCAAAATGGGATTGAAAT	1	1	1
NC_014410.1	309414	312133	GTTTTTAGCCTACCTATAAGGGATTGAAAC	1	1	1
NC_014410.1	2723692	2726373	GTTTCAATTCCACTATGGTTAGATTAAATC	1	1	1
NC_014410.1	2643518	2647416	GTTTCAATTCCTGATAGGTAGGCTAAAAAC	1	1	1
NC_014410.1	315799	316092	GTTTTTAGCCTACCTATGAGGAATTGAAAC	1	1	1
NC_014410.1	318047	319079	GTTTTTAGCCTACCTATGAGGAATTGAAAC	1	1	1
NC_014414.1	1517235	1518818	GTTTCGATCCACGCCCCTGTGAGGGGGCGAC	1	1	1
NC_014471.1	536388	536964	CTTTCAATTCCATATATTGGATTC	1	1	0
NC_014471.1	546658	547314	GAATCCTATAAATGGAATTGAAAG	1	1	0
NC_014471.1	856468	858083	CTTTCTACTCCCTTTTGGGAGTTTC	1	1	0
NC_014471.1	1494064	1495072	GAATCCAATAAATGGAATTGAAAG	1	1	0
NC_014471.1	562711	564040	CTTTCAATTCCATATATTGGATTC	1	1	0
NC_014471.1	869202	870880	GAAACTCCCAAAAGGGAGTAGAAAG	1	1	0
NC_014471.1	1242963	1245264	GAAACTCCCAAAAGGGAGTAGAAAG	1	1	0
NC_014472.1	1860380	1860854	GAAACATCCCAAGAACCAATGTCTTGAT	0	0	0
NC_014484.1	461101	462491	GTCGCGCCCCCTGCGGGCGCGTGGATTGAAAC	1	1	1
NC_014500.1	3985144	3985530	GTTCACTGCCGTGTAGGCAGCTTAGAAA	1	1	1
NC_014500.1	3990760	3991507	TTTCTAAGCTGCCTACTCGGCAGTGAAC	1	1	1
NC_014500.1	4000264	4001491	GTTCACTGCCGAGTAGGCAGCTTAGAAA	1	1	1
NC_014500.1	1728759	1730439	GTTTCAATCCACGCGCCTGTGTGAGGCGCGAC	1	1	1
NC_014501.1	853231	853461	CTTCCCCCAGAAATTGGGCAACT	0	0	0
NC_014501.1	853645	853943	CTTCCCCCAGAAATTGGGCAACT	0	0	0
NC_014507.1	1554943	1555291	TATCATCCGCGTTCACCAACTGTTCGGC	0	0	0
NC_014532.1	126711	127158	GTTCGCTGCCGCCCAGGCAGCTCAGAAA	1	1	1
NC_014533.1	21043	23249	CCCTACCTATTGGGTTAAATAGGAATAGTTGGAAAC	1	1	1
NC_014533.1	44755	46461	GTTTCAATCCCGTTTCCAGGATTCATTTAATAGAAAG	1	1	1
NC_014533.1	841042	841965	GTTTCCATTCTATTAGCTTCCTCCTAAGAGGAAAAG	1	1	1
NC_014533.1	487679	488993	GTTTCCAACTATTCCTATTTAACCCAATAGGTAGGG	1	1	1
NC_014533.1	846786	849039	GTTTCCATTCTGTTAGTTTTCTCCTAAGAGAAAAG	1	1	1
NC_014534.1	236763	237089	CTTTTCTCTTAGGAGAAAACTAACAGAATGGAAAC	1	1	1
NC_014534.1	241869	242349	CTTTTCCTCTTAGGAGGAAGCTAATAGAATGGAAAC	1	1	1
NC_014534.1	290411	290684	TGAGCAACGCCAATAGGCAGTAAACCATGATGTAC	0	1	0
NC_014537.1	1601283	1602738	CCTTCTATTCTCTTTAGAGATTATC	1	1	1
NC_014537.1	1946822	1947347	GAAGATTTCAATAGAATATTGAAAG	1	1	1
NC_014537.1	2060672	2061751	CTTTCAATATTCTATTGAAATCTTC	1	1	1
NC_014537.1	1084987	1085507	GAAGATTTCAATAGAATATTGAAAG	1	1	1
NC_014537.1	1610754	1613111	GATATTCTCTAAAGAGAATAGAAGG	1	1	1
NC_014537.1	1102760	1103349	GAAGATTTCAATAGAATATTGAAAG	1	1	1
NC_014537.1	1086729	1087388	GAAGATTTCAATAGAATATTGAAAG	1	1	1
NC_014537.1	2188852	2189576	GAAGATTTCAATAGAATATTGAAAG	1	1	1
NC_014537.1	135322	136109	CTTTCAATATTCTATTGAAATCTTC	1	1	1
NC_014538.1	2149254	2149615	GTTTCAATCCCTTATAGGTAAGCTAAAAAC	1	1	1
NC_014538.1	2342830	2346967	GTTTCAATTCCTTATAGGTAGGCTAAAAAC	1	1	1
NC_014538.1	2348597	2362246	GTTTCAATTCCTTATAGGTAGGCTAAAAAC	1	1	1
NC_014538.1	2340499	2341198	GTTTCAATTCCTTATAGGTAGGCTAAAAAC	1	1	1
NC_014560.1	1201720	1201946	TTGTCTTTTGTTTTTCTTGTTCT	0	0	0
NC_014560.1	128614	128894	TCTTGTTTGTTTTCTGTCTTTCTTGTTCT	0	0	0
NC_014560.1	950396	950591	TTCAATCAAGGGACTTATCACTTTA	0	0	0
NC_014616.1	225803	228741	GTGGTCAAAGTCATTGATCTGACAGGCATCTGAAAC	1	1	1
NC_014623.1	401430	401793	AGGGCTGCCCGGACACGGACAAGGATGG	0	0	0
NC_014624.2	149771	153551	GTTGAAGATTAACATGAGATGTATTTAAAT	1	1	1
NC_014624.2	3935650	3937911	ATTTAAATACATCTCATGTTAAACTTCAAC	1	1	1
NC_014625.1	1868502	1869129	GTCGCTCCCCCCACGGGAGCGTGGATAGAAAC	1	1	1
NC_014633.1	744582	745934	GTTGTACTTCCCTAATTATTTTAGCTATGTTACAAT	1	1	1
NC_014643.1	2368430	2369637	CCCTCAATGAAAGTCACCCATTCTCATGGGTGAGAC	0	1	1
NC_014643.1	1585906	1586182	CCTATGATGCGTGTGGGCGTGTGGT	0	0	0
NC_014643.1	2360567	2360890	CCCTCAATGAAAGTCACCTGTTCTCACAGGTGAGA	0	1	1
NC_014644.1	836407	838265	GTATTTCCCGCATACGCGGGGGTGATCC	1	1	0
NC_014650.1	3431432	3432954	GTTTCAATTCCTCATAGGTAAGATACAAAC	1	1	1
NC_014650.1	1954247	1956204	GTTTCAATTCCTTATAGGTAAGATAAAAAC	1	1	1
NC_014650.1	590652	591942	GTTTCAATTCCTTATAGGTAAGATACAAAC	1	1	1
NC_014650.1	263676	264506	GTTTGTATCTTACCTATGAGGAATTGAAAC	1	1	1
NC_014650.1	1450222	1453456	GTTTTATCTGAACGTAGTGGGATATAAAG	1	1	1
NC_014652.1	2722390	2725707	GTTTACATCCCTCATAGTTCAGATAAAAC	1	1	1
NC_014652.1	2613496	2618702	GTTTACATCCCTAATAGTTCAGATAAAAC	1	1	1
NC_014652.1	2705174	2705532	GTTTGTAGCCTCCCCTTTGGGGATTGAAAC	1	1	1
NC_014652.1	2733415	2733967	GTTTGTAGCCTCCCCTTTGGGGATTGAAA	1	1	1
NC_014652.1	2686105	2687448	GTTTGTAGCCTTCCCTTTGGGGATTGAAAC	1	1	1
NC_014654.1	1666592	1670122	GTTTCAATCCTTATTTTAATGGATTAGTCATTGGAGC	1	1	1
NC_014655.1	1938761	1940149	GTTGTGAATTCCTTTCAATTTTTAGTAACTTTATGATTACTGTCGCAAC	0	1	1
NC_014655.1	1936655	1937494	GTTGTGAATTCCTTTCAATTTTTAGTAACTTTATGATTACTGTCGCAAC	0	1	1
NC_014656.1	4112	4446	GTTTGCCCCGCACGCGCGGGGATGATCCG	0	1	1
NC_014656.1	1827	2593	GTTTGCCCCGCATGCGCGGGGATGATCCG	1	1	1
NC_014656.1	2265338	2265915	GTTTGCCCCGCATGCGCGGGGATGATCCG	1	1	1
NC_014657.1	91068	95458	GTTTTATCTGAACTATGAGGGATGTAAAC	1	1	1
NC_014657.1	2382387	2383146	GTTTGTAGCCTTCCCTTTGGGGATTGAAAC	1	1	1
NC_014657.1	2367884	2369174	GGTTTGTAGCCTCCCCTTTGGGGATTGAAAC	1	1	1
NC_014664.1	1636014	1636645	GTCGCTCCCCGTGCGGGAGCGTGGATCGAAAC	1	1	1
NC_014664.1	2058649	2059300	CTTTCAGGCCGCTTCGGCGGCTTGCCCGCGTGAAAC	1	1	1
NC_014664.1	1352288	1357227	GTCGCTCCCCGTGCGGGAGCGTGGATCGAAAC	1	1	1
NC_014664.1	2048647	2049436	CTCTCAGGCCGCTTCGGCGGCTTGCCCGCGTGAAAC	1	1	1
NC_014666.1	8752015	8752266	AACGATCTCCGCGTTCCGCGGAACG	0	0	0
NC_014666.1	1854578	1854911	CGGCCGATCGTAACGAGACAACCGA	0	1	0
NC_014720.1	2735113	2736658	GTTTGTAGCCTCCCCTTTGGGGATTGAAAC	1	1	1
NC_014720.1	2791967	2792598	GTTCGTAGCCTTCCCTTTGGGGATTGAAAC	1	1	1
NC_014720.1	2745478	2746034	GTTTGTAGCCTCCCCTTTGGGGATTGAAAC	1	1	1
NC_014720.1	2725100	2725725	GTTTGTAGCCTCCCCTTTGGGGATTGAAAC	1	1	1
NC_014720.1	2788771	2789325	GTTCGTAGCCTTCCCTTTGGGGATTGAAAC	1	1	1
NC_014720.1	2663461	2675104	GTTTACATCCCTCATAGTTCAGATAAAAC	1	1	1
NC_014720.1	2769632	2770838	GTTTGTAGCCTCCCCTTTGGGGATTGAAAC	1	1	1
NC_014721.1	2720576	2722684	GTTTGTAGCCTCCCCTTTGGGGATTGAAAC	1	1	1
NC_014721.1	2689674	2691480	GTTTGTAGCCTTCCCTTTGGGGATTGAAAC	1	1	1
NC_014721.1	2669623	2673685	GTTTGTAGCCTCCCCTTTGGGGATTGAAAC	1	1	1
NC_014721.1	2496982	2506688	CTTTACATCCCTCATAGTTCAGATAAAAC	1	1	1
NC_014721.1	2740676	2740907	GTTTGTAGCCTTCCCTTTGGGGATTGAGGTG	0	1	1
NC_014721.1	2708850	2712824	GTTTACATCCCTCATAGTTCAGATAAGAC	1	1	1
NC_014721.1	2731763	2732193	GTTTGTAGCCTCCCCTTTGGGGATTGAAAC	1	1	1
NC_014721.1	2695882	2697289	GTTTGTAGCCTCCCCTTTGGGGATTGAAAC	1	1	1
NC_014721.1	2652729	2654599	GTTTGTAGCCTCCCCTTTGGGGATTGAAAC	1	1	1
NC_014721.1	2666352	2668217	GTTTGTAGCCTTCCCGTTGGGGATTGAAAC	1	1	1
NC_014727.1	819369	823300	GTATTCCCCACGCAAGTGGGGGTGATCC	1	1	1
NC_014729.1	838751	839110	GCTTCAACCCCACAAGGGTTCGTCTGTAAC	1	1	1
NC_014729.1	147680	148091	TCTGTCTCGTTCGACGACTCTGTCTCAGTGG	0	0	0
NC_014734.1	223912	225653	TAGTTCCCTTCAATTTTGGGATAATCCA	0	1	1
NC_014734.1	35772	35990	GATTGCACTTTTGTTCTTTCAGATCGTACT	0	0	0
NC_014734.1	3132650	3133200	CCTTTCAAACGAATGGCACTTACAAC	0	1	0
NC_014735.1	147158	147398	CTAACAGACGAAATGAGGGGTGTG	0	1	0
NC_014738.1	1695512	1696941	GTTGTGAATACCCTTCAAAATGAGAGCAGTCCCAAC	0	1	0
NC_014738.1	859687	860657	GTTGTGAATTGCTTTCAATTTTTACTATCTTTGTGATAGTTCGCAAC	1	1	0
NC_014749.1	33042	33395	GTTTCATCTGAACCATGTGGGATTTAAA	0	1	1
NC_014751.1	65165	65491	CATATCTCTTACATTTGATGTATTTCA	0	0	0
NC_014752.1	1672895	1673594	GTTTCAACACACAGCCGCCTAGAGGCGGCTGA	1	1	1
NC_014752.1	1894689	1895318	ATTGTAGCACTGCGAAATGAGAAAGGGAGCTACAAC	1	1	1
NC_014753.1	134929	135326	CGACCAACCCCCGCACGCGCGGGGAAAAC	0	1	0
NC_014758.1	2109900	2111193	GTTGGAATCATTGACCTGACTTTAAGGGATTGCGAC	1	1	1
NC_014758.1	1990498	1990853	GTTTCATCTGAACCATGTGGGATTTAAAG	1	1	1
NC_014758.1	1652519	1654555	GTCGCAATCCCTTAAAGTCAGGTCAATGATTCCAAC	1	1	1
NC_014802.1	1485331	1485696	GTTTTAGTCCCTTTTTAAATTTCTTTATGGTAAAAT	1	1	1
NC_014804.1	1334169	1334873	GTTCCAATAAGACTCTAAGAGAATTGAAAG	1	1	1
NC_014804.1	1530305	1532069	CTTTCAATTCTCTTAGAGTCTTATTGGAAC	1	1	1
NC_014804.1	579476	580049	CTTTCAATTCTCTTGGAGTCTTATTGGAAC	1	1	1
NC_014804.1	398320	398694	GTTCCAATAAGACTCCAAGAGAATTGAAAG	1	1	1
NC_014814.1	3317876	3318290	ACACCCGGCGCGGGCGGGGTCACC	0	0	0
NC_014814.1	3318620	3318929	ACACCCGGCGCGGGCGGGGTCACC	0	0	0
NC_014814.1	3319418	3319783	ACACCCGGCGCGGGCGGGGTCACC	0	0	0
NC_014824.1	93995	94579	ACACTTGATGTAAGCGGATTTGATACAAGCAAAGTAACCGATATG	0	0	0
NC_014824.1	304527	304824	GATGCAATCTGTACAGGCAGGTAAATTGCGAG	0	1	1
NC_014828.1	674783	693586	ATTTCAATCCACGCTCTCCGTGTGGAGAGCGAC	1	1	1
NC_014829.1	4017754	4017941	AATAAGGGGAATTTCTCCGTTTATT	0	0	0
NC_014831.1	2479885	2481108	GTTTGTAGAGTGCCTATGAGGAATCGAAAC	0	1	1
NC_014831.1	1143966	1145239	GCTGCAACGTAGCCACGGTATTAACCGTGGATGCGAC	0	1	1
NC_014833.1	1325369	1325937	ATTTCAATCCACTCTCCCCGTGTGGGGAGAGAC	1	1	1
NC_014833.1	1313206	1317474	GTCTCTCCCCACACGGGGAGAGTGGATTGAAAT	1	1	1
NC_014834.1	3320018	3323360	GTCGCTCCCCGCGCGGGAGCGTGGATCGAAAC	1	1	1
NC_014836.1	994780	997087	TTTCTGAGCTGCCTATGCGGCAGTGAAC	1	1	1
NC_014836.1	1123444	1127359	GACCGAAGACCTGTCGGAAACGACGGGGATTGAGAC	1	1	1
NC_014910.1	280252	283718	ATTCTAGATCACTGGGATATGCGCACTGGCCGGAAC	1	1	1
NC_014911.1	44869	45034	GCCTCGCCGGAAGTGACGATGCT	0	0	0
NC_014915.1	339380	341000	GTTTTTATCGTACCTATGAGGGATTGAAAC	1	1	1
NC_014915.1	349707	352139	GTTTTTATCGTACCTATGAGGGATTGAAAC	1	1	1
NC_014915.1	363492	366113	GTTTTTATCGTACCTATGAGGGATTGAAAC	1	1	1
NC_014915.1	1989131	1991594	GTTTCAATCCCTCATAGGTACGATAAAAAC	1	1	1
NC_014915.1	2962467	2963956	GTTTCAATCCCTCATAGGTACGATAAAAAC	1	1	1
NC_014915.1	2960188	2961416	GTTTCAATCCCTCATAGGTACGATAAAAAC	1	1	1
NC_014926.1	1049961	1050183	GTTTTATCTGAACAAGTGGGATTTAAAC	0	1	1
NC_014926.1	1166769	1168349	GTTTAAATCCCACTTGTTCAAATAAAAC	1	1	1
NC_014926.1	1609896	1610512	GTTTTATTTGAACAAGTGGGATTTAAAC	1	1	1
NC_014926.1	1493917	1494257	GTCGCAATCCCGTCTACTTTTTCGGGCATTTCAAC	1	1	1
NC_014926.1	1211026	1212134	GTTGAAATGCCCGAAAAAGTAGACGGGATTGCGAC	1	1	1
NC_014926.1	571094	571898	GTTGAAATGCCCGAAAAAATCGGCGGGATTGCGAC	1	1	1
NC_014926.1	1539364	1539979	GTTTAAATCCCACTTGTTCAGATAAAAC	1	1	1
NC_014926.1	321209	321633	GTTTGAAATGCCCTATAAGGGATTGTGAC	0	1	1
NC_014933.1	3657027	3657915	GTTTCAATCCACACACCCGTATAGGGTGTGAC	1	1	1
NC_014934.1	3320754	3321005	CAGAACCAGAAATAGTAGCTTTAA	0	0	0
NC_014935.1	1062730	1066682	ATCATGAAGCAGTCCCTATGGGATTTGAAAT	1	1	1
NC_014935.1	1482030	1482850	GTTTTAAGACCCCTCAAAACCCCACCCTGTTACAAT	0	1	1
NC_014957.1	47067	49232	GTTCCGCACCCCTCCGGGGGTGCGGCACCATTGAAAC	1	1	1
NC_014958.1	426214	426491	GGGTATCGGAAGACTTGGGCCGTT	0	0	0
NC_014960.1	184285	185155	GTCTTAATCCCCTTCCGGGGCTTCTTAGATTCTGAC	1	1	1
NC_014960.1	757015	762020	GTTTCAGTATCCACTAACGGATCGAGGGGGATGCAAC	1	1	1
NC_014960.1	3137389	3146252	GTTTCAGTATCCACTAACGGATCGAGGGGGGTGCAAC	1	1	1
NC_014960.1	1369172	1384073	GTTTCAATCCACGCCTCCGCGAGGGAGGCGAC	1	1	1
NC_014961.1	969467	972319	CTTTCAATCCTCTTTACATTGAGGC	1	1	1
NC_014961.1	1000324	1003300	ACCTCAATGTAAAGAGGATTGAAAG	1	1	1
NC_014961.1	1028458	1032539	GCCTCAATGTAAAGAGGATTGAAAG	1	1	1
NC_014962.1	3141461	3167461	GCTTCAATGGGGCCGCGTCGTTGAGGACGCGGAAAC	1	1	1
NC_014964.1	121660	124897	GTTTTTAGCCTACCTATAAGGAATTGAAAC	1	1	1
NC_014964.1	955169	956468	GTTTTTAGCCTACCTATAAGGAATTGAAAC	1	1	1
NC_014964.1	126529	128029	GTTTTTAGCCTACCTATAAGGAATTGAAAC	1	1	1
NC_014964.1	135184	136882	GTTTTTAGCCTACCTATAAGGAATTGAAAC	1	1	1
NC_014964.1	131317	133555	GTTTTTAGCCTACCTATAAGGAATTGAAAC	1	1	1
NC_014972.1	1701541	1707620	GTCGCCCCCCACGCGGGGGCGTGGATTGAAAC	1	1	1
NC_014974.1	575014	575590	AGTAGTCCCCACGCACGTGGGGATGGCCCG	1	1	1
NC_014974.1	1182085	1184314	CGGGCCATCCCCACGCGTGTGGGGACTAC	1	1	1
NC_014974.1	1194463	1197065	GTAGTCCCCACGCATGTGGGGATGGCCCG	1	1	1
NC_015052.1	164530	164943	CGATGACCCGTGGAATCAACCGCA	0	0	0
NC_015067.1	179737	180150	CGATGACCCGTGGAATCAACCGCA	0	0	0
NC_015125.1	868069	868396	CCGTCGCCGAAGTTCTGGATCTC	0	0	0
NC_015138.1	305395	306222	AGTCTAGATCACTGGGATATGCGCACTGGCCGGAAC	1	1	1
NC_015138.1	4426774	4430214	GTCGCGCCCCGCGTGGGCGCGTGGGTTGAAAC	1	1	1
NC_015138.1	300343	303481	AGTCTAGATCACTGGGATATGCGCACTGGCCGGAAC	1	1	1
NC_015138.1	1785247	1786614	GTTTCAACCCACGCGCCCGCACAGGGCGCGAC	0	1	1
NC_015144.1	1975310	1976959	GTTGTGAATTCCTTTCAAATTTTTGTAGATTTACTCAGTAGAATTACAAC	0	1	0
NC_015151.1	1482073	1482364	GTTTCAACATTCTTTTGAAATCAAC	1	1	1
NC_015151.1	1452274	1453135	CTTTCAATATTCTATTGAAATCAAC	1	1	1
NC_015151.1	1377767	1379910	GATATTCTCTAAAGAGAATAGAAGT	1	1	1
NC_015151.1	1469719	1470870	CTTTCAATATTCTATTGAAATCAAC	1	1	1
NC_015152.1	2363731	2366539	GTTGGGGATGACCGCTGATTTTTGTTAAGATTGACC	1	1	1
NC_015160.1	1524050	1528710	GTTTCAATTCTACCTTAGTTCAATTAAAAG	1	1	1
NC_015160.1	2665410	2665641	TAAATACGACGGACAATGGGAGAA	0	0	0
NC_015161.1	385086	385358	CGGAACATCCCCGCCTGCACGGGGAAAAC	0	1	1
NC_015167.1	186919	187233	AGTATCTGGTTCTGCAGATATTAA	0	0	0
NC_015169.1	197312	198572	GTTTCAATCCTCACCCAGCCCGAAGGCCGGGTGCAAC	1	1	1
NC_015170.1	53434	53766	GGAACATCCCCGCCCACACGGGGAAAAC	1	1	1
NC_015172.1	1394571	1394800	CTTGTAATTTAACCAGAATGGAATGTAAAG	0	0	0
NC_015172.1	894822	897862	GTCGCACCCCGCAGGGGTGCGTGGATTGAAAC	1	1	1
NC_015172.1	1392092	1393715	CTTGTAATTTAACCAGAATGGAATGTAAAG	1	1	1
NC_015174.1	5079465	5087824	GTTTCAATCCGCGCCCCTGTGGAGGGGCGAT	1	1	1
NC_015174.1	5779782	5780057	CGAAGAAGAGTACGAGTACACCGT	0	0	0
NC_015174.1	4766811	4772494	GTTTCAATCCGCGCCCCTGTGGAGGGGCGAT	1	1	1
NC_015185.1	267992	268349	GTTTTATCTGAACGTAGTGGGATATAAAG	0	1	1
NC_015215.1	1517213	1518237	GTTTTGGAACCATTCGAAACAGCACAGCTCTAAAAC	1	1	1
NC_015215.1	1515726	1516570	GTTTTGGAACCATTCGAAACAGCACAGCTCTAAAAC	1	1	1
NC_015216.1	1522507	1523109	AGGTACTTTAAACTTGGATAACTGTACCTTCAC	0	0	0
NC_015222.1	2937667	2938940	GTTCCGGTCAGAGCACAAATCCCAATATGCTAAAC	1	1	1
NC_015222.1	1386182	1388367	GTTTCAATCCACGCGCCCACGCGGGGCGCGAC	1	1	1
NC_015259.1	3059917	3061785	GTCTCCCCCGCCTACGCGGGGATGAACCC	1	1	1
NC_015276.1	3643810	3646958	TTTCTAAGCTGCGTGTACGGCAGCGAAC	1	1	1
NC_015276.1	693937	698090	GTCTCAACGGCCTAAGCGGCCAGCGGGTCTGAAAC	1	1	1
NC_015276.1	3896421	3898668	TTTCTAAGCTGCGTGTGCGGCAGCGAAC	1	1	1
NC_015276.1	710346	710944	GTCTCAACGGCCTAAGCGGCCAGCGGGTCTGAAAC	1	1	1
NC_015291.1	563290	563650	GTTTTATCGGTCACAATTTTGGAGACTACAAAAAC	0	1	1
NC_015311.1	2808033	2811108	CTCAATGAGTATCTTCCATTAAAACAAGGATTAAGAC	1	1	1
NC_015311.1	2703160	2705052	ATTGTGCTTGCTACTGCAAAGATACACATTTTGAAGCAATTCACAAC	1	1	0
NC_015312.1	3052239	3053417	GGTCACCAGCTCTTGTTGCGCAC	0	0	0
NC_015312.1	7079726	7079934	GCGTCCACCCCGGCAACGCCCCAACCCG	0	0	0
NC_015320.1	83683	85137	GTTGAAATCAGACTATTGTAGGATTGAAAG	1	1	1
NC_015320.1	665147	669770	GTTGAAATCAGACTAATGTAGGATTGAAAG	1	1	1
NC_015321.1	3601686	3607116	GTTGTGATTCGCTTTCAATTTGTATTTTTAGAACGATAGCACACAAC	1	1	1
NC_015385.1	2333605	2335521	GTCTTAATCCCTTAAATCAGGTCTATGTTTTTAA	1	1	1
NC_015387.1	959694	963140	GTAGTCCCCACGCACGTGGGGATGGACCG	1	1	1
NC_015387.1	1465974	1467822	GTTTCAAATCCCAGAAGGAACGGTGAAAAC	1	1	1
NC_015387.1	742043	742462	AACCAGATCGCGGACCTCACGCC	0	0	0
NC_015387.1	274044	277499	GTTGCACCGGCCCTTCGGGGCCGGTGAGGATTGAAAC	1	1	1
NC_015387.1	2083555	2085389	GTTTTCACCGTTCCTTCTGGGATTTGAAAC	1	1	1
NC_015388.1	87673	94203	GTTTCAATCCTTGTTTTAGTGGATGTATCGCCAAAAG	1	1	1
[truncated: 6,036 more rows]

## Sheet: Table S2.3
Supplementary Table S2. RefSeq CRISPRs and CRISPR candidates detected by SPADE,CRISPRFinder and CRISPRDetect (3/4)
CRISPRDetect candidates
RefSeq ID	Start	End	Detected repeat motif	Overlap w/ a CRISPRFinder candidate with ROA ≥50%?	Overlap w/ a SPADE candidate with ROA ≥50%?	Overlap w/ a RefSeq CRISPR with ROA ≥50%?
NC_000853.1	412	3106	GTTTCCATACCTCTAAGGAAGTATTGAAAC	1	1	0
NC_000853.1	369170	369779	GTTTCCATACCTCTAAGGAATTATTGAAAC	1	1	0
NC_000853.1	396568	397134	GTTTCCATACCTCTAAGGAATTATTGAAAC	1	1	0
NC_000853.1	409295	410924	GTTTCCATACCTCTAAGGAATTATTGAAAC	1	0	0
NC_000853.1	1519912	1520408	GTTTCCATACCTCTAAGGAAGTATTGAAAC	1	1	0
NC_000853.1	1631789	1632017	TGTTTCCATACCTCTAAGGAAGTATTGAAAC	1	1	0
NC_000853.1	1779807	1780702	GTTTCCATACCTCTAAGGAATTATTGAAAC	1	1	0
NC_000854.2	717248	718998	GAATCTTCGAGATAGAATTGCAAG	1	1	1
NC_000854.2	786657	789356	GCATATCCCTAAAGGGAATAGAAAG	1	1	1
NC_000854.2	1277264	1278487	CTTGCAATTCTATCTCGAAGATTC	1	1	1
NC_000868.1	147916	149431	GTTCCAATAAGACTAAAATAGAATTGAAAG	1	1	1
NC_000868.1	1090059	1090356	GTTCCAATAAGACTAAAATAGAATTGAAAC	0	1	0
NC_000868.1	1760062	1761921	GTTCCAATAAGACTAAAATAGAATTGAAAG	1	1	1
NC_000909.1	378	2127	ATTAAAATCAGACCGTTTCGGAATGGAAAT	1	1	1
NC_000909.1	132922	134002	ATTAAAATCAGACCGTTTCGGAATGGAAAT	1	1	1
NC_000909.1	236564	238185	ATTAAAATCAGACCGTTTCGGAATGGAAAT	1	1	1
NC_000909.1	351694	352469	GTAAAATCAGATCCCTCGGGGAATGGAAAT	1	1	1
NC_000909.1	428572	429573	GTTAAAATCAGACCGATTCGGAATGGAAAC	1	1	1
NC_000909.1	501491	501991	GTTAAAATCAGACCTCTTGGAGGATGGAAA	1	1	1
NC_000909.1	507264	508048	GTTAAAATCAGACCGTTTCGGAATGGAAAC	1	1	1
NC_000909.1	1034820	1035622	GTTAAAATCAGACCTCTTGGAGGATGGAAAT	1	1	1
NC_000909.1	1049373	1050237	ATTAAAATAAGACCGTTTCGGAATGGAAAC	1	1	1
NC_000909.1	1219844	1220166	GTTAAAATCAGACCTCTTGGAGGATGGAAAC	1	1	1
NC_000909.1	1456867	1457336	GTTAAAATCAGACCTCTTGGAGGATGGAAA	1	1	1
NC_000909.1	1570374	1570895	GTTAAAATCAGACCTCTTGGAGGATGGAAA	1	1	1
NC_000909.1	1575519	1576383	ATTAAAATAAGACCGTTTCGGAATGGAAAT	1	1	1
NC_000913.1	2877701	2878464	GAGTTCCCCGCGCCAGCGGGGATAAACCG	1	1	0
NC_000913.1	2904013	2904408	GTGTTCCCCGCGCCAGCGGGGATAAACCG	1	1	0
NC_000916.1	983373	991585	GTTAAAATCAGACCAAAATGGGATTGAAAT	0	0	0
NC_000916.1	1472442	1475514	GTTAAAATCAGACCAAAATGGGATTGAAAT	1	1	1
NC_000917.1	148	4214	GTTGAAATCAGACCAAAATGGGATTGAAAG	1	1	1
NC_000917.1	398369	401591	GTTGAAATCAGACCAAAATGGGATTGAAAG	1	1	1
NC_000917.1	1690930	1694185	GTAAGAAAGGGAGGCTCCTGAAAATGGAGATTGAAAG	1	1	1
NC_000961.1	32809	34082	GTTTCCGTAGAACTAAATAGTGTGGAAAG	1	1	1
NC_000961.1	150418	152174	GTTTCCGTAGAACTTAGTAGTGTGGAAAG	1	1	1
NC_000961.1	637738	638919	GTTCCAATAAGACTATAAGAGAATTGAAAG	1	1	1
NC_000961.1	933764	938311	GTTTCCGTAGAACTAAATAGTGTGGAAA	1	1	1
NC_000961.1	994360	994786	GTTCCAATAAGACTAAAATAGAATTGAAAC	1	1	1
NC_000961.1	1117802	1118971	GTTCCAATAAGACTAAAATAGAATTGAAAG	1	1	1
NC_000962.1	3119185	3120469	GTCGTCAGACCCAAAACCCCGAGAGGGGACGGAAAC	1	1	0
NC_000962.1	3121862	3123577	GTCGTCAGACCCAAAACCCCGAGAGGGGACGGAAAC	1	1	0
NC_002163.1	1455125	1455425	GTTTTAGTCCCTTTTTAAATTTCTTTATGGTAAAAT	1	0	0
NC_002570.2	339740	340774	GTCGCACTCTACATGAGTGCGTGGATTGAAAT	1	1	1
NC_002570.2	345991	347089	GTCGCACTCTACACGAGTGCGTGGATTGAAAT	1	1	1
NC_002570.2	355361	356264	GTCGCACTCTTCATGGGTGCGTGGATTGAAAT	1	1	1
NC_002570.2	366106	368459	GTCGCACTCTTCATGGGTGCGTGGATTGAAAT	1	1	1
NC_002570.2	378211	378914	GTCGCACTCTATATGGGTGCGTGGATTGAAAT	1	1	1
NC_002578.1	846049	849107	GTAAAATAGAACCTTAATAGGATTGAAAG	1	1	1
NC_002663.1	362647	364595	GTTCACCATCGTGTAGATGGCTTAGAAA	1	1	1
NC_002663.1	1322127	1322493	GTTGTAGTTCCCTCTCTCATTTCGCAGTGCTACAAT	1	1	1
NC_002663.1	2080625	2082966	GTTAACTGCCGTATAGGCAGCTTAGAAA	1	1	1
NC_002689.2	109188	110440	GTTTAAGATGTACTAGTTAGTATGGAAG	1	1	1
NC_002689.2	121470	122617	GTTTAAGATGTACTAGTTAGTATGGAAG	1	1	1
NC_002695.1	3598223	3598435	GTGTTCCCCGCGCCAGCGGGGATAAACCG	1	1	0
NC_002737.1	860819	861254	GTTTTAGAGCTATGCTGTTTTGAATGGTCCCAAAAC	1	1	0
NC_002737.1	1283502	1283731	GTCTCACCCTTCATGGGTGAGTGGATTGAAA	1	1	0
NC_002754.1	1233466	1240138	GATTAATCCCAAAAGGAATTGAAAG	1	1	1
NC_002754.1	1254482	1260453	GATTAATCCCAAAAGGAATTGAAAG	1	1	1
NC_002754.1	1297153	1299149	GATAATCTCTTATAGAATTGAAAG	1	1	1
NC_002754.1	1305634	1311638	GATAATCTCTTATAGAATTGAAAG	1	1	1
NC_002754.1	1744007	1744418	GATAATCTACTATAGAATTGAAAG	1	1	1
NC_002754.1	1809772	1815558	GCTAATCTACTATAGAATTGAAAG	1	1	1
NC_002755.2	3113903	3115258	GTCGTCAGACCCAAAACCCCGAGAGGGGACGGAAAC	1	1	1
NC_002755.2	3116651	3117782	GTCGTCAGACCCAAAACCCCGAGAGGGGACGGAAAC	1	1	1
NC_002932.1	1052108	1055065	GTCGCGCCCCGCGCGGGCGCGTGGATTGAAAC	1	1	0
NC_002935.2	39014	39496	GAAGTCTATCAGGGTTTTTGAGAACTGAACCCCAGT	1	1	1
NC_002935.2	2306022	2307639	GTCTTCTCCGCACACGCGGAGGTATTTCC	1	1	1
NC_002939.1	74806	77553	GCTTCAATGAGGCCGGGGCATCATGGCCCCGGAATAC	1	1	0
NC_002939.1	1521847	1530541	GTGTTCCCCGCATGCGCGGGGATGAACCG	1	1	0
NC_002950.2	375957	376455	GTTGTGTGTACCCTTCGAATAGAGGGTAGATCCAAC	1	1	1
NC_002950.2	1243692	1244190	GTTGGGAATACCCTTAGTTAGAAGGGTGGAGACAAC	1	1	1
NC_002950.2	2068360	2068905	CTCACTATACATACACAGTCCGTAAGGCTATTAAGAC	1	1	1
NC_002950.2	2102526	2104070	GTTTTAATTCCTGTATGGTGCAATTGAAAT	1	1	1
NC_002967.1	367153	370952	GTTTGAGAGTTGTGTAATTTAAGATGGATCTCAAAC	1	1	0
NC_002976.3	2517621	2517868	GATCGATACCCACCCCGAAGAAAAGGGGACGAGAAC	0	1	1
NC_002977.6	679951	684453	GTATCTCCCGGCTAAATAGCCGGGAGTGGATTGAAAC	1	1	1
NC_002977.6	971787	972243	GGCTCCCCCGCACACGCGGGGATAGACC	1	1	1
NC_003106.2	25933	30610	GATGAATCCCAAAAGGAATTGAAAG	1	1	1
NC_003106.2	32702	39898	GATGAATCCCAAAAGGAATTGAAAG	1	1	1
NC_003106.2	2664097	2667177	GATAATCCTTAATGGAATTGAAAG	1	1	1
NC_003106.2	2671249	2678043	GCTAATCCATAATGGAATTGAAAG	1	1	1
NC_003106.2	2684986	2692870	GATAATCCTTAATGGAATTGAAAG	1	1	1
NC_003116.1	608413	609505	GTTGTAGCTCCCTTTCTCATTTCGCAGTGCTACAAT	1	1	1
NC_003143.1	1773655	1773862	GTTCACTGCCGCACAGGCAGCTTAGAAA	1	1	0
NC_003143.1	2769294	2769803	GTTCACTGCCGCACAGGCAGCTTAGAAA	1	0	0
NC_003143.1	2895283	2895614	GTTCACTGCCGCACAGGCAGCTTAGAAA	1	1	0
NC_003155.5	8981247	8983655	GTTCTCTCCGCGCGAGCGGAGGTGGGTCG	1	1	1
NC_003155.5	8993350	8996981	GTGCTCTCCGCGCGAGCGGAGGTGAACCG	1	1	1
NC_003155.5	9002720	9003055	GTGCTCTCCGCGCGAGCGGAGGTGAACCGG	1	1	1
NC_003197.1	3076617	3078155	GTGTTCCCCGCGCCAGCGGGGATAAACCG	1	1	0
NC_003197.1	3094287	3096268	GTGTTCCCCGCGCCAGCGGGGATAAACCG	1	1	0
NC_003198.1	2926181	2926568	GTGTTCCCCGCGCCAGCGGGGATAAACCG	1	1	0
NC_003212.1	2768991	2769688	GTTTTAGAGCTATGTTATTTTGAATGCTAACAAAAC	1	1	1
NC_003228.3	2998003	2998547	GTATTAATTGTACCTTATGGAATTGAAAT	1	1	1
NC_003228.3	4661170	4663208	GCTGTTTCCAATGGTTCAAAGATACTAATTTGAAAGCAAATCACAAC	1	1	1
NC_003272.1	445573	447791	GTTACTTACCATCACTTCCCCGCAAGGGGATGGAAAC	1	1	1
NC_003272.1	1732269	1733322	GTTTCCATCCCCGTGAGGGGTAAAGGAATTAAAAC	1	1	1
NC_003272.1	1836813	1837724	GTTTCTATTAACACAAATCCCTATCAGGGATTGAAAC	1	1	1
NC_003272.1	3516819	3518085	GTTTTAACTAACAAAAATCCCTATCAGGGATTGAAAC	0	0	0
NC_003272.1	3840120	3840738	GTTGCAACACCATATAATCCCTATTAGGGATTGAAAC	1	1	1
NC_003272.1	5646379	5647146	CTTTCCGATCACATCACCCCGAAAGGGGATGGAAAC	1	1	1
NC_003364.1	39813	40828	CCAGAAATCAAAAGATAGTTGAAAC	1	1	0
NC_003364.1	45452	46688	CCAGAAATCAAAAGATAGTTGAAAC	1	1	0
NC_003364.1	95531	101006	GAATCTCAAAAAGAGGATTGAAAG	1	1	0
NC_003364.1	591745	592221	GAAGAATCTACAAAAGAATTGAAAC	1	1	0
NC_003364.1	1898722	1899687	CCAGAAATCAAAAGATAGTTGAAAC	1	1	0
NC_003413.1	27091	30620	GTTCCAATAAGACTAAAATAGAATTGAAAG	1	1	1
NC_003413.1	260714	262116	GTTCCAATAAGACTACAAAAGAATTGAAAG	1	1	1
NC_003413.1	312405	313932	GTTCCAATAAGACTACAAAAGAATTGAAAG	1	1	1
NC_003413.1	623119	625177	GTTACAATAAGACCAAAATAGAATTGAAAG	1	1	1
NC_003413.1	695937	698993	GTTACAATAAGACTAAAATAGAATTGAAAG	1	1	1
NC_003413.1	1064076	1065544	GTTCCAATAAGACTACAAAAGAATTGAAAG	1	1	1
NC_003413.1	1091088	1091858	GTTCCAATAAGACTACAAAAGAATTGAAGA	1	1	1
NC_003552.1	2369218	2369692	ATTCGAGAGCAAGATCCACTAAAACAAGGATTGAAAC	1	1	1
NC_003552.1	2378684	2381199	ATTCGCGAGCAAGATCCACTAAAACAAGGATTGAAAC	1	1	1
NC_003552.1	4523522	4525552	GTTAAAATCAGACCTTAGAGGGATTGAAAC	1	1	1
NC_003869.1	2326770	2331142	GTTTTTAGCCTACCTAAAAGGGATTGAAAC	1	1	1
NC_003869.1	2537224	2538953	GTTTTTAGCCTACCTAAGAGGGATTGAAAC	1	1	1
NC_003869.1	2540585	2555097	GTTTTTAGCCTACCTAAGAGGGATTGAAAC	1	1	1
NC_003901.1	679197	682530	ATTCGCGAGCAAGATCCATTAAAACAAGGATTGAAAC	1	1	1
NC_003901.1	4089309	4095188	ATTCGTGAGCAAGATCCACTAAAACAAGGATTGAAAC	1	1	1
NC_003912.7	1594103	1594337	GTTTTAGTCCCTTTTTAAATTTCTTTATGGTAAAAT	1	0	1
NC_003919.1	4522475	4523695	GTCGCGCCCTCACGGGCGCGTGGATTGAAAC	1	1	1
NC_004088.1	1291480	1291751	GTTCACTGCCGCACAGGCAGCTTAGAAA	1	1	1
NC_004088.1	1902329	1902536	GTTCACTGCCGCACAGGCAGCTTAGAAA	0	1	1
NC_004088.1	2875721	2875929	GTTCACTGCCGCACAGGCAGCTTAGAAA	1	1	1
NC_004116.1	908164	909784	GTTTTAGAGCTGTGCTGTTTCGAATGGTTCCAAAAC	1	0	0
NC_004368.1	951908	952802	GTTTTAGAGCTGTGTTGTTTCGAATGGTTCCAAAAC	1	1	1
NC_004547.2	4124152	4125861	GTTCACTGCCGTACAGGCAGCTTAGAAA	1	1	1
NC_004547.2	4135961	4136590	GTTCACTGCCGTACAGGCAGCTTAGAAA	1	1	1
NC_004557.1	1217308	1219531	GTATTAGTAGCACCATATTGGAATGTAAAT	1	1	1
NC_004557.1	1570767	1571384	GTTGAACAATAACAAGAGTTGTATTTAAAT	1	1	1
NC_004557.1	1573235	1573656	GTTGAACAATAACAAGAGTTGTATTTAAAT	1	1	1
NC_004557.1	1580087	1580592	GTTGAACAATAACAAGAGTTGTATTTAAAT	1	1	1
NC_004557.1	1592008	1592428	GTTGAACAATAACAAGAGTTGTATTTAAAT	1	1	1
NC_004631.1	2912040	2912462	GTGTTCCCCGCGCCAGCGGGGATAAACCG	1	1	1
NC_004741.1	871878	872026	GTTCACTGCCGTACAGGCAGCTTAGAAA	0	0	0
NC_004757.1	139664	140264	GAAACACCGATGCCCTGATTTCAAAGGGATTGAGAC	1	1	1
NC_004757.1	921023	921637	GTAGCGCCCGGTCACCAGACCGGGCGAGGATTGAAAC	1	1	1
NC_004829.2	925156	932122	GTTTTAGCACTGTACAATACTTGTGTAAGCAATAAC	1	1	1
NC_005085.1	1293342	1295117	GTCGCGCCCAACGCGGGCGCGTGGATTGAAAC	1	1	1
NC_005085.1	1461308	1462501	GTGTTCCCCACGTGCGTGGGGATGAACCG	1	1	1
NC_005085.1	1900978	1902571	GTTCACTGCCGGATAGGCAGCTTAGAAA	1	1	1
NC_005090.1	1386269	1386900	ATTATAGCGAGGAATGGCTGAGTAGGCGGCTATAAC	1	1	1
NC_005090.1	1531926	1533496	GTTTCACAGGCTAAGCGGATTTGCTATAAAGTGTTGC	1	1	1
NC_005126.1	2126977	2128443	GTGCACTGCCGTACAGGCAGCTTAGAAA	1	1	1
NC_005126.1	2133410	2133558	GTGCACTGCCGTACAGGCAGCTTAGAAA	0	1	0
NC_005126.1	2142057	2143463	GTTCACTGCCGTACAGGCAGCTTAGAAA	1	1	1
NC_005126.1	2392119	2392267	GTGCACTGCCGTACAGGCAGCTTAGAAA	0	1	1
NC_005126.1	2395199	2395827	GTGCACTGCCGTACAGGCAGCTTAGAAA	1	1	1
NC_005126.1	2475403	2475731	GTTCACTGCCGTACAGGCAGCTTAGAAA	1	1	1
NC_005140.1	1694586	1695248	GTTTCAGACATGCCCGGTTTAGACGGGATTAAGAC	1	1	1
NC_005213.1	13579	14586	GTTTCTAATATATTAGAAATATTGAAAG	1	1	0
NC_005213.1	488381	490738	GTTTCTAATATATTAGAAATATTGAAAG	1	1	0
NC_005230.1	16310	19902	CTTTCCTTCTACTAATCCCGGCGATCGGGACTGAAAC	1	1	1
NC_005230.1	68499	72779	GTTCAACACCCTCTTTTCCCCGTCAGGGGACTGAAAC	1	1	1
NC_005230.1	90105	92959	GTCTCCACTCGTAGGAGAAATTAATTGATTGGAAAC	1	1	1
NC_005810.1	1223356	1223626	GTTCACTGCCGCACAGGCAGCTTAGAAA	1	1	1
NC_005810.1	2539219	2539425	GTTCACTGCCGCACAGGCAGCTTAGAAA	1	1	0
NC_005838.1	100454	101621	GTTGCAAGGGATTGAGCCCCGTAAGGGGATTGCGAC	1	1	1
NC_005838.1	131658	132213	GTTGCACCGGCCCGAAAGGGCCGGTGAGGATTGAAAC	1	1	1
NC_005838.1	138645	139201	GTTGCACCGGCCCGAAAGGGCCGGTGAGGATTGAAAC	1	1	1
NC_005838.1	153106	153600	GTTGCAAGGGATTGAACCCCGTAAGGGGATTGCGAC	1	1	1
NC_005838.1	191888	192359	GTTGCAAACCTCGTTAGCCTCGTAGAGGATTGAAAC	1	1	1
NC_005838.1	203222	204196	GTTGCAAACCTCGTTAGCCTCGTAGAGGATTGAAAC	1	1	1
NC_005838.1	212645	213371	GTTGCAAGGGATTGAGCCCCGTAAGGGGATTGCGAC	1	1	1
NC_005863.1	175898	177779	GTCGCCCCCCACGCGGGGGCGTGGATTGAAAC	1	1	0
NC_005871.1	39353	43289	CGGTTCAGCCCCGTGAGTACGGGGAACAC	1	1	1
NC_005877.1	14	310	GTTAAATAATAACCTAAATAGGATTGAAAGT	1	1	1
NC_005877.1	51348	52338	GTTTAAGAATTACTAGATAGTATGGAAG	1	1	1
NC_005877.1	61415	62558	GTTTAAGAATTACTAGATAGTATGGAAG	1	1	1
NC_005877.1	1540318	1545874	GTTAAATAATAACCTAAATAGGATTGAAAG	1	1	1
NC_005966.1	2339339	2339726	CTTAACTGCCGCACAGGCAGCTTAGAAA	1	1	1
NC_005966.1	2371799	2373087	CTTCACTACCGCACAGGTAGCTTAGAAA	1	1	1
NC_005966.1	2448115	2453543	GTTCGTCATCGCATAGATGATTTAGAAA	1	1	1
NC_006155.1	1284328	1284477	GTTCACTGCCGCACAGGCAGCTTAGAAA	0	0	0
NC_006155.1	1891010	1891278	GTTCACTGCCGCACAGGCAGCTTAGAAA	1	1	1
NC_006155.1	2964428	2965419	GTTCACTGCCGCACAGGCAGCTTAGAAA	1	1	1
NC_006177.1	355482	357562	GTAGCACCCGGCCGCGAGGCCGGGTGAGGATTGAAAC	1	1	1
NC_006177.1	721898	723647	GTCGTCCCCACGCGCGTGGGGGTGAACCG	1	1	1
NC_006177.1	725421	728939	GTCGTCCCCACGCGCGTGGGGGTGAACCG	1	1	1
NC_006300.1	952720	953611	CTCCGCTCTCACACGAGAGCGTGAATTGAAAC	1	1	1
NC_006300.1	954864	957010	CTCCGCTCTCACACGAGAGCGTGAATTGAAAC	1	1	1
NC_006300.1	1629948	1630989	GTCGAAAGACCTTGCCCTGTCTTAAAGGGATTGAAAC	1	1	1
NC_006347.1	2924387	2924996	GTATTAATTGTACCTTATGGAATTGAAAT	1	1	0
NC_006366.1	43276	46484	GTTCACTGCCGTACAGGCAGCTTAGAAA	1	1	1
NC_006368.1	190034	192440	CCAATAATCCCTCATCTAAAAATCCAACCACTGAAAC	1	1	1
NC_006369.1	3243127	3246277	GTTCACTGCCGCACAGGCAGCTTAGAAA	1	1	1
NC_006369.1	3246643	3247393	GTTCACTGCCGCACAGGCAGCTTAGAAA	1	1	1
NC_006371.1	2187866	2189455	GTTCACTGCCGCACAGGCAGCTTAGAAA	1	1	1
NC_006391.1	20071	23195	GTTTCAGACGGACCCTTGTGGGGTTGAAGC	1	1	1
NC_006392.1	1032	1325	GTTACAGACGGACCCTCGTGGGGTTGAAGC	1	1	1
NC_006392.1	35013	36697	GTTTCAGACGGACCCTTGGGCGGTTGAAGT	1	1	1
NC_006392.1	46654	50047	GTTACAGACGGACCCTCGTGGGGTTGAAGC	1	1	1
NC_006448.1	629901	632114	GTTTTTGTACTCTCAAGATTTAAGTAACTGTACAAC	1	1	1
NC_006449.1	625101	627845	GTTTTTGTACTCTCAAGATTTAAGTAACTGTACAAC	1	1	1
NC_006462.1	227324	228238	GTTGCAAACCCCGTCAGCCTCGTAGAGGATTGAAAC	1	1	0
NC_006510.1	354866	355495	GTTTTTATCGTACCTATGAGGGATTGAAAC	1	1	1
NC_006510.1	1983729	1984093	GTTTTTATCGTACCTATGAGGGATTGAAAC	1	1	1
NC_006510.1	3279216	3279716	GTTTTTATCGTACCTATGAGGGATTGAAAC	1	1	1
NC_006511.1	2889568	2889903	GTGTTCCCCGCGCCAGCGGGGATAAACCG	1	1	1
NC_006511.1	2906454	2906665	GTGTTCCCCGCGCCAGCGGGGATAAACCG	1	1	1
NC_006513.1	1941465	1946918	GCATCGCCCCTCGGTGACGGGGGGCGTGGATTGAAAC	1	1	1
NC_006513.1	1948501	1950469	GCATCGCCCCTCGGTGACGGGGGGCGTGGATTGAAAC	1	1	1
NC_006513.1	1952604	1953576	GCATCGCCCCTCGGTGACGGGGGGCGTGGATTGAAAC	1	1	1
NC_006526.2	113784	114171	GTTCACTGCCGCATAGGCAGCTTAGAAA	0	1	1
NC_006526.2	1242955	1243470	GTTCACTGCCGCACAGGCAGCTTAGAAA	1	1	1
NC_006526.2	1590356	1591005	GTTCACTGCCGCACAGGCAGCTTAGAAA	1	1	1
NC_006582.1	3668449	3669272	GTCGCACTCTTTGTGAGTGCGTGGATTGAAAT	1	1	1
NC_006582.1	3720845	3721874	GTCGCACTCTTTGTGAGTGCGTGGATTGAAAT	1	1	1
NC_006582.1	3728759	3729522	GTCGCACTCTATGTGAGTGCGTGGATTGAAAT	1	1	0
NC_006582.1	3739180	3740347	GTCGCACTCTATATGAGTGCGTGGATTGAAAT	1	1	1
NC_006582.1	3741106	3741604	GTCGCACTCTTCGTGAGTGCGTGGGTTGAAAT	1	1	1
NC_006582.1	3751899	3752130	TCGCACTCTTTGTGAGTGCGTGGATTGAAAT	1	1	1
NC_006582.1	3820779	3821325	GTCGCACTCTTAGTGAGTGCGTGGATTGAAAT	1	1	1
NC_006624.1	372963	374073	GTTGCAATAAGACTCTAGGAGAATTGAAA	1	1	1
NC_006624.1	468981	470567	GTTGCAATAAGACTCTAAGAGAATTGAAAC	1	1	1
NC_006624.1	833495	835985	GTTGCAATAAGACTCTAAGAGAATTGAAAG	1	1	1
NC_006834.1	888409	892517	GTCGCGTCCTCACGGGCGCGTGGATTGAAAC	1	1	1
NC_006905.1	3031533	3031806	GTGTTCCCCGCGCCAGCGGGGATAAACCG	1	1	0
NC_006905.1	3049244	3049699	GTGTTCCCCGCGCCAGCGGGGATAAACCG	1	1	1
NC_006908.1	39616	43744	GTTTTGGTGTAGTATCATTCTTATGTATTCTTAAAC	1	1	1
NC_007164.1	773366	777055	GTGCTCCCCGCGCCAGCGGGGATGAGCCG	1	1	1
NC_007181.1	1650669	1658595	GTAATAACGACAAGAAACTAAAAC	1	1	1
NC_007181.1	1670962	1675587	GTAATAACGACAAGAAACTAAAAC	1	1	1
NC_007181.1	1825971	1826662	GATGAATCCCAAAAGGGATTGAAAG	1	1	1
NC_007294.1	690229	690989	GTTTTGGGGTTGTACAATTATTTTGTTAAGTAAAAC	1	1	1
NC_007296.1	777299	777602	GTTTTAGAGCTATGCTGTTTTGAATGGTCCCAAAAC	1	1	1
NC_007297.2	779441	779678	GTTTTAGAGCTATGCTGTTTTGAATGGTCCCAAAAC	1	1	1
NC_007297.2	1239767	1240062	GTCTCACCCTTCATGGGTGAGTGGATTGAAAT	1	1	1
NC_007333.1	1456445	1460503	GTGCTCCCCACGCACGTGGGGATGGTCCG	1	1	1
NC_007333.1	1529592	1530721	ATGCTCCCCACGCACGTGGGGATGGACC	1	1	1
NC_007333.1	1536218	1537467	ATGCTCCCCACGCACGTGGGGATGGACC	1	1	1
NC_007333.1	1692184	1693863	GTGAGCCCCACGCACGTGGGGATGGACC	1	1	1
NC_007333.1	1827206	1829008	GTGAGCCCCACGCACGTGGGGATGGACCG	1	1	1
NC_007333.1	1838904	1839604	GAGAGCCCCACGCACGTGGGGATGGACCG	1	1	1
NC_007333.1	2108024	2108295	GTGCTCCCCGCGCATGCGGGGATGGTCC	1	1	1
NC_007333.1	3447567	3448391	GTGAGCCCCACGCACGTGGGGATGGACCG	1	1	1
NC_007333.1	3449780	3452372	GTGAGCCCCACGCACGTGGGGATGGACCG	1	1	1
NC_007355.1	356467	359810	GTTAAAATCAGGCCTTAGAGGGATTGAAAC	1	1	1
NC_007355.1	366521	366774	ATTCGCGAGCAAGATCCACTAAAATAAGGATTGAAAC	1	1	0
NC_007355.1	1660242	1661626	ATTCGTGAGCAAGATCCACTAAAACAAGGATTGAAAC	1	1	1
NC_007355.1	4007239	4009013	GTTTCCATAACCGAAAGGTTGTGGCAGAATTGAAGC	1	1	1
NC_007356.1	1201786	1202916	CGGTTCACCCCCACATGCGTGGGGAATAC	1	1	1
NC_007406.1	2121506	2122661	GTTTCGACCCACGCCCCCGCGAAGGGGGCGAC	1	1	1
NC_007413.1	1234556	1237415	GTTTTAATTAACAAAAATCCCTATCAGGGATTGAAAC	1	1	1
NC_007413.1	2395670	2398704	GTTAAAACCCTCTAAAATCCCTATCAGGGATTGAAAC	1	1	1
NC_007413.1	4821250	4823753	GTTGCAACACCACATAATCCCTATTAGGGATTGAAAC	1	1	1
NC_007413.1	5227213	5229283	GTTTCTATTAACACAAATCCCTATCAGGGATTGAAAG	1	1	1
NC_007413.1	5764010	5766429	ATTGCAATTAACTAAAATCCCTATCAGGGATTGAAAC	1	1	1
NC_007426.1	165989	166283	GTTTCAGACGAACCCTTGTGGGGTTGAAGC	1	1	1
NC_007426.1	1578925	1579541	GTCGAGACGGACTGAAAACCCAGAACGGGATTGAAAC	1	1	1
NC_007427.1	38220	38382	GTTTCAGACGAACCCTTGTGGGGTTGAAGC	0	0	0
NC_007428.1	27	571	GTCGAGACGGACTGAAAACCCAGAACGGGATTGAAAC	1	1	1
NC_007432.1	986377	987337	GTTTTAGAGCTGTGCTGTTTCGAATGGTTCCAAAAC	1	1	1
NC_007484.1	3128058	3128446	GTTCACCGCCGCACAGGCGGTTTAGAAA	1	1	1
NC_007498.2	1134549	1141349	GAGTTCCCCGCAGATGCGGGGATGAACCG	1	1	1
NC_007503.1	1926257	1930136	GTTTTAATCGAACCATTCTGGGATTGAAAC	1	1	1
NC_007503.1	1944006	1949573	GTTTTAATCGAACCAATCTGGGATTGAAAC	1	1	1
NC_007512.1	1473196	1475801	GTCGCGCCCCACGCGGGCGCGTGGATTGAAAC	1	1	1
NC_007514.1	1339649	1343793	GTCGCGCCCTTCGCGGGCGCGTGGATTGAAAC	1	1	1
NC_007514.1	2511697	2513119	CTTCTAATTGCACCAATATGGAATTGAAAT	1	1	1
NC_007517.1	1195048	1195877	GTAGCGCCCGCCTACATAGGCGGGCGAGGATTGAAAC	1	1	1
NC_007519.1	885036	886224	GTGTTCCCCGCACCCGCGGGGATGAACCG	1	1	1
NC_007643.1	198677	199867	CTGTTCCCCGCATGCGCGGGGATGAACCG	1	1	0
NC_007643.1	213598	214174	GTCTCCCGAGGCAGTAATGCCTCGGCCTCATTGAAAC	1	1	0
NC_007643.1	420333	422804	GGTTCCCCCGCACTCGTGGGGATAGACCC	1	1	0
NC_007643.1	989382	991848	GTCGCCCCCTTCACGGGGGCGTGGATCGAAAC	1	0	0
NC_007643.1	1363865	1364440	CTCGCACCCTATGCCCCGCCATCGAGGGGACTGAAAC	1	0	0
NC_007643.1	1580591	1581962	CTGTTCCCCGCACACGCGGGGATGAACCG	1	1	0
NC_007643.1	1694053	1695968	GTCGCTCCCTCACGGGGGCGTGGATTGAAAC	1	1	0
NC_007643.1	2715965	2716301	GTCTCCCGAGGCAGTAATGCCTCGGCCTCATTGAAAC	1	1	0
NC_007643.1	3524497	3525373	CTCGCAGCCCTTGCCCCGCTATCGAGGGGACTGAAAC	1	1	0
NC_007644.1	505882	507574	GTCGCGCCCGGCTTCCATGCCGGGCGAGGGTTGAAAC	1	1	0
NC_007644.1	1772658	1775678	GTGACCATCGACCATAGAGGAATTTGAAC	1	1	0
NC_007645.1	2905515	2907664	GTCGCCTCCCACGCGGAGGCGTGGATTGAAAC	1	1	1
NC_007645.1	2917501	2921172	GTCGCCTCCCATGCGGAGGCGTGGATTGAAAC	1	1	1
NC_007681.1	490169	494225	GTTTAAAATAGACTTAATAGTATGAAAAC	1	1	1
NC_007681.1	1091284	1095037	AATAGAATAAGATCATAATGAAATTGAAAT	1	1	1
NC_007705.1	857766	861150	GTCGCGTCCTCACGGGCGCGTGGATTGAAAC	1	1	1
NC_007759.1	601771	607586	GACAGAATTGACCTGATTTACGAAGGGATTGCGAC	1	1	1
NC_007759.1	2747386	2752984	GTCGCCCCCCATGCGGGGGCGTGGATTGAAAC	1	1	1
NC_007775.1	733236	733710	GTTGTCCCCACACCCGTGGGGGTGAACCG	1	1	1
NC_007775.1	889207	892335	GTTGATCCCTACCTTTTCCCCGCAAGGGGACGGAAAC	1	1	1
NC_007775.1	1139963	1140603	GTTGATCCCTACCTTTTCCCCGCAAGGGGACGGAAAC	1	1	1
NC_007775.1	1260140	1260640	GTTCCCCCTTCGGGGGGATCCCTAGAAATTGGAAAC	1	1	1
NC_007775.1	2327972	2329202	GTTCCCCCTTCGGGGGGATCCCTAGAAATTGGAAAC	1	1	1
NC_007775.1	2557478	2558125	GTTCCCCCTTCGGGGGGATCCCTAGAAATTGGAAAC	1	1	1
NC_007776.1	156596	159177	GTTCCCCCTTCGGGGGGATCCCTAGAAATTGGAAAC	1	1	1
NC_007776.1	515271	516592	GTTCCCCCTTCGGGGGGATCCCTAGAAATTGGAAAC	1	1	1
NC_007776.1	604640	605268	GTTGATCCCTACCTTTTCCCCGCAAGGGGACGGAAAC	1	1	1
NC_007776.1	866038	867186	GTTCCCCCTTCGGGGGGATCCCTAGAAATTGGAAAC	1	1	1
NC_007776.1	1428062	1429247	GTTGATCCCTACCTTTTCCCCGCAAGGGGACGGAAAC	1	1	1
NC_007776.1	2016367	2018658	GTTCCCCCTTCGGGGGGATCCCTAGAAATTGGAAAC	1	1	1
NC_007777.1	32161	34506	GTCGTCCCCGCACGCGCGGGGATCTTCC	1	1	1
NC_007777.1	3904845	3905897	GCAGCGCCGAGGGATCGCCCTCGGCGAGGATCACAAC	1	1	1
NC_007777.1	3971225	3972715	GCAGCGCCGGGCGTCCGCGCCCGGCGAGGTTCCCAAC	1	1	1
NC_007779.1	2876357	2877120	GAGTTCCCCGCGCCAGCGGGGATAAACCG	1	1	1
NC_007779.1	2902669	2903064	GTGTTCCCCGCGCCAGCGGGGATAAACCG	1	1	1
NC_007796.1	841173	843323	GTTGCAAGTGACCCGAAAATAGAAGGGTATGGCAAC	1	1	1
NC_007796.1	844463	844989	GTTGCAAGTGACCCGAAAATAGAAGGGTATGGCAAC	1	1	1
NC_007796.1	852826	855463	GTTGCAAGTGACCCGAAAATAGAAGGGTATGGCAAC	1	1	1
NC_007796.1	1568546	1573396	CGGTTCATCCCCATACACACGGGGAACTC	1	1	1
NC_007796.1	2088864	2092024	GTCACAATGGAAAAGAAAACCCGATAGGGATTGAAAC	1	1	1
NC_007796.1	2093152	2097915	GTCACAATGGAAAAGAAAACCCGATAGGGATTGAAAC	1	1	1
NC_007901.1	109569	111087	CCTTCAATCCCCGCGCAACGCGGGGCGCAC	1	1	1
NC_007907.1	3134947	3136690	GTTGTTAGCTTACCTATAAGGGATTGAAAC	1	1	1
NC_007907.1	3142336	3143688	GTTGTTAGCTTACCTATGAGGGATTGAAAC	1	1	1
NC_007907.1	3145311	3146140	GTTGTTAGCTTACCTATGAGGGATTGAAAC	1	1	1
NC_007907.1	3151278	3154432	GTTGTTAGCTTACCTATGAGGAATTGAAAC	1	1	1
NC_007907.1	3179147	3182164	GTTGTTAGCTTACCTATAAGGAATTGAAAC	1	1	1
NC_007908.1	4365457	4371085	GGATCGCCCGGCATTCATGTCGGGCGCGGATTGAAAC	1	1	1
NC_007925.1	4995446	4996736	AGCCTACCACGGGGAAATCGGTAGGGAAGCCACGGC	1	1	1
NC_007946.1	886538	887048	GTTCACTGCCGTACAGGCAGCTTAGAAA	1	1	1
NC_007946.1	896106	896495	GTTCACTGCCGTACAGGCAGCTTAGAAA	1	1	1
NC_007947.1	632592	638755	GTCGCACCCTGCGCGGGTGCGTGAATTGAAAC	1	1	1
NC_007955.1	610799	614732	GAGTTCCCCATGCATGTGGGGATAAACCG	1	1	1
NC_007955.1	1212627	1214058	GTTAAAATCAGACCTTAGAGGGATTGAAAC	1	1	1
NC_007958.1	1176803	1180006	AGCCTACCACGGGGAAATCGGTAGGGAAGCCACGGC	1	1	1
NC_007963.1	264668	266591	CCGTTCCCCGCAGGCGCGGGGATCAACCG	1	1	1
NC_008010.2	402787	406838	GTGTTCCCCACGGGCGTGGGGATGGTCCG	1	1	1
NC_008021.1	858576	858745	GTTTTAGAGCTATGCTGTTTTGAATGGTCCCAAAAC	0	1	0
NC_008021.1	1234061	1234561	GTCTCACCCTTCATGGGTGAGTGGATTGAAAT	1	1	1
NC_008022.1	850515	850683	GTTTTAGAGCTATGCTGTTTTGAATGGTCCCAAAAC	0	1	0
NC_008022.1	1298993	1299223	GTCTCACCCTTCATGGGTGAGTGGATTGAAA	1	1	1
NC_008023.1	819152	819321	GTTTTAGAGCTATGCTGTTTTGAATGGTCCCAAAAC	0	1	0
NC_008023.1	1257972	1258404	GTCTCACCCTTCATGGGTGAGTGGATTGAAAT	1	1	1
NC_008024.1	1317063	1317424	GTCTCACCCTTCATGGGTGAGTGGATTGAAAT	1	1	1
NC_008025.1	217948	218769	GTTGCAGCCGTCTTTCGGGGCGGCTGAGGATTGAAAC	1	1	1
NC_008025.1	883969	884437	GTTGCAGCCGTCTTTCGGGGCGGCTGAGGATTGAAAC	1	1	1
NC_008025.1	1423870	1424552	GTTGCAGCCGTCTTTCGGGGCGGCTGAGGATTGAAACC	1	1	1
NC_008025.1	1488142	1489894	GTTGCAGCCGTCTTTCGGGGCGGCTGAGGATTGAAAC	1	1	1
NC_008054.1	764071	766682	GTATTCCCCACGCAAGTGGGGGTGATCC	1	1	1
NC_008095.1	8579181	8583255	GTCGCTCCTCGTGAACGCGGGGAGCGTGGGTTGAAAC	1	1	1
NC_008095.1	8858923	8859539	GTCCCGCTCGCCGTGATGCCGAAAGGCGTTGAGCAC	1	1	1
NC_008095.1	8860814	8862429	GTCCCGCTCGCCGTGATGCCGAAAGGCGTTGAGCAC	1	1	1
NC_008095.1	8884281	8888067	GTGCCGCTCGCCGTGATGCCGGAAGGCGTTGAGCAC	1	1	1
NC_008148.1	262283	263240	GTTTTGAGCCTACCTATAAGGGATTGAAAC	1	1	1
NC_008148.1	2300783	2302886	GTTTTGAGCCTACCTATAAGGGATTGAAAC	1	1	1
NC_008149.1	1221364	1221634	GTTCACTGCCGCACAGGCAGCTTAGAAA	1	1	1
NC_008149.1	2711070	2711278	GTTCACTGCCGCACAGGCAGCTTAGAAA	1	1	0
NC_008150.1	985580	985787	GTTCACTGCCGCACAGGCAGCTTAGAAA	1	1	1
NC_008150.1	2201104	2201494	GTTCACTGCCGCACAGGCAGCTTAGAAA	1	1	1
NC_008150.1	2815129	2815339	GTTCACTGCCGCACAGGCAGCTTAGAAA	1	1	0
NC_008253.1	939486	939634	GTTCACTGCCGTACAGGCAGCTTAGAAA	0	0	0
NC_008278.1	513103	518803	GTCGTCCCCGCCCGCGCGGGGATCTTCC	1	1	1
NC_008278.1	1725539	1726960	GTCGCTGATCATCCCTGGAGGGATCGCAAC	1	1	1
NC_008278.1	6036633	6037252	CGTTGCGATCCCTCCAGGGATGATCAGCGAC	1	1	1
NC_008340.1	1073961	1079603	GGCTCCCCCGCGCCTGCGGGGATAGACC	1	1	1
NC_008343.1	1522983	1525147	CGGTTCATCCCCGCGCAGGCGGGGAACAC	1	1	1
NC_008343.1	1534092	1534669	GGTTCCCCCGCGTGCGCGGGGATAGTCC	1	1	1
NC_008343.1	1832546	1835381	GGTTCCTCCGCGTGCGCGGAGATAGACC	1	1	1
NC_008343.1	1917529	1919204	GGTTCCTCCGCGTGCGCGGAGATAGACC	1	1	1
NC_008344.1	1044638	1044890	GTAGCGCCCGGTCACCCGACTGGGCGAGGATTGAAAC	0	1	0
NC_008344.1	2341826	2342638	GAAACACCCATGCCCTGATTTCAAAGGGATTGAGAC	1	1	1
NC_008344.1	2357406	2358143	GAAACACCCATGCCCTGATTTCAAAGGGATTGAGAC	1	1	1
NC_008346.1	564720	568859	GTCGCACCCCATGCGGGTGCGTGGATTGAAAC	1	1	1
NC_008346.1	1999255	2000384	ATTAAAAACGAAGGACCCCTTTAAGGGGACGGAAAC	1	1	1
NC_008346.1	2055857	2058260	GCGGAACCGGCACATTTGATGTATTGAAAT	1	1	1
NC_008346.1	2856131	2868371	GTTTGTGACCCGCGTATAGGGGATTGAAAC	1	1	1
NC_008463.1	2926520	2927334	GTTCACTGCCGTATAGGCAGCTAAGAAA	1	1	1
NC_008463.1	2935917	2937206	GTTCACTGCCGTGTAGGCAGCTAAGAAA	1	1	1
NC_008529.1	756215	757583	GGATCACCCCCACTTGCGTGGGGAATAC	1	1	1
NC_008532.1	649125	650218	GTTTTTGTACTCTCAAGATTTAAGTAACTGTACAAC	1	1	1
NC_008532.1	1377229	1377795	GTTTTAGAGCTGTGTTGTTTCGAATGGTTCCAAAAC	1	1	1
NC_008553.1	670839	677983	GTCGAAGAGCGAGTTCCAGGAAAACAAGGATTGAAAC	1	1	0
NC_008553.1	1696036	1700458	GTCGCAACGAGTGAGAAAACCCGATAGGGATTGAAAC	1	1	0
NC_008554.1	1684126	1689169	GACGGAGACAGAGCCCCGATTTGAGGGGATTGAGAC	1	1	1
NC_008554.1	3489022	3493874	CGGTTCATCCCCACCCGCGTGGGGAACAC	1	1	1
NC_008563.1	888139	888469	GTTCACTGCCGTACAGGCAGCTTAGAAA	1	1	1
NC_008563.1	897527	897916	GTTCACTGCCGTACAGGCAGCTTAGAAA	1	1	1
NC_008576.1	4407395	4416656	GTCGCCCCCTCCCACGGGGGCGTGGATTGAAAC	1	1	1
NC_008578.1	2208609	2210117	CCATTTTAGCCGGGGGATTGAGACAGGCTCCCCAGC	1	1	1
NC_008593.1	1853851	1855194	GTTGAACATTAACATGAGATGTATTTAAAT	1	1	1
NC_008593.1	1864518	1866264	ATTTAAATACATCCCATGTTATTGTTCAAC	1	1	1
NC_008593.1	1867121	1870432	GTTGAACATTAACATGAGATGTATTTAAAT	1	1	1
NC_008595.1	279269	280043	ATGCTCCCCGCGCAAGCGGGGATGAACCG	1	1	1
NC_008599.1	655350	656763	GTTTGCTAATGACAATGTTTGTGTTGAAAC	1	1	1
NC_008599.1	674442	676188	GTTTGCTAATGACAATGTTTGTGTTGAAAC	1	1	1
NC_008601.1	817260	818442	GTTTCAGTTGCTGAATTATTTGGTAAACTACTGTTAG	1	1	1
NC_008601.1	1470755	1471380	ATCTACAACAGTAGAAATTATTTAAAGTTCTTAGAC	1	1	1
NC_008609.1	2524542	2527194	CGGTTCATCCCCGCGCATGCGGGGAACAC	1	1	1
NC_008618.1	1456091	1461836	GTCGCTCTCCTTACGGAGAGCGTGGATTGAAAT	1	1	1
NC_008698.1	1219331	1220081	GAAGCAACTGTGAAAGCATTGAAAG	1	1	1
NC_008698.1	1227253	1228099	GTTCAAAATCAGCAAGACTAAGAG	1	1	1
NC_008698.1	1249450	1250049	GAAGCAACTGTGAAAGCATTGAAAG	1	1	1
NC_008698.1	1252258	1252971	GAAGCAACTGTGAAAGCATTGAAAG	0	1	1
NC_008698.1	1253733	1254902	GTTCAAAATCAGCAAGACTAAGAG	1	1	1
NC_008698.1	1256015	1258381	GTATCAACAACGAATGAGTTGAAAG	1	1	1
NC_008698.1	1260195	1260644	AGTTCAAAATCAGCAAGACTAAGAG	1	0	1
NC_008698.1	1269389	1270965	CTCTTAGTCTTGCTGATTTTGAAC	0	1	1
NC_008698.1	1271260	1273334	CTCTTAGTCTTGCTGATTTTGAAC	1	1	1
NC_008698.1	1281906	1282414	CTCTTAGTCTTGCTGATTTTGAAC	1	0	1
NC_008698.1	1315174	1315593	GAAGCAACTGTGAAAGCATTGAAAG	1	1	1
NC_008698.1	1323961	1324579	GAAGCAACTGTGAAAGCATTGAAAG	1	1	1
NC_008701.1	33	1249	CCAGAAATCAAAAGATAGTAGAAAC	1	1	1
NC_008701.1	38866	39843	CCAGAAATCAAAAGATAGTAGAAAC	1	1	1
NC_008701.1	1404000	1404193	CCAGAAATCAAAAGATAGTAGAAAC	0	1	1
NC_008701.1	1413730	1414028	CCAGAAATCAAAAGATAGTAGAAAC	1	1	1
NC_008701.1	1756968	1759457	CCAGAAATCAAAAGATAGTAGAAAC	1	1	1
NC_008709.1	1948487	1951263	GTGTTCCCCGTGCCCACGGGGATGAACCG	1	1	1
NC_008741.1	29677	32623	GTCGCCCCCCGTGCGGGGGCGTGGATTGAAAC	1	1	1
NC_008750.1	2522576	2524106	GTTCACCGCCACACAGGCGGCTTAGAAA	1	1	1
NC_008750.1	3946758	3947806	GTTCACTGCCGCACAGGCAGCTTAGAAA	1	1	1
NC_008769.1	3072633	3073990	GTCGTCAGACCCAAAACCCCGAGAGGGGACGGAAAC	1	1	1
NC_008769.1	3075383	3077554	GTCGTCAGACCCAAAACCCCGAGAGGGGACGGAAAC	1	1	1
NC_008782.1	499288	503884	GTTCACTGCCGCATAGGCAGCTCAGAAA	1	1	1
NC_008786.1	1370537	1371232	GTTCCGGCCAGTGCGCATATCCCAGTGAGCTACAAT	1	1	1
NC_008786.1	1608574	1611246	GTTCACTGCCGGATAGGCAGCTCAGAAA	1	1	1
NC_008786.1	1612299	1627248	GTTCACTGCCGGATAGGCAGCTCAGAAA	1	1	1
NC_008789.1	695980	696727	GTCCGAACCTAGCCCTGTTGGAAAAGGGATTAAGAC	1	1	1
NC_008818.1	632553	635861	GAACAACTCAAAAGAGAATTGCAAG	1	1	1
NC_008818.1	702374	705557	GAACAACTCAAAAGAGAATTGCAAG	1	1	1
NC_008942.1	839379	840588	GTCGTGCCCCCGTGGGCACGTGGATTGAAAT	1	1	1
NC_009012.1	716798	720273	GTTTGTATCGTACCTATGAGGAATTGAAAC	1	1	1
NC_009012.1	1712609	1719090	GTTTTTATCGTACCTATGAGGAATTGAAAC	1	1	1
NC_009012.1	2729744	2741082	GTTTTTATCGTACCTATGAGGAATTGAAAT	1	1	1
NC_009012.1	3785203	3791138	GTTGAAGTGGTACTTCCAGTAAAACAAGGATTGAAAC	1	1	1
NC_009012.1	3813209	3816349	GTTGAAGAGGTACTTCCAGTAAAACAAGGATTGAAAC	1	1	1
NC_009033.1	330548	331163	GTAACAACATAGAAAGAATTGAAAG	1	1	1
NC_009033.1	332546	333484	GTAACAACATAGAAAGAATTGAAAG	1	1	1
NC_009033.1	336667	337598	GTAGCAACATAGAAAGAATTGAAAG	1	1	1
NC_009033.1	350840	351180	GTAACAACATAGAAAGAATTGAAAG	1	1	1
NC_009033.1	394514	395178	GTAACAACATAGAAAGAATTGAAAG	1	1	1
NC_009033.1	395396	396044	GTAACAACATAGAAAGAATTGAAAG	0	1	1
NC_009033.1	564439	565366	GTAACAACATAGAAAGAATTGAAAG	1	1	1
NC_009033.1	592270	593340	GTAACAACATAGAAAGAATTGAAAG	1	1	1
NC_009033.1	596877	598119	GTAACAACATAGAAAGAATTGAAAG	1	1	1
NC_009033.1	602741	603024	GTAGCAACACAGAAAGAATTGAAAG	1	1	1
NC_009033.1	1553890	1554485	GTAACAACATAGAAAGAATTGAAAG	1	1	1
NC_009033.1	1564219	1564499	GTAACAACACAGAAAGAATTGAAAG	0	1	1
NC_009053.1	235634	237164	CTTCACTGCCGTATAGGCAGCTTAGAAA	1	1	1
NC_009073.1	1185324	1185817	GAATCTCAAGAAGAGGATTGAAAG	1	1	0
NC_009073.1	1188156	1190532	GAATCTCAAGAAGAGGATTGAAAG	1	1	0
NC_009073.1	1203351	1205856	GAATCTCAAGAAGAGGATTGAAAG	1	1	0
NC_009089.1	1124889	1125821	GTTTTAGATTAACTAATGGAATGTAAAT	0	0	0
NC_009089.1	1434756	1435640	GTTTTATATTAACTAAGTGGTATGTAAAG	1	1	0
NC_009089.1	1645194	1646022	GTTTTATATTAACTAAGTGGTATGTAAAT	1	1	0
NC_009089.1	1756278	1756834	GTTTTATATTAACTATATGGAATGTAAAT	1	1	0
NC_009089.1	1935482	1936496	GTTTTATATTAACTATGTGGTATGTAAAT	1	1	0
NC_009089.1	2298609	2298770	GTTTTATATCAACTATGTGGTATGTAAAG	0	1	0
NC_009089.1	2662916	2663868	GTTTTAGATTAACTATATGGAATGTAAAT	1	1	0
NC_009089.1	2907464	2907890	GTTTTATATTAACTATATGGAATGTAAAT	1	1	0
NC_009089.1	3396887	3397753	GTTTTAGATTAACTAATGGAATGTAAAT	0	1	0
NC_009089.1	3455483	3456759	GTTTTATATTAACTAAGTGGTATGTAAAT	1	1	0
NC_009135.1	742879	744907	CTAAAAGAATAACTTGCAAAATAACAAGCATTGAAAC	1	1	1
NC_009142.1	5687529	5688961	GCCGCAATGAGGACCGACGCTGCGCGTCGGTGACGGG	1	1	1
NC_009142.1	5694052	5695154	CTGTCACCGGCGCCAAGCGTCGGTCCTCATTGCGGC	1	1	1
NC_009253.1	586379	587744	GTTATCAGCCTACCTATAAGGAATTGAAAC	1	1	1
NC_009253.1	1079904	1083391	GTCGCCCCTCACGCAGGGGCGTGGATTGAAAC	1	1	1
NC_009253.1	1764821	1766002	GTCAAAACACAAAATAATTCCCTTTGGGAATTGAAAC	1	1	1
NC_009253.1	1768139	1768719	GTCAAAACACAAAATAATTCCCTTTGGGAATTGAAAC	1	1	0
NC_009328.1	317100	317857	GTTTGTATCGTACCTATGAGGGATTGAAAC	1	1	1
NC_009328.1	346707	347137	GTTTGTATCGTACCTATGAGGGATTGAAAC	1	1	1
NC_009337.1	1461368	1461602	GTCGCGCCCTTCACGGGCGCGTGGATTGAAAC	1	1	1
NC_009337.1	1462908	1463725	GTCGCGCCCTTCACGGGCGCGTGGATTGAAAC	1	1	1
NC_009342.1	792955	799755	CTCTTCTCCGCACACGCGGAGGTATTTCC	1	1	1
NC_009376.1	999187	1001496	GAATCTCAAAAAGAGGATTGAAAG	1	1	0
NC_009376.1	1012951	1018931	GAATCTCAAAAAGAGGATTGAAAG	1	1	0
NC_009376.1	1307876	1308105	GAATCTCAAAAAGAGGATTGAAAG	1	1	0
NC_009380.1	1116406	1118031	GTCGCTCATCACCCCTGGAGGGATCGCAAC	1	1	1
NC_009380.1	1140294	1140655	GGTCGCTCATCACCCCTGGAGGGATCGCAAC	1	1	0
NC_009381.1	1592284	1592613	GTTCACTGCCGCACAGGCAGCTTAGAAA	1	1	1
NC_009381.1	2121589	2121979	GTTCACTGCCGCACAGGCAGCTTAGAAA	1	1	1
NC_009381.1	3032944	3033334	GTTCACTGCCGCACAGGCAGCTTAGAAA	1	1	1
NC_009434.1	4056654	4059478	GTCGCGCCCCACGCGGGCGCGTGGATTGAAAC	1	1	1
NC_009436.1	1518296	1519345	GTTCACTGCCGTACAGGCAGCTTAGAAA	1	1	1
NC_009436.1	1534583	1535755	GTTCACTGCCGTACAGGCAGCTTAGAAA	1	1	1
NC_009437.1	41743	41903	GTTTGTAGCCTCCCCTTTGGGGATTGAAAC	0	0	0
NC_009437.1	60110	62055	GTTTGTAGCCTTCCCTTTGGGGATTGAAAC	1	1	1
NC_009437.1	90671	90832	CGTTTGTAGCCTGCCCTTTGGGGATTGAAAC	0	1	1
NC_009437.1	93158	93317	GTTTGTAGCCTACCCTTTGGGGATTGAAAC	0	1	0
NC_009437.1	344075	347922	GTCTTATCTGAACTATGAGGGATGTAAAC	1	1	1
NC_009437.1	351757	353164	GTCTTATCTGAACTATGAGGGATGTAAAC	1	1	1
NC_009437.1	356504	357989	GTCTTATCTGAACTATGAGGGATGTAAAC	1	1	1
NC_009437.1	539731	541626	GTCTTATCTGAACTATGAGGGATGTAAAC	1	1	1
NC_009437.1	2513322	2519968	GTTTACATCCCTCATAGTTCAGATAAGAC	1	1	1
NC_009437.1	2521992	2524602	GTTTACATCCCTCATAGTTCAGATAAGAC	1	1	1
NC_009438.1	2076690	2081583	GTTCACCGCCGCACAGGCGGCTTAGAAA	1	1	1
NC_009439.1	4137496	4139848	GTGTTCCCCGCGCCAGCGGGGATGAACCG	1	1	1
NC_009439.1	4149156	4150163	GTGTTCCCCGCGCCAGCGGGGATGAACCG	1	1	1
NC_009440.1	1082242	1091897	GTTAATCTCCTATAGAGTTGAAAG	1	1	1
NC_009440.1	1097313	1100876	CTTAATCTCCTATAGAGTTGAAAG	1	1	1
NC_009440.1	1104327	1114673	GTTAATCTTCTATAGAGTTGAAAG	1	1	1
NC_009446.1	179009	179457	GTTCACCGCCGCACAGGCGGCTTAGAAA	1	1	1
NC_009454.1	1989141	1996926	GTTTTTAGCCTGCCTATGAGGAATTGAAAC	1	1	1
NC_009454.1	1998604	2014656	GTTTTTAGCCTGCCTATGAGGAATTGAAAC	1	1	1
NC_009454.1	2018258	2020353	GTTTTTAGCCTGCCTATGAGGAATTGAAAC	1	1	1
NC_009454.1	2024396	2026558	GTTTTTAGCCTGCCTATGAGGAATTGAAAC	1	1	1
NC_009457.1	2836101	2838509	GTCTTCCCCACGCAGGTGGGGGTGTTTC	1	1	1
NC_009464.1	1749557	1756550	AAAGTCCCCACAGGCGTGGGGGTGAACCG	1	1	1
NC_009470.1	25677	25889	CCGTTCCCCGCGCACGCGGGGATGAACCG	1	1	1
NC_009483.1	995047	996845	CTGTTCCCCGCACGAGCGGGGATGAACCG	1	1	1
NC_009483.1	3158805	3158985	GAAGCGCCCGCCTTCAATGGCGGGTGAGGATTGAAAC	0	1	1
NC_009486.1	523936	524237	GTTTCCATACCTCTAAGGAACTATTGAAAC	1	1	1
NC_009486.1	536387	537216	GTTTCCATACCTCTAAGGAACTATTGAAAC	1	1	1
NC_009486.1	568239	568734	GTTTCCATACCTCTAAGGAACTATTGAAAC	1	1	1
NC_009486.1	940034	941262	GTTTCCATACCTCTAAGGAATTATTGAAAC	1	1	1
NC_009486.1	1107492	1110145	GTTTTTATCTTCCTAAGAGGAATATGAAC	1	1	1
NC_009486.1	1171790	1172615	GTTTCCATACCTCTAAGGAATTATTGAAAC	1	1	1
NC_009486.1	1372310	1372744	GTTTCCATACCTCTAAGGAATTATTGAAAC	1	1	1
NC_009515.1	152502	155390	GTTAAAAATAAGACTATAATAGGATTGAAAT	1	1	1
NC_009523.1	796948	798074	CGGTTCACCCCCACGGGCGTGGGGACAAT	1	1	1
NC_009523.1	2316716	2320558	ATTTCGGCAATTTCGACTCGTTGAAGAGTACTGAAAC	1	1	1
NC_009523.1	2427392	2436731	ATTGAGGAATTTTCGGCTCGCTGAAGAGCACTGAAAC	1	1	1
NC_009523.1	3151615	3158053	GAAGCGACCACTGCCCCGCAATGAAGGGGATTGAAAC	1	1	1
NC_009523.1	3781830	3786322	GAAGCGACCACTGCCCCGCAATGAAGGGGATTGAAAC	1	1	1
NC_009523.1	3854177	3854511	CACCGCTCCTCGCGCACGCGGTTACAGCG	1	1	1
NC_009523.1	5434247	5441686	GTCGCCTTCCCCCCGGAAGGCGTGGATTGAAAC	1	1	1
NC_009525.1	3131153	3132437	GTCGTCAGACCCAAAACCCCGAGAGGGGACGGAAAC	1	1	1
NC_009525.1	3133830	3135568	GTCGTCAGACCCAAAACCCCGAGAGGGGACGGAAAC	1	1	1
NC_009565.1	3131140	3132424	GTCGTCAGACCCAAAACCCCGAGAGGGGACGGAAAC	1	1	1
NC_009565.1	3133859	3135206	GTCGTCAGACCCAAAACCCCGAGAGGGGACGGAAAC	1	1	1
NC_009615.1	1380418	1380711	GTCGCACCCCGTGTGGGTGCGTGGATTGAAAC	1	1	1
NC_009616.1	137986	138620	GTTTCTACCTTACCTTGGAGGAATTGAAAC	1	1	1
NC_009616.1	360035	360534	GTTTTTACCTTACCTTGGAGGAATTGAAAT	1	1	1
NC_009616.1	754562	758170	GTTTAGAATCTACCTATGAGGAATAGAAAT	1	1	1
NC_009616.1	1638704	1639790	GTTTCCATTCCTCATAGGTAGATTCTAAAC	1	1	1
NC_009633.1	1762705	1763870	GTCGCTCCCTATATGGGGGCGTGGATTGAAAT	1	1	1
NC_009633.1	2274931	2278997	CCTTTAATTGAACTAGAGTAGAATGTAAAT	1	1	1
NC_009634.1	262750	270116	GTAAAAGAGCATAATGCATTAGAACAAGCATTGAAAC	1	1	1
NC_009635.1	1121706	1123033	GTTTCCATCCTTGTTTTAATGGATGTGTCTTTTAGAC	1	1	1
NC_009655.1	436472	436904	GTTGTAGCTCCCTTTTTCATTTCGCAGTGCTATAAT	1	1	1
NC_009655.1	1440909	1441678	GCAGCCGCCTTCAGGCGGCTGTGTGTTGAAAC	1	1	1
NC_009656.1	1204501	1204829	GTTCACTGCCGTATAGGCAGCTAAGAAA	1	1	1
NC_009656.1	2886935	2887203	GTTCACTGCCGTATAGGCAGCTAAGAAA	1	1	1
NC_009665.1	3860833	3865827	GTTCACCGCCGCACAGGCGGCTTAGAAA	1	1	1
NC_009674.1	2126031	2126386	GTTTTATCTGAACGTAGTGGGATATAAAG	1	1	1
NC_009674.1	2135666	2136222	GTTTTATCTGAACGTAGTGGGATATAAAG	1	1	1
NC_009697.1	2230709	2231069	GTTGAACATTAACATGAGATGTATTTAAAT	1	1	0
NC_009706.1	2367160	2367910	GTTGAACCTTAACAAGGATTGTATTTAAAT	1	1	1
NC_009706.1	2822947	2823766	ATTTAAATACAATCCTTGTTAAAGTTCAAC	1	1	1
NC_009706.1	2825194	2825616	GTTGAACTTTAACAAGGATTGTATTTAAAT	1	1	1
NC_009706.1	2835145	2836692	GTTGAATCTTAACAAGAATTGTATTTAAAT	1	1	1
NC_009707.1	1654298	1654664	GTTTTAGTCCCTTTTTAAATTTCTTTATGGTAAAAT	1	1	1
NC_009708.1	1786721	1788194	GTTCACTGCCGCACAGGCAGCTTAGAAA	1	1	1
NC_009708.1	2726751	2728339	GTTCACTGCCGCACAGGCAGCTTAGAAA	1	1	1
NC_009714.1	350604	355313	ATTTTGCTATAACAAATTTTGTATTGAAAT	1	1	1
NC_009715.2	870982	871543	ATTAAAGATCATTCCGTTGGAATTTGAAAC	1	1	1
NC_009718.1	1019473	1031295	GCTTTTAGCATACCTATTAGGGATTGAAAC	1	1	1
NC_009718.1	1506355	1507354	GTTTTAGAAGTGACTATGAGGGATGGAAAC	1	1	1
NC_009719.1	101247	104453	GCTGCGGATTGCGGCCGTCTCTCGATTTGCTACTCT	1	1	1
NC_009767.1	1975555	1984893	ATTTCCGAATTTTCGGCTCGCAGAAGAGCACTGAAAC	1	1	1
NC_009767.1	2544138	2549948	GTGGAAAAACCCCAAATCCCCGCCAGGGGATTGAAAC	1	1	1
NC_009767.1	3447454	3453072	AAAAAAACAAAAGCCCCGCCATGAAGGGGATTGAAAC	1	1	1
NC_009767.1	4297314	4312796	TTTCCGATTTTTCGGCTCGCAGAAGAGCACTGAAAT	1	1	1
NC_009776.1	89012	89370	GTGGAGTCTCAAGAGAGGATAGAAAG	1	1	1
NC_009776.1	955649	957105	GATTAAACGAAAGAGAACTGCAAG	1	1	1
NC_009776.1	1009879	1010308	CTTTCTATCCTCTTTTGAGACTTCAC	1	1	1
NC_009778.1	2777861	2779721	GTGTTCCCCGCGCGAGCGGGGATAAACCG	1	1	1
NC_009778.1	2805938	2807614	CTGTTCCCCGCGCGAGCGGGGATAAACCG	1	1	1
NC_009778.1	3130762	3131512	GTTCACTGCCGTACAGGCAGCTTAGAAA	1	1	1
NC_009785.1	1422478	1424233	GTTTTTGTACTCTCAAGATTTAAGTAACTGTACAAC	1	1	1
NC_009792.1	2033031	2033240	GTTCACTGCCGTACAGGCAGCTTAGAAA	1	1	1
NC_009800.1	985984	986187	GTTCACTGCCGTACAGGCAGCTTAGAAA	1	1	1
NC_009800.1	2895058	2895697	GAGTTCCCCGCGCCAGCGGGGATAAACCG	1	1	1
NC_009800.1	2920653	2921840	GAGTTCCCCGCGCCTGCGGGGATAAACCG	1	1	1
NC_009801.1	975103	975251	GTTCACTGCCGTACAGGCAGCTTAGAAA	0	0	0
NC_009801.1	3056470	3057232	GTGTTCCCCGCGCCAGCGGGGATAAACCG	1	1	1
NC_009801.1	3082931	3084485	GTGTTCCCCGCGCCAGCGGGGATAAACCG	1	1	1
NC_009828.1	205528	208416	GTTTCCATCCCTCTAAGGTTCGATTGAAAC	1	1	1
NC_009828.1	1131044	1134585	GTTTCCATCCCTCTAAGGTTCGATTGAAAC	1	1	1
NC_009839.1	1440717	1441216	GTTTTAGTCCCTTTTTAAATTTCTTTATGGTAAAAT	1	1	1
NC_009921.1	1674520	1676263	GTCGCTGATCATCCCTGGAGGGATCGCAAC	1	1	1
NC_009921.1	1686503	1689513	GTTGCGATCCCTCCAGGGATGATCAGCGAC	1	1	1
NC_009943.1	860153	861366	GAAGGAAGAGACCCGCTGTTAGAGGGGATTGCGAC	1	1	1
NC_009943.1	3590108	3592584	ATGTTCCCCACACGTGTGGGGATGAACCG	1	1	1
NC_009952.1	396424	397645	GTTGCGGCTGGACCCCGAATTCTGAACAGCTAAACT	1	1	1
NC_009952.1	3390219	3392260	GGCTCCCCCGCCCCCGCGGGGATAGACCC	1	1	1
NC_009953.1	2266659	2268214	GTCCTCCCCACGCACGTGGGGGTGCTCCG	1	1	1
NC_009953.1	2277289	2277745	GTCCTCCCCACGCACGTGGGGGTGCTCCG	1	1	1
NC_009953.1	2394435	2395807	CTGTTCCCCGCGCAGGCGGGGGTGATCC	1	1	1
NC_009953.1	2935990	2937301	CTGCTCCCCGCGCATGCGGGGGTGATCCC	1	1	1
NC_009953.1	2939492	2940920	CTGCTCCCCGCGCATGCGGGGGTGATCC	1	1	1
NC_009953.1	5064111	5066458	CCGCAACGGAGACCGACCGCGTTGGGTCGGTGAAGG	1	1	1
NC_009953.1	5587840	5588356	CTGTTCCCCGCACACGCGGGGGTGATCC	1	1	1
NC_009972.1	1533013	1533641	CTTAGAATGGACACAATCCTCTGGCGGGGATTAAAAC	1	1	1
NC_009972.1	1607487	1608587	ATTCGAAAGACCTGAATCCTCTCTGGGGGATTAAAAC	1	1	1
NC_009972.1	2842559	2851606	GTTCCATAAATAAAGAATCCCTACAAGGGATTAAAAC	1	1	1
NC_009972.1	3042778	3043474	GTTTTAATCCCCTCTTCCTCGGGGCGTTGATTGAAAT	1	1	1
NC_009972.1	3120374	3120708	GTTTTAATCCCCGCTTCCTCGGGGCGTTGATTGAAAT	1	1	1
NC_009973.1	102032	109411	GTTTCAGTATCCTCTAATCGGATCGAGTAATTGAAAT	1	1	1
NC_009973.1	134011	135606	GTAAGAATCATCGCCCCGACGAAGAGGGGTTTAAAAC	1	1	1
NC_009997.1	3981830	3984903	GTTCACCGCCGCACAGGCGGCTTAGAAA	1	1	1
NC_010002.1	1355470	1358980	GTTCGCTGCCGCGTAGGCAGCTCAGAAA	1	1	1
NC_010003.1	2069951	2070246	CTTTTTATCCTACCTATGAGGAATGGAAAC	1	1	1
NC_010003.1	2082391	2085415	CTTTTTATCCTACCTATGAGGAATGGAAAC	1	1	1
NC_010080.1	1587511	1589021	GTCGCACTCCTTGTGAGTGCGTGGATTGAAAT	1	1	1
NC_010102.1	3050805	3051138	GTGTTCCCCGCGCCAGCGGGGATAAACCG	1	1	1
NC_010120.1	400740	401370	GTTGTAGCTCCCTTTCTCATTTCGCAGTGCTACAAT	1	1	1
NC_010125.1	62935	64900	GTCGCTCCCTGTGCGGGAGCGTGGATTGAAAC	1	1	1
NC_010125.1	2181482	2182178	AGCCTACCATCGGCAAATCGGTAGGGAAACCACGGC	1	1	1
NC_010125.1	2253746	2255117	GTGTTCCCCGCACGTGCGGGGATGAACCG	1	1	1
NC_010159.1	1783634	1783899	GTTCACTGCCGCACAGGCAGCTTAGAAA	1	1	1
NC_010162.1	388616	390423	CTCTCCGCCGCTGAAAGGCGGCGGCCCCATTGAAGC	1	1	1
NC_010162.1	7332113	7334595	CTCTCCGCCGCTGAAAGGCGGCGGCCCCATTGAAGC	1	1	1
NC_010162.1	7335521	7337236	CTCTCCGCCGCTGAAAGGCGGCGGCCCCATTGAAGC	1	1	1
NC_010162.1	8022139	8022791	CCCGAACGGGACATGCCTGCTCAAAGGGCATTGAAAC	1	1	1
NC_010162.1	12787348	12793801	GCGATCCCCGCCGTGATGCCGGAAGGCGTTGAGCAC	1	1	1
NC_010175.1	709528	731165	CTTCAAAAAACCAAAATCCCCGCGAGGGGATTGAAA	1	1	0
NC_010175.1	3962639	3975982	CTTTCAACAATTTCGGCTCACGGTAGAGCACTGAAAC	1	1	0
NC_010175.1	4533814	4540011	CAGCAGAGCATTGCCCCGCAATGAAGGGGTTTGAAAC	1	1	0
NC_010278.1	236955	239026	CTTCACTGCCGTATAGGCAGCTTAGAAA	1	1	1
NC_010296.1	2814769	2824598	GTTCCAATTAATCTTAAACCCTATTAGGGATTGAAAC	1	1	1
NC_010296.1	2826228	2829167	GTTCCAATTAATCTTAAACCCTATTAGGGATTGAAAC	1	1	1
NC_010320.1	764967	765329	GTTTTTAGCTTACCTATAAGGGATTGAAAC	1	1	1
NC_010320.1	2340470	2341104	GTTTTTAGCCTACCTATAAGGAATTGAAAC	1	1	1
NC_010320.1	2342801	2346873	GTTTTTAGCCTACCTATAAGGAATTGAAAC	1	1	1
NC_010320.1	2348568	2363083	GTTTTTAGCCTACCTATAAGGAATTGAAAC	1	1	1
NC_010321.1	121655	124827	GTTTTTAGCCTACCTATAAGGAATTGAAAC	1	1	1
NC_010321.1	126525	127960	GTTTTTAGCCTACCTATAAGGAATTGAAAC	1	1	1
NC_010321.1	131313	134423	GTTTTTAGCCTACCTATAAGGAATTGAAAC	1	1	1
NC_010321.1	134784	135545	GTTTTTAGCCTACCTATAAGGAATTGAAAC	1	1	1
NC_010321.1	137241	138070	GTTTTTAGCCTACCTATAAGGAATTGAAAC	1	1	1
NC_010321.1	139765	141396	GTTTTTAGCCTACCTATAAGGAATTGAAAC	1	1	1
NC_010321.1	962976	964208	GTTTTTAGCCTACCTATAAGGAATTGAAAC	1	1	1
NC_010337.2	269927	271233	GTTTCACTGGATGACCCGCTATGTAGGGGATTGAAAG	1	1	1
NC_010337.2	602509	603597	ATGTTCCCCGCGTGCGCGGGGGTGTACCG	1	1	1
NC_010376.1	79845	80807	GTTTGAGAATGATGTAATTTCATATAGGTATTAAAC	1	1	1
NC_010410.1	1066098	1069667	GTTCATGGCGGCATACGCCATTTAGAAA	1	1	1
NC_010424.1	1355523	1359325	GTTTCAGCGACCGACCCGACGAAAAGGGGACTGAAAG	1	1	1
NC_010424.1	1898301	1900896	GTTTCCAGCCTACCTACGAGGGATTGAAAC	1	1	1
NC_010424.1	1902591	1904413	GTTTCCAGCCTACCTACGAGGGATTGAAAC	1	1	1
NC_010424.1	1906154	1912125	GTTTCCAGCCTACCTACGAGGGATTGAAAC	1	1	1
NC_010465.1	1821347	1824139	GTTCACTGCCGCACAGGCAGCTTAGAAA	1	1	1
NC_010465.1	2756276	2758105	GTTCACTGCCGCACAGGTAGCTTAGAAA	1	1	1
NC_010468.1	1016299	1017128	GAGTTCCCCGCGCCAGCGGGGATAAACCG	1	1	1
NC_010468.1	1018443	1019387	GAGTTCCCCGCGCCAGCGGGGATAAACCG	1	1	1
NC_010468.1	1044936	1046185	GAGTTCCCCGCGCCAGCGGGGATAAACCG	1	1	1
NC_010468.1	2984515	2984718	GTTCACTGCCGTACAGGCAGCTTAGAAA	1	1	1
NC_010473.1	2968265	2969028	GAGTTCCCCGCGCCAGCGGGGATAAACCG	1	1	1
NC_010473.1	2994577	2994972	GTGTTCCCCGCGCCAGCGGGGATAAACCG	1	1	1
NC_010475.1	1864677	1865653	GTGTCCAAACCATTGATGCCGTAAGGCGTTGAGCAC	1	1	1
NC_010480.1	54528	61300	GTTTCCAATCTATTTGCTTCTCAGGTGAAGAGAAAC	1	1	1
NC_010482.1	433485	433637	GTCTCGATGAAAAGAGGATTGAAAG	0	1	1
NC_010482.1	444085	451682	GTCTCGATGAAAAGAGGATTGAAAG	1	1	1
NC_010483.1	544183	545205	GTTTCCATACCTCTAAGGAAGTATTGAAAC	1	1	1
NC_010483.1	557367	559007	GTTTCCATACCTCTAAGGAACTATTGAAAC	1	1	1
NC_010483.1	590886	591316	GTTTCCATACCTCTAAGGAACTATTGAAAC	1	1	1
NC_010483.1	974477	976310	GTTTCCATACCTCTAAGGAAGTATTGAAAC	1	1	1
NC_010483.1	1062015	1064106	GTTTCCATACCTCTAAGGAACTATTGAAAC	1	1	1
NC_010483.1	1223301	1224263	GTTTCCATACCTCTAAGGAAGTATTGAAAC	1	1	1
NC_010483.1	1335694	1336250	GTTTCCATACCTCTAAGGAATTATTGAAAC	1	1	1
NC_010498.1	2950900	2952210	GTGTTCCCTGCGCCAGCGGGGATAAACCG	1	1	1
NC_010511.1	1943788	1944212	ATCGCCCCCTCGCGGGGGCGCGGATTGAAAC	1	1	1
NC_010511.1	2625133	2625690	ATCGCCCCCTCGCGGGGGCGCGGATTGAAAC	1	1	1
NC_010511.1	6319863	6320978	GTTCACCCCCCTCACGGGGGTGCGGATTGAAAC	1	1	1
NC_010524.1	1231964	1236876	GTCGCTCGCCGGGAAACTGGCGGGCGTGGATTGAAAC	1	1	1
NC_010525.1	511830	513710	CCAGAAATCAAAAGATAGTAGAAAC	1	1	0
NC_010525.1	526375	526771	CCAGAAATCAAAAGATAGTAGAAAC	1	1	0
NC_010525.1	530592	531455	CCAGAAATCAAAAGATAGTAGAAAC	1	1	0
NC_010525.1	849844	851760	CCAGAAATCAAAAGATAGTAGAAAC	1	1	0
NC_010525.1	856227	857472	GAATCTCAAGTTGAGGATTGAAAG	1	1	0
NC_010525.1	883097	885731	GATTCTCAGATAGAGATTTGAAGG	1	1	0
NC_010525.1	994025	995069	CCAGAAATCAAAAGATAGTAGAAAC	1	1	0
NC_010525.1	1017598	1019143	GAATCTCAAGTTGAGGATTGAAAG	1	1	0
NC_010525.1	1030506	1032171	GAATCTCAAAGAGAGGATTGAAAG	1	1	0
NC_010525.1	1035988	1038487	GAATCTCAAAGTGAGGATTGAAAG	1	1	0
NC_010545.1	2288014	2292427	GTGCTCCCCGCGCCAGCGGGGATGAGCC	1	1	1
NC_010546.1	809864	810665	GTTTCCATTCAACTAAGTTCTCTTATAAAAAGAGAG	1	1	1
NC_010546.1	1203544	1203864	ATGGCCTAACCTTTGATGCCGTAAGGCGTTGATCAC	1	1	1
NC_010546.1	3921434	3921611	GTCACAATCTATTTTGGTTAATGAGATGGATTGAAAG	0	1	0
NC_010556.1	173195	174214	GTCGCACTCCTCGTGAGTGCGTGGATTGAAAT	1	1	1
NC_010572.1	4137471	4138538	GTGGTCCCCGCGCGTGCGGGGGTGTTCCC	1	1	1
NC_010572.1	4141681	4142748	GTGGTCCCCGCGCGTGCGGGGGTGTTCCC	1	1	1
NC_010572.1	4152730	4154040	GGGAACAACCCCGCACGCGCGGGGACCAC	1	1	1
NC_010610.1	816914	818164	GTATTCCCCATGTATGTGGGGGTGATCCT	1	1	1
NC_010610.1	819535	820968	GTATTCCCCATGTATGTGGGGGTGATCCT	1	1	1
NC_010610.1	1393562	1393734	GTCGCACTCCTTCGCGGGGGTGCGTGGATTGAAAT	0	1	1
NC_010628.1	1228880	1229487	ATTGCAATTTATCAAAATCCCTATTAGGGATTGAAAC	1	1	1
NC_010628.1	1601611	1605869	ATTGCAATTTCTCAAAATCCCTATTAGGGATTGAAAC	1	1	1
NC_010628.1	3338173	3341198	ATTGCAATTCATCAAAATCCCTATCAGGGATTGAAAC	1	1	1
NC_010628.1	6982737	6983555	GTGGCAACAACCCTCCAGGTACTGGGTGGGTTGAAAG	1	1	1
NC_010628.1	7769881	7771304	ATTGCAATTCATCAAAATCCCTATTAGGGATTGAAAC	1	1	1
NC_010634.1	1890510	1891262	GTTCACTGCCGCACAGGCAGCTTAGAAA	1	1	1
NC_010634.1	2882840	2883349	GTTCACTGCCGCACAGGCAGCTTAGAAA	1	1	1
NC_010644.1	266140	267033	ATTCTATAAAATCAATTCTCGGAGGGCAACCCTAAC	1	1	1
NC_010655.1	2438206	2438966	GTTTTGCCTTGAATCCAAAATAAGGCACAGTACAAC	1	1	1
NC_010655.1	2507589	2507824	GTCGCACTCCGCAAGGAGTGCGTGGATTGAAA	0	1	1
NC_010694.1	934259	935309	GTTCACTGCCGCACAGGCAGCTTAGAAA	1	1	1
NC_010694.1	946115	947584	GTTCACTGCCGTACAGGCAGCTTAGAAG	1	1	1
NC_010717.2	4539667	4544827	GTCGCGTCCTCACGGGCGCGTGGATTGAAAC	1	1	1
NC_010729.1	1410011	1410840	GTTGGGAATACCCTTAGTTAGAAGGGTGGAGACAAC	1	1	1
NC_010729.1	1813219	1813519	GTTGTGTGTACCCTTCGAATAGAGGGTAGATCCAAC	1	1	1
NC_010729.1	2181484	2189364	GTTTTAATTCCTGTATGGTGCAATTGAAAT	1	1	1
NC_010730.1	26162	27615	GTTACATCTGAACCGTGTGGGTTATAAAG	1	1	1
NC_010730.1	693082	694224	GTTACATCTGAACCGTGTGGGTTATAAA	1	1	1
NC_010803.1	499776	508013	CTTATAATTGCACCAATATGGAATTGAAAC	1	1	1
NC_010803.1	1009935	1011875	CTTTATATCTAATTGCACTCATTGAGGATTGAAAC	1	1	1
NC_010803.1	1015192	1016907	CTTTATATCTAATTGCACTCATTGAGGATTGAAAC	1	1	1
NC_010814.1	2638386	2641466	CCGTTCCCCGCACCCGCGGGGATGAACCG	1	1	1
NC_010816.1	2262845	2265579	CAAGCTTATCAAGAAGGGTGAATGCTAATTCCCAGC	1	1	1
NC_010831.1	1353854	1354413	GTAGGAAGACCCGATTAGCTACAGGGGATTGAGAC	1	1	1
NC_010831.1	1363799	1364370	GTAGATGAAGACCCGCTTGGATAAAGGGGATTGAGAC	1	1	1
NC_010831.1	2342646	2345419	GAAACACCCCCACGCCTGTGGGGAAGAC	1	1	1
NC_010831.1	2492268	2492696	ATCTAATCGCACTCATGGAGAATTGAAAC	1	1	1
NC_010939.1	243046	244813	CTTCACTGCCGTATAGGCAGCTTAGAAA	1	1	1
NC_010995.1	2797478	2802279	GTCGCGCTCTTCGCGAGCGCGTGGATTGAAAC	1	1	1
NC_010999.1	2327048	2328470	GCTCTTGAACTGATTGATTCGACATCTACCTGAGAC	1	1	1
NC_011025.1	539513	541786	ACTTTTGGACTGTACAATTTTTATATAGAGTAAAG	1	1	1
NC_011026.1	2683900	2694523	CATCTAATTGCACCAATGTGGAATTGAAAC	1	1	1
NC_011026.1	2813147	2819596	CATCTAATTGCACCAATGTGGAATTGAAAC	1	1	1
NC_011027.1	87154	88367	GTCGCAATACGCTAAAGCGTGCAATGAAATGAAAT	1	1	1
NC_011059.1	1536022	1538309	GTCTTCCCCACAGGCGTGGGGGTGTTTC	1	1	1
NC_011059.1	2174895	2175530	GTGTAGGAAGACCCGATTGAGTAAGGGGGATTGAGAC	1	1	1
NC_011059.1	2177295	2177691	GTTTGAAGACCCGATTAGCTACAGGGGATTGCGAC	1	1	1
NC_011059.1	2189181	2189644	GTAGATGAAGACCCGCTTGGATAAAGGGGATTGAGAC	1	1	1
NC_011060.1	1762054	1768383	GTCGCGCCCCCTGCGGGCGCGTGGATTGAAAC	1	1	1
NC_011060.1	2544259	2547300	CATCATATCTTATTGCACGCATAGCGGATTGAAAC	1	1	1
NC_011080.1	3054858	3056474	GTGTTCCCCGCGCCAGCGGGGATAAACCG	1	1	1
NC_011080.1	3073143	3074329	GTGTTCCCCGCGCCAGCGGGGATAAACCG	1	1	1
NC_011083.1	3051216	3052880	GTGTTCCCCGCGCCAGCGGGGATAAACCG	1	1	1
NC_011083.1	3069138	3070264	GTGTTCCCCGCGCCAGCGGGGATAAACCG	1	1	1
NC_011094.1	2981948	2982710	GTGTTCCCCGCGCCAGCGGGGATAAACCG	1	1	1
NC_011094.1	2999470	3000535	GTATTCCCCGCGCCAGCGGGGATAAACCG	1	1	1
NC_011126.1	1037710	1039666	GTTTTGTTTGTACCTATAGGGGATTGAAAC	1	1	1
NC_011134.1	581380	582011	GTCTCGCCCCATACGGGCGAGTGGATTGAAAT	1	1	1
NC_011134.1	1366028	1367187	GTTTTAGAGTTATGCTGTATTGAATGGTTCCAAAAC	1	1	1
NC_011138.3	3208645	3212030	GTGTTCCCCGTGCCCACGGGGATGAACCG	1	1	1
NC_011145.1	892798	896867	GGCTTCCCCGCGTGCGCGGGGATCGACCC	1	1	1
NC_011145.1	899036	899859	GGCTTCCCCGCGTGCGCGGGGATCGACCC	1	1	1
NC_011147.1	2885104	2885561	GTGTTCCCCGCGCCAGCGGGGATAAACCG	1	1	1
NC_011147.1	2902112	2902323	GTGTTCCCCGCGCCAGCGGGGATAAACCG	1	1	1
NC_011149.1	2988104	2989232	GTGTTCCCCGCGCCAGCGGGGATAAACCG	1	1	1
NC_011149.1	3005518	3006034	GTGTTCCCCGCGCCAGCGGGGATAAACCG	1	1	1
NC_011205.1	3121101	3121252	GTGTTCCCCGCGCCAGCGGGGATAAACCG	0	0	0
NC_011205.1	3137409	3137743	GTGTTCCCCGCGCCAGCGGGGATAAACTG	1	1	0
NC_011274.1	2952175	2952326	GTGTTCCCCGCGCCAGCGGGGATAAACCG	0	1	0
NC_011274.1	2968478	2969118	GTGTTCCCCGCGCCAGCGGGGATAAACCG	1	1	1
NC_011294.1	2961369	2961887	GTGTTCCCCGCGCCAGCGGGGATAAACCG	1	1	1
NC_011294.1	2978038	2978678	GTGTTCCCCGCGCCAGCGGGGATAAACCG	1	1	1
NC_011295.1	1263870	1264967	GTTTCTAGCTTACCTACAAGGGATTGAAAC	1	1	1
NC_011296.1	632030	633919	GTAGGAAACAAGACCTCATTTAAAAGGGATTGCGAC	1	1	0
NC_011296.1	1074817	1076910	GTTTTGAGCCTACCTATGAGGAATTGAAAC	1	0	0
NC_011296.1	1929305	1937223	GTTTCATCTGAACCATGTGGGATATAAAG	1	0	0
NC_011297.1	46252	50337	GTTTGTAGCGTGCCTATAAGGGATTGAAAC	1	1	1
NC_011297.1	71018	73144	GTTTGATCTGAACTATGTGGGATTTAAAC	1	1	1
NC_011297.1	178426	182926	GTTTGTAGCGTGCCTATAAGGGATTGAAAC	1	1	1
NC_011353.1	3702620	3702832	GTGTTCCCCGCGCCAGCGGGGATAAACCG	1	1	1
NC_011365.1	388303	388603	AGCCTACCATCGGCAAATCGGTAGGGAAACCACGGC	1	1	1
NC_011365.1	460171	461969	GTGTTCCCCGCACGTGCGGGGATGAACCG	1	1	1
NC_011365.1	1814792	1817999	GTCGCTCCCTGTGCGGGAGCGTGGATTGAAAC	1	1	1
NC_011365.1	1819355	1820113	GTCGCTCCCTGTGCGGGAGCGTGGATTGAAAC	1	1	1
NC_011375.1	827278	827580	GTTTTAGAGCTATGCTGTTTTGAATGGTCCCAAAAC	1	1	1
NC_011375.1	1201584	1201949	GTCTCACCCTTCATGGGTGAGTGGATTGAAAT	1	1	1
NC_011415.1	3115020	3116391	GTGTTCCCCGCGCCAGCGGGGATAAACCG	1	1	1
NC_011415.1	3142093	3143342	GAGTTCCCCGCGCCAGCGGGGATAAACCG	1	1	1
NC_011420.2	1984942	1985801	CTTCCTCGGCCCCTCGGGCCGAGGCCTCATTGAAGC	1	1	1
NC_011420.2	3012114	3015058	CTTTCCCCGGCAGAAATGCCGGGGCCTCATTGAAGC	1	1	1
NC_011420.2	3431849	3432978	CTTTCCCCTGCATGTGCAGGGATGAACCC	1	1	1
NC_011420.2	3435440	3436872	GTCGCCCCTGCCCCCGCAGGGATGAACCC	1	1	1
NC_011420.2	3607001	3609078	CCGCAGCCCTCTCCCCGCTACCGAGGGGACTGAAAC	1	1	1
NC_011529.1	294114	295761	GTTGCAATAAGACTCTAGGAGAATTGAAAC	1	1	1
NC_011529.1	728608	730179	GTTTCAATAAGACTCTAAGAGAATTGAAAG	1	1	1
NC_011529.1	818816	819904	GTTCCAGTAGGACAGAATTGTGTGGAAAG	1	1	1
NC_011529.1	994457	997977	GTTGCAATAAGACTCTAAGAGAATTGAAAC	1	1	1
NC_011567.1	293823	293988	GTTTGTATCGTACCTATGAGGAATTGAAAC	0	1	0
NC_011567.1	804177	809819	GTTTTATCTGAACGTAGTGGGATGTAAAG	1	1	1
NC_011567.1	812915	816908	GTTTTATCTGAACGTAGTGGGATGTAAAG	1	1	1
NC_011586.1	2988161	2991310	GTTCATGGCGGCATACGCCATTTAGAAA	1	1	1
NC_011595.1	1068202	1070931	GTTCATGGCGGCATACGCCATTTAGAAA	1	1	1
NC_011653.1	309784	311881	GTTTAGAATCTACCTATGAGGAATGAAAAC	1	1	1
NC_011653.1	326883	329289	GTTTTCATTCCTCATAGGTAGATTCTAAAC	1	1	1
NC_011653.1	368612	371820	GTTTAGAATCTACCTATGAGGAATGAAAAC	1	1	1
NC_011653.1	499002	501658	GTTTAGAATCTACCTATGAGGAATGAAAAC	1	1	1
NC_011653.1	752131	754424	GTTTTCATTCCTCATAGGTAGATTCTAAAC	1	1	1
NC_011653.1	763252	763827	GTTTTCATTCCTCATAGGTAGATTCTAAAC	1	1	1
NC_011653.1	884384	885815	GTTTGTACCTTACCTTGCAGGAATTGAAAT	1	1	1
NC_011653.1	1182889	1184388	GTTTGTACCTTACCTTGTAGGAATTGAAAC	1	1	1
NC_011653.1	1260669	1262687	GTTTTTAGCATACCTATTAGGGATTGAAAC	1	1	1
NC_011653.1	1332271	1333054	GTTTAGAATCTACCTATGAGGAATGAAAAC	1	1	1
NC_011653.1	1959888	1963519	GTTTGTACCTTACCTTGTAGGAATTGAAAT	1	1	1
NC_011660.1	2094576	2096359	GTTTTAACTACTTATTATGAAATGTAAAT	1	1	1
NC_011660.1	2111972	2112390	GTTTTAGTTACTTAATGTGAAATGTAAAT	1	1	1
NC_011661.1	470870	474425	GTTTGTAGCGTACCTATAAGGGATTGAAAC	1	1	0
NC_011661.1	615153	617312	GTTTGTAGCGTACCTATAAGGGATTGAAAC	1	1	0
NC_011662.2	2518071	2520907	GGTTCCCCCGCGTCCGCGGGGATAGGCCC	1	1	1
NC_011726.1	514094	514712	GTTTCTTTTTAATGAATCCTAGTAATGGGATTGAAAC	1	1	1
NC_011726.1	604771	604962	AGTTAAAATAAGCAATAATCCCTATGAGGGATTGAAAC	0	1	0
NC_011726.1	911959	913023	GTTTCTTATTAATGAATCCTAGTAATGGGATTGAAAC	1	1	1
NC_011726.1	3103986	3104241	GTTTCATACAGGTTTTTGACCTCCCATTGATTGAAAG	1	1	1
NC_011726.1	4328521	4331329	GTTTCTTATTAATGAATCCTAGCAATGGGATTGAAAC	1	1	1
NC_011729.1	873560	874249	CCCTACCTATTGGGTAGAATAGGAATTGTTGGAAAC	1	1	1
NC_011729.1	884071	885275	CCCTACCTATTGGGTTGAATAGGACTTGTTGGAAAC	1	1	1
NC_011729.1	1894683	1904401	CTTTCTATTTAATGAATCCTGGTAACGGGATTGAAAC	1	1	1
NC_011729.1	2726175	2729812	GTATTCCCCATGCTTGTGGGGGTGAACCG	1	1	1
NC_011729.1	2841764	2844497	CTTTCTATTTAATGAATCCTGGCAACGGGATTGAAAC	1	1	1
NC_011729.1	3575124	3575743	GTTACAATTAAAATGAATCCCTATTAGGGATTGAAAC	1	1	1
NC_011729.1	3796369	3797433	CCCTACCTATTGGGTTGAATAGGACTTGTTGGAAAC	1	1	1
NC_011729.1	4019765	4021256	CCCTACCTATTGGGTTGAATAGGAATTGTTGGAAAC	1	1	1
NC_011729.1	5095710	5096252	CTTTTTAATTAATGAATCCTGGCAACGGGATTGAAAC	1	1	1
NC_011737.1	168133	169238	CTACTTTAACCTTTGATGCCGAAAGGCGTTGATCAC	1	1	1
NC_011738.1	262869	263199	CCCTACCTATTGGGTTAAATAGGAATAGTTGGAAAC	1	1	1
NC_011740.1	311193	312198	GAGTTCCCCGCGCCAGCGGGGATAAACCG	1	1	1
NC_011740.1	326990	328179	GAGTTCCCCGCGCCAGCGGGGATAAACCG	1	1	1
NC_011741.1	2926711	2927776	GTGTTCCCCGCGCCAGCGGGGATAAACCG	1	1	1
NC_011741.1	2953475	2954785	GTGTTCCCCGCGCCAGCGGGGATAAACCG	1	1	1
NC_011748.1	3120001	3120945	GAGTTCCCCGCGCCAGCGGGGATAAACCG	1	1	1
NC_011750.1	2331419	2331665	GTTCACTGCCGTACAGGCAGCTTAGAAA	0	0	0
NC_011766.1	752212	758013	GAATACAATAGAAAGAATTGAAAG	1	1	1
NC_011766.1	768270	768817	GAAGCAATAATGAAGAATTGAAAG	1	1	1
NC_011768.1	6093236	6097299	GTCTTCCCCACGCCCGTGGGGGTGTTTC	1	1	1
NC_011769.1	2444693	2448151	GTCGCCCCTCACGCGGGGGCGTGGATAGAAAC	1	1	1
NC_011770.1	1571726	1572596	GTTCACTGCCGTACAGGCAGCTAAGAAA	1	1	1
NC_011830.1	2346028	2349230	GTCACTCCTCGTATGAGGAGTGTGGATTGAAAT	1	1	1
NC_011830.1	2361841	2365780	GTCGAGGCCTCTACGAGGCTCGAGGGTTGAAAT	1	1	1
NC_011830.1	4165529	4166022	GTTGTTAGCTTACCTATAAGGGATTGAAAC	1	1	1
NC_011830.1	4172990	4174144	GTTGTTAGCTTACCTATGAGGGATTGAAAC	1	1	1
NC_011830.1	4179281	4183305	GTTGTTAGCTTACCTATGAGGAATTGAAAC	1	1	1
NC_011831.1	688003	700643	GTTTCAGTGCTCTACCGTGAGCCGAAAGTATTGAAAG	1	1	1
NC_011831.1	4194733	4201806	CTTCAAAACACCAAAATCCCCGTGAGGGGATTGAAAC	1	1	1
NC_011832.1	1642414	1649036	GAGTTCCCCACAAGCGTGGGGATGAACCG	1	1	1
NC_011835.1	642758	644163	ATCTCCGAAGTCTCGGCTTCGGAGCTTCATTGAGGG	1	1	1
NC_011837.1	2298662	2299413	GTTGAACCTTAACAAGGATTGTATTTAAAT	1	1	1
NC_011837.1	2754450	2755269	ATTTAAATACAATCCTTGTTAAAGTTCAAC	1	1	1
NC_011837.1	2756697	2757119	GTTGAACTTTAACAAGGATTGTATTTAAAT	1	1	1
NC_011837.1	2766648	2768195	GTTGAATCTTAACAAGAATTGTATTTAAAT	1	1	1
NC_011880.1	48240	54634	GTCCCTACTTGTTAGGGAAATCAATTGAATGGAAAC	1	1	1
NC_011883.1	1083779	1085580	GTGTTCCCCACGGGCGTGGGGATGAACCG	1	1	1
NC_011884.1	2421822	2425596	GTTTCCAAGCCTGAATCCCGGTCTACGGGACTGAAAC	1	1	1
NC_011884.1	4118395	4123556	CGGCTCACCCCCACAGGTATGGGGACAAC	1	1	1
NC_011891.1	883709	886605	GGGTCGATCCCCGCGCACGCGGGGAAGCC	1	1	1
NC_011891.1	888746	892492	GGCTTCCCCGCGTGCGCGGGGATCGACCC	1	1	1
NC_011894.1	623360	623960	GTCGCAGTGGGCGCCAGATCCTGAGCGCGTTGGCAC	1	1	1
NC_011894.1	862970	863721	GTCGCCCCCTCACGGGGGCGCGGATTGAAAC	1	1	1
NC_011894.1	5490281	5494276	GTGTCCCCCGCGGATGCGGGGATGATCCG	1	1	1
NC_011894.1	6088406	6089164	GTCGCCCTCTCACGGGGGCGCGGATTGAAAC	1	1	1
NC_011898.1	1800644	1801013	GTCGCTCCTCTCGTAGGAGCGTGGATTGAAAT	1	1	1
NC_011898.1	1802338	1802843	GTCGCTCCTCTCGTAGGAGCGTGGATTGAAAT	1	1	1
NC_011898.1	3652357	3652924	ATTATAGCATATCGGAGCCTGAATTGGAGCTATAAC	1	1	1
NC_011899.1	1621711	1623281	GATTAATTGATACATCCAGCATAAGAAGGATTGAAAC	1	1	1
NC_011901.1	1919871	1920474	GTCCCTACCCGGGAAGCCGTTAAGGCTGTTGAAACC	1	1	1
NC_011901.1	2573692	2578231	GCTTCAATGAGGCCGCGGCTAAATGCCGCGGATGAC	1	1	1
NC_011959.1	31267	36270	GTTTCGACAGTACCTATGAGGGCTTGAAAC	1	1	1
NC_011963.1	1994975	1996938	GTCGCCCCTCACGCGGGGGCGTGGATCGAAAC	1	1	1
NC_011978.1	75117	75483	GTTTCCATACCTCTAAGGAAGGATTGAAAC	1	1	1
NC_011978.1	271825	272187	GTTTCCATACCTCTAAGGAAGTATTGAAAC	1	1	1
NC_011978.1	311328	311757	GTTTCCATACCTCAAAGGAAGTATTGAAAC	1	1	1
NC_011978.1	704816	705245	GTTTCCATACCTCTAAGGAAGTATTGAAAC	1	1	1
NC_011978.1	713422	715293	GTTTTTATCTTCCTAAGAGGAATATGAAC	1	1	1
NC_011978.1	961163	961393	GTTTCCATACCTCTAAGGAAGTATTGAAAC	1	1	0
NC_011978.1	1152061	1152422	GTTTCCATACCTCAAAGGAAGTATTGAAAC	1	1	1
NC_011979.1	3765798	3767700	GTAGCGCCCGTCTGTAAAGGCGGGCGAGGATTGAAAC	1	1	1
NC_011992.1	61495	62455	AGTGTAGCTATCCGGGGTGAGAGAGGGAGCTACAAC	1	1	1
NC_011993.1	877323	877893	GTTCACTGCCGTACAGGCAGCTTAGAAA	1	1	1
NC_011993.1	886950	888300	GTTCACTGCCGTACAGGCAGCTTAGAAA	1	1	1
NC_012030.1	67425	76154	GCTTCAAACCCACGAGGGGTTCGGCTGAAAG	1	1	1
NC_012030.1	333645	339404	GTCGAGACACTCAGAAAACCCAGCACGGGATTGAAAC	1	1	1
NC_012032.1	709670	731307	CTTCAAAAAACCAAAATCCCCGCGAGGGGATTGAAA	1	1	1
NC_012032.1	3958399	3986066	CTTTCAACAATTTCGGCTCACGGTAGAGCACTGAAAC	1	1	1
NC_012032.1	4543861	4550059	CAGCAGAGCATTGCCCCGCAATGAAGGGGTTTGAAAC	1	1	1
NC_012034.1	151654	160401	GTTTTATCTGAACTATGAGGGATGTAAAC	1	1	1
NC_012034.1	164311	165522	GTTTTATCTGAACTATGAGGGATGTAAAC	1	1	1
NC_012034.1	2788963	2789126	GTTTTTAGCCTCCCCTTTGGGGATTGAAAC	0	1	0
NC_012034.1	2803920	2807403	GTTTGTAGCCTTCCCTTTGGGGATTGAAAC	1	1	1
NC_012034.1	2828426	2831164	GTTTGTAGCCTCCCCTTTGGGGATTGAAAT	1	1	1
NC_012034.1	2856808	2857632	GTTTGTAGCCTCCCCTTTGGGGATTGAAAC	1	1	1
NC_012034.1	2866258	2868586	ATTTGTAGCCTCCCCTTTGGGGATTGAAAC	1	1	1
NC_012034.1	2872663	2873022	TTTGTAGCCTCCCCTTTGGGGATTGAAAC	1	0	0
NC_012108.1	629857	636223	CCTGGAATGCCTGATCCACGACAACAAGGATTGAAAC	1	1	1
NC_012125.1	3010603	3011243	GTGTTCCCCGCGCCAGCGGGGATAAACCG	1	1	1
NC_012125.1	3028682	3029259	GTGTTCCCCGCGCCAGCGGGGATAAACCG	1	1	1
NC_012207.1	3065406	3066763	GTCGTCAGACCCAAAACCCCGAGAGGGGACGGAAAC	1	1	1
NC_012207.1	3068156	3070327	GTCGTCAGACCCAAAACCCCGAGAGGGGACGGAAAC	1	1	1
NC_012214.1	930383	931084	GTGTTCCCCGCGTGAGCGGGGATAAACCG	1	1	1
NC_012214.1	941216	942162	GTGTTCCCCGCGTATGCGGGGATAAACCG	1	1	1
NC_012214.1	951489	952399	GTTCACTGCCGCACAGGCAGCTTAGAAA	1	1	1
NC_012214.1	961931	962259	GTTCACTGCCGTACAGGCAGCTTAGAAA	1	1	1
NC_012438.1	235671	237392	GTTTTCTCCCGACTATGAGGGAATTGAAG	1	1	1
NC_012438.1	290882	291433	GTTTTGTCTGAACTATGTGGGATAGAAAG	1	1	1
NC_012438.1	755556	757155	GTTTTGTCTGAACTATGTGGGATATAAAG	1	1	1
NC_012438.1	788247	788741	GTTTTTAGAGTGCCTATGAGGAATTGAAAC	1	1	1
NC_012438.1	968827	969465	GTTTTTCTCCCGACTATGAGGGAATTGAAAC	1	1	1
NC_012438.1	1002144	1002837	GTTTTTAGAGTGCCTATAAGGAATTGAAAC	0	1	1
NC_012438.1	1005986	1006405	GTTTTTTCCCGACTATGAGGGAATTGAAG	1	1	1
NC_012438.1	1082776	1083475	GTTTTTAGAGTGCCTATGAGGAATTGAAAC	0	1	1
NC_012438.1	1299664	1301094	GTTTTTCTCCCGACTATGAGGGAATTGAAG	1	1	1
NC_012438.1	1493362	1494644	GTTTTTTCCCGACTATGAGGGAATTGAAG	1	1	1
NC_012438.1	1579842	1580835	GTTTTTCTCCCGACTATGAGGGAATTGAAAC	1	1	1
NC_012440.1	1254081	1254831	GTTTTCTTTGAACTAAGTGGGATAGAAAG	1	1	1
NC_012440.1	1269028	1269449	GTTTTTTCTGAACCAAGTGGGGTATAAATT	1	1	1
NC_012440.1	1302353	1303311	GTTTTCTTTGAACCAAGTGGGATAGAAAG	1	1	1
NC_012470.1	1604884	1606108	GTCTCGCCCTTTGCGGGCGAGTGGATTGAAAT	1	1	1
NC_012483.1	894165	895724	GTCGCGCCCCTCGCGGGCGCGTGGATTGAAAC	1	1	1
NC_012560.1	3261022	3263059	GTCACGCCCCATGCGGGCGTGTGGATTGAAAC	1	1	1
NC_012560.1	3265050	3266353	GTCACGCCCCATGCGGGCGTGTGGATTGAAAC	1	1	1
NC_012582.1	343449	345857	GTCTTCCCCACGCAGGTGGGGGTGTTTC	1	1	1
NC_012588.1	827533	830036	GATTAATCCTAAAAGGAATTGAAAG	1	1	1
NC_012588.1	848255	849989	GATAATCTACTATAGAATTGAAAG	1	1	1
NC_012588.1	854586	861944	GATAATCTACTATAGAATTGAAAG	1	1	1
NC_012589.1	619238	627117	GTTAATCTACTATAGAATTGAAAG	1	1	1
NC_012589.1	631174	638036	GTTAATCTACTATAGAATTGAAAG	1	1	1
NC_012590.1	992985	998929	GTGCTCCCCGCGTAAGCGGGGATGAGCC	1	1	1
NC_012622.1	698900	700752	GCTAATCTACTATAGAATTGAAAG	1	1	1
NC_012622.1	706739	708431	GCTAATCTACTATAGAATTGAAAG	1	1	1
NC_012623.1	1886795	1889026	GCTAATCTACTATAGAATTGAAAG	1	1	1
NC_012623.1	1893082	1897308	GCTAATCTACTATAGAATTGAAAG	1	1	1
NC_012632.1	911635	916224	GATTAATCCTAAAAGGAATTGAAAG	1	1	1
NC_012632.1	935642	941866	GATAATCTACTATAGAATTGAAAG	1	1	1
NC_012632.1	946465	950692	GATAATCTACTATAGAATTGAAAG	1	1	1
NC_012658.1	2386000	2386423	GTTGAACATTAACATGAGATGTATTTAAAT	1	1	1
NC_012691.1	1497898	1503448	CTTCACTGCCGCACAGGCAGCTTAGAAA	1	1	1
NC_012724.2	1995500	1995831	GTTCGCTGCCGTGTAGGCAGCTTAGAAA	1	1	1
NC_012726.1	837983	843029	GATAATCTACTATAGAATTGAAAG	1	1	1
NC_012726.1	861534	865383	GATAATCTACTATAGAATTGAAAG	1	1	1
NC_012731.1	3001234	3002604	GTCTTCCCCACGCACGTGGGGGTGTTTC	1	1	1
NC_012759.1	2761535	2762298	GAGTTCCCCGCGCCAGCGGGGATAAACCG	1	1	1
NC_012759.1	2787847	2788242	GTGTTCCCCGCGCCAGCGGGGATAAACCG	1	1	1
NC_012781.1	1596898	1599833	ATTTTAGTAACTGAATAATTTACGTGACTGTAAAAC	1	1	1
NC_012781.1	2352853	2354473	GTCGCTCCTCTCGTGGGAGCGTGGATTGAAAT	1	1	1
NC_012785.1	530300	530724	GTTTGGTAAGAACCAATGTGGTATGGAAAC	1	1	1
NC_012785.1	719736	725467	GTTTATAGAATACCTATGAGGAATTGAAAC	1	1	1
NC_012793.1	348817	350125	GTTTTTATCTTACCTATGAGGAATTGAAAC	1	1	1
NC_012793.1	358937	361367	GTTTGTATCTTAACTATGAGGAATTGAAAC	1	1	1
NC_012793.1	370553	371451	GTTTTTATCTTACCTATGAGGAATTGAAAC	1	1	1
NC_012793.1	372878	373109	GTTTTTATCTTACCTATGAGGAATTGAAAT	1	1	1
NC_012793.1	2059235	2062032	GTTTTATCTGAACGTAGTGGGATATAAAG	1	1	1
NC_012794.1	26788	27219	GTTTTTATCTTACCTATGAGGAATTGAAAC	1	1	1
NC_012796.1	1589785	1591829	GTCGCCCCCTGCGCGGGGGCGTGGATTGAAAC	1	1	1
NC_012796.1	4725356	4726586	GTTCACTGCCGCATAGGCAGCTCAGAAA	1	1	1
NC_012804.1	208372	208938	GTTGCAATAAGACTCTAGGAGAATTGAAAG	1	1	1
NC_012804.1	1221278	1222719	GTTGCAATAAGACTCTAGGAGAATTGAAAG	1	1	1
NC_012804.1	1857022	1857815	GTTGCAATAAGACTCTAGGAGAATTGAAAG	1	1	1
NC_012814.1	1511615	1513234	ATCTCCGAAGTCTCGGCTTCGGAGCTTCATTGAGGG	1	1	1
NC_012815.1	1511547	1512952	ATCTCCGAAGTCTCGGCTTCGGAGCTTCATTGAGGG	1	1	1
NC_012883.1	1328782	1330416	GTTCCAATAAGACTTTAAAAGAATTGAAAG	1	1	1
NC_012891.1	1173568	1174794	GTTTTAGAGCTATGTTGTTTTGAATGGTCCCAAAAC	1	1	1
NC_012892.2	2717662	2717935	GTGTTCCCCGCGCCAGCGGGGATAAACCG	1	1	1
NC_012892.2	2736168	2736991	GTGTTCCCCGCGCCAGCGGGGATAAACCG	1	1	1
NC_012913.1	342337	342904	GCAGCCGCCTCCGCGCGGCTGTGTGTTGAAAC	1	1	1
NC_012917.1	3681990	3682376	GTCCTTACGGACGCTCCCTGACTGAAGGGATTAAGAC	1	1	1
NC_012943.1	1290260	1291828	GTCGTCAGACCCAAAACCCCGAGAGGGGACGGAAAC	1	1	1
NC_012943.1	1293263	1294473	GTCGTCAGACCCAAAACCCCGAGAGGGGACGGAAAC	1	1	1
NC_012947.1	1002908	1003731	GTGTTCCCCGCGCCAGCGGGGATAAACCG	1	1	1
NC_012947.1	1021964	1022237	GTGTTCCCCGCGCCAGCGGGGATAAACCG	1	1	1
NC_012962.1	2857970	2858778	GTGCACTGCCGTACAGGCAGCTTAGAAA	1	1	1
NC_012962.1	3127400	3127848	GTTCACTGCCGCACAGGCAGCTTAGAAA	1	1	1
NC_012962.1	3133241	3133690	GTGTACTGCCGTACAGGCAGCTTAGAAA	1	1	1
NC_012962.1	3153228	3154157	GTTCACTGCCGTACAGGCAGCTTAGAAA	1	1	1
NC_012967.1	2772561	2772834	GTGTTCCCCGCGCCAGCGGGGATAAACCG	1	1	1
NC_012967.1	2792513	2793336	GTGTTCCCCGCGCCAGCGGGGATAAACCG	1	1	1
NC_012971.2	2717668	2717941	GTGTTCCCCGCGCCAGCGGGGATAAACCG	1	1	1
NC_012971.2	2736174	2736997	GTGTTCCCCGCGCCAGCGGGGATAAACCG	1	1	1
NC_012997.1	3463277	3465295	TTCGCGCTCCTCGCGAGCGCGTGGATTGAAAC	1	1	1
NC_012997.1	4834731	4836554	GCGTCGCTGGAGGTCTAGCCGCTAAGGCTGTTGAAAC	1	1	0
NC_013008.1	3657345	3657557	GTGTTCCCCGCGCCAGCGGGGATAAACCG	1	1	1
NC_013016.1	367832	368185	GTTGTAGCTCCCTTTCTCATTTCGCAGTGCTACAAT	0	1	0
NC_013124.1	996602	998277	GTGCTCCCCGCGCAGGCGGGGGTGATCC	1	1	1
NC_013124.1	1000880	1003349	GTGCTCCCCGCGCAGGCGGGGGTGATCC	1	1	1
NC_013131.1	4411024	4415572	GGGATCAGCCCCGCGCCTGCGGGGAGCAC	1	1	1
NC_013131.1	4461263	4464111	GGGATCAGCCCCGCGCCTGCGGGGAGCAC	1	1	1
NC_013156.1	281438	282885	GTTAAAATCAGACCGGAACGGAATGGAAAG	1	1	1
NC_013156.1	347389	347892	GTTAAAATCAGACCGGAACGGTATGGAAAG	1	1	1
NC_013156.1	414160	414323	GTTAAAATCAGACCGTCTCGGTATGGAAAC	0	0	0
NC_013156.1	531679	532048	GTTAAAATCAGACCGTTTCGGAATGGAAAT	1	1	1
NC_013156.1	675146	676255	ATTTCCATACCGTTCCGGTCTGATTTTAAC	1	1	1
NC_013156.1	717618	718512	GTTAAAATCAGACCGGAACGGTATGGAAAT	1	1	1
NC_013156.1	760023	760584	GTTAAAATAAGACCGTCTCGGTATCTAATACA	1	1	1
NC_013156.1	1343405	1343704	GTTAAAATCAGACCGTCTCGGTATGGAAAT	1	1	1
NC_013158.1	1415670	1419120	GTTTCAGACGGACCCTCGTGGGGTTGAAGC	1	1	1
NC_013159.1	1426965	1427538	GTCCGCCCCGCGCGTGCGGGGATGAACC	1	1	1
NC_013159.1	1762887	1764627	GTGCTCTCCACGCACGTGGAGGTGGTCCG	1	1	1
NC_013159.1	1774013	1775935	CGGACCACCTCCACGTGCGTGGAGAGCAC	1	1	1
NC_013159.1	1786254	1786646	GTCGGCCCCGCGCACGCGGGGATGGTCC	1	1	1
NC_013159.1	1796255	1796835	GTCGGCCCCGCGCACGCGGGGATGGTCC	1	1	1
NC_013159.1	2192825	2193306	GTCGGCCCCGCGCACGCGGGGATAGTCC	1	1	1
NC_013159.1	2195669	2196611	GTCGGCCCCGCACACGCGGGGATAGACC	1	1	1
NC_013159.1	2199041	2199492	CCATCCCCGCGTGCGCGGGGCCGAC	1	1	1
NC_013160.1	45212	45764	GTTCCAATTATTGTTAATCCCTATGAGGGATTGAAAC	1	1	1
NC_013161.1	512560	513624	GTTTCTTTTTAATGAATCCTAGTAATGGGATTGAAAC	1	1	1
NC_013161.1	910346	910961	GTTTCTTATTAATGAATCCTAGTAATGGGATTGAAAC	1	1	1
NC_013161.1	2228753	2229226	GTTTCAACGACCATTCCCAACAGGGATGGGTTGAAAG	1	1	1
NC_013161.1	2288506	2289059	GTTTCAACCGCCATCCCGATAAGGGGTAGGTTGAAAG	1	1	1
NC_013161.1	3192358	3192844	GTTTCAACGACCATTCCCAACAGGGATGGGTTGAAAG	1	1	1
NC_013161.1	4298967	4299801	GTTTCTTATTAATGAATCCTAGCAATGGGATTGAAAC	1	1	1
NC_013192.1	879301	884788	GTTTTAATAGCACAAATTGTATTGTAAAT	1	1	1
NC_013192.1	1402998	1403635	GTTAAAGTAAGTTATCCATTAAAACAAGGATTGAAAC	1	1	1
NC_013192.1	1616840	1617773	GTTAAAGTAGAGTATCCATTAAAACAAGGATTGAAAC	1	1	1
NC_013194.1	2475507	2479954	GTCAGTAACCAGCCCTGAAATCAAAGGGATTGAGAC	1	1	1
NC_013194.1	2565676	2575158	GTTTCCCCCGCGTCAGCGGGGATAGGCCC	1	1	1
NC_013198.1	2265852	2267475	GTCTCAGGTAGATGTCAGATCAATCAGTTCAAGAGC	1	1	1
NC_013201.1	31920	34850	GTTTCAGACGGACCCTTGTGGGATTGAAGC	1	1	1
NC_013202.1	2723382	2725581	GTTTCAGACGGACCCTTGTGGGATTGAAGC	1	1	1
NC_013204.1	2311142	2312388	GTCACTCCCCGCATGGGGAGTGCGGGTTGAAAT	1	1	1
NC_013205.1	38911	40572	CTTAATCCGCCGAGATCGTCGGCGGCCCCATTGAAGC	1	1	1
NC_013205.1	65468	66900	GTTAATCCGCCGAGATCGTCGGCGGCCCCATTGAAGC	1	1	1
NC_013205.1	2945305	2946295	CTTCAATGGGGCCGCCGACGATCTCGGCGGATCAAC	1	1	1
NC_013210.1	123524	124956	GTGTTCCCCGCACACGCGGGGATGAACCG	1	1	1
NC_013216.1	933526	938036	GATCTAATTTAGCCATAGTGGAATGTAAAT	1	1	1
NC_013216.1	940048	943826	ATTTACATTCCACTATGGCTAAATTAGATC	1	1	1
NC_013216.1	2198816	2202289	GTTTTTAGCCTACCTATAAGGAATTGAAAT	1	1	1
NC_013216.1	2203726	2204021	GTTTTTAGCCTACCTATAAGGAATTGAAAT	1	1	1
NC_013216.1	2217925	2219153	GTTTTTAGCCTACCTATGAGGGATTGAAAT	1	1	1
NC_013216.1	3161588	3162075	GTCTGAAAACAAAATAATTCCCATAGGGAATTGAAACT	1	0	1
NC_013216.1	3171661	3171998	ATCTGAAAACAAAATAATTCCCGTAGGGAATTGAAAC	1	1	0
NC_013216.1	3189932	3199659	GGGAAACCGTCACATTTGATGTATTGAAAT	1	1	1
NC_013216.1	3748348	3749511	GTTTTTAGTCTACCTATGAGGAATTGAAAC	1	1	1
NC_013216.1	3834581	3836463	GTCGCTCCCTACACGGGGGCGTGGATTGAAAT	1	1	1
NC_013216.1	4451140	4452436	GTTTTTAGCCTATCTATGAGGAATTGAAAT	1	1	1
NC_013235.1	1333814	1336111	GTTGCATTCCACGTCACGCCGTTGGGCGTATAGAAAC	1	1	1
NC_013235.1	1364626	1365687	GTCAGAAACCACGTCACGCCGTCAGGCGTATAGAAAC	1	1	1
NC_013235.1	3336213	3338505	GTGCTCCCCGCGCCCGCGGGGATGAGCCC	1	1	1
NC_013235.1	3344692	3345759	GTGCTCCCCGCGCCCGCGGGGATGAGCCC	1	1	1
NC_013235.1	3348443	3355074	GTGCTCCCCGCGCCCGCGGGGATGAGCCC	1	1	1
NC_013235.1	3356560	3358847	GTGCTCCCCGCGCCCGCGGGGATGAGCCC	1	1	1
NC_013260.1	2344033	2345744	CCTTCAATGGGGCCACGGCTCTGAGGCCGTGGAAAC	1	1	1
NC_013282.2	1103033	1105319	CTGTTCCCCGCGCGAGCGGGGATAAACCG	1	1	1
NC_013282.2	1132148	1134190	GTGTTCCCCGCGCGAGCGGGGATAAACCG	1	1	1
NC_013315.1	1294727	1295681	GTTTTATATTAACTAAGTGGTATGTAAAG	1	1	1
NC_013315.1	1503829	1504825	GTTTTATATTAACTAAGTGGTATGTAAAT	1	1	1
NC_013315.1	1615439	1615733	GTTTTATATTAACTATATGGAATGTAAAT	1	1	1
NC_013315.1	1709876	1710233	GTTTTAGATTAACTATATGGAATGTAAAT	1	1	1
NC_013315.1	1712097	1712387	GTTTTATATTAACTATATGGAATGTAAAT	1	1	1
NC_013315.1	1849663	1850879	GTTTTATATTAACTATGTGGTATGTAAAT	1	1	1
NC_013315.1	2200244	2200870	GTTTTATATTAACTATATGGAATGTAAAG	1	1	1
NC_013315.1	3244496	3246043	GTTTTATATTAACTAAGTGGTATGTAAAT	1	1	1
NC_013315.1	3491430	3492053	GTTTAAATTACACTAAGTTAGTTATAAAT	1	1	1
NC_013353.1	3344751	3345207	GTGTTCCCCGCGCCAGCGGGGATAAACCG	1	1	1
NC_013353.1	3370924	3371441	GAGTTCCCCGCGCCAGCGGGGATAAACCG	1	1	1
NC_013355.1	126365	127179	GTTCACTGCCGCACAGGCAGCTTAGAAA	1	1	1
NC_013355.1	1255057	1256050	GTTCACTGCCGCACAGGCAGCTTAGAAA	1	1	1
NC_013355.1	1909883	1911667	GTTCACTGCCGCACAGGCAGCTTAGAAA	1	1	1
NC_013357.1	33670	36951	GTCGCCTCCTTCGCGGAGGCGTGGATTGAAAC	1	1	1
NC_013361.1	3760816	3761333	GTGTTCCCCGCGCCAGCGGGGATAAACCG	1	1	1
NC_013361.1	3787034	3787612	GTGTTCCCCGCGCCAGCGGGGATAAACCG	1	1	1
NC_013364.1	3445983	3446256	GTGTTCCCCGCGCCAGCGGGGATAAACCG	1	1	1
NC_013364.1	3471957	3472352	GTGTTCCCCGCGCCAGCGGGGATAAACCG	1	1	1
NC_013385.1	694576	695936	GTTTGTAGCCTACCTATGAGGGATTGAAAC	1	1	1
NC_013385.1	818981	820732	GTTTGTAGCCTACCTATGAGGGCTTGAAAC	1	1	1
NC_013385.1	925686	929636	GTTTGTAGCCTACCTATGAGGGATTGAAAC	0	0	0
NC_013385.1	991878	993836	GTTTGTAGCCTACCTATGAGGGATTGAAAC	1	1	1
NC_013385.1	1042896	1043923	ATTTGTAGCCTACCTACGAGGGGTTGAAAC	1	1	1
NC_013385.1	1775088	1775566	GTTGCAGTACCTTCCCCGATGACAAGGGGACTGAAAG	1	1	1
NC_013407.1	3	569	GTTTCCATCACGATCCGTGCTGATTTTAAT	1	1	1
NC_013407.1	172976	173486	ATTAAAATCAGCACGGATCGTGATGGAAAC	1	1	1
NC_013407.1	293401	294445	ATTAAAATCAGCACGGATCGTGATGGAAAC	1	1	1
NC_013407.1	299658	300283	ATTAAAATCAGACCTCTTCGAGGATGGAAA	1	1	1
NC_013407.1	443130	444231	ATTAAAATCAGCACGGATCGTGATGGAAAC	1	1	1
NC_013407.1	450018	451284	ATTAAAATCAGCACGGGTCGTGATGGAAAC	1	1	1
NC_013407.1	590203	590634	ATTAAAATCAGCACGGATCGTGATGGAAAC	1	1	1
NC_013407.1	743131	744905	ATTAAAATCAGCACGGTCGTGATGGAAAC	1	0	0
NC_013407.1	763499	764695	ATTAAAATCAGCACGGATCGTGATGGAAAC	1	1	1
NC_013407.1	886913	888225	ATTAAAATCAGCACGGATCGTGATGGAAAC	1	1	1
NC_013407.1	934670	935163	AATTAAAATCAGCACGGATCGTGATGGAAA	1	0	0
NC_013407.1	1092182	1092484	ATTAAAATCAGCACGGATCGTGATGGAAAT	1	1	1
NC_013407.1	1101823	1102592	ATTAAAATCAGACCTCTTCGAGGATGGAA	1	1	1
NC_013407.1	1134676	1135853	GTTTCCATCACGATCCGTGCTGATTTTAAT	1	1	1
NC_013407.1	1372553	1373143	TATTAAAATCAGCACGGATCGTGATGGAAAC	1	1	1
NC_013407.1	1403067	1403439	ATTAAAATCAGACCTCTTCGAGGATGGAAA	1	1	1
NC_013407.1	1708398	1709449	ATTAAAATCAGCACGGATCGTGATGGAAAC	1	1	1
NC_013407.1	1714106	1714762	ATTAAAATCAGCACGAGTCGTGATGGAAA	1	1	1
NC_013411.1	639979	641469	GTTTTTATCGTACCTATGAGGGATTGAAAC	1	1	1
NC_013411.1	642520	643748	GTTTTTATCGTACCTATGAGGGATTGAAAC	1	1	1
NC_013411.1	1199373	1201061	GTTTTTATCGTACCTATGAGGGATTGAAAC	1	1	1
NC_013411.1	1209768	1212201	GTTTTTATCGTACCTATGAGGGATTGAAAC	1	1	1
NC_013411.1	1223553	1226175	GTTTTTATCGTACCTATGAGGGATTGAAAC	1	1	1
NC_013411.1	2849196	2851659	GTTTTTATCGTACCTATGAGGGATTGAAAC	1	1	1
NC_013421.1	436573	437579	GTGTTCCCCGCGCCAGCGGGGATAAACCG	1	1	1
NC_013421.1	439447	439842	GTGTTCCCCGCGCCAGCGGGGATAAACCG	1	1	1
NC_013421.1	4009625	4010676	GTTCACTGCCGTATAGGCAGCTTAGAAA	1	1	1
NC_013421.1	4027943	4029474	GTTCACTGCCGTATAGGCAGCTTAGAAA	1	1	1
NC_013422.1	888495	890747	GAATCGCCCGGCCTAACCGCCGGGCGCGGATTGAAAC	1	1	1
NC_013440.1	6642690	6685249	GTTTCCACGACCCAACAGTCGTGGCCTCATTGAAGC	1	1	1
NC_013440.1	6688581	6702279	GTTTCCACGACCCAACAGTCGTGGCCTCATTGAAGC	1	1	1
NC_013440.1	6705904	6708529	GTTTCCACGACCCAACAGTCGTGGCCTCATTGAAGC	1	1	1
NC_013501.1	539686	544167	GGTGTCCCCGCACCCGCGGGGATAGTCC	1	1	1
NC_013501.1	1886875	1889770	GTTTTAATCGCACCTTTTTGGTATTGAAA	1	1	1
NC_013501.1	2079047	2081609	GTTTTAATCGCACCTTTTTGGTATTGAAAT	1	1	1
NC_013502.1	24096	24760	GTCCGAAGACTTGACCCGATGAAAAGGGGATTACGAC	1	1	1
NC_013502.1	32201	33117	GTCCGAAGACTTGACCCGATGAAAAGGGGATTACGAC	1	1	1
NC_013502.1	55091	55604	GTCCGAAGACTTGACCCGATGAAAAGGGGATTACGAC	1	1	1
NC_013502.1	65829	66348	GTCCGAAGACTTGACCCGATGAAAAGGGGATTACGAC	1	0	1
NC_013502.1	117160	118507	ATTTCCGTAGCTAAATAGCTACGGCAGCATTGAAGG	1	1	1
NC_013502.1	119724	122081	ATTTCCGTAGCTAAATAGCTACGGCAGCATTGAAGG	1	1	1
NC_013510.1	275308	275599	GTCCTCATCACCCCTCAGAGGGATCGCAAC	1	1	1
NC_013510.1	420039	421227	CTGCTCCCCGCGCACGCGGGGATGGTCCC	1	1	1
NC_013510.1	995804	996159	GTCCTCATCACCCCTCGGAGGGATCGCAAC	1	1	1
NC_013510.1	1034536	1034892	GTCGCTCATCACCCCTGGAGGGATCGCAAC	1	1	1
NC_013510.1	1044294	1045390	GTCGCTCATCACCCCTGGAGGGATCGCAAC	1	1	1
NC_013510.1	1050769	1054521	GTGCTCCCCGCGCAGGCGGGGGTGGTCCG	1	1	1
NC_013510.1	1064326	1072043	GTGCTCCCCGCGCAGGCGGGGGTGATCCG	1	1	1
NC_013510.1	1073354	1074847	CTCTTCCCCACGCGAGTGGGGGTGATCCG	1	1	1
NC_013510.1	3126756	3128006	CTGCTCCCCGCGCACGCGGGGATGATCCC	1	1	1
NC_013510.1	3137606	3139892	CTGCTCCCCGCGCACGCGGGGATGGTCCC	1	1	1
NC_013510.1	4967327	4967934	ATCACCCCTCAGAGGGATCGCAAC	1	1	0
NC_013512.1	900505	907675	GTTTAAATACAAATCTTGTGTCGGTTCGAG	1	1	1
NC_013515.1	1154580	1157716	GATACAGATTCTTGGTAAATTTGAATAATGTGAATG	1	1	1
NC_013520.1	2061821	2062452	AGTTGCAACAGCACTTACCGTTTACGGTATTGAAAC	1	1	1
NC_013520.1	2078940	2079800	GTTGCAACCGCTCTTACCGTTTACGGTATTGAAAC	0	1	0
NC_013520.1	2091571	2092553	GTTGCAACAGTGCTTACCGTTTACGGTATTGAAAC	1	1	1
NC_013524.1	1142247	1144539	GTTGTCCCCACACGCGTGGGGGTGAACCG	1	1	1
NC_013526.1	23514	24704	ATCGTCCCCACACGCGTGGGGGTGAACCG	1	1	1
NC_013526.1	1043703	1053545	GTTCGTAGCCTACCTATAAGGGATTGAAAC	1	1	1
NC_013592.1	406153	406854	GTGTTCCCCGCGCCAGCGGGGATAAACCG	1	1	1
NC_013592.1	682808	683264	GTGTTCCCCGCGCCAGCGGGGATAAACCG	1	1	1
NC_013592.1	3915410	3916158	GTGAACTGCCGCATAGGCAGCTTAGAAA	1	1	1
NC_013592.1	3921269	3922414	GTTCACTGCCGCACAGGCAGCTTAGAAA	1	0	0
NC_013592.1	3931312	3933080	GTTCACTGCCGAGTAGGCAGCTTAGAAA	1	1	1
NC_013642.1	164700	166130	GTTTCCATACCTCTAAGGAACTATTGAAAC	1	1	1
NC_013642.1	178289	178590	GTTTCCATACCTCTAAGGAACTATTGAAAC	1	1	1
NC_013642.1	654148	654834	GTTTCCATACCTCTAAGGAATTATTGAAAC	1	1	1
NC_013642.1	1025628	1026848	GTTTCCATACCTCTAAGGAACTATTGAAAC	1	1	1
NC_013642.1	1061493	1063310	GTTTTTATCTTCCTAAGAGGAATATGAAC	1	1	1
NC_013642.1	1192076	1192967	GTTTCCATACCTCTAAGGAATTATTGAAAC	1	1	1
NC_013642.1	1304393	1304756	GTTTCCATACCTCTAAGGAAGTATTGAAAC	1	1	1
NC_013642.1	1395574	1397005	GTTTCCATACCTCTAAGGAATTATTGAAAC	1	1	1
NC_013714.1	1398223	1399283	CAAGTTTATCAAGAAGGGTAGAAGCTAATTCCCAGT	1	1	1
NC_013714.1	1831391	1836768	GTCGCTCTCCTCACGGAGAGCGTGGATTGAAAT	1	1	1
NC_013716.1	3203907	3204911	GTGTTCCCCGCGCCAGCGGGGATAAACCG	1	1	1
NC_013716.1	3224982	3225437	AAGTTCCCCGCGCGAGCGGGGATAGACCG	1	1	0
NC_013720.1	1403843	1405022	GTGTGAGAAAGAGGCCCTTCGGGGCCGATTGAGAC	1	1	1
NC_013720.1	1408802	1409840	GTGTGAGAAAGAGGCCCTTCGGGGCCGATTGAGAC	1	1	1
NC_013721.1	870159	870614	GTCTTTCCCGCATACGCGGGGGTGATCC	1	1	1
NC_013722.1	334616	334764	GTTCACTGCCGTGTAGGCAGCTCAGAAA	0	0	0
NC_013722.1	2852457	2852605	GTTCACTGCCGTGTAGGCAGCTCAGAAA	0	0	0
NC_013722.1	3116521	3116669	GTTCACTGCCGTGTAGGCAGCTCAGAAA	0	1	0
NC_013722.1	3423446	3425664	GTCGCGCCCTCACGGGCGCGTGGATTGAAAC	1	1	1
NC_013722.1	3612886	3614294	GTTCACTGCCGTGTAGGCAGCTCAGAAA	1	1	1
NC_013730.1	7303731	7306861	ATTCCCGAGGCTGATCCATTAGAAGAAGGATTGAAAC	1	1	1
NC_013740.1	844132	844290	CCCCCGTATGGGGGCGTGGATTGAAAT	0	1	0
NC_013740.1	882151	886364	GTCGCCCCCGCAAGGGGGCGTGGATTGAAAT	1	1	1
NC_013790.1	1033123	1037152	GTTAAAATCAGACCATTTTGGGATTGAAAT	1	1	1
NC_013790.1	1553035	1553795	ATTGCAAAAGCTAATCTACTAAAACAAGGATTGCGAC	1	1	1
NC_013790.1	1571892	1574678	ATTGCAAAAAGTAATCTACTAAAACAAGGATTGTGAC	1	1	1
NC_013798.1	1507888	1508914	GTTTTACGGTTACTTAAATCTTGAGAGTACAAAAAC	1	1	1
NC_013798.1	1515490	1516318	GTTTTAGAGCTGTGCTGTTTCGAATGGTTCCAAAAC	1	1	1
NC_013799.1	1122545	1124920	GTTTATTAGGTGCCTATAAGGGATTGAAAC	1	1	1
NC_013849.1	273660	274429	CTCGATGAAAAGAGGATTGAAAG	1	1	0
NC_013849.1	676127	677805	CTCGATGAAAAGAGGATTGAAAG	1	1	0
NC_013849.1	824211	825425	GAATCTCAAATAGAGGACTGAAAC	1	1	1
NC_013849.1	1318858	1320221	CTCGATGAAAAGAGGATTGAAAG	1	0	0
NC_013849.1	1578276	1578932	CTCGATGAAAAGAGGATTGAAAG	1	0	0
NC_013849.1	1597286	1598458	CTCGATGAAAAGAGGATTGAAAG	1	1	0
NC_013850.1	998980	1000413	ATGTTCCCCGCGCCAGCGGGGATAAACCG	1	1	1
NC_013851.1	756777	762360	CCGTTCCCCGCGCTCGCGGGGATGAACCG	1	1	1
NC_013852.1	8015	8670	GTTCGGCACTGAGACCCGAATTGAGGGGATTAAGAC	1	1	1
NC_013852.1	19223	19946	GTCCGCATTGAGACCCGCTTTCGAGGGGATTAAGAC	1	1	1
NC_013854.1	1016561	1018181	AGTGTAGCCGATGGGGATCGGGGGTCCAGCCGCAAC	1	1	1
NC_013854.1	1178058	1178606	AGTTCGGAGGCGTTCCGCTATGGGAAGCGGATTGGAAC	1	1	1
NC_013854.1	3035840	3038414	GCTTCAATGAGGCCCAAGCATTTCTGCCTGGGAAGAC	1	1	1
NC_013854.1	3158606	3163926	CCCTTCCTGGGCGGAAACGCCCAGGCCTCATTGAAGC	1	1	1
NC_013854.1	3199247	3200866	CCCTTCCTGGGCGGAAACGCCCAGGCCTCATTGAAGC	1	1	1
NC_013887.1	149917	150765	GTTAAAATCAGACCTCTTGGAGGATGGAAAC	1	1	1
NC_013887.1	321361	322390	GTTAAAATAAGACCGATTCGGTATGGAAAC	1	1	1
NC_013887.1	375752	376612	GTTAAAATCAGACCGAATCGGTATGGAAAC	1	1	1
NC_013887.1	448510	449084	GTTAAAATCAGACCGATTCGGTATGGAAAC	1	1	1
NC_013887.1	453694	453876	GTTTGAGTCGGTAGTCCATTAAAACAAGGATGGAAAC	0	1	0
NC_013887.1	475192	476336	GTTAAAATCAGACCGATTCGGTATGGAAAC	0	1	1
NC_013887.1	554503	554948	GTTAAAATCAGACCTCTTGGAGGATGGAAAC	1	1	1
NC_013887.1	578759	579483	GTTAAAATAAGACCGATTCGGTATGGAAAC	1	1	1
NC_013887.1	758705	759981	GTTAAAATCAGACCGATTCGGTATGGAAAC	1	1	1
NC_013887.1	1004051	1004623	GTTAAAATAAGACCGATTCGGTATGGAAAC	1	1	1
NC_013887.1	1021672	1022738	GTTAAAATAAGACCGATTCGGTATGGAAAC	1	1	1
NC_013887.1	1150801	1152006	GTTAAAATAAGACCGATTCGGTATGGAAAC	1	1	1
NC_013887.1	1194903	1196176	GTTAAAATCAGACCGATTCGGTATGGAAAC	1	1	1
NC_013887.1	1207512	1209094	ATTAAAATCAGACCGATTCGGTATGGAAAC	1	1	1
NC_013887.1	1507562	1508970	GTTAAAATAAGACCGATTCGGTATGGAAAC	1	1	1
NC_013887.1	1514423	1514808	GTTAAAATCAGACCTCTTAGAGGATGGAAAC	1	1	1
NC_013887.1	1693281	1694228	GTTAAAATAAGACCTCTTGGAGGATGGAAAC	1	1	1
NC_013889.1	2575298	2579949	GTTAGCTGCCGCACAGGCAGCTCAGAAA	1	1	1
NC_013890.1	1176477	1178767	CGGTTCACCCCCACATGCGTGGGGAATAC	1	1	1
NC_013891.1	437351	437704	GTTTTAATTACTTATTGTGAAATGTAAAT	1	1	1
NC_013891.1	443925	445698	GTTTTAACTACTTATTGTGAAATGTAAAT	1	1	1
NC_013891.1	454307	456082	GTTTTAATTACTTATTGTGAAATGTAAAT	1	1	1
NC_013891.1	1174058	1174423	GTAAGAGACTACCTCTATATGAAAGAGGACTAAAAC	1	1	1
NC_013892.1	3619468	3620475	GTGTTCCCCGTAGGTACGGGGATAAACCG	1	1	1
NC_013892.1	3628576	3628910	GTGTTCCCCGTAGGTACGGGGATAAACCG	1	1	1
NC_013892.1	3646437	3646892	GTGTTCCCCGTAGGTACGGGGATAAACCG	1	1	1
NC_013893.1	29464	29930	AATCAGAGAATACCCCGTATAAAAGGGGACGAGAAC	1	1	1
NC_013894.1	177441	180136	GTTTCTAATGTACCGTGTGGAGTTGAAAG	1	1	1
NC_013894.1	246542	250337	GTTTCTAATGTACCGTGTGGAGTTGAAAG	1	1	1
NC_013894.1	389627	392007	GTTTCTAATGTACCGTGTGGAGTTGAAAG	1	1	1
NC_013894.1	1496455	1500536	CTTTCAACTCCACACGGTACATTAGAAAC	1	1	1
NC_013921.1	759928	763559	GTTTTTAGCCTACCTATAAGGAATTGAAAC	1	1	1
NC_013921.1	1389801	1391700	GTTTTTAGCCTACCTATCCTGAAAATAGT	1	1	1
NC_013921.1	2330982	2331287	GTTTTTAGCCTACCTATGAGGAATTGAAAC	1	1	1
NC_013921.1	2332912	2334205	GTTTTTAGCCTACCTATGAGGAATTGAAAC	1	1	1
NC_013923.1	149125	149933	GTTTCAGACGAACCTTTGTAGGGTTGAAGG	1	1	1
NC_013926.1	977720	978280	GTAGAAGAAGTACCATGTGGTGTGGAAAC	1	1	1
NC_013926.1	983097	984133	GTAGAAGAAGTACCATGTGGTGTGGAAAC	1	1	1
NC_013928.1	644279	645406	GGATCACCCCCGCTCGTGCGGGTAAAAT	1	1	1
NC_013928.1	743991	748583	GTTTTAGAGCTGTGTTGTTTCGAATGGTTCCAAAAC	1	1	1
NC_013939.1	514731	516697	GTTTTTAGAGTGCCTAAGAGGAATTGAAAC	1	1	1
NC_013939.1	526129	527565	GTTTTTAGAGTGCCTATGAGGAATTGAAAC	1	1	1
NC_013941.1	3436175	3436387	GTGTTCCCCGCGCCAGCGGGGATAAACCG	1	1	1
NC_013941.1	3462081	3462293	GAGTTCCCCGCGCCAGCGGGGATAAACCG	1	1	1
NC_013946.1	11834	12308	GTTGCAAACAAAAAGCCCCGTAAGGGGATTGAAAC	1	1	1
NC_013946.1	1502600	1503505	GTTGCACTCGGGCGATAGCTCGAGTGAGGATTGAAAC	1	1	1
NC_013946.1	1521736	1522566	GTTGCACTCGGGCGATAGCTCGAGTGAGGATTGAAAC	1	1	1
NC_013946.1	2791976	2794471	GTTGCACTCGGGCAAAAGCTCGAGTGAGGATTGAAAC	1	1	1
NC_013946.1	3049068	3053624	GTATTCCCCGCACCCGCGGGGATGAACCG	1	1	1
NC_013949.1	24706	25401	ATTTTAGCATAAACATATTTATGAAGTGGCTAAAAC	1	1	1
NC_013960.1	1192984	1194876	GTTCGCCGCCGCGTAGGCGGTTTAGAAA	1	1	1
NC_013960.1	2010352	2010684	CGCATCACCCGTCCTTCGGGGCGGGTGTGGATTGAAAC	1	1	1
NC_013960.1	2905751	2906493	GTTTGAAACGTAGACCTGATAAAGAAGGGATTAAGAC	1	1	1
NC_013960.1	2908266	2908655	GTTTGAAACGTAGACCTGATAAAGAAGGGATTAAGAC	1	1	1
NC_013960.1	3003701	3005981	GTTACGAATCCCTATAAGGGGTTATGAG	1	1	1
NC_013960.1	3007065	3007354	GTTACGAATCCCTATAAGGGGTTATGAG	1	1	1
NC_013961.1	2891676	2892005	GTTCACTGCCGTACAGGCAGCTTAGAAA	1	0	0
NC_013961.1	2901468	2903574	GTGTTCCCCGCGTATGCGGGGATAAACCG	1	1	1
NC_013961.1	2914481	2916705	GTGTTCCCCGCGTGAGCGGGGATAAACCG	1	1	1
NC_013966.1	204975	207586	GTTTCAGACGAACCCTTGTGGGATTGAAGC	1	1	1
NC_013966.1	217813	218567	GTTTCAGACGAACCCTTGTGGGTTTGAAGC	1	1	1
NC_013967.1	2385045	2386661	GTTTCAGACGAACCCTTGTGGGGTTGAAGC	1	1	1
NC_013971.1	854678	856841	GTGTTCCCCGCGTGAGCGGGGATAAACCG	1	1	1
NC_013971.1	867748	869732	GTGTTCCCCGCGTATGCGGGGATAAACCG	1	1	1
NC_013971.1	879195	879526	GTTCACTGCCGTACAGGCAGCTTAGAAA	1	0	0
NC_014010.1	40	1793	GTTGCTCTAGGCTCTCAATCACCAGAGTGCTATACT	1	1	1
NC_014011.1	112502	114960	GTGATATAACCTCTGATGCCGTAAGGCGTTGAGCAC	1	1	1
NC_014012.1	1551643	1551852	GTTCACTGCCGCACAGGCAGCTTAGAAA	1	1	1
NC_014029.1	1846213	1846420	GTTCACTGCCGCACAGGCAGCTTAGAAA	1	1	1
NC_014029.1	2721665	2722113	GTTCACTGCCGCACAGGCAGCTTAGAAA	1	1	1
NC_014029.1	2951925	2952195	GTTCACTGCCGCACAGGCAGCTTAGAAA	1	1	1
NC_014033.1	1569001	1569957	GTTGTATATCATTCCTTTCCTACATCAAACCACAAC	1	1	1
NC_014034.1	1395365	1398070	GTTTCGATCCACGCCCCCGCGGGGGGAGCGAC	1	1	1
NC_014034.1	1434350	1434910	GTTTCGATCCACGCCCCCGCGGGGGGAGCGAC	1	1	1
NC_014041.1	1642261	1647856	CTTCCAGACCATTCCATCAAAAACTAGGATTGAAAC	1	1	1
NC_014041.1	4768893	4771008	GTTGTGAATTGCTTTCAGAATTGTACTTTTAGTACTGGATTCACAGG	1	1	0
NC_014098.1	2703853	2705078	CCTTCAACGGGGCCGCGGGGTGAACCCGCGGAGTCAC	1	1	1
NC_014098.1	2750070	2768078	GTTCGTAGCGTGCCTATGAGGAATGGAAAC	1	1	1
NC_014098.1	2770187	2778651	GTTCGTAGCGTGCCTATGAGGAATGGAAAC	1	1	1
NC_014122.1	235757	236384	GTAAAATAACGCCCCTAAGGGGATGGAAAC	1	1	1
NC_014122.1	245939	247617	GTTTCCATCCTTGTTTTAATGGACTGGCGATTCAAAC	1	1	1
NC_014122.1	531383	532159	GTTTCCATCCTTGTTTTAATGGACTGGCGATTCAAAC	1	1	1
NC_014122.1	604543	605765	GTTTCCATCCTTGTTTTAATGGACTGGTGATTCAAAC	1	1	1
NC_014122.1	715926	716369	GTAAAATAACGCCCCTAAGGGGATGGAAAC	1	1	1
NC_014122.1	767940	768495	GTTTGAATCACCAGTCCATTAAAACAAGGATGGAAAC	1	1	1
NC_014122.1	825943	826803	GTAAAATAACGCCCCTAAGGGGATGGAAAC	1	1	1
NC_014122.1	834710	835082	GTAAAATAACGCCCCTAAGGGGATGGAAA	1	1	1
NC_014122.1	885289	886550	GTAAAATAACGCCCCTAAGGGGATGGAAAC	1	1	1
NC_014122.1	1082729	1083289	GTTTCCATCCTTGTTTTAATGGACTGGCGATTCAAAC	1	1	1
NC_014122.1	1111056	1111999	GTTTCCATCCTTGTTTTAATGGACTGGCGATTCAAAC	1	1	1
NC_014122.1	1119925	1120905	GTAAAATAACGCCCCTAAGGGGATGGAAAC	1	1	1
NC_014125.1	1175861	1179253	GTTAACTGCCGCACAGGCAGCTTAGAAG	1	1	1
NC_014147.1	27785	30998	CTTCACGACCGCACAGGTCGCTTAGAAA	1	1	1
NC_014148.1	1849844	1851260	GTCTTCCGCGCTAACCAAGCGCGGCCCCATTGAAGC	1	1	1
NC_014150.1	1428031	1431218	TTTACATTCCAGTATGGTTAGATTAGAAAT	1	1	1
NC_014152.1	1946816	1949350	GTCGCACCCCATGCGGGTGCGTGGATTGAAAC	1	1	1
NC_014152.1	1952690	1959254	GTCGCACCCCATGCGGGTGCGTGGATTGAAAC	1	1	1
NC_014152.1	2078201	2080301	GTTTCCGTCCCCTTACGGGGATAAGGAAGATTAAAC	1	1	1
NC_014152.1	2549914	2554328	GTTTTTAGCCTACCTATAAGGGATTGAAAC	1	1	1
NC_014152.1	2567569	2571266	GTTTTTAGCCTACCTATAAGGGATTGAAAC	1	1	1
NC_014152.1	2572406	2572639	GGTTTTTAGCCTACCTATAAGGGATTGAAAC	1	1	1
NC_014152.1	2575925	2582293	GTTTTTAGCCTACCTATAAGGGATTGAAAC	1	1	1
NC_014160.1	772206	777925	GAAACAATAGAGAAAAATTGAAAG	1	1	1
NC_014165.1	1730562	1735407	GTGCTCCCCGCGCACGCGGGGATGATCCC	1	1	1
NC_014165.1	1744835	1748310	GTGCTCCCCGCGCACGCGGGGATGATCCC	1	1	1
NC_014165.1	2739986	2745998	GTGCTCCCCGCGCACGCGGGGATGATCCC	1	1	1
NC_014166.1	2825927	2827134	CTTGAACCAAGACATATGATGTATTGAAAT	1	1	1
NC_014205.1	541480	542092	GAAACAATTTAGAAAAATTGAAAG	1	1	1
NC_014206.1	1479092	1484916	GTTTTATCTGAACGGAGAGGGATTTAAAG	1	1	1
NC_014206.1	1488074	1489019	GTTTTATCTGAACGGAGAGGGATTTAAAG	1	1	1
NC_014206.1	1490918	1492910	CTTTAAATCCCTCTCCGTTCAGATAAAAC	1	1	1
NC_014209.1	21980	25626	GTTTTATCTGAACTATGAGGGATGTAAAT	1	1	1
NC_014209.1	791663	793686	GTTTTTAGCCTACCTATAAGGAATTGAAAC	1	1	1
NC_014209.1	2216208	2217711	GTTTTTAGCCTACCTATAAGGAATTGAAAC	1	1	1
NC_014210.1	1581787	1582180	GTGCTCCCCGCGCACGCGGGGATGGTCCC	1	1	1
NC_014210.1	1587461	1588161	GTGCTCCCCGCGCACGCGGGGATGGTCCC	1	1	1
NC_014210.1	1595026	1595672	GTGCTCCCCGCGCACGCGGGGATGGTCCC	1	1	1
NC_014210.1	1602745	1603445	GTGCTCCCCGCGCACGCGGGGATGGTCCC	1	1	1
NC_014210.1	1638220	1638677	GTGCTCCCCGCGCACGCGGGGATGGTCCC	1	1	1
NC_014210.1	1662442	1662838	GTGCTCCCCGCGCACGCGGGGATGGTCCC	1	1	1
NC_014210.1	2013511	2015307	GTGAGCCCCGCGCACGCGGGGATGAACCG	1	1	1
NC_014210.1	5555560	5555955	GTGCTCCCCGCGCACGCGGGGATGGTCCC	1	1	1
NC_014212.1	698282	699147	GTCGCAAACAAAAAGCCCCGTAAGGGGATTGCAAC	1	1	1
NC_014212.1	1221053	1221693	GTATTCCCCGCACACGCGGGGATGAACCG	1	1	1
NC_014212.1	2315230	2316092	GTCGCAAACCAAAAGCCCCGTAAGGGGATTGCAAC	1	1	1
NC_014213.1	125440	125763	GTTGCACTCGGGCGAAAGCTCGAGTGAGGATTGAAAC	1	1	1
NC_014213.1	127195	127519	GTTGCACTCGGGCGAAAGCTCGAGTGAGGATTGAAAC	1	1	1
NC_014213.1	318303	319856	GGTATAAGCTGTAAATACTCCGTAGGAGATTGAAAC	1	1	1
NC_014213.1	333510	333828	GTTGCAAAAGCGACTAACCTCGTAGAGGATTGAAAC	1	1	1
NC_014215.1	441264	443690	ATTGCCCCTCCTTCTGGAGGGGCCCTTCATTGAGGC	1	1	1
NC_014216.1	1780099	1782571	ATGTTCCCCGCACTCGCGGGGATGAACCG	1	1	1
NC_014216.1	1785013	1791957	GTTCACTGCCGCACAGGCAGCTCAGAAA	1	1	1
NC_014218.1	1912139	1916501	CTCTTCCCCGCACACGCGGGGGTATTTCC	1	1	1
NC_014220.1	1385583	1395710	GATCCAATCGAACCATAGTGGGATTGAAAC	1	1	1
NC_014220.1	1597645	1605567	GTCGCTCCCCGCGCGGGAGCGTGGATTGAAAC	1	1	1
NC_014221.1	112115	112452	GTTGCAAAAGGGTCTGCCCCGTCAGGGGATTGAAAC	1	1	1
NC_014221.1	347049	348384	GTTGCAGCCGCCCTTCGGGGCGGCTGAGGATTGAAAC	1	1	1
NC_014221.1	470705	471349	GTTGCAAAAGGGTCTGCCCCGTCAGGGGATTGAAAC	1	1	1
NC_014221.1	476285	477080	GTTGCAAAAGGGTCTGCCCCGTCAGGGGATTGAAAC	1	1	1
NC_014221.1	1805256	1807021	GTTGCAGCCGTCCTTCGGGGCGGCTGAGGATTGAAAC	1	1	1
NC_014221.1	2406347	2407299	GTTACAAAAGGATCTGCCCCGTCAGGGGATTGAAAC	1	1	1
NC_014221.1	2489905	2491461	CTTTTCCCCACACGCGTGGGGATGAACCG	1	1	1
NC_014221.1	2504070	2507590	CTATTCCCCACACACGTGGGGATGAACCG	1	1	1
NC_014221.1	2586446	2587551	GTTGCAAAAGGATCTGCCCCGTCAGGGGATTGAAAC	1	1	1
NC_014222.1	339763	342409	GTCACAGTGCATAATCCATTAAAACAAGGATTGAAAC	1	1	1
NC_014222.1	539404	541858	GTCACAATGCATAATCCATTAAAACAAGGATTGAAAC	1	1	1
NC_014222.1	582647	594280	GTTTCAAATCTACTATAGTCTTATTTCTAGC	1	1	1
NC_014246.1	303900	307102	GTGGTCCCCGCACTCGCGGGGATGAGCC	1	1	1
NC_014315.1	3072313	3072824	GTTCACCGCCGCACAGGCGGTTTAGAAA	1	1	1
NC_014334.2	2126072	2127164	GTCTCAGGTAGATGTCGAATCAATCAGTTCAAGAGC	1	1	1
NC_014355.1	1475361	1477102	GTGTTCCCCGCGCGAGTGGGGATGAACCG	1	1	1
NC_014363.1	1403835	1405846	GTTTTGGGGCAGTGTCGTTTTGACTGGTAATCAAAC	1	1	1
NC_014364.1	1128272	1133462	GTCGCTCCCTTCGCGGGAGCGTGGATTGAAAC	1	1	1
NC_014365.1	1844781	1865929	GTCGCCCCTCACGCAGGGGCGTGGATTGAAAC	1	1	1
NC_014365.1	1894474	1895009	CTATTGAGGGATGCCGCTAGAGGAAGCGGATTGAAAC	1	1	1
NC_014365.1	1902297	1902764	CTATTGAGGGATGCCGCTAGAGGAAGCGGATTGAAAC	1	1	1
NC_014366.1	940433	941682	CGGTTCATCCCCGCAGATGCGGGGAACGC	1	1	1
NC_014366.1	4141533	4142032	AGTCTACATTATCGGGATATGTGCTGCATCCGGAACT	1	1	1
NC_014374.1	1	1051	GAAACCAAGGAATGGTGTTGAAAC	1	1	1
NC_014374.1	5773	6383	GGAAACCACGAGATGGTGTTGCAAC	1	1	1
NC_014374.1	15682	17313	GAAACCACGAGATGGTGTTGTAAC	1	1	1
NC_014374.1	19724	22482	GAAACCAAGGAATGGTGTTGAAAC	1	1	1
NC_014374.1	1415505	1415976	GAATCCGCTCAATGGAATTGAAAG	1	1	1
NC_014377.1	73465	78147	GTTACTAGCTTACCTATGAGGGGTTGAAAC	1	1	1
NC_014377.1	526446	529229	GTTTTTAGCTTACCTATGAGGGATTGAAAC	1	1	1
NC_014377.1	541723	543433	GTTTTTAGCCTACCTATAAGGGATTGAAAC	1	1	1
NC_014377.1	544868	545236	GTTTTTAGCCTACCTATAAGGGATTGAAAC	1	1	1
NC_014377.1	1643952	1644915	GTTCTTAGTCTACCTATAAGGGATTGAAAC	1	1	1
NC_014378.1	892812	893359	CTTTAAAGAACTATAATTTCGTTTAAGGAATTGAAAC	1	1	1
NC_014392.1	145343	158065	GTTTTATCTGAACTATGAGGGATGTAAAC	1	1	1
NC_014392.1	2433976	2435078	GTTTGTAGCCTTCCATTTGGGGATTGAAAC	1	1	1
NC_014392.1	2449154	2450709	GTTTGTAGCCTCCCCTTTGGGGATTGAAAC	1	1	1
NC_014392.1	2460383	2461879	GTTTGTAGCCTCCCCTTTGGGGATTGAAAC	1	1	1
NC_014392.1	2464720	2466680	GTTTGTAGCCTCCCCTTTGGGGATTGAAAC	1	1	1
NC_014392.1	2477566	2478792	GTTTGTAGCCTCCCCTTTGGGGATTGAAAC	1	1	1
NC_014392.1	2486476	2486908	GTTTGTAGCCTCCCCTTTGGGGATTGAAAC	1	1	1
NC_014408.1	224060	226412	GTTAAAATCAGACCAAAATGGGATTGAAAT	1	1	1
NC_014410.1	309414	312134	GTTTTTAGCCTACCTATAAGGGATTGAAAC	1	1	1
NC_014410.1	315799	316093	GTTTTTAGCCTACCTATGAGGAATTGAAAC	1	1	1
NC_014410.1	318047	319080	GTTTTTAGCCTACCTATGAGGAATTGAAAC	1	1	1
NC_014410.1	2643256	2647417	GTTTTTAGCCTACCTATCAGGAATTGAAAC	1	1	1
NC_014410.1	2723692	2726374	GATTTAATCTAACCATAGTGGAATTGAAAC	1	1	1
NC_014414.1	1517235	1518819	GTCGCCCCCTCACAGGGGCGTGGATCGAAAC	1	1	1
NC_014471.1	536388	537017	GAATCCAATATATGGAATTGAAAG	1	1	0
NC_014471.1	546606	547315	GAATCCTATAAATGGAATTGAAAG	1	1	0
NC_014471.1	562711	564040	GAATCCAATATATGGAATTGAAAG	1	1	0
NC_014471.1	566638	567737	GAATCCTATATATGGAATTGAAAG	0	1	0
NC_014471.1	856470	858382	GAAACTCCCAAAAGGGAGTAGAAAG	1	1	0
NC_014471.1	869202	870881	CTTTCTACTCCCTTTTGGGAGTTTC	1	1	0
NC_014471.1	1242963	1245265	CTTTCTACTCCCTTTTGGGAGTTTC	1	1	0
NC_014471.1	1494012	1495001	GAATCCAATAAATGGAATTGAAAG	1	1	0
NC_014484.1	461101	462492	GTCGCGCCCCCTGCGGGCGCGTGGATTGAAAC	1	1	1
NC_014500.1	1728689	1730440	GTCGCGCCTCACACAGGCGCGTGGATTGAAAC	1	1	1
NC_014500.1	3985144	3985532	GTTCACTGCCGTATAGGCAGCTTAGAAA	1	1	1
NC_014500.1	3990759	3991508	GTTCACTGCCGTGTAGGCAGCTTAGAAA	1	1	1
NC_014500.1	4000264	4001492	GTTCACTGCCGAGTAGGCAGCTTAGAAA	1	1	1
NC_014532.1	126710	127159	TGTTCGCTGCCGCCCAGGCAGCTCAGAAA	1	1	1
NC_014533.1	21043	23250	GTTTCCAACTATTCCTATTTAACCCAATAGGTAGGG	1	1	1
NC_014533.1	44755	46462	CTTTCTATTAAATGAATCCTGGAAACGGGATTGAAAC	1	1	1
NC_014533.1	487679	488994	CCCTACCTATTGGGTTAAATAGGAATAGTTGGAAAC	1	1	1
NC_014533.1	841042	841966	CTTTTCCTCTTAGGAGGAAGCTAATAGAATGGAAAC	1	1	1
NC_014533.1	846788	849040	GTTTCCATTCTGTTAGTTTTCTCCTAAGAGAAAAG	1	1	1
NC_014534.1	236763	237090	GTTTCCATTCTGTTAGTTTTCTCCTAAGAGAAAAG	1	1	1
NC_014534.1	241869	242350	CTTTTCCTCTTAGGAGGAAGCTAATAGAATGGAAAC	1	1	1
NC_014537.1	135322	136110	GAAGATTTCAATAGAATATTGAAAG	1	1	1
NC_014537.1	1084987	1085507	GAAGATTTCAATAGAATATTGAAAG	1	1	1
NC_014537.1	1086729	1087463	GAAGATTTCAATAGAATATTGAAAG	1	1	1
NC_014537.1	1102760	1103431	GAAGATTTCAATAGAATATTGAAAG	1	1	1
NC_014537.1	1601217	1602739	GATAATCTCTAAAGAGAATAGAAGG	1	1	1
NC_014537.1	1610754	1613155	GATATTCTCTAAAGAGAATAGAAGG	1	1	1
NC_014537.1	1946822	1947348	GAAGATTTCAATAGAATATTGAAAG	1	1	1
NC_014537.1	2060672	2061752	GAAGATTTCAATAGAATATTGAAAG	1	1	1
NC_014537.1	2188852	2189578	GAAGATTTCAATAGAATATTGAAAG	1	1	1
NC_014538.1	2149254	2149616	GTTTTTAGCTTACCTATAAGGGATTGAAAC	1	1	1
NC_014538.1	2340565	2341199	GTTTTTAGCCTACCTATAAGGAATTGAAAC	1	1	1
NC_014538.1	2342896	2346968	GTTTTTAGCCTACCTATAAGGAATTGAAAC	1	1	1
NC_014538.1	2348663	2362247	GTTTTTAGCCTACCTATAAGGAATTGAAAC	1	1	1
NC_014616.1	225803	228742	GTTTCAGATGCCTGTCAGATCAATGACTTTGACCAC	1	1	1
NC_014624.2	149771	153592	GTTGAAGATTAACATGAGATGTATTTAAAT	1	1	1
NC_014624.2	3935649	3937912	GTTGAAGTTTAACATGAGATGTATTTAAAT	1	1	1
NC_014625.1	1868502	1869130	GTCGCTCCCCCCACGGGAGCGTGGATAGAAAC	1	1	1
NC_014633.1	744579	745935	ATTGTAACATAGCTAAAATAATTAGGGAAGTACAAC	1	1	1
NC_014644.1	836407	838205	GGATCACCCCCGCGTATGCGGGAAATAC	1	1	0
NC_014650.1	263676	264507	GTTTGTATCTTACCTATGAGGAATTGAAAC	1	1	1
NC_014650.1	590520	591943	GTTTGTATCTTACCTATAAGGAATTGAAAC	1	1	1
NC_014650.1	1450222	1453457	GTTTTATCTGAACGTAGTGGGATATAAAG	1	1	1
NC_014650.1	1954247	1956205	GTTTTTATCTTACCTATAAGGAATTGAAAC	1	1	1
NC_014650.1	3431433	3432955	GTTTGTATCTTACCTATGAGGAATTGAAAC	1	1	1
NC_014652.1	2613496	2618703	GTTTTATCTGAACTATTAGGGATGTAAAC	1	1	1
NC_014652.1	2686105	2687449	GTTTGTAGCCTTCCCTTTGGGGATTGAAAC	1	1	1
NC_014652.1	2705174	2705533	GTTTGTAGCCTCCCCTTTGGGGATTGAAAC	1	1	1
NC_014652.1	2722390	2725708	GTTTTATCTGAACTATGAGGGATGTAAAC	1	1	1
NC_014652.1	2733415	2733969	GTTTGTAGCCTCCCCTTTGGGGATTGAAAT	1	1	1
NC_014654.1	1666592	1670123	GCTCCAATGACTAATCCATTAAAATAAGGATTGAAAC	1	1	1
NC_014656.1	1827	2596	GTTTGCCCCGCATGCGCGGGGATGATCCG	1	1	1
NC_014656.1	2265338	2265916	GTTTGCCCCGCATGCGCGGGGATGATCCG	1	1	1
NC_014657.1	91068	95462	GTTTTATCTGAACTATGAGGGATGTAAAC	1	1	1
NC_014657.1	2367885	2369174	GTTCGTAGCCTCCCCTTTGGGGATTGAAA	1	1	1
NC_014657.1	2382387	2383147	GTTTGTAGCCTTCCCTTTGGGGATTGAAAC	1	1	1
NC_014664.1	1352288	1357228	GTCGCTCCCCGTGCGGGAGCGTGGATCGAAAC	1	1	1
NC_014664.1	1636014	1636646	GTTTCGATCCACGCTCCCGCACGGGGAGCGAC	1	1	1
NC_014664.1	2048647	2049438	CTCTCAGGCCGCTTCGGCGGCTTGCCCGCGTGAAAC	1	1	1
NC_014664.1	2058649	2059301	CTTTCAGGCCGCTTCGGCGGCTTGCCCGCGTGAAAC	1	1	1
NC_014720.1	2663462	2675105	GTTTTATCTGAACTATGAGGGATGTAAAC	1	1	1
NC_014720.1	2725100	2725762	GTTTGTAGCCTCCCCTTTGGGGATTGAAAC	1	1	1
NC_014720.1	2735113	2736660	GTTTGTAGCCTCCCCTTTGGGGATTGAAAC	1	1	1
NC_014720.1	2745478	2746035	GTTTGTAGCCTCCCCTTTGGGGATTGAAAC	1	1	1
NC_014720.1	2769632	2770879	GTTTGTAGCCTCCCCTTTGGGGATTGAAAC	1	1	1
NC_014720.1	2772516	2772678	GTTTGTAGCCTCCCCTTTGGGGATTGAAAC	0	0	0
NC_014720.1	2788771	2789326	GTTCGTAGCCTTCCCTTTGGGGATTGAAAC	1	1	1
NC_014720.1	2791967	2792599	GTTCGTAGCCTTCCCTTTGGGGATTGAAAC	1	1	1
NC_014721.1	207297	207460	GTTTGTAGCCTCCCCTTTGGGGATTGAAAC	0	1	1
NC_014721.1	2496980	2506689	GTTTTATCTGAACTATGAGGGATGTAAA	1	1	1
NC_014721.1	2652729	2654639	GTTTGTAGCCTCCCCTTTGGGGATTGAAAC	1	1	1
NC_014721.1	2666352	2668218	GTTTGTAGCCTTCCCGTTGGGGATTGAAAC	1	1	1
NC_014721.1	2669623	2673725	GTTTGTAGCCTTCCCGTTGGGGATTGAAAC	1	1	1
NC_014721.1	2689674	2691515	GTTTGTAGCCTTCCCTTTGGGGATTGAAAC	1	1	1
NC_014721.1	2695882	2697328	GTTTGTAGCCTCCCCTTTGGGGATTGAAAC	1	1	1
NC_014721.1	2708850	2712825	GTCTTATCTGAACTATGAGGGATGTAAAC	1	1	1
NC_014721.1	2720632	2722727	GTTTGTAGCCTCCCCTTTGGGGATTGAAAC	1	1	1
NC_014721.1	2731763	2732194	GTTTGTAGCCTGCCCTTTGGGGATTGAAAT	1	1	1
NC_014727.1	819369	823301	GTATTCCCCACGCAAGTGGGGGTGATCC	1	1	1
NC_014729.1	838750	839111	GTTACAGACGAACCCTTGTGGGGTTGAAGC	1	1	1
NC_014738.1	859687	860658	GTTGCGAACTATCACAAAGATAGTAAAAATTGAAAGCAATTCACAAC	1	1	0
NC_014752.1	1672895	1673595	TCAGCCGCCTCTAGGCGGCTGTGTGTTGAAAC	1	1	1
NC_014752.1	1894689	1895319	GTTGTAGCTCCCTTTCTCATTTCGCAGTGCTACAAT	1	1	1
NC_014758.1	1652589	1654556	GTTGGAAACATTGACCTGACTTTAAGGGATTGCGAC	1	1	1
NC_014758.1	1990498	1990854	GTTTCATCTGAACCATGTGGGATTTAAAG	1	1	1
NC_014758.1	2109900	2111200	GTTGGAATCATTGACCTGACTTTAAGGGATTGCGAC	1	1	1
NC_014802.1	1485331	1485697	GTTTTAGTCCCTTTTTAAATTTCTTTATGGTAAAAT	1	1	1
NC_014804.1	398320	398695	GTTCCAATAAGACTCCAAGAGAATTGAAAG	1	1	1
NC_014804.1	579476	580050	GTTCCAATAAGACTCCAAGAGAATTGAAAG	1	1	1
NC_014804.1	1334169	1334874	GTTCCAATAAGACTCTAAGAGAATTGAAAG	1	1	1
NC_014804.1	1530305	1532070	GTTCCAATAAGACTCTAAGAGAATTGAAAG	1	1	1
NC_014828.1	674783	693587	GTCGCTCTCCACACGGAGAGCGTGGATTGAAAT	1	1	1
NC_014833.1	1313206	1317476	GTCTCTCCCCACACGGGGAGAGTGGATTGAAAT	1	1	1
NC_014833.1	1325369	1325938	GTCTCTCCCCACACGGGGAGAGTGGATTGAAAT	1	1	1
NC_014834.1	3320018	3323361	GTCGCTCCCCGCGCGGGAGCGTGGATCGAAAC	1	1	1
NC_014836.1	994779	997088	GTTCACTGCCGCATAGGCAGCTCAGAAA	1	1	1
NC_014836.1	1123444	1127360	GACCGAAGACCTGTCGGAAACGACGGGGATTGAGAC	1	1	1
NC_014910.1	280252	283719	ATTCTAGATCACTGGGATATGCGCACTGGCCGGAAC	1	1	1
NC_014915.1	339380	341000	GTTTTTATCGTACCTATGAGGGATTGAAAC	1	1	1
NC_014915.1	349707	352140	GTTTTTATCGTACCTATGAGGGATTGAAAC	1	1	1
NC_014915.1	363492	366114	GTTTTTATCGTACCTATGAGGGATTGAAAC	1	1	1
NC_014915.1	1989132	1991595	GTTTTTATCGTACCTATGAGGGATTGAAAC	1	1	1
NC_014915.1	2960188	2961416	GTTTTTATCGTACCTATGAGGGATTGAAAC	1	1	1
NC_014915.1	2962467	2963957	GTTTTTATCGTACCTATGAGGGATTGAAAC	1	1	1
NC_014926.1	571094	571899	GTTGAAATGCCCGAAAAAATCGGCGGGATTGCGAC	1	1	1
NC_014926.1	1166769	1168350	GTTTTATTTGAACAAGTGGGATTTAAAC	1	1	1
NC_014926.1	1211026	1212135	GTTGAAATGCCCGAAAAAGTAGACGGGATTGCGAC	1	1	1
NC_014926.1	1493917	1494258	GTTGAAATGCCCGAAAAAGTAGACGGGATTGCGAC	1	1	1
NC_014926.1	1539364	1539980	GTTTTATCTGAACAAGTGGGATTTAAAC	1	1	1
NC_014926.1	1609896	1610643	GTTTTATTTGAACAAGTGGGATTTAAAC	1	1	1
NC_014933.1	3657027	3657916	GTCACACCCTATACGGGTGTGTGGATTGAAAC	1	1	1
NC_014935.1	1062730	1066683	ATCATGAAGCAGTCCCTATGGGATTTGAAAT	1	1	1
NC_014957.1	47067	49233	GTTCCGCACCCCTCCGGGGGTGCGGCACCATTGAAAC	1	1	1
NC_014960.1	184285	185156	GTCAGAATCTAAGAAGCCCCGGAAGGGGATTAAGAC	1	1	1
NC_014960.1	757015	762021	GTTGCATCCCCCTCGATCCGTTAGTGGATACTGAAAC	1	1	1
NC_014960.1	1369068	1384074	GTCGCCTCCCTCGCGGAGGCGTGGATTGAAAC	1	1	1
NC_014960.1	3137389	3146253	GTTGCACCCCCCTCGATCCGTTAGTGGATACTGAAAC	1	1	1
NC_014961.1	969467	972320	GCCTCAATGTAAAGAGGATTGAAAG	1	1	1
NC_014961.1	1000324	1003301	ACCTCAATGTAAAGAGGATTGAAAG	1	1	1
NC_014961.1	1028458	1032540	GCCTCAATGTAAAGAGGATTGAAAG	1	1	1
NC_014962.1	3141461	3167462	GCTTCAATGGGGCCGCGTCGTTGAGGACGCGGAAAC	1	1	1
NC_014964.1	121660	124832	GTTTTTAGCCTACCTATAAGGAATTGAAAC	1	1	1
NC_014964.1	126529	127964	GTTTTTAGCCTACCTATAAGGAATTGAAAC	1	1	1
NC_014964.1	131317	133489	GTTTTTAGCCTACCTATAAGGAATTGAAAC	1	1	1
NC_014964.1	135184	136815	GTTTTTAGCCTACCTATAAGGAATTGAAAC	1	1	1
NC_014964.1	955169	956401	GTTTTTAGCCTACCTATAAGGAATTGAAAC	1	1	1
NC_014972.1	1701541	1707621	GTCGCCCCCCACGCGGGGGCGTGGATTGAAAC	1	1	1
NC_014974.1	575015	575591	GTAGTCCCCACGCACGTGGGGATGGCCCG	1	1	1
NC_014974.1	1182085	1184315	GTAGTCCCCACACGCGTGGGGATGGCCCG	1	1	1
NC_014974.1	1194463	1197066	GTAGTCCCCACGCATGTGGGGATGGCCCG	1	1	1
NC_015138.1	300343	303481	AGTCTAGATCACTGGGATATGCGCACTGGCCGGAAC	1	1	1
NC_015138.1	305395	306224	AGTCTAGATCACTGGGATATGCGCACTGGCCGGAAC	1	1	1
NC_015138.1	4426774	4430215	GTCGCGCCCCGCGTGGGCGCGTGGGTTGAAAC	1	1	1
NC_015151.1	1377767	1379912	GATATTCTCTAAAGAGAATAGAAGT	1	1	1
NC_015151.1	1452274	1453136	GTTGATTTCAATAGAATATTGAAAG	1	1	1
NC_015151.1	1469718	1470871	GTTGATTTCAATAGAATATTGAAAG	1	1	1
NC_015151.1	1482074	1482365	GTTGATTTCAAAAGAATATTGAAA	1	1	1
NC_015152.1	2363732	2366540	GGTCAATCTTAACAAAAATCAGCGGTCATCCCCAAC	1	1	1
NC_015160.1	1524050	1528711	CTTTTAATTGAACTAAGGTAGAATTGAAAC	1	1	1
NC_015169.1	197313	198573	GTTGCACCCGGCCTTCGGGCTGGGTGAGGATTGAAAC	1	1	1
NC_015170.1	53434	53767	GTTTTCCCCGTGTGGGCGGGGATGTTCC	1	1	1
NC_015172.1	894822	897863	GTCGCACCCCGCAGGGGTGCGTGGATTGAAAC	1	1	1
NC_015172.1	1392092	1393714	CTTGTAATTTAACCAGAATGGAATGTAAA	1	1	1
NC_015174.1	4766810	4772495	ATCGCCCCTCCACAGGGGCGCGGATTGAAAC	1	1	1
NC_015174.1	5079466	5087825	ATCGCCCCTCCACAGGGGCGCGGATTGAAAC	1	1	1
NC_015215.1	1515726	1516570	GTTTTAGAGCTGTGCTGTTTCGAATGGTTCCAAAAC	1	1	1
NC_015215.1	1517213	1518238	GTTTTAGAGCTGTGCTGTTTCGAATGGTTCCAAAAC	1	1	1
NC_015222.1	1386182	1388368	GTCGCGCCCCGCGTGGGCGCGTGGATTGAAAC	1	1	1
NC_015222.1	2937667	2938941	GTTTAGCATATTGGGATTTGTGCTCTGACCGGAAC	1	1	1
NC_015259.1	3059917	3061787	GTCTCCCCCGCCTACGCGGGGATGAACCC	1	1	1
NC_015276.1	693939	698091	GTTTCAGACCCGCTGGCCGCTTAGGCCGTTGAGAC	1	1	1
NC_015276.1	710416	710945	GTCTCAACGGCCTAAGCGGCCAGCGGGTCTGAAAC	1	1	1
NC_015276.1	3643586	3646959	GTTCGCTGCCGTACACGCAGCTTAGAAA	1	1	1
NC_015276.1	3896217	3898669	GTTCGCTGCCGCACACGCAGCTTAGAAA	1	1	1
NC_015311.1	2703160	2705053	GTTGTGAATTGCTTCAAAATGTGTATCTTTGCAGTAGCAAGCACAAT	1	1	0
NC_015311.1	2808033	2811109	GTCTTAATCCTTGTTTTAATGGAAGATACTCATTGAG	1	1	1
NC_015320.1	83683	85139	GTTGAAATCAGACTATTGTAGGATTGAAAG	1	1	1
NC_015320.1	665147	669772	GTTGAAATCAGACTAATGTAGGATTGAAAG	1	1	1
NC_015321.1	3601687	3607117	GTTGTGTGCTATCGTTCTAAAAATACAAATTGAAAGCGAATCACAAC	1	1	1
NC_015385.1	2333605	2335522	TTAAAAACATAGACCTGATTTAAGGGATTAAGAC	1	1	1
NC_015387.1	274044	277500	GTTGCACCGGCCCTTCGGGGCCGGTGAGGATTGAAAC	1	1	1
NC_015387.1	959694	963141	GTAGTCCCCACGCACGTGGGGATGGACCG	1	1	1
NC_015387.1	1465975	1467824	GGTTTTCACCGTTCCTTCTGGGATTTGAAA	1	1	1
NC_015387.1	2083555	2085390	GTTTTCACCGTTCCTTCTGGGATTTGAAAC	1	1	1
NC_015388.1	87673	94204	CTTTTGGCGATACATCCACTAAAACAAGGATTGAAAC	1	1	1
NC_015388.1	1488840	1490148	CTTACAACGATAAGAAGAGTCTTCGGACGATTGCGAC	1	1	1
NC_015388.1	1934754	1935817	CTCAGAAACATTGACCTGATTAGAAGGGATTGCGAC	1	1	1
NC_015388.1	3066547	3067047	CTCTGCTTCATTGACCTGATTACGAAGGGATTGCGAC	1	0	1
NC_015389.1	496094	496989	GTGCTCCCCGCGCATGCGGGGATGATCC	1	1	1
NC_015389.1	2042179	2042805	GTTTTGGAGCAGTGTCGTTCTGACTGGTAATCCAAC	1	1	1
NC_015416.1	2747357	2747983	CATCAAGAGCAAGTTCCACGAAAACAAGGATTGAAAC	1	1	1
NC_015416.1	2749613	2750461	CATCAAGAGCAAGTTCCACGAAAACAAGGATTGAAAC	1	1	1
NC_015416.1	2851895	2852843	ATTGCAGAGCCTATCCCGATGAAAAGGGAATTGAAAC	1	1	1
NC_015416.1	2854178	2855494	ATTGCAGAGCCTATCCCGATGAAAAGGGAATTGAAAC	1	1	1
NC_015416.1	2856874	2860349	ATTGCAGAGCCTATCCCGATGAAAAGGGAATTGAAAC	1	1	1
NC_015422.1	227573	232490	ATTCTAGATCACTGGGATATGCGCACTGGCCGGAAC	1	1	1
NC_015428.1	1943645	1945331	GTTTTAGAAGGATGTTAAATCAATAAGGTTAAACCC	1	1	1
NC_015434.1	2510751	2513280	CTGCTCCCCGCGCACGCGGGGGTGATCC	1	1	1
NC_015434.1	2529743	2532439	CTGCTCCCCGCGCACGCGGGGGTGATCC	1	1	1
NC_015435.1	985208	997385	GTAGAATCCTTCATGGAGTTGAAAG	1	1	1
NC_015435.1	1006630	1012603	GTAGAATCCTTCATGGAGTTGAAAG	1	1	1
NC_015436.1	1302007	1306492	CTATTCCCCGCAAGTGCGGGGGTGTTTC	1	1	1
NC_015436.1	1319989	1322003	GTATGCTGCCGCATAGGCAGCTTAGAAA	1	1	1
NC_015437.1	2182863	2188967	GTCGCGCCCCACGCGGGCGCGTGGATTGAAAT	1	1	1
NC_015437.1	2467410	2467744	GTCGCATGTGACCTCATACCGCTTGCGGTATTGAAAC	1	1	1
NC_015460.1	2475223	2477447	GTTCTAACCTAGCCCTGTTTTAAAAGGGATTGAGAC	1	1	1
NC_015460.1	2519249	2519755	CTTCACTGCCGCATAGGCAGCTTAGAAA	1	1	1
NC_015474.1	1491888	1497159	GTTCCAATAAGACTAAAAGAGAATTGAAAG	1	1	1
NC_015474.1	1688112	1693860	GTTCCAATAAGACTAAAATAGAATTGAAAG	1	1	1
NC_015499.1	807036	812678	GTTTTTACGATACCTATGAGGAATTGAAAC	1	1	1
NC_015499.1	1769652	1776838	GTTAGAAAAATTCCCTGAAGAATAAGGGATTGCGAC	1	1	1
NC_015500.1	2568752	2577024	GTCGCTCCCTTCACGGGAGCGTGGATTGAAAC	1	1	1
NC_015500.1	2585593	2590044	GTCGCTCCCTTCACGGGAGCGTGGATTGAAAC	1	1	1
NC_015501.1	1151851	1153838	GTCGCACCCCGCACGGGGTGCGTGAATTGAAAC	1	1	1
NC_015510.1	611640	617750	CTCGCAATTGGATTAAGATGGGATTGAAAC	1	1	1
NC_015510.1	620191	625305	CTCGCAATTGGATTAAGATGGGATTGAAAC	1	1	1
NC_015510.1	7792545	7795300	GTAGGAGCGTATTCCATTTCAGACGGGGACTGCGAC	1	1	1
NC_015510.1	7803909	7805707	GTAGGAGCGTATTCCATTTCAGACGGGGACTGCGAC	1	1	1
NC_015512.1	65795	67008	GGTGCACCAAGAGCCTGTTTCCTCTTCGAATCGCGAC	1	1	1
NC_015512.1	70335	70896	GGTGCACCAAGAGCCTGTTTCCTTATCGAATCGCGAC	1	1	1
NC_015512.1	80405	81485	GTCGCGATTCGAAGAGGAAACAGGCTCTTGGTGCACC	1	0	0
NC_015514.1	569052	575569	GTCGTCTCCCCGCGTGCGGGGATGAGCC	1	1	1
NC_015518.1	354893	358234	GTTGCATCCCAAAAGGGATTGAAA	1	1	1
NC_015518.1	371234	372036	GTTGCATCCCAAAAGGGATTGAAAG	1	1	1
NC_015518.1	378318	378864	GTTGCATCCCAAAAGGGATTGAAAG	1	1	1
NC_015518.1	1562889	1565199	GTTGAAATAAGGAAGAACTGAAAG	1	1	1
NC_015518.1	1583757	1584303	GATAATCTACTATAGAATTGAAAG	1	1	1
NC_015518.1	1588353	1588636	GATAATCTACTATAGAATTGAAAG	1	1	1
NC_015519.1	131159	132393	GTTTATAGCCTACCTATAAGGAATTGAAAC	1	1	1
NC_015519.1	142412	143040	GTTTATAGCCTACCTATAAGGGATTGAAAC	1	1	1
NC_015519.1	147435	148401	GTTTATAGCCTACCTATAAGGAATTGAAAC	1	1	1
NC_015519.1	237134	241441	GTTTATAGCCTACCTATAAGGAATTGAAAC	1	1	1
NC_015520.1	2336692	2342217	GTTTTTAGCCTACCTATGAGGAATTGAAAC	1	1	1
NC_015555.1	2388534	2394162	GTTTTTAGCCTACCTATAAGGAATTGAAAC	1	1	1
NC_015555.1	2457993	2458852	GATTTAATCTAACCATAGTGGAATTGAAAC	1	1	1
NC_015555.1	2460483	2469715	GATTTAATCTAACCATAGTGGAATTGAAAC	1	1	1
NC_015556.1	346948	347519	CTTCACTGCCGTGTAGGCAGCTCAGAAA	0	1	1
NC_015557.1	340554	340850	GTTTTTTGTGTACCTATAGGGGATTGAAA	1	1	0
NC_015557.1	591419	592106	GTTTCATCTGAACCGTGTGGGATATAAA	1	1	1
NC_015557.1	927965	929111	GTTTCATCTGAACCGTGTGGGTTAAGAAG	1	1	1
NC_015557.1	930705	931130	CTTCTTAACCCACACGGTTCAGATGAAAC	1	1	1
NC_015557.1	1023888	1024385	GTTTTGTTTGTACCTATAGGGGATTGAAAC	1	1	1
NC_015557.1	1088763	1092096	GTTTCTAATTAACCGTGTGGAGTTGAAAG	1	1	1
NC_015562.1	7992	8692	GTTTGAATACCTCATCCATTAAAACAAGGATGGAAAC	1	1	1
NC_015562.1	717057	718149	GTTTCCATCCTTGTTTTAATGGATGAGGTATTCAAAC	1	1	1
NC_015562.1	952222	953001	GTTTCCATCCTTGTTTTAATGGATGAGTAATTCAAAC	1	1	1
NC_015562.1	1045115	1045654	GTTAAAATCAGACCCTTAGGGGGATGGAAAT	1	1	1
NC_015562.1	1182101	1182648	GTTTCCATCCTTGTTTTAATGGATGAGTA	1	1	1
NC_015562.1	1280412	1280889	GTTTCCATCCTTGTTTTAATGGATGAGTAATTCAAAC	1	1	1
NC_015562.1	1491593	1492728	GTTAAAATCAGACCCTTAGGGGGATGGAAAC	1	1	1
NC_015562.1	1515264	1515805	TGTTAAAATCAGACCCTTAGGGGGATGGAAAT	1	1	1
NC_015562.1	1683471	1683943	GTTTCCATCCTTGTTTTAATGGATGAG	1	1	0
NC_015562.1	1769306	1769902	GTTAAAATCAGACCCTTAGGGGGATGGAAAC	1	1	1
NC_015563.1	4895219	4897498	GTCGCGCCCCGTGCGGGCGCGTGGATTGAAAC	1	1	1
NC_015563.1	5963276	5967068	GTTCGCTGCCGCGTAGGCAGCTCAGAAA	1	1	1
NC_015565.1	584618	587191	GTCGCGCCCCACACGGGCGCGTGGATTGAAAC	1	1	1
NC_015565.1	589883	592442	GTCGCGCCCCACACGGGCGCGTGGATTGAAAC	1	1	1
NC_015565.1	621902	624167	GTTTCAGTCCCCTTGTTTAGCGGGTGGTAATTGCAAC	1	1	1
NC_015565.1	804318	808978	GTTACAATTACCTCCCGGTTATCAAGGGGATTGAAAC	1	1	1
NC_015566.1	501005	501487	GTGCACTGCCGTATAGGCAGCTTAGAAA	1	0	0
NC_015567.1	501191	501673	GTGCACTGCCGTATAGGCAGCTTAGAAA	1	1	1
NC_015571.1	259611	259954	GTCTTAATAGCCTTACGGACTGTGTATGTATAGTGAG	1	1	1
NC_015571.1	293621	294704	GTTTTAATTCCTGTATGGTGCAATTGAAAT	1	1	1
NC_015571.1	296084	300395	GTTTTAATTCCTGTATGGTGCAATTGAAAT	1	1	1
NC_015571.1	604390	605415	GTTTTAATTCCTGTATGGTGCAATTGAAAT	1	1	1
NC_015572.1	1526146	1530435	GTCCGCCGCCGCACAGGCGGCTTAGAAA	1	1	1
NC_015572.1	3370177	3371177	GTCGCGCCCCACGCGGGCGCGTGGATTGAAAC	1	1	1
NC_015572.1	3372471	3373349	GTCGCGCCCCACGCGGGCGCGTGGATTGAAAC	1	1	1
NC_015572.1	3375004	3375424	GTCGCGCCCCACGCGGGCGCGTGGATTGAAAC	1	1	1
NC_015573.1	484645	486682	GTTTCCAGCCTACCTATGAGGGATTGAAAC	1	1	1
NC_015573.1	488724	488958	GTTTCCAGCCTACCTATGAGGGATTGAAAC	1	1	1
NC_015573.1	642189	644639	GTTGCCATCGCCCATAGAGGAATCTGAAC	1	1	1
NC_015573.1	804796	805352	GTTTAGTTGCTACCTTTGAGGGATTGAAAC	1	1	1
NC_015573.1	806820	807327	GTTTAGTTGCTACCTTTGAGGGATTGAAAC	1	1	0
NC_015573.1	811112	814238	GTTTGGTTGCTACCTTTGAGGGATTGAAAC	1	1	1
NC_015573.1	815813	817444	GTTTAGTTGCTACCTTTAAGGGATTGAAAC	1	1	1
NC_015573.1	2972372	2976245	GTTGCACCCACTGACCCGACGAAAAGGGGACTGAAAG	1	1	1
NC_015573.1	2990697	2994951	GTTGCACCCGTTGACCCGACGAAAAGGGGACTGAAAG	1	1	1
NC_015574.1	1531117	1536380	GTTAGAATCAGACTATTTTAGGATTGAAAT	1	1	1
NC_015577.1	3383326	3384663	GTCTGAACAAATGACCTGATTAAAGGGATTAAGAC	1	1	1
NC_015578.1	3225102	3225503	ATTTTAACCAATGACCTGAATTAAAAGGGATTGCGACTT	1	1	1
NC_015587.1	340590	340886	GTTTTTTGTGTACCTATAGGGGATTGAAA	1	1	0
NC_015587.1	591474	592161	GTTTCATCTGAACCGTGTGGGATATAAA	1	1	1
NC_015587.1	928075	929221	GTTTCATCTGAACCGTGTGGGTTAAGAAG	1	1	1
NC_015587.1	930815	931240	CTTCTTAACCCACACGGTTCAGATGAAAC	1	1	1
NC_015587.1	1024000	1024497	GTTTTGTTTGTACCTATAGGGGATTGAAAC	1	1	1
NC_015587.1	1088875	1092208	GTTTCTAATTAACCGTGTGGAGTTGAAAG	1	1	1
NC_015589.1	1100344	1102452	GTTTCTAGCCTACCTATAAGGATTTGAAAC	1	1	1
NC_015589.1	1143003	1143370	GTTTCTAGCCTACCTATAAGGATTTGAAAC	1	1	1
NC_015589.1	1421835	1423729	GTCGCTCTCTAGGTGAGAGCGTGGATTGAAAT	1	1	1
NC_015589.1	1424987	1427148	GTCGCTCTCTAGGTGAGAGCGTGGATTGAAAT	1	1	1
NC_015589.1	1435556	1439455	GTTTAAATCCACGCTCTCGTACAGAGAGCGAC	1	1	1
NC_015589.1	1800074	1803709	GTTACTAGCCTACCTATAAGGATTTGAAAC	1	1	1
NC_015589.1	2490237	2491530	GTTTTTAGCTTACCTATAAGGATTTGAAAC	1	1	1
NC_015589.1	3057773	3061058	GTTACTAGTCTACCTATAAGGATTTGAAAC	1	1	1
NC_015589.1	3091332	3093025	GTTTTTAGCCTACCTATAAGGGATTGAAAC	1	1	1
NC_015589.1	3099787	3101766	GTTTCTAGCTTACCTATAAGGATTTGAAAC	1	1	1
NC_015600.1	1395041	1397516	GTTTTACGGTTACTTAAATCTTGAGAGTACAAAAAC	1	1	1
NC_015634.1	2497017	2497376	GTTTGTATTTTACCTATAAGGAATTGAAAC	1	1	0
NC_015634.1	2499794	2503039	GTTGAACTTTAACATTGGATGTATTTAAAT	1	1	1
NC_015635.1	1245236	1249827	GTCAGCGACCGCATCTCGCGAATGAGCGAATAGAAAC	1	1	1
NC_015636.1	103466	105102	GTTAAAATCAGACCATTGATGGATGGAAAT	1	1	1
NC_015636.1	206578	207146	GTTAAAATCAGACCATTGATGGATGGAAA	1	1	1
NC_015636.1	224644	230899	GTTAAAATCAGACCATTGATGGATGGAAAT	1	1	1
NC_015636.1	1302586	1304622	GTTAAAATCAGACCATTGATGGATGGAAAT	1	1	1
NC_015636.1	1529273	1531191	GTTAAAATCAGACCATTGATGGATGGAAAT	1	1	1
NC_015636.1	1629401	1633833	ATTTCCATCCATCAATGGTCTGATTTTAAC	1	1	1
NC_015660.1	251638	255417	GTTTGTATCTTACCTATGAGGAATTGAAAC	1	1	1
NC_015660.1	1497698	1499754	GTTTTATCTGAACGTAGTGGGATATAAAG	1	1	1
NC_015660.1	1972138	1972899	GTTTTTATCTTACCTATGAGGAATTGAAAC	1	1	1
NC_015660.1	1992400	1995185	GGTTTTATCTTACCTATAAGGAATTGAAAC	1	1	1
NC_015660.1	3459791	3464596	GTTTGTATCTTACCTATGAGGAATTGAAAC	1	1	1
NC_015672.1	1011492	1014320	GTTTTAGTTCCCAATTCTGGGATTTAAAG	1	1	1
NC_015672.1	1428413	1430686	ATTGGAATTAATGACCTGATTTGAAGGGATTACGAC	1	1	1
NC_015672.1	1734297	1735757	ATTGGAATTCATGACCTGACTTGAAGGGATTACGAC	1	1	1
NC_015673.1	2456086	2460557	GTGCTCCCCGCGTGAGCGGGGATGAGCC	1	1	1
NC_015676.1	1678079	1679760	GAGTTCCCCACACACGTGGGGATGAACCG	1	1	1
NC_015677.1	3699383	3704613	GTCGCGCCCCACGCGGGCGCGTGGGTTGAAAC	1	1	1
NC_015678.1	407415	408712	GTCGCTCCCTTCACGGGGGCGTGGATTGAAAT	1	1	1
NC_015680.1	32424	34079	GTTTCCGTAGAACGTAATCGTGTGGAAAG	1	1	1
NC_015680.1	41222	42208	GTTCCAATAAGACTCAAAGAGAATTGAAAG	1	1	1
NC_015680.1	556584	557713	GTTCCAATAAGACTCAAAGAGAATTGAAAG	1	1	1
NC_015680.1	693109	695096	GTTCCAATAAGACTCAAAGAGAATTGAAAG	1	1	1
NC_015680.1	856323	857398	GTTCCAATAAGACTCAAAGAGAATTGAAAG	1	1	1
NC_015680.1	1231461	1233115	GTTTCCGTAGAACGTAGTCGTGTGGAAAG	1	1	1
NC_015680.1	1272599	1273528	GTTTCCGTAGAACGGAATCGTGTGGAAAG	1	1	1
NC_015681.1	238340	242183	GTTCACAGCCTAACTAAAAGGAATGGAAAC	1	1	1
NC_015681.1	918034	919770	GTGAGAAAACCTTGCCTGATTAAGAAGGCATTACGAC	1	1	1
NC_015681.1	1410352	1414259	GTGAGAAAACCTTGCCTGATTAAGAAGGCATTACGAC	1	1	1
NC_015682.1	1115343	1118449	GTTGAAACCTGCCCTGGATTAAAAGGGATTGCGA	1	1	1
NC_015682.1	1221572	1225130	GTTTAAATTCCTCTTTGGTGGATTGAAAC	1	1	1
NC_015683.1	26730	29079	GGAACTACCTCCGCGTACGCGGAGAAAAG	1	1	1
NC_015683.1	108234	109012	GTCGCTGCGGCTTCGGTCGCAGCCTTTCATTGAGGT	1	1	1
NC_015683.1	2018736	2020719	CTTTTCTCCGCGTATGCGGAGGTAGTTCC	1	1	1
NC_015703.1	4509667	4510732	CTCAGAAACCATAATCCACCAGAACAAGGATTAAGAC	1	1	1
NC_015703.1	5772288	5784496	GCTTTAATCGTACCTTTTTGGAATTGAAAC	1	1	1
NC_015707.1	1136555	1138407	GTTTGAACCCTACCTATAAGGAATGGAAAC	1	1	1
NC_015707.1	1151411	1152855	GTTTGGACACTACCTATGAGGAATGGAAAC	1	1	1
NC_015707.1	1165766	1166981	GTTTGGACACTACCTATGAGGAATGGAAAC	1	1	1
NC_015707.1	1176111	1178075	GTTTGAACCCTACCTATAAGGAATGGAAAC	1	1	1
NC_015707.1	1714941	1717564	GTTTCCATCCCTCTTAAGTTCGATTGAAAC	1	1	1
NC_015709.1	1188329	1189029	CGGTTCATCCCCGCGTGGGCGGGGAACAC	1	1	1
NC_015709.1	1310992	1312058	CGGTTCATCCCCGCGTGGGCGGGGAACAC	1	1	1
NC_015711.1	2377937	2379924	TCGCCGTGATGCCGGAAGGCGTTGAGCAC	1	1	1
NC_015715.1	11752	12840	GTCGCCTCCTTCGCGGAGGCGTGGATTGAAAC	1	1	1
NC_015732.1	2125870	2129408	GTCGCTCCCCGCTCGGGGGGCGTGGATTGAAAC	1	1	1
NC_015732.1	2131097	2133631	GTCGCTCCCCGCTCGGGGGGCGTGGATTGAAAC	1	1	1
NC_015737.1	2161501	2165128	GTAATTCCCGCGCGAGCGGGGGTGATCC	1	1	1
NC_015737.1	2166503	2167263	GTAATTCCCGCGCGAGCGGGGGTGATCC	1	1	1
NC_015737.1	2168638	2169703	GTAATTCCCGCGCGAGCGGGGGTGATCC	1	1	1
NC_015738.1	2677116	2677942	GTTTGACTACCAGTCAGAATTCCACTGCTCCAAAAC	1	1	1
NC_015738.1	2679629	2682491	GTTTTGGAGCAGTGGAATTCTGACTGGTAGTCAAAC	1	1	1
NC_015757.1	2370318	2370807	GTTTATAGCCTACCTATGAGGAATTGAAAC	1	1	1
NC_015757.1	2380162	2380648	GTTTATAGCCTACCTATGAGGAATTGAAATC	1	1	1
NC_015758.1	3095752	3097923	GTCGTCAGACCCAAAACCCCGAGAGGGGACGGAAAC	1	1	1
NC_015758.1	3099316	3101479	GTCGTCAGACCCAAAACCCCGAGAGGGGACGGAAAC	1	1	1
NC_015760.1	1168249	1170290	GGATCACCCCCGCGTGTGCGGGAAAAAC	1	1	1
NC_015761.1	2791744	2792993	GTGTTCCCCGCGCCAGCGGGGATAAACCG	1	1	1
NC_015761.1	2808974	2810040	GTGTTCCCCGCGCCAGCGGGGATAAACCG	1	1	1
NC_015846.1	1569720	1578515	GTTGTAACTAATCACAAAGTTACGGAAAATTGAAAGCAATTTACAAC	1	1	1
NC_015847.1	1030344	1034395	CTAAAAGAATAACTTGCAAAATAACAAGCATTGAAAC	1	1	1
NC_015848.1	3181398	3183564	GTCGTCAGACCCAAAACCCCGAGAGGGGACGGAAAC	1	1	1
NC_015865.1	131166	133210	GTTTCCGTAGGACAGAATTGTGTGGAAAG	1	1	1
NC_015865.1	137547	140106	GTTTCCGTAGAACAGTGTTGTGTGGAAAG	1	1	1
NC_015865.1	345768	346533	GTTGCAATAAGACTCTAGGAGAATTGAAAG	1	1	1
NC_015865.1	701929	703707	GTTGCAATAAGACTCTAGGAGAATTGAAAG	1	1	1
NC_015865.1	1907425	1908329	GTTGCAATAAGACTCTGGGAGAATTGAAAG	1	1	1
NC_015913.1	114769	115000	GTCGCACCTCACGCAGGTGCGTGGATTGAAAT	1	1	1
NC_015913.1	116771	117068	GTCGCACCTCACGCAGGTGCGTGGATTGAAAT	1	1	1
NC_015913.1	745286	746186	GTCGCACCTCACGCAGGTGCGTGGATTGAAAT	1	1	1
NC_015931.1	388807	391252	GAAACAACCAAGAATGAATTGAAAG	1	1	1
NC_015931.1	425697	430418	GAAACAACAAAGAATGAATTGAAAG	1	1	1
NC_015931.1	437565	438825	GAAACAACCAAGAATGAATTGAAAG	1	1	1
NC_015931.1	461092	466550	GAAACAACCAAGAATGAATTGAAAG	1	1	1
NC_015931.1	473827	475978	GAAACAACCAAGAATGAATTGAAAG	1	1	1
NC_015931.1	492536	492784	GAAACAACCAAGAATGAATTGAAAG	1	1	1
NC_015931.1	501055	502241	GAAACAACCAAGAATGAATTGAAAG	1	1	1
NC_015943.1	135894	136773	GTTTCAGACGAACCCTCGTGGGGTTGAAGC	1	1	1
NC_015949.1	1695607	1699781	GTTGGGAAGATTCTTCCCTTAAGAGGGATTAAAAC	1	1	1
NC_015949.1	2552404	2554792	GTTTGTAGCCTTCCCTTTGGGGATTGAAAC	1	1	1
NC_015949.1	2564413	2566153	GTTTGTAGCCTTCCCGTTGGGGATTGAAAC	1	1	1
NC_015949.1	2569259	2571171	GTTTGTAGCCTTCCCTTTGGGGATTGAAAC	1	1	1
NC_015949.1	2573557	2574820	GTTTGTAGCCTTCCCGTTGGGGATTGAAAC	1	1	1
NC_015949.1	2587709	2589378	GTTTGTAGCCTTCCCTTTGGGGATTGAAAC	1	1	1
NC_015949.1	2597265	2599243	GTTTGTAGCCTCCCCTTTGGGGATTGAAAC	1	1	0
NC_015949.1	2612217	2616179	GTTTGTAGCCTCCCCTTTGGGGATTGAAAC	1	1	1
NC_015949.1	2625215	2625680	GTTTGTAGCCTCCCCTTTGGGGATTGAAA	1	1	1
NC_015949.1	2627611	2628386	GTTTGTAGCCTGCCCTTTGGGGATTGAAAC	1	1	1
NC_015949.1	2638696	2639992	GTTTGTAGCCTGCCCTTTGGGGATTGAAAC	1	1	1
NC_015954.1	190284	194679	GTCGCGACACCCAGAAAACCCAGAACGGGATTGAAAC	1	1	1
NC_015954.1	1876825	1877380	GTTTCAGACGTACCCTTGTGGGGTTGAAGC	1	1	1
NC_015958.1	1503090	1505766	GTTTTTAGCCTACCTATAAGGAATTGAAAG	1	1	1
NC_015958.1	2673465	2679132	GTTTTTAGCCTACCTATAAGGAATTGAAAC	1	1	1
NC_015964.1	1917847	1918940	GTTGTAGCTCCCTTTTTCATTTCGCAGTGCTATAAT	1	1	1
NC_015966.1	1339694	1343323	GTTTTAATCGCACCTTTTTGGTATTGAAAT	1	1	1
NC_015966.1	1442301	1444254	GTTTTAATCGCACCTTTTTGGTATTGAAAT	1	1	1
NC_015966.1	1987988	1988815	GTTTTAATCGCACCTTTTTGGTATTGAAAT	1	1	1
NC_015970.1	46177	46631	GGGTCATCCCTGCGCGCGCGGGAGTCGG	1	1	1
NC_015970.1	50242	50808	GTCCGAAGACTTGACCCGATGAAAAGGGGATTACGAC	1	1	1
NC_015970.1	58249	59275	GTCCGAAGACTTGACCCGATGAAAAGGGGATTACGAC	1	1	1
NC_015970.1	72658	73246	GTCCGAAGACTTGACCCGATGAAAAGGGGATTACGAC	1	1	1
NC_015970.1	91071	92221	GTCCGAAGACTTGACCCGATGAAAAGGGGATTACGAC	1	0	1
NC_015975.1	1047152	1048215	GTTTTCGTCTCCTTCACTCGGAGATAGGTAATTATC	1	1	1
NC_015975.1	1066221	1068634	GTTTTTATCTAACTGATGAGGAATGTAAAT	1	1	1
NC_015976.1	1915746	1917763	GTCGCTCCCCGTGCGGGGGCGTGGATCGAAAC	1	1	1
NC_015977.1	2759265	2764810	GTCGCTCCCTGTGAGGGGAGCGTGGATTGAAAT	1	1	1
NC_016001.1	1899989	1901916	CATATCGTGTTTTCTAATCTTTAATCAAACCACAAC	1	1	1
NC_016001.1	3018429	3020822	GTTTAAAACCACTTTAAAATTTCTACTATTGTAGAT	1	1	1
NC_016002.1	704586	708702	GTGATCCCCGCGCCAGCGGGGATGAACCG	1	1	1
NC_016011.1	469832	470315	ATTTACATTTCATAATAAGTAATTAAAAC	1	1	1
NC_016012.1	670558	672036	GTCGCACCTCACGCAGGTGCGTGGATTGAAAT	1	1	1
NC_016023.1	1096065	1097944	GTTAGTATTTTACCTATGAGGAATTGAAAC	1	1	1
NC_016023.1	2117433	2121867	GTTTGTATTTTACCTATGAGGAATTGAAAC	1	1	1
NC_016023.1	2123872	2124704	GTTTGTATTTTACCTATGAGGAATTGAAAC	1	1	1
NC_016023.1	2126172	2127008	GTTTGTATTTTACCTATGAGGAATTGAAAC	1	1	1
NC_016025.1	420934	428143	GTGCAAAAATCTTTGATGCCGAAAGGCGTTGATCAC	1	1	1
NC_016025.1	464322	464806	GTCATGGGTCTTGAAAAAGACCCCTTGAATT	1	1	1
NC_016025.1	984883	988558	GTTTTCCGCTTTGAAAAAAAGCGGCTCCATTGAAGC	1	1	1
NC_016027.1	883982	884438	GTGTTCCCCGCACGCGCGGGGATGAACCG	1	1	1
NC_016027.1	889939	890883	GTGTTCCCCGCACACGCGGGGATGAACCG	1	1	1
NC_016027.1	900439	901261	GTGTTCCCCGCACGCGCGGGGATGAACCG	1	1	1
NC_016043.1	218991	221899	GTTAACTACCGCATAGGTAGTTTAGAAA	1	1	1
NC_016051.1	464541	465785	GTTGCAATAAGACTCGAGGAGAATTGAAAG	1	1	1
NC_016051.1	1219336	1222274	GTTGCAATAAGACTCGAGGAGAATTGAAAG	1	1	1
NC_016051.1	1609161	1610748	GTTGCAATAAGACTCGAGGAGAATTGAAAG	1	1	1
NC_016070.1	225270	226900	CCTTCAAATCTCTATCTGAGATTC	1	1	1
NC_016070.1	317075	317509	GTGGAAATCAAAAGATAGTAGAAAC	1	1	0
NC_016070.1	345346	345853	GTGGAAATCAAAAGATAGTAGAAAG	1	1	1
NC_016070.1	1075974	1078209	GAATCTCAAAGAGAGGATTGAAAG	1	1	1
NC_016070.1	1081877	1084118	GAATCTCAAAGAGAGGATTGAAAG	1	1	1
NC_016070.1	1095240	1096998	GAATCTCAAAAAGAGGATTGAAAG	1	1	1
NC_016070.1	1103070	1104119	GAATCTCAAAGAGAGGATTGAAAG	1	1	1
NC_016077.1	1011010	1014467	GTTTGAGAGATATGTAAATTCAAAGGATAATCAAAC	1	1	1
NC_016109.1	612952	613839	GAGCAACCCCCGCGAGCGCGGGGCCGAG	1	1	1
NC_016109.1	623530	625876	CTCGGCCCCGCGCTCGCGGGGGTTGCTC	1	1	1
NC_016109.1	7272977	7274051	GTCCTCCCCGCGCGAGCGGGGGTCTACCG	1	1	1
NC_016110.1	44603	45059	GTGCTCCCCGCGCCCGCGGGGATGGTCCC	1	1	1
NC_016110.1	52110	52876	GTGCTCCCCGCGCCCGCGGGGATGGTCCC	1	1	1
NC_016110.1	133922	134627	CTGCTCCCCGCGCACGCGGGGATGGCCCC	1	1	1
NC_016110.1	144274	145341	GTGCTCCCCGCGCGTGCGGGGATGGTCCC	1	1	1
NC_016112.1	1516465	1519584	GTATCTCCCGGCCAAACAGCCGGGAGCGGATTGAAAC	1	1	1
NC_016112.1	2435093	2437274	GTCGCGCCCCGTGCGGGCGCGTGGATTGAAAC	1	1	1
NC_016112.1	4283753	4285976	GCGTTCCCCACGCCCGTGGGGATGAACCG	1	1	1
NC_016147.2	3119302	3122682	GTCGCGCTCTCACGAGCGCGTGGATTGAAAC	1	1	1
NC_016148.1	256316	257822	GATTCAATCGAACCGATACGGAATGGAAAC	1	1	1
NC_016148.1	279012	282020	GTTTTAGACCTTCCTATAAGGGATGGAAAC	1	1	1
NC_016510.2	391558	394477	GTTGTGGTTTGATTAAAGATTAGAAAACACGATATT	1	1	1
NC_016510.2	1679967	1680532	GTTGGGAAAGCCCTTATTTTGAAGGGTATCTACAAC	1	1	1
NC_016584.1	1916617	1917983	GTCGCTTCCCACTGGGAAGCGTGGATTGAAAT	1	1	1
NC_016584.1	1926565	1928727	GTCGCTCCCTACATGGGAGCGTGGATTGAAAT	1	1	1
NC_016586.1	59839	60023	GTCGCGACGGCATCCGCGTTCGGGAGCGGATTGAAAC	0	1	1
NC_016586.1	62637	63047	GTTCCGCCGGTGTCCGCGTTTGGGAGCGGATTGAAAC	1	1	0
NC_016593.1	394989	398365	GTTTTTATCGTACCTATGAGGGATTGAAAC	1	1	1
NC_016593.1	2064940	2065908	GTTTTTATCGTACCTATGAGGGATTGAAAC	1	1	1
NC_016609.1	5986432	5989881	GTTATAATCGCACCATGGAGGAATTGAAAC	1	1	1
NC_016610.1	2508338	2513171	CTTTTAATCGGACTATCATAGAATTGAAAC	1	1	1
NC_016612.1	233753	235309	GTGTTCCCCGCGCCAGCGGGGATAAACCG	1	1	1
NC_016612.1	3413123	3414832	GTTCACTGCCGTACAGGCAGCTTAGAAA	1	1	1
NC_016622.1	20746	23330	GTCTTCCCGAGCAGAAATGCTTGGGCCTCATTGAAGC	1	1	1
NC_016622.1	1897485	1902872	GCCTTCCCGGGCGGAAACGCCCGGGCCTCATTGAAGC	1	1	1
NC_016627.1	2476251	2478646	GTTGAAGTAGATGTTCCATAAAAATAAGGATTGAAAC	1	1	1
NC_016627.1	2496245	2502079	GTTGAAGTAGAACATCCAGTAAAATAAGGATTGAAAC	1	1	1
NC_016627.1	3016571	3020205	GTTGTTCTTTAACTATGTGGGATGTAAAT	1	1	1
NC_016630.1	41422	43822	GTCGCGTCCCACAGGGGCGCGTGGATTGAAAT	1	1	1
NC_016630.1	472155	473909	GTTTGAGAGTAGTGTAATTTCATATGGTAGTCAAAC	1	1	1
NC_016633.1	3520456	3523663	GTCGCACCCTTCACGGGTGCGTGAATTGAAAC	1	1	1
NC_016641.1	1109636	1110199	GTCGCACTCTATATGAGTGCGTGGATTGAAAT	1	1	1
NC_016641.1	1111468	1111905	GTCGCACTCTATATGAGTGCGTGGATTGAAAT	1	1	1
NC_016641.1	1957473	1957971	GTCGCACTCTATATGAGTGCGTGGATTGAAAT	1	1	1
NC_016641.1	2168973	2170632	GTCGCACTCTATATGAGTGCGTGGATTGAAAT	1	1	1
NC_016641.1	3984629	3985066	GTCGCACTCTGTATGAGTGCGTGGATTGAAAT	1	1	1
NC_016641.1	3997390	3998574	GTCGCACTCTGTATGGAGTGCGTGGATTGAAAT	1	1	1
NC_016641.1	4001734	4002646	GTCGCACTCTATATGAGTGCGTGGATTGAAAT	1	1	1
NC_016641.1	4011196	4012027	GTCGCACTCTATGTGAGTGCGTGGATTGAAAT	1	1	1
NC_016641.1	4012488	4013654	GTCGCACTCCATATGAGTGCGTGGATTGAAAT	1	1	1
NC_016641.1	5627974	5628621	GTCGCACTCTATATGAGTGCGTGGATTGAAAT	1	1	1
NC_016645.1	277502	278750	CCAGAAATCAAAAGATAGTTGAAAC	1	1	0
NC_016645.1	761756	762867	CCAGAAATCAAAAGATAGTTGAAAC	1	1	0
NC_016645.1	766999	768373	CCAGAAATCAAAAGATAGTTGAAAC	1	1	0
NC_016645.1	795088	798823	GTATCTCAAAAAGAGGATTGAAAG	1	0	0
NC_016645.1	837468	839203	GAAGAACCTACAAAAGAATTGAAAC	1	1	0
NC_016645.1	845780	848256	GAAGAACCTACAAAAGAATTGAAAC	1	1	0
NC_016645.1	852131	853585	GAAGAACCTACAAAAGAATTGAAAC	1	1	0
NC_016645.1	2235038	2235869	CCGGAAATCAAAAGATAGTTGAAAC	1	1	0
NC_016749.1	1412482	1415818	GTTTTACGGTTACTTAAATCTTGAGAGTACAAAAAC	1	1	1
NC_016751.1	289919	290752	CTTTCTACAGTACCTATAAGGAATTGAAAT	1	1	1
NC_016751.1	293851	294418	CTTTCTACAGTACCTATAAGGAATTGAAAT	1	1	1
NC_016751.1	396000	397723	ATCCGAATATCACTACTCTCTGAAAGAGATAGAAAC	1	1	1
NC_016751.1	414191	414614	ATCCGAATATCACTACTCTCTGAAAGAGATAGAAAC	1	1	1
NC_016751.1	425317	426811	ATCCGAATATAACTACTCTCTGAAAGAGATAGAAAC	1	1	1
NC_016768.1	1290204	1291772	GTCGTCAGACCCAAAACCCCGAGAGGGGACGGAAAC	1	1	1
NC_016768.1	1293207	1294417	GTCGTCAGACCCAAAACCCCGAGAGGGGACGGAAAC	1	1	1
NC_016776.1	4711685	4713959	GCTGTTTCCAATGGTTCAAAGATACTAATTTGAAAGCAAATCACAAC	1	1	1
NC_016782.1	39599	40656	GAAGTCTATCAGGGTTTTTGAGAACTGAACCCCAGC	1	1	1
NC_016782.1	2249694	2249967	GGAAATACCTCCGCGTGTGCGGAGAAGAC	1	1	1
NC_016783.1	39263	40323	GGCTCATCCCTGCTAGTGCGGGGAAAAC	1	1	1
NC_016785.1	39026	39784	GTTTTCCCCGCACCAGCGGGGATGAGCC	1	1	1
NC_016786.1	39596	40655	GAAGTCTATCAGGGTTTTTGAGAACTGAACCCCAGC	1	1	1
NC_016786.1	2250293	2250566	GGAAATACCTCCGCGTGTGCGGAGAAGAC	1	1	1
NC_016787.1	42133	44783	GTTTTCCCCGCACCAGCGGGGATGAGCC	1	1	1
NC_016788.1	39252	40196	GTTTTCCCCGCACCAGCGGGGATGAGCC	1	1	1
NC_016790.1	39331	39879	GAAGTCTATCAGGGTTTTTGAGAACTGAACCCCAGC	1	1	1
NC_016791.1	1450296	1451655	GTCGCTCCTCTCGTAGGAGCGTGGATTGAAAT	1	1	1
NC_016799.1	39133	41023	GAAGTCTATCAGGGTTTTTGAGAACTGAACCCCAGC	1	1	1
NC_016801.1	40845	41328	GAAGTCTATCAGGGTTTTTGAGAACTGAACCCCAGC	1	1	1
NC_016802.1	41661	42017	GAAGTCTATCAGGGTTTTTGAGAACTGAACCCCAGC	1	1	1
NC_016803.1	3491653	3498261	GTCGCCCCCCACGCGGGGGCGTGGATTGAAAC	1	1	1
NC_016804.1	3051998	3053355	GTCGTCAGACCCAAAACCCCGAGAGGGGACGGAAAC	1	1	1
NC_016804.1	3054748	3056919	GTCGTCAGACCCAAAACCCCGAGAGGGGACGGAAAC	1	1	1
NC_016808.1	370285	371346	GTTCACCATCGTGTAGATGGCTTAGAAA	1	1	1
NC_016808.1	1595901	1603671	GTTAACTGCCGTATAGGCAGCTTAGAAA	1	1	1
NC_016810.1	3099171	3100160	GTGTTCCCCGCGCCAGCGGGGATAAACCG	1	1	1
NC_016810.1	3116292	3117724	GTGTTCCCCGCGCCAGCGGGGATAAACCG	1	1	1
NC_016822.1	3175628	3175901	GTGTTCCCCGCGCCAGCGGGGATAAACCG	1	1	1
NC_016826.1	1273107	1273802	GTTTTAGAGCTGTGCTGTTTCGAATGGTTCCAAAAC	1	1	1
NC_016831.1	2938636	2938787	GTGTTCCCCGCGCCAGCGGGGATAAACCG	0	1	1
NC_016831.1	2954930	2955325	GTGTTCCCCGCGCCAGCGGGGATAAACCG	1	1	1
NC_016832.1	2900674	2901096	GTGTTCCCCGCGCCAGCGGGGATAAACCG	1	1	1
NC_016854.1	3069597	3071013	GTGTTCCCCGCGCCAGCGGGGATAAACCG	1	1	1
NC_016854.1	3087145	3088272	GTGTTCCCCGCGCCAGCGGGGATAAACCG	1	1	1
NC_016856.1	3096847	3098324	GTGTTCCCCGCGCCAGCGGGGATAAACCG	1	1	1
NC_016856.1	3114456	3116071	GTGTTCCCCGCGCCAGCGGGGATAAACCG	1	1	1
NC_016857.1	3099171	3100160	GTGTTCCCCGCGCCAGCGGGGATAAACCG	1	1	1
NC_016857.1	3116292	3117724	GTGTTCCCCGCGCCAGCGGGGATAAACCG	1	1	1
NC_016860.1	3100040	3101394	GTGTTCCCCGCGCCAGCGGGGATAAACCG	1	1	1
NC_016860.1	3117526	3119507	GTGTTCCCCGCGCCAGCGGGGATAAACCG	1	1	1
NC_016863.1	3045087	3046076	GTGTTCCCCGCGCCAGCGGGGATAAACCG	1	1	1
NC_016863.1	3062208	3063640	GTGTTCCCCGCGCCAGCGGGGATAAACCG	1	1	1
NC_016884.1	3246155	3248877	GTTTATAGCCTACCTATGAGGAATTGAAAC	1	1	1
NC_016884.1	3258232	3259963	GTTTATAGCCTACCTATGAGGAATTGAAAT	1	1	1
NC_016885.1	937975	938902	GTCAAAATCAAAAGATAGTTGAAAC	1	1	1
NC_016885.1	945613	946606	CCAGAAATCAAAAGATAGTTGAAAC	1	1	1
NC_016885.1	952361	953218	GTCAAAATCAAAAGATAGTTGAAAC	1	1	1
NC_016885.1	986121	987398	GAATCTCAAAAAGAGGATTGAAAG	1	1	1
NC_016885.1	999562	1002180	GAATCTCAAAAAGAGGATTGAAAG	1	1	1
NC_016894.1	3377719	3380836	ATTTGAGTAGATCCATATTGGAATGTAAAT	1	1	1
NC_016901.1	3930094	3932867	GTTCACCGCCGCACAGGCGGCTTAGAAA	1	1	1
NC_016902.1	1048212	1048852	GAGTTCCCCGCGCCAGCGGGGATAAACCG	1	1	1
NC_016902.1	1074555	1075438	GTGTTCCCCGCGCCAGCGGGGATAAACCG	1	1	1
NC_016906.1	3982225	3983953	GTGCTCCCGGTCTTCACGGCCGGGTTCCATTGCAGC	1	1	1
NC_016938.1	420406	421436	GTCTCACTCTTCATAGAGTGAGTGGATTGAAAT	1	1	1
NC_016940.1	141632	153411	ATACTAAACCCTTTGCAGGCGAAGCAGCATTGAAAC	1	1	1
NC_016940.1	3742956	3753502	ATACTAAACCCATTGCAGGCAAAGCAGCATTGAAAC	1	1	1
NC_016940.1	3820471	3828724	ATACTAAACCCTTTGCAGGCGAAGCAGCATTGAAAC	1	1	1
NC_016941.1	61875	62344	GATCGATAACTACCCCGAAGAATAGGGGACGAGAAC	1	1	1
NC_016941.1	71065	71390	ATTCGATAACTACCCCGAAGAAGAGGGGACGAGAAC	1	1	0
NC_017027.1	341387	341776	GTTCACCATCGTGTAGATGGCTTAGAAAT	1	1	1
NC_017027.1	1613483	1614771	GTTAACTGCCGTATAGGCAGCTTAGAAA	1	1	1
NC_017034.1	1139126	1145089	GTTTCAAAATGTGTCCTCGCAAAATGAGGATTGAAAG	1	1	1
NC_017040.1	784336	784504	GTTTTAGAGCTATGCTGTTTTGAATGGTCCCAAAAC	0	0	0
NC_017045.1	1020412	1021383	GTTGCGAACTATCACAAAGATAGTAAAAATTGAAAGCAATTCACAAC	1	1	0
NC_017046.1	3097926	3099325	GTGTTCCCCGCGCCAGCGGGGATAAACCG	1	1	1
NC_017046.1	3115457	3116828	GTGTTCCCCGCGCCAGCGGGGATAAACCG	1	1	1
NC_017053.1	781761	781998	GTTTTAGAGCTATGCTGTTTTGAATGGTCCCAAAAC	1	1	1
NC_017059.1	1577453	1577847	GTATCCCCTGCATGCGCAGGGATGAACC	1	1	1
NC_017059.1	2386070	2386892	CGGTTCATCCCCGCGCAGGCGGGGAACAC	1	1	1
NC_017059.1	3252482	3252815	GTATCCCCTGCATGCGCAGGGATGAACC	1	1	1
NC_017068.1	1013714	1015845	GTGTTCCGCCGTATAGGCGGCTTAGAAA	1	1	1
NC_017075.1	704057	706712	GCGTTCCCCACGCGGGTGGGGATGAACCG	1	1	1
NC_017075.1	708990	709446	GCGTTCCCCACGCGGGTGGGGATGAACCG	1	1	1
NC_017079.1	1517528	1520198	GTCAGAAGACAGCGAATCCTCGCCAGGGGATTAAGAC	1	1	1
NC_017079.1	1524823	1530277	GTCAGAAGACAGCGAATCCTCGCCAGGGGATTAAGAC	1	1	1
NC_017079.1	1976690	2011841	CTTTCAGTATCCTCGCTGTTGGATCGTTTCTTCAGAC	1	1	1
NC_017079.1	2013095	2018981	GTCTGAAGAAACGATCCAACAGCGAGGATACTGAAAG	1	1	1
NC_017080.1	768724	772773	GTCGCCCGCTCCACGCGGGCGTGGATCGAAAC	1	1	1
NC_017095.1	1576111	1581398	GTTTCCATCCCTCATAGTCACTTCTAAAAC	1	1	1
NC_017095.1	1609470	1612345	GTTTTAGAAGTGACTATGAGGGATGGAAAC	1	1	1
NC_017095.1	1767917	1768717	GCTTTAGAAGTGACTATGAGGGATGGAAAC	1	1	1
NC_017095.1	1791156	1792980	GTTTTAGAAGTGACTATGAGGGATGGAAAC	1	1	1
NC_017096.1	269623	271082	GTTTTATCTGAACCATGTGGGATATAAAG	1	1	1
NC_017098.1	490483	493391	GTTACCTGCCGCATAGGCAGCTTAGAAA	1	1	1
NC_017101.1	123152	124584	GTGTTCCCCGCACACGCGGGGATGAACCG	1	1	1
NC_017104.1	123524	124956	GTGTTCCCCGCACACGCGGGGATGAACCG	1	1	1
NC_017117.1	123152	124584	GTGTTCCCCGCACACGCGGGGATGAACCG	1	1	1
NC_017130.1	123144	124576	GTGTTCCCCGCACACGCGGGGATGAACCG	1	1	1
NC_017134.1	123168	124600	GTGTTCCCCGCACACGCGGGGATGAACCG	1	1	1
NC_017136.1	123136	124568	GTGTTCCCCGCACACGCGGGGATGAACCG	1	1	1
NC_017143.1	123152	124584	GTGTTCCCCGCACACGCGGGGATGAACCG	1	1	1
NC_017154.1	1788306	1788513	GTTCACTGCCGCACAGGCAGCTTAGAAA	1	1	1
NC_017154.1	2768809	2769257	GTTCACTGCCGCACAGGCAGCTTAGAAA	1	1	1
NC_017154.1	3114389	3114659	GTTCACTGCCGCACAGGCAGCTTAGAAA	1	1	1
NC_017160.1	1992932	1993140	GTTCACTGCCGCACAGGCAGCTTAGAAA	1	1	0
NC_017160.1	2839776	2840224	GTTCACTGCCGCACAGGCAGCTTAGAAA	1	1	1
NC_017160.1	2876594	2876864	GTTCACTGCCGCACAGGCAGCTTAGAAA	1	1	1
NC_017161.1	1122536	1124778	GTTTATTAGGTGCCTATAAGGGATTGAAAC	1	1	1
NC_017167.1	38229	39734	GTTGCTCCGCCGAGATCGTCGGCGGCCCCATTGAAGC	1	1	1
NC_017167.1	2812009	2812628	GTTGTTCCGCCGAGATCGTCGGCGGCCCCATTGAAGC	1	1	1
NC_017167.1	3039367	3040647	GTTGATCCGCCGAGATCGTCGGCGGCCCCATTGAAG	1	1	1
NC_017168.1	2866823	2867154	GTTCACTGCCGCACAGGCAGCTTAGAAA	1	1	1
NC_017168.1	2992631	2993140	GTTCACTGCCGCACAGGCAGCTTAGAAA	1	1	1
NC_017168.1	3885209	3885417	GTTCACTGCCGCACAGGCAGCTTAGAAA	1	1	1
NC_017174.1	1343256	1344079	GTTTTATATTAACTAAGTGGTATGTAAAG	1	1	1
NC_017174.1	1826292	1827441	GTTTTATATTAACTATGTGGTATGTAAAT	1	1	1
NC_017174.1	2152892	2155827	GTTTTATATTAACTATGTGGTATGTAAAG	1	1	1
NC_017174.1	2220611	2221500	GTTTTATATTAACTAAGTGGTATGTAAAT	1	1	1
NC_017174.1	2331600	2334133	GTTAAACAGTAACATGAGATGTATTTAAAT	1	1	1
NC_017174.1	3266657	3268779	GTTTTATATTAACTAAGTGGTATGTAAAG	1	1	1
NC_017192.1	1923285	1925336	CTTGAACTTAAACATATAATGTATTGAAAC	1	1	1
NC_017203.1	175403	176090	GTCGCACCTCATATAGGTGCGTGGATTGAAAT	1	1	0
NC_017214.1	209075	210480	ATCTCCGAAGTCTCGGCTTCGGAGCTTCATTGAGGG	1	1	1
NC_017215.1	1516463	1517868	ATCTCCGAAGTCTCGGCTTCGGAGCTTCATTGAGGG	1	1	1
NC_017216.2	1511474	1512879	ATCTCCGAAGTCTCGGCTTCGGAGCTTCATTGAGGG	1	1	1
NC_017217.1	1517116	1518521	ATCTCCGAAGTCTCGGCTTCGGAGCTTCATTGAGGG	1	1	1
NC_017218.1	561106	562153	GTCGCTCCCCATCCGGGGAGCGTGGATTGAAAT	1	1	1
NC_017218.1	1654072	1654850	GTCGCTCCCCATCCGGGGAGCGTGGATTGAAAT	1	1	1
NC_017218.1	1657368	1659828	GTCGCTCCCCATCCGGGGAGCGTGGATTGAAAT	1	1	1
NC_017221.1	454101	456190	CAAGCTTATCAAGAAGGGTGAATGCTAATTCCCAGC	1	1	1
NC_017262.1	125011	125405	GTTCACTGCCGCACAGGCAGCTTAGAAA	1	1	1
NC_017262.1	1811917	1812427	GTTCACTGCCGCACAGGCAGCTTAGAAA	1	1	1
NC_017265.1	1623381	1623589	GTTCACTGCCGCACAGGCAGCTTAGAAA	0	1	1
NC_017265.1	2496116	2496324	GTTCACTGCCGCACAGGCAGCTTAGAAA	1	1	1
NC_017265.1	3177607	3177877	GTTCACTGCCGCACAGGCAGCTTAGAAA	1	1	1
NC_017271.1	4595922	4601889	GTTCACTGCCGCGTAGGCAGCTCAGAAA	1	1	1
NC_017273.1	102879	103877	CCTGCAACGTAGCCAAGCTGTGAAGCTTGGATGCAAC	1	1	1
NC_017273.1	116844	117311	GTTGCAAACCTCGTTAGCCTCGTAGAGGATTGAAAC	1	1	1
NC_017273.1	128169	128931	GTTGCAAACCTCGTTAGCCTCGTAGAGGATTGAAAC	1	1	1
NC_017273.1	172053	172529	GTTGCACCGGCCCGAAAGGGCCGGTGAGGATTGAAAC	1	1	1
NC_017273.1	180589	181954	GTTGCACCGGCCCGAAAGGGCCGGTGAGGATTGAAAC	1	1	1
NC_017274.1	2054517	2062089	GATTAATCCCAAAAGGAATTGAAAG	1	1	1
NC_017274.1	2076433	2080896	GATTAATCCTAAAAGGAATTGAAAG	1	1	1
NC_017274.1	2092271	2100246	GATAATCTCTTATAGAATTGAAAG	1	1	1
NC_017274.1	2499490	2499903	GATAATCTACTATAGAATTGAAAG	1	1	1
NC_017275.1	355291	361827	GCTAATCTACTATAGAATTGAAAG	1	1	1
NC_017275.1	365878	373325	GCTAATCTACTATAGAATTGAAAG	1	1	1
NC_017275.1	740059	742090	GTTTTAGTTTCTTTGTGTTGTTAC	1	1	1
NC_017275.1	753266	754108	GTAACAACACAAAGAAACTAAAAC	1	1	1
NC_017276.1	725209	732591	GCTAATCTACTATAGAATTGAAAG	1	1	1
NC_017276.1	736642	742630	GCTAATCTACTATAGAATTGAAAG	1	1	1
NC_017278.1	256084	257262	GTTCTGACCGTACCTATGAGGGTTTGAAAC	1	1	1
NC_017278.1	265902	266881	CTTTGAACCGTACCTATAAGGGTTTGAAAC	1	1	1
NC_017278.1	268109	269687	CTTTGAACCGTACCTATAAGGGTTTGAAAC	1	1	1
NC_017278.1	1108124	1109507	GTTGCAAAAGTGGCTTCCCCGCAAGGGGATTGCGAC	1	1	1
NC_017278.1	1331397	1332117	GTTGCAAAAGTGGCTTCCCCGTAAGGGGATTGCGAC	1	1	1
NC_017278.1	1414648	1415586	GTTGCAAAAGTGGCTTCCCCGTAAGGGGATTGCGAC	1	1	1
NC_017279.1	1452584	1452818	GTTTTAGTCCCTTTTTAAATTTCTTTATGGTAAAAT	1	1	1
NC_017280.1	1431606	1431841	GTTTTAGTCCCTTTTTAAATTTCTTTATGGTAAAAT	1	1	1
NC_017281.1	1497558	1497858	GTTTTAGTCCCTTTTTAAATTTCTTTATGGTAAAAT	1	1	1
NC_017294.1	114769	115198	GTCGCACCTCACGCAGGTGCGTGGATTGAAAT	1	1	1
NC_017294.1	116969	117263	GTCGCACCTCACGCAGGTGCGTGGATTGAAAT	1	1	1
NC_017294.1	737971	738600	GTCGCACCTCACGCAGGTGCGTGGATTGAAAT	1	1	1
NC_017299.1	2333177	2333669	GTTGAACATTAACATAAGATGTATTTAAAT	1	1	1
NC_017304.1	879396	879583	GTTGAAGAGGTACTTCCAGTAAAACAAGGATTGAAAC	0	0	0
NC_017304.1	976887	982277	GTTTTTATCGTACCTATGAGGAATTGAAAC	1	1	1
NC_017304.1	1914761	1916669	GTTTGTATCGTACCTATGAGGAATTGAAAT	1	1	1
NC_017304.1	1930002	1933246	GTTTGTATCGTACCTATGAGGAATTGAAAC	1	1	1
NC_017304.1	3480109	3481948	GTTTTTATCGTACCTATGAGGAATTGAAAC	1	1	1
NC_017311.1	170455	172336	GTCGCCCCCCACGCGGGGGCGTGGATTGAAAC	1	1	1
NC_017316.1	422486	422919	GTTTTAGAGTCATGTTGTTTAGAATGGTACCAAAACT	1	1	1
NC_017316.1	1738254	1738686	GTTTTGGTACCATTCTAAACAACATGACTCTAAAAC	1	1	1
NC_017317.1	27292	29030	GGAACTACCTCCGCGTACGCGGAGAAAAG	1	1	1
NC_017317.1	111684	112599	GTCGCTGCGGCTTCGGTCGCAGCCTTTCATTGAGGT	1	1	1
NC_017317.1	1954889	1959008	CTTTTCTCCGCGTATGCGGAGGTAGTTCC	1	1	1
NC_017328.1	889424	889572	GTTCACTGCCGTACAGGCAGCTTAGAAA	0	0	0
NC_017384.1	1461978	1462670	GTCGCTCCCCCCACGGGAGCGTGGATAGAA	1	1	0
NC_017445.1	308953	309839	GTGTTCCCCGCGTATGCGGGGATAAACCG	1	1	1
NC_017445.1	319944	320645	GTGTTCCCCGCGTGAGCGGGGATAAACCG	1	1	1
NC_017450.1	1468175	1468597	GTCTAAGAACTTTAAATAATTTCTACTGTTGTAGAT	1	1	1
NC_017454.1	1485511	1500189	GTGTTCCCCGCATGCGCGGGGATGAACCG	1	1	1
NC_017455.1	2221921	2222245	TTTAAATACTAAGTCCATTAGAACAAGGATTGAAAC	1	1	1
NC_017459.1	403466	406636	GTTGCAACGAAGAGAAAACCCGCTAAGGGATTGAAAC	1	1	1
NC_017459.1	1391076	1392483	GTTTCAGATGAACCCTTGTTGGGTTGAAGT	1	1	1
NC_017459.1	1403321	1404736	GTTTCAGATGAACCCTTGATGGGTTGAAGT	1	1	1
NC_017461.1	37	795	GAATCTCTCAGATAGAATTGAAAG	1	1	0
NC_017461.1	13013	14145	GAATCTCTCAGATAGAATTGAAAG	1	1	0
NC_017461.1	55133	56195	GAATCTGTTAGATAGAATTGAAAG	1	1	0
NC_017461.1	61768	62838	GAATCTGTTAGATAGAATTGAAAG	1	1	0
NC_017464.1	1381767	1387647	GTTTTAATCGAACCATAGTGGAATTGAGAC	1	1	1
NC_017464.1	3459265	3460553	GTTGGTTTAATATCCTCAAAGAACAAGTTG	0	0	0
NC_017465.1	817592	818781	GTATTCCCCATGTATGTGGGGGTGATCCT	1	1	1
NC_017465.1	820218	821651	GTATTCCCCATGTATGTGGGGGTGATCCT	1	1	1
NC_017465.1	1394610	1394782	GTCGCACTCCTTCGCGGGGGTGCGTGGATTGAAAT	0	1	1
NC_017467.1	578826	581588	GTCGCACTCCTTGTGAGTGCGTGGATTGAAAT	1	1	1
NC_017470.1	1001645	1002650	GTGTTCTCCACGTAAGTGGAGGTGATCC	1	1	1
NC_017470.1	1012143	1013269	GTGTTCTCCACGTATGTGGAGGTGATCC	1	1	1
NC_017473.1	2287126	2288548	GCTCTTGAACTGATTGATTCGACATCTACCTGAGAC	1	1	1
NC_017474.1	2318012	2319434	GCTCTTGAACTGATTGATTCGACATCTACCTGAGAC	1	1	1
NC_017477.1	1199793	1201612	GTTTTAGATGGTTGTTAGATCAATAAGGTTTAGATC	1	1	1
NC_017481.1	121320	123138	GTTTCAGAAGTATGTTAAATCAATAAGGTTAAGACC	1	1	1
NC_017482.1	2260258	2261881	GTCTCAGGTAGATGTCAGATCAATCAGTTCAAGAGC	1	1	1
NC_017501.1	1921685	1923371	GTTGTAGCTCCCTTTCTCATTTCGCAGTGCTACAAT	1	1	1
NC_017502.1	924384	931350	GTTTTAGCACTGTACAATACTTGTGTAAGCAATAAC	1	1	1
NC_017503.1	894507	897114	GTTTTAGCACTGTACAATACTTGTGTAAGCAATAAC	1	1	1
NC_017512.1	374160	375647	GTTGTAGCTCCCTTTCTCATTTCGCAGTGCTACAAT	1	1	1
NC_017517.1	1924165	1925323	GTTGTAGCTCCCTTTCTCATTTCGCAGTGCTACAAT	1	1	1
NC_017522.1	3106282	3107353	GTCGTCAGACCCAAAACCCCGAGAGGGGACGGAAAC	1	1	1
NC_017524.1	3114245	3115529	GTCGTCAGACCCAAAACCCCGAGAGGGGACGGAAAC	1	1	1
NC_017524.1	3116964	3117366	GTCGTCAGACCCAAAACCCCGAGAGGGGACGGAAAC	1	1	1
NC_017524.1	3118826	3119890	GTCGTCAGACCCAAAACCCCGAGAGGGGACGGAAAC	1	1	1
NC_017527.1	1830362	1833303	CTATCCATGGCTGAAAAGTCGTGGCCCCATTGAAAC	1	1	1
NC_017529.1	543351	543769	GTTTTAGTTACTTAATGTGAAATGTAAAT	1	1	1
NC_017529.1	559382	561165	GTTTTAACTACTTATTATGAAATGTAAAT	1	1	1
NC_017537.1	541639	542057	GTTTTAGTTACTTAATGTGAAATGTAAAT	1	1	1
[truncated: 3,927 more rows]
[truncated: 4 more columns]

## Sheet: Table S2.4
Supplementary Table S2. RefSeq CRISPRs and CRISPR candidates detected by SPADE,CRISPRFinder and CRISPRDetect (4/4)
SPADE candidates
RefSeq ID	Start	End	Detected repeat motif	Overlap w/ a CRISPRFinder candidate with ROA ≥50%?	Overlap w/ a CRISPRDetect candidate with ROA ≥50%?	Overlap w/ a RefSeq CRISPR with ROA ≥50%?
NC_000853.1	411	3105	GTTTCAATA*TTCCTTAGAGGTATGGAAAC	1	1	0
NC_000853.1	369169	369742	GTTTCAATAATTCCTTAGAGGTATGGAAAC	1	1	0
NC_000853.1	396567	397064	GTTTCAATA*TTCCTTAGAGGTATGGAAAC	1	1	0
NC_000853.1	1519911	1520474	GTTTCAATACTTCCTTAGAGGTATGGAAAC	1	1	0
NC_000853.1	1631788	1632016	TGTTTCCATACCTCTAAGGAAGTATTGAAAC	1	1	0
NC_000853.1	1779872	1780701	GTTTCCATACCTCTAAGGAATTATTGAAAC	1	1	0
NC_000854.2	717247	718997	GAATCTTCGAGATAGAATTGCAAG	1	1	1
NC_000854.2	786656	789355	GCATATCCCTAAAGGGAATAGAAAG	1	1	1
NC_000854.2	1277298	1278486	CTTGCAATTCTATCTCGAAGATTC	1	1	1
NC_000868.1	147914	149430	CTTTCAATTCTATTTTAGTCTTATTGGAAC	1	1	1
NC_000868.1	482331	482830	CTTTCCACACTACTAAGTTCTACGGAAAC	1	0	1
NC_000868.1	1090058	1090216	TTTCAATTCTATTTTAGTCTTATTGGAAC	0	1	0
NC_000868.1	1760061	1761854	GTTCCAATAAGACTAAAATAGAATTGAAAG	1	1	1
NC_000909.1	377	2199	ATTAAAATCAGACCGTTTCGGAATGGAAAT	1	1	1
NC_000909.1	48797	49115	CCATTCCGAAACGGTCTGATTTTAAC	0	0	0
NC_000909.1	92298	92532	TTTCCATCCTCCAAGAGGTCTTATTTTAATA	0	0	0
NC_000909.1	132921	134000	ATTAAAATCAGACCGTTTCGGAATGGAAAT	1	1	1
NC_000909.1	236563	238184	ATTAAAATCAGACCGTTTCGGAATGGAAAT	1	1	1
NC_000909.1	351693	352468	ATTTCCATTCCCCGAGGGATCTGATTTTAC	1	1	1
NC_000909.1	428571	429572	GTTAAAATCAGACCGATTCGGAATGGAAAC	1	1	1
NC_000909.1	501490	501991	GTTAAAATCAGACCTCTTGGAGGATGGAAAG	1	1	1
NC_000909.1	507264	508115	TTAAAATCAGACCGTTTCGGAATGGAAAC	1	1	1
NC_000909.1	858113	858345	TTTCCATCCTCCAAGAGGTCTGATTTTAA*A	1	0	1
NC_000909.1	1034819	1035755	GTTAAAATCAGACCTCTTGGAGGATGGAAAT	1	1	1
NC_000909.1	1049377	1050236	ATTAAAATAAGACCGTTTCGGAATGGAAAC	1	1	1
NC_000909.1	1219772	1220165	TTTCCATCCTCCAAGAGGTCTGATTTTAACA	1	1	1
NC_000909.1	1267045	1267714	GTTAAAATCAGACCTCTTGGAGGATGGAAAC	1	0	1
NC_000909.1	1456866	1457336	ATTTCCATCCTCCAAGAGGTCTGATTTTAACAAA	1	1	1
NC_000909.1	1570372	1570896	GTTAAAATCAGACCTCTTGGAGGATGGAAAT	1	1	1
NC_000909.1	1575518	1576311	ATTAAAATAAGACCGTTTCGGAATGGAAAT	1	1	1
NC_000913.3	2877698	2878463	CGGTTTATCCCCGCTGGCGCGGGGAACTC	1	1	0
NC_000913.3	2903419	2903540	GGTTTATCCCCGCTGGCGCGGGGAACAC	0	0	0
NC_000913.3	2904009	2904407	GGTTTATCCCCGCTGGCGCGGGGAACAC	1	1	0
NC_000916.1	983372	991584	ATTTCAATCCCATTTTGGTCTGATTTTAAC	1	0	1
NC_000916.1	992202	992432	GACATTAAAACAATTAAAGCACCAAAGTTAAT	0	0	0
NC_000916.1	1472440	1475514	GTTAAAATCAGACCAAAATGGGATTGAAATT	1	1	1
NC_000917.1	147	4213	GTTGAAATCAGACCAAAATGGGATTGAAAG	1	1	1
NC_000917.1	398368	401590	CTTTCAATCCCATTTTGGTCTGATTTCAAC	1	1	1
NC_000917.1	1690929	1694181	GTAAGAAAGGGAGGCTCCTGAAAATGGAGATTGAAAG	1	1	1
NC_000918.1	244560	244792	GTTTCAACTCCACACGGTACATTAGGAACA	1	0	0
NC_000918.1	279263	279598	GTTTTAACTCCACACGGTACATTAGAAAC	1	0	0
NC_000918.1	416672	416835	GTCGCAATCCCTTATTGTAAGGGCATAAC	0	0	0
NC_000918.1	1226626	1226863	CGTTTCTAATGTACCGTAGAGGAGTTGAAACAG	1	0	0
NC_000918.1	1379600	1379893	GTTTCAACTCCACTACGGTACATTAGGAAC	1	0	0
NC_000918.1	1418899	1419060	GTTCCTAATGTACCGTGTGGAGTTGAAAC	0	0	0
NC_000961.1	32904	34081	CTTTCCACACTATTTAGTTCTACGGAAAC	1	1	1
NC_000961.1	150417	152173	GTTTCCGTAGAACTTAGTAGTGTGGAAAG	1	1	1
NC_000961.1	637737	638918	GTTCCAATAAGACTATAAGAGAATTGAAAG	1	1	1
NC_000961.1	933762	938310	CTTTCCACACTATTTAGTTCTACGGAAAC	1	1	1
NC_000961.1	994359	994785	GTTCCAATAAGACTAAAATAGAATTGAAAC	1	1	1
NC_000961.1	1117804	1118970	CTTTCAATTCTATTTTAGTCTTATTGGAAC	1	1	1
NC_000962.3	3119184	3120539	GTTTCCGTCCCCTCTCGGGGTTTTGGGTCTGACGAC	1	1	0
NC_000962.3	3121861	3123576	GTTTCCGTCCCCTCTCGGGGTTTTGGGTCTGACGAC	1	1	0
NC_000962.3	3239564	3239861	GGTCATCACCATCGAACCAGTGATGATCGCAAGCGCGGCGAAGCCGGGCGCAG	0	0	0
NC_001880.1	436	664	CTTTCTATCCCATATATGGGAACTAAAACC	1	0	0
NC_002516.2	44095	44224	GACAACCGCGGCGGCAA	0	0	0
NC_002516.2	44639	44790	CTGGACAACCGGGCGGC	0	0	0
NC_002570.2	339739	340773	GTCGCACTCTACATGAGTGCGTGGATTGAAAT	1	1	1
NC_002570.2	345990	347087	GTCGCACTCTACACGAGTGCGTGGATTGAAAT	1	1	1
NC_002570.2	355360	356328	GTCGCACTCTTCATGGGTGCGTGGATTGAAAT	1	1	1
NC_002570.2	366105	368525	GTCGCACTCTTCATGGGTGCGTGGATTGAAAT	1	1	1
NC_002570.2	378210	378913	GTCGCACTCTATATGGGTGCGTGGATTGAAAT	1	1	1
NC_002578.1	846048	849106	GTAAAATAGAACCTTAATAGGATTGAAAG	1	1	1
NC_002663.1	362646	364594	GTTCACCATCGTGTAGATGGCTTAGAAA	1	1	1
NC_002663.1	1322126	1322493	GTTGTAGTTCCCTCTCTCATTTCGCAGTGCTACAATC	1	1	1
NC_002663.1	2080624	2082966	GTTAACTGCCGTATAGGCAGCTTAGAAA	1	1	1
NC_002689.2	109187	110439	CTTCCATACTAACTAGTACATCTTAAAC	1	1	1
NC_002689.2	121536	122616	CTTCCATACTAACTAGTACATCTTAAAC	1	1	1
NC_002695.1	3598222	3598435	CGGTTTATCCCCGCTGGCGCGGGGAACACA	1	1	0
NC_002737.2	860818	861251	GTTTTAGAGCTATGCTGTTTTGAATGGTCCCAAAACT	1	1	0
NC_002737.2	1283500	1283729	ATTTCAATCCACTCACCCATGAAGGGTGAGAC	1	1	0
NC_002754.1	1233465	1239959	GATTAATCCCAAAAGGAATTGAAAG	1	1	1
NC_002754.1	1254482	1260452	TTTCAATTCCTTTT*GGATTAATC	1	1	1
NC_002754.1	1297152	1299148	CTTTCAATTCTATAAGAGATTATC	1	1	1
NC_002754.1	1305633	1311640	GATAATCTCTTATAGAATTGAAAG	1	1	1
NC_002754.1	1744005	1744417	AGATAATCTACTATAGAATTGAAAG	1	1	1
NC_002754.1	1809771	1815557	CTTTCAATTCTATAGTAGATTAGC	1	1	1
NC_002755.2	2162685	2162952	CCCAACGGGAT*GCCGGCCCCCACATCAATA	0	0	0
NC_002755.2	3113903	3115328	TTTCCGTCCCCTCTCGGGGTTTTGGGTCTGACGAC	1	1	1
NC_002755.2	3116655	3117781	AGTTTCCGTCCCCTCTCGGGGTTTTGGGTCTGACGACT	1	1	1
NC_002755.2	3233885	3234182	GGTCATCACCATCGAACCAGTGATGATCGCAAGCGCGGCGAAGCCGGGCGCAG	0	0	0
NC_002932.3	1052107	1055064	GTTTCAATCCACGCGCCCGCGCGGGGCGCGAC	1	1	0
NC_002932.3	1877310	1878451	GTCTTCCCCACGCCCGTGGGGGTGTTTCC	1	0	0
NC_002935.2	39013	39496	GAAGTCTATCAGGGTTTTTGAGAACTGAACCCCAGT	1	1	1
NC_002935.2	2306021	2307638	GTCTTCTCCGCACACGCGGAGGTATTTCC	1	1	1
NC_002939.5	74805	77627	GTATTCCGGGGCCATGATGCCCCGGCCTCATTGAAGC	1	1	0
NC_002939.5	1521846	1530540	GTGTTCCCCGCATGCGCGGGGATGAACCG	1	1	0
NC_002945.3	3075734	3077019	GTTTCCGTCCCCTCTCGGGGTTTTGGGTCTGACGAC	1	0	0
NC_002945.3	3078341	3080138	GTTTCCGTCCCCTCTCGGGGTTTTGGGTCTGACGAC	1	0	0
NC_002945.3	3196138	3196433	GGTCATCACCATCAACCAGTGATGATCGCAAGCGCGGCGAAGCCGGGCGCAG	0	0	0
NC_002950.2	375955	376455	GTTGGATCTACCCTCTATTCGAAGGGTACACACAACA	1	1	1
NC_002950.2	1243691	1244189	GTTGTCTCCACCCTTCTAACTAAGGGTATTCCCAAC	1	1	1
NC_002950.2	2068359	2068905	GTCTTAATAGCCTTACGGACTGTGTATGTATAGTGAGA	1	1	1
NC_002950.2	2102525	2104069	GTTTTAATTCCTGTATGGTGCAATTGAAAT	1	1	1
NC_002967.9	367152	370949	GTTTGAGAGTTGTGTAATTTAAGATGGATCTCAAAC	1	1	0
[truncated: 8,073 more rows]
