# Supplementary material for: Fast and global detection of periodic sequence repeats in large genomic resources
Source: Nucleic Acids Res. 2018 Oct 10;47(2):e8. doi: 10.1093/nar/gky890 (PMC6344855; doi:10.1093/nar/gky890)
Supplement: Supplementary Data [file gky890_supplemental_files.zip › Supplementary_Table_S3.xlsx]

## Sheet: Table S3
Supplementary Table S3. Periodic repeats captured by SPADE in the Xoo PXO83 genome
RefSeqID	Start	End	Period	#Repeat unit	Sequence type	Repeate motif sequence	Comments
NZ_CP012947.1	215568	215596	7	4	Nucl	CTGCCGC
NZ_CP012947.1	295184	295233	7	7	Nucl	CGATACC
NZ_CP012947.1	548365	548401	6	6	Nucl	GCACCG
NZ_CP012947.1	650074	650116	7	6	Nucl	TGAGTGC
NZ_CP012947.1	778413	778443	10	3	Nucl	TGGTTGCCGG
NZ_CP012947.1	797983	798038	14	4	Nucl	CATGACCTAGGACA
NZ_CP012947.1	802893	802917	6	4	Nucl	CTGCAA
NZ_CP012947.1	805072	805126	6	9	Nucl	TTTCCC
NZ_CP012947.1	881816	881863	12	4	Nucl	CAATGAACCGCT
NZ_CP012947.1	985882	985903	7	3	Nucl	CGACTCC	Cell Division Protein Ftsq
NZ_CP012947.1	1040121	1040168	16	3	Nucl	CCGCTCCCGGGCTTCG	Sulfonate Abc Transporter Atp-Binding Protein
NZ_CP012947.1	1389001	1389036	7	5	Nucl	CCGATTC
NZ_CP012947.1	1474617	1474627	2	5	Nucl	GC	Dna Polymerase Iii Subunit Delta
NZ_CP012947.1	1524584	1524633	7	7	Nucl	TCCCAAC
NZ_CP012947.1	1543809	1543837	7	4	Nucl	CCGAATC
NZ_CP012947.1	1871577	1871598	7	3	Nucl	CCGCCTA
NZ_CP012947.1	1871682	1871724	7	6	Nucl	CCGCCTA
NZ_CP012947.1	1871745	1871787	7	6	Nucl	CCGCCTA	Smr Domain Protein
NZ_CP012947.1	2030193	2032007	102	18	Nucl	CCTGACCCCGGACCAGGT*GTGGCCATCGCCAGCAA*G**GGCGGCAAGCAGGCGCTGGAGACGGTGCAGCGGCTGTTGCCGGTGCTGTGCCAGG*CCATGG
NZ_CP012947.1	2219732	2220271	60	9	Nucl	AA*TCGTGTCAAAAG*CACGCTG*CCAAGCGTAAGA*GGTG**CGACCCGG*AACGGGGG	Hypothetical Protein
NZ_CP012947.1	2263901	2263916	1	15	Nucl	G
NZ_CP012947.1	2572420	2572460	8	5	Nucl	GGCTGTGC
NZ_CP012947.1	2592575	2592610	7	5	Nucl	GGGAATC
NZ_CP012947.1	2636779	2636835	7	8	Nucl	GGGAGTC
NZ_CP012947.1	2825745	2827559	102	18	Nucl	CCAGCGCCTGCTTGCCGCC**C*T*GCTGGCGATGGCCACCACCTGGTCCGGGGTCAGGCCATGGGCCTGGCACAGCACCGGCAACAGCCGCTGCACCGTCT	Hypothetical Protein
NZ_CP012947.1	2833500	2833556	7	8	Nucl	GCGGTAA
NZ_CP012947.1	2853625	2853657	8	4	Nucl	GCGCGGTG
NZ_CP012947.1	3046571	3046587	4	4	Nucl	CCAG
NZ_CP012947.1	3059758	3059814	7	8	Nucl	GGAATCG
NZ_CP012947.1	3285921	3285970	7	7	Nucl	TTCGGGA
NZ_CP012947.1	3344194	3344222	7	4	Nucl	CGGGAAT
NZ_CP012947.1	3471543	3471571	7	4	Nucl	CGGCAAT
NZ_CP012947.1	3524455	3524590	9	15	Nucl	GTCATGCCG
NZ_CP012947.1	3528680	3528788	9	12	Nucl	GTCATGCCG
NZ_CP012947.1	3559997	3563144	787	4	Nucl	CAGGTTTGAAGTCGCTCATGGCTGATGCTCCGCATCGGCGTGTTCGGATTTTGCGTCCGGCAATATCGGTGGCGGCGGTAGCGGCGGCCAGTTATCGGGTTTGACCGGTGCATCGGGGCCTTTGTAGCCTTTCGATCCGGCCGCGCCGTTCCAGATCAA_CAGGCGCACCTTCCCTTCCGGCAGAAAGTGCACATTGAGCCGCGTCCCGGGTTTCTCATAGCGTTCGATGGGGACGACCTTCTCGTGCCAGACCGGTTCGCTGCGGATGCCGGGAATGCCACTGGATGTTGTCCAACGAACTTTGGCGGTCAGGCCAGGGTGCCATTGACGTGGATAGG_TGACGCAGCAGACGAAGCTTCCGCCGCCGCCGTACGGGCGCGAGTTTCCACCCCATTGA…	Hypothetical Protein:Hypothetical Protein:Hypothetical Protein:Hypothetical Protein:Transposase
NZ_CP012947.1	3608493	3608542	7	7	Nucl	CGGGAAT
NZ_CP012947.1	3630655	3630739	7	12	Nucl	TTCCCGA
NZ_CP012947.1	3713451	3713493	7	6	Nucl	GAATCGG
NZ_CP012947.1	3720660	3720716	7	8	Nucl	TCCCCGA
NZ_CP012947.1	3959224	3959279	14	4	Nucl	GGGATTGGGGAGTC
NZ_CP012947.1	4234190	4239787	65	86	Nucl	GTCGCGTCCTCACGGGCGCGTGGATTGAAAC
NZ_CP012947.1	4247756	4247784	7	4	Nucl	CGGGAAT
NZ_CP012947.1	4433315	4433343	7	4	Nucl	GCAGGCA	Hypothetical Protein
NZ_CP012947.1	4704564	4704574	2	5	Nucl	GC	Halogenase
NZ_CP012947.1	4712083	4712131	6	8	Nucl	CCATCT
NZ_CP012947.1	4734583	4734598	5	3	Nucl	CGCGT
NZ_CP012947.1	4838756	4838812	7	8	Nucl	GTGCGTT
NZ_CP012947.1	4885186	4885228	7	6	Nucl	GGAATTG
NZ_CP012947.1	4904735	4904740	1	5	Nucl	C
NZ_CP012947.1	11383	11410	1	9	Prot	P	Energy Transducer Tonb
NZ_CP012947.1	14824	14836	1	4	Prot	L	Hypothetical Protein
NZ_CP012947.1	53165	53294	11	4	Prot	DAAK*KL**TK	Histidine Biosynthesis Protein Hisie
NZ_CP012947.1	54753	54762	1	3	Prot	A	Heat-Shock Protein
NZ_CP012947.1	84011	84062	4	4	Prot	FGGG	Hypothetical Protein
NZ_CP012947.1	108447	108456	1	3	Prot	A	4-Alpha-Glucanotransferase
NZ_CP012947.1	119674	119683	1	3	Prot	A	Transposase
NZ_CP012947.1	134113	134122	1	3	Prot	A	Transposase
NZ_CP012947.1	167426	167492	6	3	Prot	AAVA*A	Dna Topoisomerase
NZ_CP012947.1	175738	175747	1	3	Prot	A	Transposase
NZ_CP012947.1	246139	246151	1	4	Prot	A	Orotidine 5'-Phosphate Decarboxylase
NZ_CP012947.1	265018	265036	2	3	Prot	GA	Hypothetical Protein
NZ_CP012947.1	312449	312458	1	3	Prot	A	Transposase
NZ_CP012947.1	395328	395346	2	3	Prot	PA	Preprotein Translocase
NZ_CP012947.1	396717	397197	51	3	Prot	*L**LL**A***M*L*VM******PS*VM***Q*G***P**L**LL**LPA*	Hypothetical Protein
NZ_CP012947.1	400733	403880	42	25	Prot	A*LAERL*D***LR**L****V**ALNALSKWPD*P*C**	Hypothetical Protein
NZ_CP012947.1	479657	479669	1	4	Prot	A	Nad(P)-Dependent Oxidoreductase
NZ_CP012947.1	509887	509905	2	3	Prot	QA	Transcription Termination Factor Rho
NZ_CP012947.1	512497	512506	1	3	Prot	A	Atp-Dependent Rna Helicase Rhlb
NZ_CP012947.1	519753	519771	2	3	Prot	DT	Hypothetical Protein
NZ_CP012947.1	524830	524848	2	3	Prot	GQ	Type Iii Secretion System Effector Protein
NZ_CP012947.1	556420	559165	34	27	Prot	LTPDQVVAIAS**GGKQALETVQRLLPVLCQDHG	Talas3
NZ_CP012947.1	603946	604186	27	3	Prot	LAAVQVRPAAEQIAALAAEQAAASIQT	Hypothetical Protein
NZ_CP012947.1	607236	607245	1	3	Prot	P	Hypothetical Protein
NZ_CP012947.1	607236	607245	1	3	Prot	P	Hypothetical Protein
NZ_CP012947.1	607542	607554	1	4	Prot	P	Hypothetical Protein
NZ_CP012947.1	607542	607554	1	4	Prot	P	Hypothetical Protein
NZ_CP012947.1	636843	636852	1	3	Prot	A	Transposase
NZ_CP012947.1	641165	641177	1	4	Prot	L	Abc Transporter Permease
NZ_CP012947.1	664845	664854	1	3	Prot	A	Transposase
NZ_CP012947.1	696781	696793	1	4	Prot	A	Uroporphyrinogen-Iii Synthase
NZ_CP012947.1	703705	703714	1	3	Prot	A	Transposase
NZ_CP012947.1	760960	760969	1	3	Prot	G	Trehalase
NZ_CP012947.1	772391	772400	1	3	Prot	A	Histidine Kinase
NZ_CP012947.1	775368	775470	2	17	Prot	PT	Endoglucanase
NZ_CP012947.1	896358	896367	1	3	Prot	A	Transposase
NZ_CP012947.1	910447	910474	3	3	Prot	EQL	Cystathionine Gamma-Synthase
NZ_CP012947.1	941056	941089	4	3	Prot	DRRD	Hypothetical Protein
NZ_CP012947.1	942216	942228	1	4	Prot	T	Tonb-Dependent Receptor
NZ_CP012947.1	942231	942288	5	3	Prot	TTSNT	Tonb-Dependent Receptor
NZ_CP012947.1	1070462	1070471	1	3	Prot	A	Transposase
NZ_CP012947.1	1080457	1080919	54	3	Prot	PDGSLYASEPMSKDNGIRVWHIDRDGSMRILQALMQTPAFSMDAARPDADGDLAIA	Gluconolactonase
NZ_CP012947.1	1103583	1103592	1	3	Prot	A	Transposase
NZ_CP012947.1	1121990	1122008	2	3	Prot	DP	Rna Polymerase Subunit Sigma-70
NZ_CP012947.1	1123093	1123111	2	3	Prot	AV	Nad(P) Transhydrogenase Subunit Beta
NZ_CP012947.1	1138314	1138323	1	3	Prot	A	Ribonuclease Bn
NZ_CP012947.1	1158906	1158918	1	4	Prot	A	50S Ribosomal Protein L7/L12
NZ_CP012947.1	1206720	1206729	1	3	Prot	A	Peptidase M20
NZ_CP012947.1	1217478	1217490	1	4	Prot	P	Septum Formation Inhibitor
NZ_CP012947.1	1231815	1231824	1	3	Prot	A	Hypothetical Protein
NZ_CP012947.1	1236888	1236921	4	3	Prot	PAAT	Cell Envelope Biogenesis Protein Ompa
NZ_CP012947.1	1380931	1380976	5	3	Prot	PAQPQ	Hypothetical Protein
NZ_CP012947.1	1419374	1419383	1	3	Prot	A	Transposase
NZ_CP012947.1	1451886	1451895	1	3	Prot	A	Transposase
NZ_CP012947.1	1458650	1458659	1	3	Prot	A	Transposase
NZ_CP012947.1	1467862	1467871	1	3	Prot	A	Transposase
NZ_CP012947.1	1540122	1540326	21	3	Prot	APAARAAAAAPAASAPAAGSAGA	Ferrous Iron Transporter B
NZ_CP012947.1	1559171	1559297	14	3	Prot	APAAAAAPTAPAQP	Preprotein Translocase Subunit Secg
NZ_CP012947.1	1577618	1577627	1	3	Prot	A	Translation Initiation Factor If-2
NZ_CP012947.1	1629198	1629207	1	3	Prot	P	Polysaccharide Biosynthesis Protein Gumj
NZ_CP012947.1	1702082	1702091	1	3	Prot	A	Transposase
NZ_CP012947.1	1712847	1712856	1	3	Prot	A	Transposase
NZ_CP012947.1	1772270	1772300	2	5	Prot	PL	Peptide-Binding Protein
NZ_CP012947.1	1782287	1782296	1	3	Prot	A	Serine/Threonine Protein Kinase
NZ_CP012947.1	1788246	1788273	3	3	Prot	ALD	Histidine Kinase
NZ_CP012947.1	1809574	1812229	34	26	Prot	LTPDQVVAIASN*GGKQALETVQRLLPVLCQDHG	Talac5
NZ_CP012947.1	1814796	1816932	34	21	Prot	PDQVVAIASN*GGKQALETVQRLLPVLCQDHGLT	Talag4
NZ_CP012947.1	1844780	1844795	1	5	Prot	A	Hypothetical Protein
NZ_CP012947.1	1859968	1860001	4	3	Prot	KSDA	Peptidase S10
NZ_CP012947.1	1945386	1945395	1	3	Prot	A	Transposase
NZ_CP012947.1	1995425	1995434	1	3	Prot	A	Chemotaxis Protein
NZ_CP012947.1	1996270	1996279	1	3	Prot	A	Transposase
NZ_CP012947.1	1999019	1999550	56	3	Prot	QLAQV*A*****A**I***S****AAD*DLSR**************T******	Chemotaxis Protein
NZ_CP012947.1	2008093	2008285	27	3	Prot	LAEMDADPAFG*T	Chemotaxis Protein
NZ_CP012947.1	2083905	2083923	2	3	Prot	DV	Dna Mismatch Repair Protein Mutt
NZ_CP012947.1	2126269	2126341	8	3	Prot	EQQEQNAS	Hypothetical Protein
NZ_CP012947.1	2134134	2134143	1	3	Prot	A	N-Formimino-L-Glutamate Deiminase
NZ_CP012947.1	2170198	2170213	1	5	Prot	G	Serine Protease
NZ_CP012947.1	2175473	2175491	2	3	Prot	AP	N-Acetylmuramoyl-L-Alanine Amidase
NZ_CP012947.1	2258651	2258663	1	4	Prot	A	Phosphogluconate Dehydratase
NZ_CP012947.1	2274431	2274440	1	3	Prot	A	Transposase
NZ_CP012947.1	2275653	2275770	13	3	Prot	ALLGICICAWSP	Transporter
NZ_CP012947.1	2283972	2284803	53	5	Prot	*DG****AA***PQGLA***D*LYVADTG**R*R***L**G*V*T**G*G***	Hypothetical Protein
NZ_CP012947.1	2296325	2298659	34	23	Prot	PVLCQ*HGLTPDQVVAIASN*GGKQALETVQRLL	Talar3
NZ_CP012947.1	2302058	2304197	34	21	Prot	LTPDQVVAIAS**GGKQALETVQRLLPVLCQDHG	Talaa5
NZ_CP012947.1	2306872	2308498	34	16	Prot	LTPDQVVAIAS**GGKQALETVQRLLPVLCQAHG	Talba2
NZ_CP012947.1	2323240	2324965	34	17	Prot	LTPDQVVAIASN*GGKQALETVQRLLPVLCQDHG	Talca1
NZ_CP012947.1	2327640	2329878	34	22	Prot	LTPDQVVAIASN*GGKQALETVQRLLPVLCQDHG	Talan3
NZ_CP012947.1	2436726	2436816	10	3	Prot	GARPGAPGPG	Pseudouridine Synthase
NZ_CP012947.1	2437020	2437047	3	3	Prot	GGP	Pseudouridine Synthase
NZ_CP012947.1	2468684	2468693	1	3	Prot	A	Transposase
NZ_CP012947.1	2501488	2501497	1	3	Prot	P	Cell Division Protein Ftsk
NZ_CP012947.1	2579932	2579941	1	3	Prot	L	Diguanylate Cyclase
NZ_CP012947.1	2580872	2580890	2	3	Prot	IA	Hypothetical Protein
NZ_CP012947.1	2584933	2584942	1	3	Prot	A	Flagellar Biosynthesis Protein Flha
NZ_CP012947.1	2589444	2589453	1	3	Prot	A	Flagellar Biosynthesis Sigma Factor
NZ_CP012947.1	2602876	2606743	215	6	Prot	AAGQNLGLGLSDLVTPNSTNYVYLTVYKPDGSYAASQYCYASNNGCQTNLGNTMAGTYSVVVNAPYDGDQTMSFKATVSSDVTGTLQADTAQTLTLGRRGQNGRLSFAGTAGQTLAVQVAGQTTVPSGRTTYYTVYAPDGTALASSGTTSATTLNLSNL_PATGTYTVFVDPSNGETLSAQLTLATGTAGGQTTNGASGSYATTVPGQNVYLTFKA	Type Iv Secretion Protein Rhs:Hypothetical Protein
NZ_CP012947.1	2617489	2617507	2	3	Prot	AI	Acriflavin Resistance Protein
NZ_CP012947.1	2619061	2619079	1	6	Prot	G	Acriflavin Resistance Protein
NZ_CP012947.1	2624745	2624754	1	3	Prot	A	Transposase
NZ_CP012947.1	2682585	2682594	1	3	Prot	A	Abc Transporter Atp-Binding Protein
NZ_CP012947.1	2700902	2700926	2	4	Prot	VA	Hypothetical Protein
NZ_CP012947.1	2726985	2726994	1	3	Prot	A	Transposase
NZ_CP012947.1	2762667	2763288	61	3	Prot	L*H**AGL*****A*A****A**D***RP****A***G**********DARA	Gamma-Glutamylputrescine Synthetase
NZ_CP012947.1	2772417	2772519	5	7	Prot	GWTPA	Mfs Transporter
NZ_CP012947.1	2799150	2799159	1	3	Prot	A	Transposase
NZ_CP012947.1	2850856	2852485	34	16	Prot	PVLCQDHGLTPDQVVAIASN*GGKQALETVQRLL	Talaf4
NZ_CP012947.1	2857471	2859406	34	19	Prot	LTPDQVVAIASN*GGKQALETVQRLLPVLCQDHG	Talab5
NZ_CP012947.1	2861979	2863701	34	17	Prot	LTPDQVVAIASN*GGKQALETVQRLLPVLCQDHG	Talbj2
NZ_CP012947.1	2870819	2870846	3	3	Prot	PAP	Energy Transducer Tonb
NZ_CP012947.1	2886238	2886247	1	3	Prot	A	Transposase
NZ_CP012947.1	2916709	2916730	1	7	Prot	A	Hypothetical Protein
NZ_CP012947.1	2917201	2917522	38	3	Prot	*GSGD*DAR***G***V**V*SG****R*V*G	Hypothetical Protein:Hypothetical Protein
NZ_CP012947.1	2935118	2935154	4	3	Prot	AAAP	Dihydrolipoamide Succinyltransferase
NZ_CP012947.1	2940746	2940758	1	4	Prot	A	Abc Transporter Atp-Binding Protein
NZ_CP012947.1	2948608	2948620	1	4	Prot	G	Molecular Chaperone Dnaj
NZ_CP012947.1	2949127	2949139	1	4	Prot	A	Fe-S Protein Assembly Chaperone Hsca
NZ_CP012947.1	2967326	2967335	1	3	Prot	A	Transposase
NZ_CP012947.1	2970855	2970864	1	3	Prot	A	Multidrug Resistance Protein B
NZ_CP012947.1	2975056	2975074	2	3	Prot	AL	Multidrug Rnd Transporter
NZ_CP012947.1	2981378	2981387	1	3	Prot	A	Penicillin Acylase
NZ_CP012947.1	3021626	3021641	1	5	Prot	G	Dna Polymerase Iii Subunit Alpha
NZ_CP012947.1	3073351	3073894	59	3	Prot	*E****A***Y**T*YI**I*ILVA*VA*L*L*VP**VG***F*W**LR*WLP**T*	Hypothetical Protein
NZ_CP012947.1	3100783	3100792	1	3	Prot	P	Serine Protease
NZ_CP012947.1	3105304	3105322	2	3	Prot	TA	Cell Shape Determination Protein Ccma
NZ_CP012947.1	3155150	3155162	1	4	Prot	A	Alpha-L-Fucosidase
NZ_CP012947.1	3200369	3200516	8	6	Prot	AKKAVKKT	Histidine Biosynthesis Protein Hisie
NZ_CP012947.1	3218560	3218569	1	3	Prot	A	Beta-Hexosaminidase
NZ_CP012947.1	3244476	3245082	64	3	Prot	L*****APAGAADA***A*S*A**PL*S*AAYA*****R**A**RTH*A**E*R*Q*G*A*	Type Iii Secretion System Effector Protein
NZ_CP012947.1	3247374	3247935	51	4	Prot	*S*DDGAHW*P***L**S**G*******L*PNGR	Exo-Alpha-Sialidase
NZ_CP012947.1	3262749	3263553	93	3	Prot	ELDR**A*GFST*EQ*S*AA**G*G**V*R*EVRQ*GG*LD**S*R**V*F*P***V*****R*GEQ**L***G******	Two-Component System Sensor Histidine Kinase/Response Regulator
NZ_CP012947.1	3279104	3279116	1	4	Prot	P	Hypothetical Protein
NZ_CP012947.1	3296687	3296711	2	4	Prot	AN	Tonb-Dependent Receptor
NZ_CP012947.1	3376680	3376752	8	3	Prot	TGTRTISV	Type Iv Secretion Protein Rhs
NZ_CP012947.1	3543300	3544386	90	4	Prot	INRMSAEHDAGDIDVVID*ARFDGDFR*MA*GIN*MVA*HIAVKK*A*A*V*EFGRGNF*A*L**LPGKKAFINDTVEQ*RGNLTG**AE	Chemotaxis Protein
NZ_CP012947.1	3558532	3558541	1	3	Prot	A	Hypothetical Protein
NZ_CP012947.1	3590100	3590109	1	3	Prot	A	Transposase
NZ_CP012947.1	3634446	3634455	1	3	Prot	A	Transposase
NZ_CP012947.1	3725338	3725347	1	3	Prot	A	Transposase
NZ_CP012947.1	3727465	3727483	2	3	Prot	DT	Hutd-Family Protein
NZ_CP012947.1	3784826	3784907	4	7	Prot	PSYT	Hypothetical Protein
NZ_CP012947.1	3797790	3799821	34	20	Prot	LTPDQVVAIAS**GGKQALETVQRLLPVLCQDHG	Talap3
NZ_CP012947.1	3802496	3805361	34	28	Prot	LTPDQVVAIAS**GGKQALETVQRLLPVLCQDHG	Talaq3
NZ_CP012947.1	3807934	3809761	34	18	Prot	LTPDQVVAIASN*GGKQALETVQRLLPVLCQ*HG	Talao3
NZ_CP012947.1	3812334	3813759	34	14	Prot	LTPDQVVAIASH*GGKQALETVQRLLPVLCQDHG	Talae4
NZ_CP012947.1	3816332	3818876	34	25	Prot	LTPDQVVAIASN*GGKQALETVQRLLPVLCQ*HG	Talad5
NZ_CP012947.1	3825181	3825199	2	3	Prot	LA	Oar Protein
NZ_CP012947.1	3850902	3850911	1	3	Prot	A	Transposase
NZ_CP012947.1	3897595	3897604	1	3	Prot	G	Fimbrial Protein
NZ_CP012947.1	3972870	3972888	2	3	Prot	GW	Acetyl Xylan Esterase
NZ_CP012947.1	4001126	4001135	1	3	Prot	A	Transposase
NZ_CP012947.1	4022836	4022848	1	4	Prot	A	Peptidylprolyl Isomerase
NZ_CP012947.1	4038156	4038165	1	3	Prot	A	Transposase
NZ_CP012947.1	4063128	4063137	1	3	Prot	A	Phospholipase C, Phosphocholine-Specific
NZ_CP012947.1	4076204	4076231	3	3	Prot	AAP	Hypothetical Protein
NZ_CP012947.1	4121190	4121199	1	3	Prot	A	Transposase
NZ_CP012947.1	4162441	4162450	1	3	Prot	A	Isopropylmalate Isomerase
NZ_CP012947.1	4162441	4162450	1	3	Prot	A	Isopropylmalate Isomerase
NZ_CP012947.1	4166699	4166708	1	3	Prot	A	Transposase
NZ_CP012947.1	4250089	4250125	4	3	Prot	GSSS	Type Ii Secretion System Protein Gspd
NZ_CP012947.1	4251516	4251534	2	3	Prot	QP	General Secretion Pathway Protein Gspn
NZ_CP012947.1	4318292	4318304	1	4	Prot	A	Mannose-1-Phosphate Guanyltransferase
NZ_CP012947.1	4360401	4360455	6	3	Prot	GHGDGA	Copper Resistance Protein Copa
NZ_CP012947.1	4372179	4372188	1	3	Prot	A	Transposase
NZ_CP012947.1	4389475	4389490	1	5	Prot	A	Dihydrolipoamide Acetyltransferase
NZ_CP012947.1	4399698	4399803	4	9	Prot	LGLW	Lysophospholipase
NZ_CP012947.1	4415563	4415575	1	4	Prot	A	Hypothetical Protein
NZ_CP012947.1	4528201	4528210	1	3	Prot	A	Rna Polymerase Subunit Sigma-70
NZ_CP012947.1	4528201	4528210	1	3	Prot	A	Rna Polymerase Subunit Sigma-70
NZ_CP012947.1	4550210	4550735	59	3	Prot	IGRFGP****GSV*ASL*****PYSI**E*A**L********R****K********V*	Dna Topoisomerase I
NZ_CP012947.1	4556684	4556702	2	3	Prot	GL	Mate Family Efflux Transporter
NZ_CP012947.1	4567183	4567192	1	3	Prot	A	Transposase
NZ_CP012947.1	4581812	4581821	1	3	Prot	A	Transposase
NZ_CP012947.1	4603110	4603443	16	7	Prot	TAG*GS**TAG**S*L	Ice Nucleation Protein
NZ_CP012947.1	4629128	4629146	2	3	Prot	AL	Hypothetical Protein
NZ_CP012947.1	4650796	4650808	1	4	Prot	A	Chromosome Partitioning Protein Parb
NZ_CP012947.1	4662844	4663111	31	3	Prot	AAAPAPASAAALKEPKAAAPKPLASAAAATP	Sporulation Protein
NZ_CP012947.1	4693756	4693765	1	3	Prot	A	Glucose-6-Phosphate Dehydrogenase
NZ_CP012947.1	4759596	4760064	54	3	Prot	G*RLLFASDR*GGAGG*DL**A**DG*****AV*LV*INSA*DE**PT*S*D	Tolb-Like Protein
NZ_CP012947.1	4782090	4782105	1	5	Prot	A	Energy Transducer Tonb
NZ_CP012947.1	4788475	4788493	2	3	Prot	GH	Cation Transporter
NZ_CP012947.1	4807080	4807098	2	3	Prot	AL	D-Alanine--D-Alanine Ligase
NZ_CP012947.1	4807080	4807098	2	3	Prot	AL	D-Alanine--D-Alanine Ligase
NZ_CP012947.1	4819537	4819546	1	3	Prot	A	Transposase
NZ_CP012947.1	4830444	4830453	1	3	Prot	L	Atpase
NZ_CP012947.1	4857896	4857905	1	3	Prot	A	Transposase
NZ_CP012947.1	4929236	4929263	3	3	Prot	NQV	Hypothetical Protein
NZ_CP012947.1	4954420	4954429	1	3	Prot	A	Transposase
NZ_CP012947.1	4973028	4973355	18	6	Prot	*GG*ETVNG*I**G*G**	Hypothetical Protein
NZ_CP012947.1	4995840	4995858	2	3	Prot	PT	Plasmid Stabilization Protein Pare
NZ_CP012947.1	5006571	5006580	1	3	Prot	A	Mfs Transporter
NZ_CP012947.1	5008243	5008252	1	3	Prot	G	Peptidase M19
NZ_CP012947.1	5018338	5018350	1	4	Prot	A	Phosphatase
NZ_CP012947.1	5024336	5024354	2	3	Prot	TA	Insertase
