# Supplementary material for: Fast and global detection of periodic sequence repeats in large genomic resources
Source: Nucleic Acids Res. 2018 Oct 10;47(2):e8. doi: 10.1093/nar/gky890 (PMC6344855; doi:10.1093/nar/gky890)
Supplement: Supplementary Data [file gky890_supplemental_files.zip › Supplementary_Table_S4.xlsx]

## Sheet: Table S4.1
Supplementary Table S4. PRS and NRS proteins for tandem protein families captured by different softwares (1/7)
TALE PRS
	SPADE			XSTREAM			T-REKS
Protein ID	#Repeats	Motif length	Repeat motif sequence	#Repeats	Motif length	Repeat motif sequence	#Repeats	Motif length	Repeat motif sequence
WP_011001753.1	18	35	TEQVVAIAS**GGKQALEAV*A*L**LR*APYALS	16.17	35	QVVAIASHNGGKQALEAVKAQLLDLRAAPYALSTE	2	7	SASSPVIA
WP_011052957.1	16	34	LTPEQVVAIASN*GGKQALETVQRLLPVLCQAHG	15.35	34	LTPEQVVAIASNDGGKQALETVQRLLPVLCQAHG	14	34	VAIASNIGGKQALETVQRLLPVLCQAHGLTPEQV
WP_011052972.1	17	34	LTPEQVVAIASN*GGKQALETVQRLLPVLCQAHG	15.35	34	LTPEQVVAIASNIGGKQALETVQRLLPVLCQAHG	15	34	EQVVAIASHDGGKQALETVQRLLPVLCQAHGLTP
WP_011053008.1	18	34	LTPEQVVAIASN*GGKQALETVQRLLPVLCQAHG	17.41	34	LTPEQVVAIASNGGGKQALETVQRLLPVLCQAHG	3	5	SLFNT
WP_011259575.1	35	34	LTPDQVVAIAS**GGKQALETVQRLLPVLCQDHG	33.97	34	LTPDQVVAIASNDGGKQALETVQRLLPVLCQDHG	28	34	DQVVAIASHGGGKQALETVQRLLPVLCQDHGLTP
WP_011407855.1	14	34	LTPDQVVAIASH*GGKQALETVQRLLPVLCQDHG	12.59	34	LTPDQVVAIASHGGGKQALETVQRLLPVLCQDHG	12	34	DQVVAIASNNGGKQALETVQRLLPVLCQDHGLTP
WP_011407857.1	18	34	LTPDQVVAIASN*GGKQALETVQRLLPVLCQ*HG	16.53	34	LTPDQVVAIASNNGGKQALETVQRLLPVLCQAHG	16	34	DQVVAIANNNGGKQALETVQRLLPVLCQAHGLTP
WP_011407859.1	28	34	LTPDQVVAIAS**GGKQALETVQRLLPVLCQ*HG	26.71	34	LTPDQVVAIASHDGGKQALETVQRLLPVLCQDHG	26	34	AQVVAIASHDGGKQALETVQRLLPVLCQAHGLTP
WP_011407860.1	20	34	LTPDQVVAIAS**GGKQALETVQRLLPVLCQDHG	19.53	34	LTPDQVVAIASHDGGKQALETVQRLLPVLCQDHG	18	34	IASHDGGKQALETVQRLLPVLCQDHGLTPAQAVA
WP_011408407.1	18	34	LTPDQVVAIASN*GGKQALETVQRLLPVLCQDHG	18.03	34	LTPDQVVAIASNDGGKQALETVQRLLPVLCQDHG	17	34	QVVAIASNSGGKQALETVQRLLPVLCQDHGLTPD
WP_011408409.1	21	34	LTPDQVVAIASN*GGKQALETVQRLLPVLCQDHG	19.59	34	LTPDQVVAIASNIGGKQALETVQRLLPVLCQDHG	17	34	LTPDQVVAIASNIGGNQALETVQRLLPVLCQAHG
WP_011408411.1	25	34	LTPDQVVAIASN*GGKQALETVQRLLPVLCQ*HG	24.03	34	LTPDQVVAIASNNGGKQALETVQRLLPVLCQDHG	23	34	VVAIASHDGGKQALETVQRLLPVLCQDHGLTPDQ
WP_011408490.1	22	34	LTPDQVVAIASN*GGKQALETVQRLLPVLCQDHG	20.56	34	LTPDQVVAIASNIGGKQALETVQRLLPVLCQDHG	26	34	LTPDQVVAIASNIGGKQALETVQRLLPVLCQDHG
WP_011408492.1	16	34	PVLCQDHGLTPDQVVAIASN*GGKQALETVQRLL	15.59	34	LTPDQVVAIASNIGGKQALETVQRLLPVLCQDHG	15	34	VVAIANNNGGKQALETVQRLLPVLCQAHGLTPAQ
WP_011408518.1	20	34	LTPDQVVAIASN*GGKQALETVQRLLPVLCQDHG	19.5	34	LTPDQVVAIASNDGGKQALETVQRLLPVLCQDHG	19	34	DQVVAIASNGGKQALETVQRLLPVLCQDHSLTP
WP_011408519.1	32	34	LTPDQVVAIAS**GGKQALETVQRLLPVLCQDHG	30.5	34	LTPDQVVAIASNGGGKQALETVQRLLPVLCQDHG	2	34	LPVLCQDHGLTPNQVVAIASNSGGKQALETVQRL
WP_011408927.1	32	34	PVLCQDHGLTPDQVVAIASN*GGKQALETVQRLL	31.53	34	LTPDQVVAIASNNGGKQALETVQRLLPVLCQDHG	2	34	LLPVLCQDHGLTPDQVVAIASHDGGKQALETVQR
WP_011408928.1	20	34	LCQDHGLTPDQVVAIASN*GGKQALETVQRLLPV	19.56	34	LTPDQVVAIASNNGGKQALETVQRLLPVLCQDHG	2	34	LLPVLCQDHGLTPDQVVAIASNSGGKQALETVQR
WP_011408929.1	27	34	LTPDQVVAIAS**GGKQALETVQRLLPVLCQDHG	27	34	LTPDQVVAIASNDGGKQALETVQRLLPVLCQDHG	3	34	VAIASNGGGKQALATVQRLLPVLCQAHGLTPDQV
WP_011408931.1	26	34	LTPDQVVAIASN*GGKQALETVQRLLPVLCQDHG	25.65	34	LTPDQVVAIASNDGGKQALETVQRLLPVLCQDHG	24	34	DQVVAIASHGGGKQALETVQRLLPVLCQDHGLTP
WP_011409626.1	22	34	LTPDQVVAIAS**GGKQALETVQRLLPVLCQDHG	21.85	34	LTPDQVVAIASNDGGKQALETVQRLLPVLCQDHG	23	34	LTPDQVVAIASNIGGKQALETVQRLLPVLCQAHG
WP_012444519.1	16	34	LTPDQVVAIASN*GGKQALETVQRLLPVLCQDHG	14.53	34	LTPDQVVAIASNIGGKQALETVQRLLPVLCQDHG	14	34	DQVVAIASNGGGKQALETVQRLLPVLCQAHGLTP
WP_012445810.1	28	34	LTPDQVVAIAS**GGKQALETVQRLLPVLCQDHG	26.5	34	LTPDQVVAIASHDGGKQALETVQRLLPVLCQDHG	22	34	ALETVQRLLPVLCQAHGLPPAQVVAIASHDGGKQ
WP_013210574.1	15	35	APYELST*QVVAIASN*GGKQALEAV*AQLL*LRA	13.09	35	QVVAIASNNGGKQALEAVKAQLLALRAAPYELSTE	14	35	QVVAIAANTGGKQALGAITTQLPILRAAPYELSPE
WP_013428821.1	22	33	AL*AVLDL*P*L**RGFS**DIVKIAGN*GGAQ	17	33	ALQAVLDLEPALRERGFSQADIVKIAGNIGGAQ	19	33	GNIGGAQALQAVLDLESMLGKRGFSRDDIAKMA
WP_013436750.1	6	33	TL*ERGYS**DI*KIA*N*GGAQALKAV**HGP	5.58	33	ADIVKIAGNGGGAQALKAVVMHGPTLCERGYSG	7	33	GFARADIIKITGNGGGAQALKAVVVHGPTLNEC
WP_014501656.1	16	34	LTPDQVVAIAS**GGKQALETVQRLLPVLCQAHG	15.56	34	LTPDQVVAIASHDGGKQALETVQRLLPVLCQAHG	15	34	VVAIASHDGGKQALETVQRLLPVLCQDHGLPPDQ
WP_014501657.1	13	34	PVLCQ*HGLTPDQVVAIASN*GGKQALETVQRLL	12.59	34	LTPDQVVAIASNIGGKQALETVQRLLPVLCQDHG	20	34	LTPDQVVAIASNIGGKQALETLQRLLPVLCQAHG
WP_014501659.1	14	34	LTP*QVVAIAS**GGKQALETVQRLLPVLCQAHG	13	34	LTPAQVVAIASNDGGKQALETVQRLLPVLCQAHG	11	34	LTPAQVVAIASNNGGKQALETVQRLLPVLCQAHG
WP_014502603.1	17	34	LTPDQVVAIAS**GGKQALETVQRLLPVLCQDHG	16.56	34	LTPDQVVAIASNDGGKQALETVQRLLPVLCQDHG	15	34	LTPAQVVAIASNNGGKQALETVQRLLPVLCQAHG
WP_014502604.1	18	34	DQVVAIAS**GGKQALETVQRLLPVLCQDHGLTP	16.5	34	DQVVAIASHGGGKQALETVQRLLPVLCQDHGLTP	4	34	ALETVQRLLPVLCQDHGLTPDQVVAIASNIGGKQ
WP_014502605.1	17	34	LTPDQVVAIASN*GGKQALETVQRLLPVLCQDHG	15.56	34	LTPDQVVAIASNIGGKQALETVQRLLPVLCQDHG	17	34	LTPDQVVAIASNIGGKQALETLQRLLPVLCQDHG
WP_014502606.1	15	34	PVLCQDHGLTPDQVVAIAS**GGKQALETVQRLL	15.53	34	LTPDQVVAIASNDGGKQALETVQRLLPVLCQDHG	20	30	LTPAQVVAIASNIGGKQALETLQRLLPVLCQDHG
WP_014502607.1	28	34	DQVVAIASN*GGKQALETVQRLLPVLCQDHGLTP	26.44	34	TPDQVVAIASNDGGKQALETVQRLLPVLCQDHGL	20	34	ETVQRLLPVLCQDHGLTPAQVVAIASNIGGKQAL
WP_014502613.1	21	34	LTPDQVVAIAS**GGKQALETVQRLLPVLCQDHG	20.53	34	LTPDQVVAIASHDGGKQALETVQRLLPVLCQDHG	19	34	IASNCGGKQALETVQRLLPVLCQAHGLTPDQVVA
WP_014502724.1	18	34	LTP*QVVAIASN*GGKQALETVQRLLPVLCQAHG	18	34	LTPAQVVAIASNNGGKQALETVQRLLPVLCQAHG	14	34	PAQVVAIASNNGGKQALETVQRLLPVLCQAHGLP
WP_014502727.1	19	34	LTP*QVVAIASN*GGKQALETVQRLLPVLCQAHG	17.53	34	LTPAQVVAIASNDGGKQALETVQRLLPVLCQAHG	16	34	VAIASNIGGKQALETVQRLLPVLCQDHGLTPAQV
WP_014502732.1	17	34	LTP*QVVAIAS**GGKQALETVQRLLPVLCQ*HG	15.56	34	LTPDQVVAIASNDGGKQALETVQRLLPVLCQAHG	15	34	VVAIASHDGGKQALETVQRLLPVLCQAHGLTPAQ
WP_014502983.1	24	34	LTPDQVVAIASN*GGKQALETVQRLLPVLCQDHG	22.53	34	LTPDQVVAIASNGGGKQALETVQRLLPVLCQDHG	3	34	LTPDQVVAIASHDGGKQALETVQRLLPVLCQDHG
WP_014502984.1	15	34	LTPDQVVAIASN*GGKQALETVQRLLPVLCQDHG	13.59	34	LTPDQVVAIASNGGGKQALETVQRLLPVLCQDHG	13	29	QRLLPVLCQDHGLTPDQVVAIASHGGGKQALETV
WP_014502985.1	26	34	LTPDQVVAIASN*GGKQALETVQRLLPVLCQDHG	26.06	34	LTPDQVVAIASNDGGKQALETVQRLLPVLCQDHG	4	34	IASHDGGKQALETVQRLLPVLCQDHGLTPVQVVA
WP_014503406.1	25	34	LTPDQVVAIASN*GGKQALETVQRLLPVLCQ*HG	23.59	34	LTPDQVVAIASNNGGKQALETVQRLLPVLCQDHG	22	30	RLLPVLCQDHGLTPDQVVAIASNSGGKQALETVQ
WP_014503407.1	18	34	LTP*QVVAIAS**GGKQALETVQRLLPVLCQ*HG	17.94	34	LTPDQVVAIASNDGGKQALETVQRLLPVLCQAHG	17	34	VVAIASNNGSKQALETVQRLLPVLCQDHGLTPDQ
WP_014503731.1	20	34	PVLCQAHGLTPAQVVAIASH*GGKQALETVQRLL	20.06	34	LTPAQVVAIASHDGGKQALETVQRLLPVLCQAHG	19	34	SNNGGKQALETVQWLLPVLCQAHGLSPDQVVAIA
WP_014503762.1	19	34	LTPDQVVAIAS**GGKQALETVQRLLPVLCQ*HG	18	34	LTPDQVVAIASNGGGKQALETVQRLLPVLCQAHG	16	34	VAIASHDGGKQALETVQRLLPVLCQAHGLTPDQV
WP_014504795.1	20	34	PVLCQDHGLTPDQVVAIASN*GGKQALETVQRLL	19.41	34	LTPDQVVAIASNGGGKQALETVQRLLPVLCQDHG	2	34	VQRLLPVLCQDHGLTPDQVVAIASNGGGKQALET
WP_014504981.1	17	34	LTP*QVVAIAS**GGKQALETVQRLLPVLCQ*HG	15.47	34	LTPDQVVAIASHNGGKQALETVQRLLPVLCQAHG	14	34	VAIASHNGGKQALETVQRLLPVLCQDHGLTPDQV
WP_014504982.1	22	34	LTPDQVVAIASN*GGKQALETVQRLLPVLCQ*HG	20.53	34	LTPDQVVAIASNGGGKQALETVQRLLPVLCQDHG	3	34	LCQDHGLTPAQVVAIASNNGGKQALETVQRLLPV
WP_014505102.1	18	34	LTPDQVVAIAS**GGKQALETVQRLLPVLCQAHG	2	311	AVEAVHALLNALCGAHGNLTPAQVVAIASHDGGKQALETVQRLLPVLCQAHGLTPDQVVAIASHGGGKQALETVQRLLPVLCQAHGLTLAQVVAIASHDGGKQALETVQRLLPVLCQAHGLTPDQVVAIANHGGGKQALETVQRLLPVLCQAHGLTPDQVVAIASHDGGKQALETVQRLLPVLCQAHGLTPAQVVAIANNNGGKQALETLQRLLPVLCQAHGLTPDQVVAIASNGGGKQALETVQRLLPVLCQAHGLTPDQVVAIASHDGGKQALESIVAQLSRLDPALAADHGLTNDHLVAIACLNGGKP	16	34	VVAIASHGGGKQALETVQRLLPVLCQAHGLTPAQ
WP_014505110.1	19	34	LTPDQVVAIAS**GGKQALETVQRLLPVLCQDHG				18	34	QVVAIASHDGGKQALETVQRLLPVLCQDHGLPPD
WP_014505114.1	19	34	LTPDQVVAIAS**GGKQALETVQRLLPVLCQAHG	18.56	34	LTPDQVVAIASNDGGKQALETVQRLLPVLCQAHG	2	34	LLPVLCQDHGLTPDQVVAIASHGGGKQALETVQR
WP_014505226.1	21	34	LTPDQVVAIASN*GGKQALETVQRLLPVLCQ*HG	19.53	34	LTPDQVVAIASNIGGKQALETVQRLLPVLCQDHG	19	34	VVAIASHDGGKQALETVQRLLPVLCQAHGLTPDQ
WP_015472945.1	18	34	LTPEQVVAIASN*GGKQALETVQRLLPVLCQAHG	17.44	34	LTPEQVVAIASNGGGKQALETVQRLLPVLCQAHG	3	5	SLFNT
WP_021155901.1							2	7	SASSPVIA
WP_038230256.1	17	35	LTP*QVVAIAS**GGKQALETVQRLLPVLCQPPYG	16.09	35	PYGLTPDQVVAIASNDGGKQALETVQRLLPVLCQP	17	35	LTGAPLHLLPDQVVAIVSNHGSKLALGTVQRLLPVLCKPPYG
WP_039700905.1	18	34	LTPEQVVAIASN*GGKQALETVQRLLPVLCQAHG	16.24	34	LTPEQVVAIASNDGGKQALETVQRLLPVLCQAHG	16	34	VVAIASNGGKQALETVQRLLPVLCQAHGLTPAQ
WP_041182003.1	14	34	LTPDQVVAIASH*GGKQALETVQRLLPVLCQDHG	12.59	34	LTPDQVVAIASHDGGKQALETVQRLLPVLCQDHG	12	34	DQVVAIANNNGGKQALETVQRLLPVLCQDHGLTP
WP_041182099.1	18	34	LTPDQVVAIASN*GGKQALETVQRLLPVLCQDHG	18.03	34	LTPDQVVAIASNDGGKQALETVQRLLPVLCQDHG	2	34	TPDQVVAIASHDGGKQALETVQRLLPVLCQDHGL
WP_041182101.1	21	34	LTPDQVVAIASN*GGKQALETVQRLLPVLCQDHG	19.59	34	LTPDQVVAIASNIGGKQALETVQRLLPVLCQDHG	17	34	LTPDQVVAIASNIGGNQALETVQRLLPVLCQAHG
WP_041182102.1	25	34	LTPDQVVAIASN*GGKQALETVQRLLPVLCQ*HG	24.03	34	LTPDQVVAIASNNGGKQALETVQRLLPVLCQDHG	23	34	VVAIASHDGGKQALETVQRLLPVLCQDHGLTPDQ
WP_041182116.1	18	34	LTPDQVVAIASN*GGKQALETVQRLLPVLCQDHG	17.03	34	LTPDQVVAIASNIGGKQALETVQRLLPVLCQDHG	22	34	LTPDQVVAIASNIGGKQALETVQRLLPVLCQAHG
WP_041182124.1	27	34	LTPDQVVAIAS**GGKQALETVQRLLPVLCQDHG	26.47	34	LTPDQVVAIASNDGGKQALETVQRLLPVLCQDHG	26	34	DQVVAIASNGGKQALETVQRLLPVLCQDHSLTP
WP_041182125.1	21	34	LTPDQVVAIAS**GGKQALETVQRLLPVLCQDHG	19.59	34	LTPDQVVAIASNGGGKQALETVQRLLPVLCQDHG	2	34	QRLLPVLCQDHGLTPDQVVAIANNNGGKQALETV
WP_041182127.1	23	34	PVLCQ*HGLTP*QVVAIASN*GGKQALETVQRLL	22.47	34	LTPDQVVAIASNIGGKQALETVQRLLPVLCQDHG	21	34	VAIASNIGGKQALETVQRLLPVLCQAHGLTPAQV
WP_041182184.1	21	34	LTPDQVVAIASN*GGKQALETVQRLLPVLCQDHG	19.56	34	LTPDQVVAIASNNGGKQALETVQRLLPVLCQDHG	2	34	LLPVLCQDHGLTPDQVVAIASNSGGKQALETVQR
WP_041182185.1	19	34	LTPDQVVAIAS**GGKQALETVQRLLPVLCQDHG	18.94	34	LTPDQVVAIASNDGGKQALETVQRLLPVLCQDHG	17	34	VAIASNIGGKQALETVQRLLPVLCQAHGLTPDQV
WP_041182565.1	23	34	LTPDQVVAIASN*GGKQALETVQRLLPVLCQDHG	21.5	34	LTPDQVVAIASNIGGKQALETVQRLLPVLCQDHG	20	34	VAIASNIGGKQALETVQRLLPVLCQDHGLTPDQV
WP_041182630.1	25	34	LTPDQVVAIASN*GGKQALETVQRLLPVLCQAHG	23.5	34	LTPDQVVAIASNGGGKQALETVQRLLPVLCQAHG	3	34	AIASNGGKQALETVQRLLPVLCQDHGLTPDQVV
WP_041182651.1	16	34	PVLCQDHGLTPDQVVAIASN*GGKQALETVQRLL	15.59	34	LTPDQVVAIASNIGGKQALETVQRLLPVLCQDHG	15	34	VVAIANNNGGKQALETVQRLLPVLCQAHGLTPAQ
WP_041182662.1	23	34	PVLCQDHGLTPDQVVAIASN*GGKQALETVQRLL	22.53	34	LTPDQVVAIASNIGGKQALETVQRLLPVLCQDHG	3	34	CQDHGLTPDQVVAIASNSGGKQALETVQRLLPVL
WP_041182663.1	16	34	LTPDQVVAIAS**GGKQALETVQRLLPVLCQAHG	16.03	34	LTPDQVVAIASNDGGKQALETVQRLLPVLCQAHG	15	34	DQVVAIASNSGGKQALETVQRLLPVLCQDHGLTP
WP_041182665.1	21	34	LTPDQVVAIASN*GGKQALETVQRLLPVLCQDHG	19.5	34	LTPDQVVAIASNIGGKQALETVQRLLPVLCQDHG	21	34	LTPDQVVAIASNIGGNQALETVQRLLPVLCQAHG
WP_041182673.1	19	34	LTPDQVVAIASN*GGKQALETVQRLLPVLCQDHG	17.59	34	LTPDQVVAIASNIGGKQALETVQRLLPVLCQDHG	16	34	VAIASNIGGKQALETVQRLLPVLCQDHGLTPDQV
WP_041182674.1	21	34	LTPDQVVAIAS**GGKQALETVQRLLPVLCQDHG	19.59	34	LTPDQVVAIASHGGGKQALETVQRLLPVLCQDHG	3	5	GGAPPD
WP_041182758.1	20	34	LTPDQVVAIAS**GGKQALETVQRLLPVLCQDHG	19.53	34	LTPDQVVAIASHDGGKQALETVQRLLPVLCQDHG	19	34	VVAIASHDGGKQALETVQRLLPVLCQDHGLTPDQ
WP_041182760.1	18	34	LTPDQVVAIASN*GGKQALETVQRLLPVLCQ*HG	16.53	34	LTPDQVVAIASNNGGKQALETVQRLLPVLCQAHG	16	34	DQVVAIANNNGGKQALETVQRLLPVLCQAHGLTP
WP_041182762.1	14	34	LTPDQVVAIASH*GGKQALETVQRLLPVLCQDHG	12.59	34	LTPDQVVAIASHGGGKQALETVQRLLPVLCQDHG	12	34	DQVVAIASNNGGKQALETVQRLLPVLCQAHGLTP
WP_041182764.1	25	34	LTPDQVVAIASN*GGKQALETVQRLLPVLCQ*HG	24.03	34	LTPDQVVAIASNNGGKQALETVQRLLPVLCQDHG	23	34	VVAIASHDGGKQALETVQRLLPVLCQDHGLTPDQ
WP_041471072.1	25	34	LTPEQVVAIAS**GGKQALETVQRLLPVLCQAHG	23.29	34	LTPEQVVAIASHDGGKQALETVQRLLPVLCQAHG	3	5	SLFNT
WP_041471129.1	16	34	LTPEQVVAIASN*GGKQALETVQRLLPVLCQAHG	14.29	34	LTPEQVVAIASNIGGKQALETVQRLLPVLCQAHG	13	34	VAIASNIGGKQALETVQRLLPVLCQAHGLTPEQV
WP_041471136.1	17	34	LTPEQVVAIASN*GGKQALETVQRLLPVLCQAHG	15.35	34	LTPEQVVAIASNIGGKQALETVQRLLPVLCQAHG	14	34	VAIASNIGGKQALETVQRLLPVLCQAHGLTPEQV
WP_041755122.1							2	29	LEHGPTLSERSFSETDIAKIAGNGGGAQA
WP_041755127.1	29	33	LR*RGF***DIVKIAGN*GGAQAL*AVL**EP*	2	288	ELAFRESQADILKIASNDCAAQALQAVLDCEPALGERGFSQADIVKIAGNGGGAQALQAVLDLELTFGERGFSQPDIVEIAGGGAQALHTVLDIELAFGERGFRGDIVKIAGNNGGAQALQAVFELEPTLRERGFNQADIVKIAANGGGAQALQAVLDVEPALDKRGFSRVDIAKIAGGGAQALHAFELEPTLRKRGFHPTDIIKIAGNKGGAQALQAVLDLELALRERGFNQADIVKMAGNAGGAQALQAVLDLEPALCERGFSQPDIVKIAGNIGGAQALHAVLDL	5	33	VLKHGPTLDERGFNLTNIVKIAGNGGGAQALKA
WP_044749594.1	21	34	LTPDQVVAIASN*GGKQALETVQRLLPVLCQ*HG	19.53	34	LTPDQVVAIASNIGGKQALETVQRLLPVLCQAHG	19	34	VVAIASHDGGKQALETVQRLLPVLCQAHGLTPDQ
WP_044749649.1	19	34	LTP*QVVAIAS**GGKQALETVQRLLPVLCQ*HG	18	34	LTPDQVVAIASHDGGKQALETVQRLLPVLCQAHG	2	34	LPVLCQDHGLTPDQVVTIASHDGGKQALETVQRL
WP_044749652.1	14	34	PVLCQAHGLTPDQVVAIAS**GGKQALETVQRLL	2.16	238	AVETVQRLLPVLCQDHGLTPAQVVAIASHDGGKQALETVQRLLPVLCQAHGLTPAQVVAIASHGGGKQALETVQRLLPVLCQAHGLPLAQVVAIASNGGGKQALETVQRLLPVLCQAHGLTPDQVVAIANNNGGKQALETVQRLLPVLCQAHGLTPDQVLAIASHDGGKQALETVQRLLPVLCQAHGLTPDQVVAIANHDGGKQALETVQRLLPVLCQAHGLTPDQVVAIANHDGGKQ	14	34	LTPAQVVAIASHDGGKQALETVQRLLPVLCQAHG
WP_044749711.1	21	34	LTPDQVVAIASN*GGKQALETVQRLLPVLCQ*HG	20.5	34	LTPDQVVAIASNGGGKQALETVQRLLPVLCQAHG	22	34	LTPAQVVAIASNNGGKQALETVQRLLPVLCQAHG
WP_044749712.1	14	34	LTPDQVVAIASN*GGKQALETVQRLLPVLCQDHG	12.59	34	LTPDQVVAIASNIGGKQALETVQRLLPVLCQDHG	3	34	QDHGLTPAQVVAIASNIGGKQALETVQRLLPVLC
WP_044749837.1	22	34	LTPDQVVAIASN*GGKQALETVQRLLPVLCQDHG	20.59	34	LTPDQVVAIASNGGGKQALETVQRLLPVLCQDHG	22	34	LTPAQVVAIASNNGGKQALETVQRLLPVLCQDHG
WP_044750280.1	24	34	LTPDQVVAIASN*GGKQALETVQRLLPVLCQDHG	22.53	34	LTPDQVVAIASNGGGKQALETVQRLLPVLCQDHG	22	34	VVAIASHGGGKQALETVQRLLPVLCQDHGLTPAQ
WP_044750281.1	26	34	LTPDQVVAIAS**GGKQALETVQRLLPVLCQDHG	26.06	34	LTPDQVVAIASNDGGKQALETVQRLLPVLCQDHG	25	34	DQVVAIASHGGGKQALETVQRLLPVLCQDHGLTP
WP_044750429.1	27	34	DQVVAIAS**GGKQALETVQRLLPVLCQDHGLTP	25.44	34	DQVVAIASNDGGKQALETVQRLLPVLCQDHGLTP	4	34	AIASHDGGKQALETVQRLLTVLCQDHGLTPAQVV
WP_044750433.1	17	34	PVLCQ*HGLTPDQVVAIAS**GGKQALETVQRLL	9	67	LTPDQVVAIASHDGGKQALETVQRLLPVLCQAHGLTPDQVVAIASNGGKQALETVQRLLPVLCQDHG	17	34	VVAIASNNGSKQALETVQRLLPVLCQAHGLTPDQ
WP_044750521.1	20	34	TPAQVVAIASN*GGKQALETVQRLLPVLCQAHGL	20	34	PAQVVAIASNDGGKQALETVQRLLPVLCQAHGLT	27	34	LTGAPLNLAPAQVVAIASNNGGKQALETVQWLLPVLCQAHG
WP_044750530.1	18	34	LTPDQVVAIAS**GGKQALETVQRLLPVLCQ*HG	16.59	34	LTPDQVVAIASNGGGKQALETVQRLLPVLCQDHG	4	34	GGGKQALETVQRLLPVLCQDHGLTLDQVVAIASN
WP_044750607.1	18	34	LCQAHGLTP*QVVAIAS**GGKQALETVQRLLPV	18.03	34	LTPAQVVAIASNDGGKQALETVQRLLPVLCQAHG	17	34	VVAIASHDGGKQALETVQRLLPVLCQAHGLTPAQ
WP_044750608.1	18	34	LTPDQVVAIASN*GGKQALETVQRLLPVLCQAHG	17.5	34	LTPDQVVAIASNDGGKQALETVQRLLPVLCQAHG	16	34	VAIASNIGGKQALETVQRLLPVLCQAHGLTPAQV
WP_044750609.1	18	34	LTP*QVVAIASN*GGKQALETVQRLLPVLCQAHG	18	34	LTPAQVVAIASNNGGKQALETVQRLLPVLCQAHG	17	34	VVAIASHDGGKQALETVQRLLPVLCQAHGLTPAQ
WP_044750638.1	31	34	LTPDQVVAIASN*GGKQALETVQRLLPVLCQDHG	29.53	34	LTPDQVVAIASNGGGKQALETVQRLLPVLCQDHG	2	34	ETVQRLLPVLCQDHGLTPNQVVAIASNIGGKQAL
WP_044750639.1	26	34	DQVVAIAS**GGKQALETVQRLLPVLCQDHGLTP	24.44	34	DQVVAIASNDGGKQALETVQRLLPVLCQDHGLTP	24	34	VVTIASHDGGKQALETVQRLLPVLCQDHGLTPAQ
WP_044750640.1	17	34	LTPDQVVAIAS**GGKQALETVQRLLPVLCQ*HG	15.53	34	LTPDQVVAIASNGGGKQALETVQRLLPVLCQDHG	15	34	QVVAIASNGGGKQALETVQRLLPVLCQAHGLPPD
WP_044750641.1	14	34	DQVVAIASN*GGKQALETVQRLLPVLCQDHGLTP	12.5	34	DQVVAIASNNGGKQALETVQRLLPVLCQDHGLTP	12	34	VVTIASHDGGKQALETVQRLLPVLCQDHGLTPAQ
WP_044750642.1	15	34	LTPDQVVAIAS**GGKQALETVQRLLPVLCQDHG	14.56	34	LTPDQVVAIASHDGGKQALETVQRLLPVLCQDHG	13	30	RLLPVLCQDHGLTPDQVVAIASNIGGKQALETVQ
WP_044750643.1	17	34	LTPDQVVAIAS**GGKQALETVQRLLPVLCQDHG	16.56	34	LTPDQVVAIASNNGGKQALETVQRLLPVLCQDHG	15	28	LPVLCQDHGLTPDQVVAIASHDGGKQALETVQRL
WP_044751230.1	14	34	LTPDQVVAIASN*GGKQALETVQRLLPVLCQDHG	12.59	34	LTPDQVVAIASNGGGKQALETVQRLLPVLCQDHG	12	30	TVQRLLPVLCQDHGLTPDQVVAIASNGGGKQALE
WP_044756331.1	27	34	LTPDQVVAIAS**GGKQALETVQRLLPVLCQDHG	26.53	34	LTPDQVVAIASNDGGKQALETVQRLLPVLCQDHG	4	34	IASNGGKQALETVQRLLPVLCQDHGLTPNQVVA
WP_044756730.1	26	34	LTPDQVVAIASN*GGKQALETVQRLLPVLCQDHG	25.65	34	LTPDQVVAIASNDGGKQALETVQRLLPVLCQDHG	24	34	DQVVAIASHGGGKQALETVQRLLPVLCQDHGLTP
WP_044756731.1	21	34	PDQVVAIASN*GGKQALETVQRLLPVLCQDHGLT	19.5	34	PDQVVAIASNNGGKQALETVQRLLPVLCQDHGLT	2	34	LLPVLCQDHGLTPDQVVAIASNSGGKQALETVQR
WP_044756818.1	22	34	LTPDQVVAIASN*GGKQALETVQRLLPVLCQDHG	20.56	34	LTPDQVVAIASNIGGKQALETVQRLLPVLCQDHG	26	34	LTPDQVVAIASNIGGKQALETVQRLLPVLCQDHG
WP_044756819.1	17	34	LTPDQVVAIASN*GGKQALETVQRLLPVLCQDHG	16.53	34	LTPDQVVAIASNDGGKQALETVQRLLPVLCQDHG	18	34	LTPDQVVAIASNIGGNQALETVQRLLPVLCQAHG
WP_044756822.1	16	34	LTPDQVVAIAS**GGKQALETVQRLLPVLCQAHG	16.03	34	LTPDQVVAIASNDGGKQALETVQRLLPVLCQAHG	15	34	DQVVAIASNSGGKQALETVQRLLPVLCQDHGLTP
WP_044756823.1	21	34	LTPDQVVAIAS**GGKQALETVQRLLPVLCQDHG	19.59	34	LTPDQVVAIASHGGGKQALETVQRLLPVLCQDHG	25	34	LTPDQVVAIASNIGGNQALETVQRLLPVLCQAHG
WP_044756825.1	23	34	PVLCQ*HGLTPDQVVAIASN*GGKQALETVQRLL	22.5	34	LTPDQVVAIASNIGGKQALETVQRLLPVLCQDHG	21	34	VAIASNIGGKQALETVQRLLPVLCQAHGLTPAQV
WP_044756870.1	16	34	PVLCQDHGLTPDQVVAIASN*GGKQALETVQRLL	15.59	34	LTPDQVVAIASNIGGKQALETVQRLLPVLCQDHG	15	34	VVAIANNNGGKQALETVQRLLPVLCQAHGLTPAQ
WP_044756871.1	19	34	LTPDQVVAIASN*GGKQALETVQRLLPVLCQDHG	17.59	34	LTPDQVVAIASNIGGKQALETVQRLLPVLCQDHG	16	34	VAIASNIGGKQALETVQRLLPVLCQDHGLTPDQV
WP_044756873.1	17	34	LTPDQVVAIASN*GGKQALETVQRLLPVLCQDHG	15.5	34	LTPDQVVAIASNIGGKQALETVQRLLPVLCQDHG	15	34	VVAIASHGGKQALETVQRLLPVLCQAHGLTPDH
WP_044757050.1	20	34	LTPDQVVAIAS**GGKQALETVQRLLPVLCQDHG	19.53	34	LTPDQVVAIASHDGGKQALETVQRLLPVLCQDHG	19	34	VVAIASHDGGKQALETVQRLLPVLCQDHGLTPDQ
WP_044757051.1	28	34	LTPDQVVAIAS**GGKQALETVQRLLPVLCQDHG	26.71	34	LTPDQVVAIASHDGGKQALETVQRLLPVLCQDHG	26	34	AQVVAIASHDGGKQALETVQRLLPVLCQAHGLTP
WP_044757052.1	18	34	LTPDQVVAIASN*GGKQALETVQRLLPVLCQ*HG	16.53	34	LTPDQVVAIASNNGGKQALETVQRLLPVLCQAHG	16	34	DQVVAIANNNGGKQALETVQRLLPVLCQAHGLTP
WP_044757053.1	25	34	LTPDQVVAIASN*GGKQALETVQRLLPVLCQ*HG	24.03	34	LTPDQVVAIASNNGGKQALETVQRLLPVLCQDHG	23	34	VVAIASHDGGKQALETVQRLLPVLCQDHGLTPDQ
WP_045714805.1	18	34	LTPEQVVAIASN*GGKQALETVQRLLPVLCQAHG	16.24	34	LTPEQVVAIASNDGGKQALETVQRLLPVLCQAHG	16	34	VVAIASNGGKQALETVQRLLPVLCQAHGLTPAQ
WP_045714808.1	16	34	LTPEQVVAIASN*GGKQALETVQRLLPVLCQAHG	15.35	34	LTPEQVVAIASNDGGKQALETVQRLLPVLCQAHG	14	34	VAIASNIGGKQALETVQRLLPVLCQAHGLTPEQV
WP_045714813.1	17	34	LTPEQVVAIASN*GGKQALETVQRLLPVLCQAHG	15.35	34	LTPEQVVAIASNIGGKQALETVQRLLPVLCQAHG	15	34	EQVVAIASHDGGKQALETVQRLLPVLCQAHGLTP
WP_045715407.1	16	34	LTPEQVVAIASN*GGKQALETVQRLLPVLCQAHG	15.35	34	LTPEQVVAIASNDGGKQALETVQRLLPVLCQAHG	14	34	VAIASNIGGKQALETVQRLLPVLCQAHGLTPEQV
WP_045716007.1	16	34	LTPEQVVAIASN*GGKQALETVQRLLPVLCQAHG	15.35	34	LTPEQVVAIASNDGGKQALETVQRLLPVLCQAHG	14	34	VAIASNIGGKQALETVQRLLPVLCQAHGLTPEQV
WP_045720653.1	16	34	LTPEQVVAIASN*GGKQALETVQRLLPVLCQAHG	15.35	34	LTPEQVVAIASNDGGKQALETVQRLLPVLCQAHG	14	34	VAIASNIGGKQALETVQRLLPVLCQAHGLTPEQV
WP_046121229.1	33	34	CEQHGLTPEQVVAIAS**GGKQALETVQRLLPVL	31.85	34	LTPEQVVAIASNDGGKQALETVQRLLPVLCEQHG	4	34	LTREQVVAIASHDGGKQALETVQRLLPVLCQAHG
WP_047324506.1	17	35	LTP*QVVAIAS**GGKQALETVQRLLPVLC*PPYG	15.46	35	LTPNQVVAIASNDGGKQALETVQRLLPVLCQPPYG	15	29	VLRQPPYGLTPNQVVAIASYDGGKQSLETVERLLP
WP_047324511.1	18	35	LTP*QVVAIAS**GGKQALETVQRLLPVLCQPPYG	17.2	35	LTPNQVVAIASHNGGKQALETVQRLLPVLCQPPYG	19	35	LTPDQVVAIVSNNGGKQALETVQRLLPVLCQPPYG
WP_047324855.1	16	35	LTP*QVVAIASH*G*KQALETVQRLLPVLCQPPYG	14.31	35	LTPEQVVAIASHDGAKQALETVQRLLPVLCQPPYG	2	8	RPPRAKPAQ
WP_047325022.1	17	35	ALETV*RLLPVLCQPPYGLTP*QVVAIAS**GGKQ	16.09	35	PYGLTPDQVVAIASNDGGKQALETVQRLLPVLCQP	17	35	LTGAPLHLLPDQVVAIVSNHGSKLALGTVQRLLPVLCKPPYG
WP_047325078.1	17	35	LTP*QVVAIAS**GGK*ALETVQRLLPVLCQPPYG	15.54	35	LTPEQVVAIASNHGGKQALETVQRLLPVLCQPPYG	17	35	LTPDQVVAIVSNNGGKQALETVERLLPVLCQPPYG
WP_047325080.1	15	35	LTP*QVVAIAS**GGKQALETVQRLLPVLCQPPYG	14.4	35	LTPEQVVAIASHDGGKQALETVQRLLPVLCQPPYG	2	8	RPPRAKPAQ
WP_047325159.1	15	35	LTP*QVVAIAS**G*K*ALETVQRLLPVLCQPPYG	14.29	35	LTPEQVVAIASHNGAKQALETVQRLLPVLCQPPYG	3	7	AALGTI
WP_047325160.1	13	35	LTP*QVVAIAS**GGK*ALETVQRLLPVLC*PPYG	12.46	35	LTPEQVVAIASHDGGKQALETVQRLLPVLCKPPYG	2	8	RPPRAKPAQ
WP_048481588.1	31	34	LTPDQVVAIASN*GGKQALETVQRLLPVLCQDHG	29.53	34	LTPDQVVAIASNNGGKQALETVQRLLPVLCQDHG	28	34	VAIASNIGGKQALETVQRLLPVLCQDHGLTPAQV
WP_048482904.1	21	34	LTPDQVVAIASN*GGKQALETVQRLLPVLCQ*HG	19.53	34	LTPDQVVAIASNIGGKQALETVQRLLPVLCQDHG	19	34	VVAIASHDGGKQALETVQRLLPVLCQAHGLTPDQ
WP_048482928.1	19	34	LTPDQVVAIAS**GGKQALETVQRLLPVLCQAHG	18.56	34	LTPDQVVAIASNDGGKQALETVQRLLPVLCQAHG	2	34	LLPVLCQDHGLTPDQVVAIASHGGGKQALETVQR
WP_048482954.1	22	34	LTPDQVVAIASN*GGKQALETVQRLLPVLCQ*HG	20.53	34	LTPDQVVAIASNGGGKQALETVQRLLPVLCQAHG	3	34	VLCQDHGLTPDQVVAIASNNGGKQALETVQRLLP
WP_048482955.1	16	34	LTP*QVVAIAS**GGKQALETVQRLLPVLCQAHG	15.74	34	LTPAQVVAIASHDGGKQALETVQRLLPVLCQAHG	3	34	ASHDGGKQALETVQRLLPVLCQDHGLTPAQVVAI
WP_048483180.1	17	34	LTPDQVVAIASN*GGKQALETVQRLLPVLCQDHG	16.56	34	LTPDQVVAIASNDGGKQALETVQRLLPVLCQDHG	4	34	AIANNNGGKQALETVQRLLPVLCQDHGLTTDQVV
WP_048483181.1	15	34	LTPDQVVAIAS**GGKQALETVQRLLPVLCQDHG	14.56	34	LTPDQVVAIASNDGGKQALETVQRLLPVLCQDHG	13	30	RLLPVLCQDHGLTPDQVVAIASNIGGKQALETVQ
WP_048483182.1	17	34	LTPDQVVAIASN*GGKQALETVQRLLPVLCQDHG	15.56	34	LTPDQVVAIASNIGGKQALETVQRLLPVLCQDHG	14	34	VAIASNIGGKQALETVQRLLPVLCQDHGLTPDQV
WP_048483183.1	16	34	LTPDQVVAIAS**GGKQALETVQRLLPVLCQDHG	15.56	34	LTPDQVVAIASNDGGKQALETVQRLLPVLCQDHG	23	30	LTPAQVVAIASNIGGKQALETLQRLLPVLCQDHG
WP_048483184.1	15	34	PVLCQDHGLTPDQVVAIAS**GGKQALETVQRLL	15.5	34	LTPDQVVAIASNDGGKQALETVQRLLPVLCQDHG	20	30	LTPAQVVAIASNIGGKQALETLQRLLPVLCQDHG
WP_048483185.1	28	34	DQVVAIAS**GGKQALETVQRLLPVLCQDHGLTP	26.47	34	TPDQVVAIASHDGGKQALETVQRLLPVLCQDHGL	4	34	AIANNNGGKQALETVQRLLPVLCQDHGLTPDQVV
WP_048483186.1	31	34	LTPDQVVAIASN*GGKQALETVQRLLPVLCQDHG	29.56	34	LTPDQVVAIASNNGGKQALETVQRLLPVLCQDHG	27	28	PVLCQDHGLTPDQVVAIASNGGGKQALETVQRLL
WP_048483188.1	21	34	LTPDQVVAIAS**GGKQALETVQRLLPVLCQDHG	20.53	34	LTPDQVVAIASHDGGKQALETVQRLLPVLCQDHG	18	34	ASHDGGKQALETVQRLLPVLCQDHGLTPDQVVAI
WP_048483214.1	18	34	LTP*QVVAIASN*GGKQALETVQRLLPVLCQAHG	18	34	LTPAQVVAIASNNGGKQALETVQRLLPVLCQAHG	14	34	PAQVVAIASNNGGKQALETVQRLLPVLCQAHGLP
WP_048483216.1	19	34	LTP*QVVAIASN*GGKQALETVQRLLPVLCQAHG	17.53	34	LTPAQVVAIASNDGGKQALETVQRLLPVLCQAHG	16	34	VAIASNIGGKQALETVQRLLPVLCQDHGLTPAQV
WP_048483217.1	17	34	LTP*QVVAIAS**GGKQALETVQRLLPVLCQAHG	15.56	34	LTPDQVVAIASNDGGKQALETVQRLLPVLCQAHG	15	34	VVAIASHDGGKQALETVQRLLPVLCQAHGLTPAQ
WP_048483253.1	20	34	PVLCQAHGLTPAQVVAIASH*GGKQALETVQRLL	19.82	34	LTPAQVVAIASHDGGKQALETVQRLLPVLCQAHG	19	34	AIASHDGGKQALETVQRLLPVLCQAHGLTPAQVV
WP_048483322.1	18	34	LTP*QVVAIAS**GGKQALETVQRLLPVLCQ*HG	17.94	34	LTPDQVVAIASNDGGKQALETVQRLLPVLCQAHG	2	34	QRLLPVLCQDHGLTPAQVVAIASHDGGKQALETV
WP_048483324.1	25	34	LTPDQVVAIASN*GGKQALETVQRLLPVLCQ*HG	23.59	34	LTPDQVVAIASNNGGKQALETVQRLLPVLCQDHG	3	34	TPDQVVAIASNNGGKQALETVQRLLPVLCQDHGL
WP_048483400.1	26	34	LTPDQVVAIASN*GGKQALETVQRLLPVLCQDHG	26.06	34	LTPDQVVAIASNDGGKQALETVQRLLPVLCQDHG	3	34	ASHDGGKQALETVQRLLPVLCQDHGLTPVQVVAI
WP_048483401.1	24	34	LTPDQVVAIASN*GGKQALETVQRLLPVLCQDHG	22.53	34	LTPDQVVAIASNGGGKQALETVQRLLPVLCQDHG	3	34	LTPDQVVAIASHDGGKQALETVQRLLPVLCQDHG
WP_048483436.1	19	34	LTPDQVVAIAS**GGKQALETVQRLLPVLCQ*HG	17.59	34	LTPDQVVAIASNGGGKQALETVQRLLPVLCQDHG	16	34	IASHDGGKQALETVQRLLPVLCQDHGLTPDQVVA
WP_048483702.1	20	34	PVLCQDHGLTPDQVVAIASN*GGKQALETVQRLL	19.41	34	LTPDQVVAIASNGGGKQALETVQRLLPVLCQDHG	27	34	LTPAQVVAIASNNGGKQALETVQRLLPVLCQDHG
WP_048483758.1	13	34	PVLCQ*HGLTPDQVVAIASN*GGKQALETVQRLL	12.59	34	LTPDQVVAIASNIGGKQALETVQRLLPVLCQDHG	20	34	LTPDQVVAIASNIGGKQALETLQRLLPVLCQAHG
WP_048483890.1	22	34	LTPDQVVAIASN*GGKQALETVQRLLPVLCQDHG	20.59	34	LTPDQVVAIASNGGGKQALETVQRLLPVLCQDHG	20	34	DQVVAIASHGGGKQALETVQRLLPVLCQDHGLTP
WP_048484082.1	18	34	LTPDQVVAIAS**GGKQALETVQRLLPVLCQ*HG	16.59	34	LTPDQVVAIASNGGGKQALETVQRLLPVLCQDHG	6	34	AIASHHGSKQALETMQRLLPVLCQDHGLTPDQVV
WP_048484097.1	21	34	LTPAQVVAIAS**GGKQALETVQRLLPVLCQAHG	20.06	34	LTPAQVVAIASNDGGKQALETVQRLLPVLCQAHG	19	34	VVAIASHDGGKQALETVQRLLPVLCQAHGLTPDQ
WP_048484159.1	25	34	DQVVAIASN*GGKQALETVQRLLPVLCQDHGLTP	23.41	34	DQVVAIASNDGGKQALETVQRLLPVLCQDHGLTP	23	34	VVTIASHDGGKQALETVQRLLPVLCQDHGLTPAQ
WP_048484197.1	26	34	LTPDQVVAIAS**GGKQALETVQRLLPVLCQDHG	26.06	34	LTPDQVVAIASNDGGKQALETVQRLLPVLCQDHG	25	34	DQVVAIASNGGGKQALETVQRLLPVLCQDHGLTP
WP_048484198.1	26	34	LTPDQVVAIASN*GGKQALETVQRLLPVLCQDHG	24.53	34	LTPDQVVAIASNGGGKQALETVQRLLPVLCQDHG	22	28	PVLCQDHGLTPDQVVAIASNNGGKQALETVQQLL
WP_048484232.1	23	34	LTP*QVVAIAS**GGKQALETVQRLLPVLCQAHG	21.56	34	LTPDQVVAIASNDGGKQALETVQRLLPVLCQAHG	21	34	VVAIASHDGGKQALETVQRLLPVLCQAHGLTPAQ
WP_048484233.1	18	34	LTP*QVVAIASN*GGKQALETVQRLLPVLCQAHG	18	34	LTPAQVVAIASNNGGKQALETVQRLLPVLCQAHG	17	34	VVAIASHDGGKQALETVQRLLPVLCQAHGLTPAQ
WP_048484234.1	18	34	LTPDQVVAIASN*GGKQALETVQRLLPVLCQAHG	8.76	68	LTPDQVVAIASNDGGKQALETVQRLLPVLCQAHGLTPDQVVAIASNGGGKQALETVQRLLPVLCQAHG	18	34	QVVAIASNIGGKQALETVQRLLPVLCQAHGLPPA
WP_048484239.1	31	34	LTPDQVVAIAS**GGKQALETVQRLLPVLCQDHG	29.53	34	LTPDQVVAIASNGGGKQALETVQRLLPVLCQDHG	3	34	LETVQRLLPVLCQDHGLTPNQVVAIASNIGGKQA
WP_048484240.1	28	34	DQVVAIASN*GGKQALETVQRLLPVLCQDHGLTP	26.44	34	DQVVAIASNDGGKQALETVQRLLPVLCQDHGLTP	23	34	LTTDQVVAIASHDGGKQALETVQRLLPVLCQAHG
WP_048484241.1	17	34	LTPDQVVAIAS**GGKQALETVQRLLPVLCQDHG	15.53	34	LTPDQVVAIASHGGGKQALETVQRLLPVLCQDHG	15	34	DQVVAIASNGGGKQALETVQRLLPVLCQAHGLTP
WP_048484242.1	13	34	LTP*QVVAIAS**GGKQALETVQRLLPVLCQDHG	11.97	34	LTPDQVVAIASHDGGKQALETVQRLLPVLCQDHG	13	34	LTPAQVVAIASHDGGKQALETVQRLLPVLCQDHG
WP_048484243.1	17	34	LTPDQVVAIAS**GGKQALETVQRLLPVLCQDHG	16.56	34	LTPDQVVAIASNNGGKQALETVQRLLPVLCQDHG	16	34	LTPAQVVAIASNNGGKQALETVQRLLPVLCQDHG
WP_048484338.1	13	34	LTP*QVVAIAS**GGKQALETVQRLLPVLCQAHG	12.59	34	LTPDQVVAIASNDGGKQALETVQRLLPVLCQAHG	3	4	LDPSL
WP_048484339.1	21	34	LTPDQVVAIASN*GGKQALETVQRLLPVLCQ*HG	20.5	34	LTPDQVVAIASNGGGKQALETVQRLLPVLCQAHG	3	34	DHGLTLDQVVAIASNGGSKQALETVQRLLPVLCQ
WP_048484345.1	18	34	LTPDQVVAIAS**GGKQALETVQRLLPVLCQ*HG	17.94	34	LTPDQVVAIASHDGGKQALETVQRLLPVLCQAHG	18	34	QVVAIASHDGGKQALETVQRLLPVLCQDHGLPPD
WP_048484346.1	20	34	LTPDQVVAIASN*GGKQALETVQRLLPVLCQDHG	18.56	34	LTPDQVVAIASNGGGKQALETVQRLLPVLCQDHG	18	34	VVAIASNNGSKQALETVQRLLPVLCQDHGLTPAQ
WP_048484364.1	19	34	LTPDQVVAIASN*GGKQALETVQRLLPVLCQ*HG	17.53	34	LTPDQVVAIASNIGGKQALETVQRLLPVLCQDHG	4	34	GGKQALETVQRLLPVLCQDHGLTPAQVVAIASN
WP_048484527.1	15	34	LTPDQVVAIASN*GGKQALETVQRLLPVLCQDHG	13.59	34	LTPDQVVAIASNGGGKQALETVQRLLPVLCQDHG	3	34	RDQVVAIASHDGGKQALETVQRLLPVLCQDHGLT
WP_048484528.1	25	34	LTPDQVVAIASN*GGKQALETVQRLLPVLCQDHG	23.53	34	LTPDQVVAIASNDGGKQALETVQRLLPVLCQDHG	3	34	TRDQVVAIASHDGGKQALETVQRLLPVLCQDHGL
WP_048484651.1	15	34	LTPDQVVAIAS**GGKQALETVQRLLPVLCQDHG	14.56	34	LTPDQVVAIASNDGGKQALETVQRLLPVLCQDHG	13	30	RLLPVLCQDHGLTPDQVVAIASNIGGKQALETVQ
WP_048484652.1	18	34	LTP*QVVAIASN*GGKQALETVQRLLPVLCQAHG	18	34	LTPAQVVAIASNNGGKQALETVQRLLPVLCQAHG	14	34	PAQVVAIASNNGGKQALETVQRLLPVLCQAHGLP
WP_048484809.1	18	34	DQVVAIAS**GGKQALETVQRLLPVLCQDHGLTP	16.5	34	DQVVAIASHGGGKQALETVQRLLPVLCQDHGLTP	4	34	ALETVQRLLPVLCQDHGLTPDQVVAIASNIGGKQ
WP_048484810.1	17	34	LTP*QVVAIAS**GGKQALETVQRLLPVLCQ*HG	15.56	34	LTPDQVVAIASNNGGKQALETVQRLLPVLCQDHG	15	34	DQVVAIASHGGGKQALETVQRLLPVLCQDHGLTP
WP_048484811.1	16	34	LTPDQVVAIAS**GGKQALETVQRLLPVLCQDHG	15.56	34	LTPDQVVAIASHDGGKQALETVQRLLPVLCQDHG	3	34	KQALETVQRLLPVLCQDHGLTTDQVVAIASHDGG
WP_048484812.1	15	34	PVLCQDHGLTPDQVVAIAS**GGKQALETVQRLL	15.53	34	LTPDQVVAIASNDGGKQALETVQRLLPVLCQDHG	20	30	LTPAQVVAIASNIGGKQALETLQRLLPVLCQDHG
WP_048484813.1	28	34	DQVVAIASN*GGKQALETVQRLLPVLCQDHGLTP	26.44	34	TPDQVVAIASNDGGKQALETVQRLLPVLCQDHGL	20	34	ETVQRLLPVLCQDHGLTPAQVVAIASNIGGKQAL
WP_048484814.1	31	34	LTPDQVVAIASN*GGKQALETVQRLLPVLCQDHG	30.03	34	LTPDQVVAIASNGGGKQALETVQRLLPVLCQDHG	2	34	TVQRLLPVLCQDHGLTPNQVVAIASNIGGKQALE
WP_048484826.1	23	34	LTPDQVVAIASN*GGKQALETVQRLLPVLCQDHG	22.53	34	LTPDQVVAIASNDGGKQALETVQRLLPVLCQDHG	3	34	LTPDQVVAIASHDGGKQALETVQRLLPVLCQDHG
WP_048484827.1	15	34	LTPDQVVAIASN*GGKQALETVQRLLPVLCQDHG	13.59	34	LTPDQVVAIASNGGGKQALETVQRLLPVLCQDHG	13	30	TVQRLLPVLCQDHGLTPDQVVAIASNGGGKQALE
WP_048484843.1	25	34	LTP*QVVAIASN*GGKQALETVQRLLPVLCQ*HG	23.59	34	LTPDQVVAIASNNGGKQALETVQRLLPVLCQDHG	22	30	RLLPVLCQDHGLTPDQVVAIASNSGGKQALETVQ
WP_048484844.1	18	34	LTP*QVVAIAS**GGKQALETVQRLLPVLCQ*HG	17.94	34	LTPDQVVAIASNDGGKQALETVQRLLPVLCQAHG	2	34	QRLLPVLCQDHGLTPAQVVAIASHDGGKQALETV
WP_048484861.1	20	34	PVLCQAHGLTPAQVVAIASH*GGKQALETVQRLL	20.06	34	LTPAQVVAIASHDGGKQALETVQRLLPVLCQAHG	19	34	SNNGGKQALETVQWLLPVLCQAHGLSPDQVVAIA
WP_048484990.1	19	34	LTPDQVVAIAS**GGKQALETVQRLLPVLCQDHG	17.97	34	LTPDQVVAIASHDGGKQALETVQRLLPVLCQDHG	18	34	QVVAIASHDGGKQALETVQRLLPVLCQDHGLPPD
WP_048485115.1	21	34	LTPDQVVAIASN*GGKQALETVQRLLPVLCQ*HG	19.56	34	LTPDQVVAIASNIGGKQALETVQRLLPVLCQAHG	19	34	VVAIASHDGGKQALETVQRLLPVLCQAHGLTPDQ
WP_048485120.1	18	34	LTPDQVVAIAS**GGKQALETVQRLLPVLCQAHG	2	311	AVEAVHALLNALCGAHGNLTPAQVVAIASHDGGKQALETVQRLLPVLCQAHGLTPDQVVAIASHGGGKQALETVQRLLPVLCQAHGLTLAQVVAIASHDGGKQALETVQRLLPVLCQAHGLTPDQVVAIANHGGGKQALETVQRLLPVLCQAHGLTPDQVVAIASHDGGKQALETVQRLLPVLCQAHGLTPAQVVAIANNNGGKQALETLQRLLPVLCQAHGLTPDQVVAIASNGGGKQALETVQRLLPVLCQAHGLTPDQVVAIASHDGGKQALESIVAQLSRLDPALAADHGLTNDHLVAIACLNGGKP	16	34	VVAIASHGGGKQALETVQRLLPVLCQAHGLTPAQ
WP_048485151.1	17	34	LTPDQVVAIAS**GGKQALETVQRLLPVLCQDHG	16.56	34	LTPDQVVAIASNDGGKQALETVQRLLPVLCQDHG	15	34	LTPAQVVAIASNNGGKQALETVQRLLPVLCQAHG
WP_048485152.1	17	34	LTPDQVVAIAS**GGKQALETVQRLLPVLCQDHG	15.91	34	LTPDQVVAIASHDGGKQALETVQRLLPVLCQDHG	15	34	VVAIASNGGGKQALETVQRLLPVLCQDHGLTPDQ
WP_048485153.1	16	34	PVLCQDHGLTPDQVVAIAS**GGKQALETVQRLL	15.5	34	LTPDQVVAIASNDGGKQALETVQRLLPVLCQDHG	20	30	LTPAQVVAIASNIGGKQALETLQRLLPVLCQDHG
WP_048485154.1	28	34	DQVVAIASN*GGKQALETVQRLLPVLCQDHGLTP	26.44	34	TPDQVVAIASNDGGKQALETVQRLLPVLCQDHGL	20	34	ETVQRLLPVLCQDHGLTPAQVVAIASNIGGKQAL
WP_048485155.1	31	34	LTPDQVVAIASN*GGKQALETVQRLLPVLCQDHG	29.56	34	LTPDQVVAIASNNGGKQALETVQRLLPVLCQDHG	2	34	TVQRLLPVLCQDHGLTPNQVVAIASNIGGKQALE
WP_048485157.1	22	34	LTPDQVVAIASH*GGKQALETVQRLLPVLCQDHG	20.53	34	LTPDQVVAIASHDGGKQALETVQRLLPVLCQDHG	19	34	ASHDGGKQALETVQRLLPVLCQAHGLTPDQVVAI
WP_048485293.1	21	34	LTPDQVVAIASN*GGKQALETVQRLLPVLCQ*HG	19.53	34	LTPDQVVAIASNIGGKQALETVQRLLPVLCQAHG	19	34	DQVVAIASHDGGKQALETVQRLLPVLCQAHGLTP
WP_048485312.1	20	34	LTPDQVVAIASN*GGKQALETVQRLLPVLCQ*HG	18.56	34	LTPDQVVAIASNGGGKQALETVQRLLPVLCQDHG	3	34	LETVQRLLPVLCQDHGLTPDQVVAIASHGGGKQA
WP_048485314.1	19	34	LTPDQVVAIAS**GGKQALETVQRLLPVLCQ*HG	17.97	34	LTPDQVVAIASHDGGKQALETVQRLLPVLCQDHG	18	34	QVVAIASHDGGKQALETVQRLLPVLCQDHGLPPD
WP_048485316.1	15	34	LTPDQVVAIASN*GGKQALETVQRLLPVLCQ*HG	14.53	34	LTPDQVVAIASNGGGKQALETVQRLLPVLCQDHG	13	30	RLLPVLCQAHGLTPDQVVAIASNGGKQALETVQ
WP_048485324.1	21	34	LTPDQVVAIASN*GGKQALETVQRLLPVLCQ*HG	20.5	34	LTPDQVVAIASNGGGKQALETVQRLLPVLCQAHG	22	34	LTPAQVVAIASNNGGKQALETVQRLLPVLCQAHG
WP_048485325.1	14	34	LTPDQVVAIASN*GGKQALETVQRLLPVLCQDHG	12.59	34	LTPDQVVAIASNIGGKQALETVQRLLPVLCQDHG	14	34	LTPDQVVAIASNIGGKQALETLQRLLPVLCQAHG
WP_048485340.1	22	34	LTPDQVVAIASN*GGKQALETVQRLLPVLCQDHG	20.59	34	LTPDQVVAIASNGGGKQALETVQRLLPVLCQDHG	20	34	DQVVAIASHGGGKQALETVQRLLPVLCQDHGLTP
WP_048485450.1	19	34	LTPDQVVAIAS**GGKQALETVQRLLPVLCQ*HG	17.59	34	LTPDQVVAIASNGGGKQALETVQRLLPVLCQDHG	16	28	RLLPVLCQDHGLTPDQVVAIASHDGGKQALETVQ
WP_048485454.1	21	34	TPAQVVAIAS**GGKQALETVQRLLPVLCQAHGL	20	34	PAQVVAIASHDGGKQALETVQRLLPVLCQAHGLT	27	34	LTGAPLNLAPAQVVAIASNNGGKQALETVQWLLPVLCQAHG
WP_048485482.1	17	34	PVLCQDHGLTPDQVVAIAS**GGKQALETVQRLL	9	67	LTPAQVVAIASHDGGKQALETVQRLLPVLCQDHGLTPDQVVAIASNGGKQALETVQRLLPVLCQDHG	17	34	VVAIASNNGSKQALETVQRLLPVLCQAHGLTPDQ
WP_048485486.1	25	34	LTPDQVVAIASN*GGKQALETVQRLLPVLCQ*HG	24.03	34	LTPDQVVAIASNNGGKQALETVQRLLPVLCQDHG	23	34	VVAIASHDGGKQALETVQRLLPVLCQDHGLTPDQ
WP_048485517.1	26	34	LTPDQVVAIAS**GGKQALETVQRLLPVLCQDHG	26.06	34	LTPDQVVAIASNDGGKQALETVQRLLPVLCQDHG	4	34	IASHDGGKQALETVQRLLPVLCQDHGLTRDQVVA
WP_048485519.1	15	34	LTPDQVVAIASN*GGKQALETVQRLLPVLCQDHG	14.06	34	LTPDQVVAIASNGGGKQALETVQRLLPVLCQDHG	13	34	VVAIASHGGGKQALETVQRLLPVLCQDHGLTPAQ
WP_048485520.1	24	34	LTPDQVVAIASN*GGKQALETVQRLLPVLCQDHG	22.5	34	LTPDQVVAIASNNGGKQALETVQRLLPVLCQDHG	2	34	HGLTPAQVVAIASHDGGKQALETVQRLLPVLCQD
WP_048485558.1	17	34	LTP*QVVAIAS**GGKQALETVQRLLPVLCQAHG	16.03	34	LTPAQVVAIASNDGGKQALETVQRLLPVLCQAHG	15	34	VVAIASHDGGKQALETVQRLLPVLCQAHGLTPAQ
WP_048485559.1	19	34	LTP*QVVAIASN*GGKQALETVQRLLPVLCQAHG	17.53	34	LTPAQVVAIASNDGGKQALETVQRLLPVLCQAHG	16	34	VAIASNIGGKQALETVQRLLPVLCQAHGLTPAQV
WP_048485560.1	18	34	LTP*QVVAIASN*GGKQALETVQRLLPVLCQAHG	18	34	LTPAQVVAIASNNGGKQALETVQRLLPVLCQAHG	17	34	VVAIASHDGGKQALETVQRLLPVLCQAHGLTPAQ
WP_048485569.1	31	34	LTPDQVVAIAS**GGKQALETVQRLLPVLCQDHG	30.03	34	LTPDQVVAIASNNGGKQALETVQRLLPVLCQDHG	25	34	ETVQQLLPVLCQDHGLTPDQVVAIASNGGGKQAL
WP_048485570.1	28	34	DQVVAIASN*GGKQALETVQRLLPVLCQDHGLTP	13.24	67	QVVAIASHDGGKQALETVQRLLPVLCQDHGLTPDQVVAIASNGGKQALETVQRLLPVLCQDHGLTPA	3	34	IANNNGGKQALETVQRLLPVLCQDHGLTPAQVVA
WP_048485571.1	17	34	LTPDQVVAIAS**GGKQALETVQRLLPVLCQDHG	15.53	34	LTPDQVVAIASNGGGKQALETVQRLLPVLCQDHG	15	34	QVVAIASNGGGKQALETVQRLLPVLCQDHGLPPD
WP_048485572.1	17	34	LTPDQVVAIASN*GGKQALETVQRLLPVLCQDHG	15.56	34	LTPDQVVAIASNNGGKQALETVQRLLPVLCQDHG	14	30	RLLPVLCQDHGLTPDQVVAIASNGGKQALETVQ
WP_048485573.1	13	34	LTP*QVVAIAS**GGKQALETVQRLLPVLCQDHG	11.97	34	LTPDQVVAIASHDGGKQALETVQRLLPVLCQDHG	13	34	LTPAQVVAIASHDGGKQALETVQRLLPVLCQDHG
WP_048485574.1	15	34	LTP*QVVAIAS**GGKQALETVQRLLPVLCQDHG	14.56	34	LTPDQVVAIASNDGGKQALETVQRLLPVLCQDHG	14	30	TVQRLLPVLCQDHGLTPAQVVAIASHDGGKQALE
WP_048485575.1	17	34	LTPDQVVAIAS**GGKQALETVQRLLPVLCQDHG	16.56	34	LTPDQVVAIASNDGGKQALETVQRLLPVLCQDHG	15	28	LPVLCQDHGLTPDQVVAIASHDGGKQALETVQRL
WP_048485707.1	18	34	LTPDQVVAIASN*GGKQALETVQRLLPVLCQDHG	16.56	34	LTPDQVVAIASNNGGKQALETVQRLLPVLCQDHG	15	30	RLLPVLCQAHGLTPDQVVAIASHNGGKQALETVQ
WP_048488491.1	14	34	LTPDQVVAIASN*GGKQALETVQRLLPVLCQDHG	12.56	34	LTPDQVVAIASNGGGKQALETVQRLLPVLCQDHG	12	28	TVQRLLPVLCQDHGLTPDQVVAIASNGGGKQALE
WP_048488593.1	24	34	LTPDQVVAIASN*GGKQALETVQRLLPVLCQDHG	22.53	34	LTPDQVVAIASNNGGKQALETVQRLLPVLCQDHG	3	34	QDHGLTLDQVVAIASNGGGKQALETVQRLLPVLC
WP_048488619.1	18	34	LTPDQVVAIASN*GGKQALETVQRLLPVLCQAHG	8.76	68	LTPDQVVAIASNDGGKQALETVQRLLPVLCQAHGLTPDQVVAIASNGGGKQALETVQRLLPVLCQAHG	18	34	QVVAIASNIGGKQALETVQRLLPVLCQAHGLPPA
WP_048488622.1	31	34	LTPDQVVAIAS**GGKQALETVQRLLPVLCQDHG	29.53	34	LTPDQVVAIASNGGGKQALETVQRLLPVLCQDHG	3	34	LETVQRLLPVLCQDHGLTPNQVVAIASNIGGKQA
WP_048488623.1	17	34	LTPDQVVAIAS**GGKQALETVQRLLPVLCQDHG	15.53	34	LTPDQVVAIASHGGGKQALETVQRLLPVLCQDHG	15	34	DQVVAIASNGGGKQALETVQRLLPVLCQAHGLTP
WP_048488707.1	21	34	LTPDQVVAIASN*GGKQALETVQRLLPVLCQ*HG	20.5	34	LTPDQVVAIASNGGGKQALETVQRLLPVLCQAHG	3	34	DHGLTLDQVVAIASNGGSKQALETVQRLLPVLCQ
WP_048488712.1	20	34	LTPDQVVAIASN*GGKQALETVQRLLPVLCQDHG	18.56	34	LTPDQVVAIASNGGGKQALETVQRLLPVLCQDHG	18	34	VVAIASNNGSKQALETVQRLLPVLCQDHGLTPAQ
WP_048488722.1	21	34	LTPDQVVAIASN*GGKQALETVQRLLPVLCQ*HG	19.53	34	LTPDQVVAIASNIGGKQALETVQRLLPVLCQAHG	19	34	VVAIASHDGGKQALETVQRLLPVLCQAHGLTPDQ
WP_048488799.1	6	34	LTPDQVVAIA*N*GGKQALETVQRLLPVLCQDHG	4.59	34	LTPDQVVAIASNGGGKQALETVQRLLPVLCQDHG	6	34	LTPDQVVAIASNIGGNQALETVQRLLPVLCQAHG
WP_058419033.1	17	34	LTPDQVVAIASN*GGKQALETVQRLLPVLCQAHG	17	34	LTPDQVVAIASNNGGKQALETVQRLLPVLCQAHG	16	34	VVAIASNNGGKQALETVRRLLPVLCQAHGLTPAQ
WP_058419041.1	18	34	LTP*QVVAIAS**GGKQALETVQRLLPVLCQAHG	17.56	34	LTPDQVVAIASNDGGKQALETVQRLLPVLCQAHG	2	34	VQRLLPVLCQAHGLTPDQVVAIASHDGGKQALET
WP_058419045.1	23	34	LTP*QVVAIAS**GGKQALETVQRLLPVLCQAHG	21.59	34	LTPAQVVAIASNDGGKQALETVQRLLPVLCQAHG	21	34	VVAIASHDGGKPALETVQRLLPVLCQAHGLTPEQ
WP_058419112.1	27	34	LTP*QVVAIASN*GGKQALETVQRLLPVLCQAHG	25.53	34	LTPAQVVAIASNDGGKQALETVQRLLPVLCQAHG	2	34	SHDGGKQALETVQRLLPVLCQAHGLTLEQVVAIA
WP_058419113.1	14	34	LTP*QVVAIASN*GGKQALETVQRLLPVLCQAHG	14	34	LTPAQVVAIASNGGGKQALETVQRLLPVLCQAHG	3	34	TPDQVVAIASNGGGKQALETVQRLLPVLCQAHGL
WP_058419114.1	26	34	LTP*QVVAIASN*GGKQALETVQRLLPVLCQAHG	25.56	34	LTPAQVVAIASNGGGKQALETVQRLLPVLCQAHG	3	34	VAIASHDGGKQALETVQRLLPVLCQAHGLTPDQV
WP_058419126.1	20	34	LTP*QVVAIAS**GGKQALETVQRLLPVLCQAHG	19	34	LTPDQVVAIASHDGGKQALETVQRLLPVLCQAHG	18	34	VVAIANHDGGKQALETVQRLLPVLCQAHGLTPDQ
WP_058419174.1	22	34	LTP*QVVAIASN*GGKQALETVQRLLPVLCQAHG	21.53	34	LTPEQVVAIASNNGGKQALETVQRLLPVLCQAHG	21	29	TVQRLLPVLCQAHGLTPEQVVAIASNGGGKQALE
WP_058419186.1	16	34	LTP*QVVAIASN*GGKQALETVQRLLPVLCQAHG	16	34	LTPAQVVAIASNIGGKQALETVQRLLPVLCQAHG	15	34	QVVAIASHDGGKQALETVQRLLPVLYQAHGLPPD
WP_058879312.1	16	34	LTPEQVVAIASN*GGKQALETVQRLLPVLCQAHG	15.35	34	LTPEQVVAIASNDGGKQALETVQRLLPVLCQAHG	14	34	VAIASNIGGKQALETVQRLLPVLCQAHGLTPEQV
WP_059317454.1	23	34	PVLCQ*HGLTPDQVVAIASN*GGKQALETVQRLL	22.5	34	LTPDQVVAIASNIGGKQALETVQRLLPVLCQDHG	22	34	DQVVAIASHGGKQALETVQRLLPVLCQDHGLTP
WP_059317455.1	21	34	LTPDQVVAIAS**GGKQALETVQRLLPVLCQDHG	19.59	34	LTPDQVVAIASHGGGKQALETVQRLLPVLCQDHG	25	34	LTPDQVVAIASNIGGNQALETVQRLLPVLCQAHG
WP_059317456.1	22	34	LTPDQVVAIASN*GGKQALETVQRLLPVLCQDHG	20.56	34	LTPDQVVAIASNIGGKQALETVQRLLPVLCQDHG	26	34	LTPDQVVAIASNIGGKQALETVQRLLPVLCQDHG
WP_059317462.1	16	34	PVLCQDHGLTPDQVVAIASN*GGKQALETVQRLL	15.59	34	LTPDQVVAIASNIGGKQALETVQRLLPVLCQDHG	15	34	VVAIANNNGGKQALETVQRLLPVLCQAHGLTPAQ
WP_059317463.1	19	34	LTPDQVVAIASN*GGKQALETVQRLLPVLCQDHG	17.59	34	LTPDQVVAIASNIGGKQALETVQRLLPVLCQDHG	16	34	VAIASNIGGKQALETVQRLLPVLCQDHGLTPDQV
WP_059317489.1	20	34	LTPDQVVAIAS**GGKQALETVQRLLPVLCQDHG	19.53	34	LTPDQVVAIASHDGGKQALETVQRLLPVLCQDHG	19	34	VVAIASHDGGKQALETVQRLLPVLCQDHGLTPDQ
WP_062826825.1	18	34	LTPEQVVAIASN*GGKQALETVQRLLPVLCQAHG	17.41	34	LTPEQVVAIASNGGGKQALETVQRLLPVLCQAHG	2	34	TVQRLLPVLCQAHGLTPEQVVAIACNGGGKQALE
WP_064820706.1	15	35	QVVAIAS**GGKQALEAV*A*L**LR*APYALSTE	13.17	35	QVVAIASHNGGKQALEAVKAQLLDLRAAPYALSTE	13	35	QVVAIASNTGGKRALEAVCVQLPVLRAAPYRLSTE
WP_065898845.1	17	35	QALETVQRLLPVLC*PPYGLTP*QVVAIASN*GGK	15.2	35	LTPEQVVAIASNGGGKQALETVQRLLPVLCQPPYG	15	32	VVAIASHDGGKQALETLQRLLPVLCQPPYGLTSEQ
WP_065898847.1	13	34	LTP*QVVAIAS**GGKQALETVQRLLPVLC*PPY	12.49	35	LTPNQVVAIASHDGGKQALETVQRLLPVLCKPPYG	2	8	RPPRAKPAQ
WP_065898848.1	20	35	LTP*QVVAIAS**GGKQALETVQRLLPVLC*PPYG	18.46	35	LTPNQVVAIASNDGGKQALETVQRLLPVLCKPPYG	20	35	LTPDQVVAIVSNNGGKQALETVQRLLPVLCQPPYG
WP_065898849.1	12	35	LTP*QVVAIAS**GGKQALETVQRLLPVLC*PPYG	10.43	35	QVVAIASNDGGKQALETVQRLLPVLCKPPYGLTPE	12	35	LTGAPLHLLPDQVVAIASNIGAKQALETVQRLLPVLRQPPYG
WP_065898850.1	16	35	LTP*QVVAIA***G*K*ALETVQRLLPVLC*PPYG	14.26	35	LTPEQVVAIASNNGAKPALETVQRLLPVLCKPPYG	14	35	EQVVAIASHDGAKPALETVKRLLLVLCQECGLTP
WP_065899000.1	14	35	LTPEQVVAIAS**GGKQALETVQRLLPVLC*PPYG	12.49	35	LTPEQVVAIASNDGGKQALETVQRLLPVLCKPPYG	12	35	NQVVAIASNNGGKPALETVQRLLPVLCKPPYNLTP
WP_065899001.1	16	35	LTP*QVVAIAS**G*KQALETVQRLLPVLC*PPYG	14.69	35	LCKPPYGLTPEQVVAIASNDGGKQALETVQRLLPV	16	35	LTPDQVVAIASNGGAKQALETVQRLLPVLCQPPYG
WP_069288181.1	14	34	LTPEQVVAIASN*GGKQALETVQRLLPVLCQAHG	13.59	34	LTPEQVVAIASNGGGKQALETVQRLLPVLCQAHG	13	34	VVAIASNGGGKQALETVQRLLPVLCQAHGLTPEQ
WP_069288204.1	29	34	LTPEQVVAIASN*GGKQALETVQRLLPVLCQAHG	27.35	34	LTPEQVVAIASNDGGKQALETVQRLLPVLCQAHG	3	5	SLFNT
WP_069288205.1
WP_069288206.1	22	34	LTPEQVVAIASN*GGKQALETVQRLLPVLCQAHG	21.44	34	LTPEQVVAIASNGGGKQALETVQRLLPVLCQAHG	3	5	SLFNT
WP_069288208.1	28	34	LTPEQVVAIASN*GGKQALETVQRLLPVLCQAHG	27.44	34	LTPEQVVAIASNGGGKQALETVQRLLPVLCQAHG	3	5	SLFNT
WP_069288209.1	15	34	LTPEQVVAIASN*GGKQALETVQRLLPVLCQAHG	13.35	34	LTPEQVVAIASNDGGKQALETVQRLLPVLCQAHG	13	34	VVAIASNIGGKQALETVQRLLPVLCQAHGLTPAQ
WP_069288210.1	20	34	LTPEQVVAIASN*GGKQALETVQRLLPVLCQAHG	18.35	34	LTPEQVVAIASNDGGKQALETVQRLLPVLCQAHG	18	34	VVAIASNIGGKQALETVQALLPVLCQAHGLTPDQ
WP_069288211.1	26	34	LTPEQVVAIASN*GGKQALETVQRLLPVLCQAHG	25.44	34	LTPEQVVAIASNGGGKQALETVQRLLPVLCQAHG	3	5	SLFNT
WP_069288212.1	16	34	LTP*QVVAIASN*GGKQALETVQRLLPVLCQAHG	15.56	34	LTPDQVVAIASNNGGKQALETVQRLLPVLCQAHG	15	34	VVAIASNIGGKQALETVQRLLPVLCQAHGLTPAQ
WP_069959754.1	17	34	LTPDQVVAIA*N*GGKQALETVQRLLPVLCQ*HG	15.56	34	LTPDQVVAIASNNGGKQALETVQRLLPVLCQDHG	14	34	VAIASNGGKQALETVQRLLPVLCQAHGLTPDQV
WP_069959756.1	26	34	LTPDQVVAIAS**GGKQALETVQRLLPVLCQ*HG	25.47	34	LTPDQVVAIASNDGGKQALETVQRLLPVLCQDHG	24	34	VAIASNNGGKQALETVQRLLPVLCQAHGLTPDQV
WP_069959757.1	20	34	LTPDQVVAIAS**GGKQALETVQRLLPVLCQDHG	19.53	34	LTPDQVVAIASNDGGKQALETVQRLLPVLCQDHG	19	34	VVAIASHDGGKQALETVQRLLPVLCQDHGLTPDQ
WP_069959828.1	18	34	LTPDQVVAIASN*GGKQALETVQRLLPVLCQDHG	18.03	34	LTPDQVVAIASNNGGKQALETVQRLLPVLCQDHG	17	34	LLPVLCQAHGLNPDQVVAIASNSGGKQALETVQR
WP_069959829.1	19	34	LTPDQVVAIASN*GGKQALETVQRLLPVLCQDHG	17.59	34	LTPDQVVAIASNIGGKQALETVQRLLPVLCQDHG	16	34	VAIASNIGGKQALETVQRLLPVLCQDHGLTPDQV
WP_069959831.1	25	34	LTPDQVVAIASN*GGKQALETVQRLLPVLCQ*HG	24.03	34	LTPDQVVAIASNNGGKQALETVQRLLPVLCQDHG	23	34	VVAIASHDGGKQALETVQRLLPVLCQDHGLTPDQ
WP_069959844.1	16	34	PVLCQDHGLTPDQVVAIASN*GGKQALETVQRLL	15.59	34	LTPDQVVAIASNIGGKQALETVQRLLPVLCQDHG	15	34	VVAIANNNGGKQALETVQRLLPVLCQAHGLTPAQ
WP_069959854.1	20	34	LTPDQVVAIASN*GGKQALETVQRLLPVLCQDHG	19.5	34	LTPDQVVAIASNDGGKQALETVQRLLPVLCQDHG	19	34	DQVVAIASNGGKQALETVQRLLPVLCQDHSLTP
WP_069959855.1	21	34	LTPDQVVAIAS**GGKQALETVQRLLPVLCQDHG	19.59	34	LTPDQVVAIASNGGGKQALETVQRLLPVLCQDHG	18	34	VAIASNIGGKQALETVQRLLPVLCQDHGLTPDQV
WP_069959856.1	23	34	PVLCQDHGLTPDQVVAIASN*GGKQALETVQRLL	22.47	34	LTPDQVVAIASNIGGKQALETVQRLLPVLCQDHG	22	34	DQVVAIASHGGKQALETVQRLLPVLCQDHGLTP
WP_069959916.1	21	34	LTPDQVVAIASN*GGKQALETVQRLLPVLCQDHG	19.56	34	LTPDQVVAIASNNGGKQALETVQRLLPVLCQDHG	2	34	LLPVLCQDHGLTPDQVVAIASNSGGKQALETVQR
WP_069960173.1	27	34	LTPDQVVAIAS**GGKQALETVQRLLPVLCQ*HG	26.47	34	LTPDQVVAIASNDGGKQALETVQRLLPVLCQDHG	25	34	VAIASNNGGKQALETVQRLLPVLCQAHGLTPDQV
WP_069960204.1	18	34	LTPDQVVAIASN*GGKQALETVQRLLPVLCQDHG	18.03	34	LTPDQVVAIASNNGGKQALETVQRLLPVLCQDHG	17	34	LLPVLCQAHGLNPDQVVAIASNSGGKQALETVQR
WP_069960206.1	22	34	LTPDQVVAIASN*GGKQALETVQRLLPVLCQDHG	20.56	34	LTPDQVVAIASNIGGKQALETVQRLLPVLCQDHG	26	34	LTPDQVLAIASNIGGKQALETVQRLLPVLCQDHG
WP_069960207.1	23	34	PVLCQ*HGLTPDQVVAIASN*GGKQALETVQRLL	22.47	34	LTPDQVVAIASNIGGKQALETVQRLLPVLCQDHG	22	34	DQVVAIASHGGKQALETVQRLLPVLCQDHGLTP
WP_069960228.1	21	34	LTPDQVVAIASN*GGKQALETVQRLLPVLCQDHG	19.56	34	LTPDQVVAIASNNGGKQALETVQRLLPVLCQDHG	2	34	LLPVLCQDHGLTPDQVVAIASNSGGKQALETVQR
WP_069960229.1	27	34	LTPDQVVAIAS**GGKQALETVQRLLPVLCQDHG	27	34	LTPDQVVAIASNDGGKQALETVQRLLPVLCQDHG	3	34	VAIASNGGGKQALATVQRLLPVLCQAHGLTPDQV
WP_069960337.1	25	34	LTPDQVVAIASN*GGKQALETVQRLLPVLCQDHG	24.65	34	LTPDQVVAIASNDGGKQALETVQRLLPVLCQDHG	23	34	DQVVAIASHGGGKQALETVQRLLPVLCQDHGLTP
WP_069960344.1	22	34	PVLCQ*HGLTPDQVVAIASN*GGKQALETVQRLL	21.5	34	LTPDQVVAIASNIGGKQALETVQRLLPVLCQDHG	20	34	VAIASNIGGKQALETVQRLLPVLCQAHGLTPAQV
WP_069960346.1	21	34	LTPDQVVAIASN*GGKQALETVQRLLPVLCQDHG	19.59	34	LTPDQVVAIASNIGGKQALETVQRLLPVLCQDHG	17	34	LTPDQVVAIASNIGGNQALETVQRLLPVLCQAHG
WP_069960347.1	18	34	LTPDQVVAIASN*GGKQALETVQRLLPVLCQDHG	18.03	34	LTPDQVVAIASNDGGKQALETVQRLLPVLCQDHG	17	34	QVVAIASNSGGKQALETVQRLLPVLCQDHGLTPD
WP_069963849.1	25	34	LTPDQVVAIASN*GGKQALETVQRLLPVLCQ*HG	24.03	34	LTPDQVVAIASNNGGKQALETVQRLLPVLCQDHG	23	34	VVAIASHDGGKQALETVQRLLPVLCQDHGLTPDQ
WP_069963852.1	21	34	LTPDQVVAIAS**GGKQALETVQRLLPVLCQDHG	19.59	34	LTPDQVVAIASNGGGKQALETVQRLLPVLCQDHG	2	34	RLLPVLCQDHGLTPDQVVAIANNNGGKQALETVQ
WP_069963862.1	27	34	LTPDQVVAIAS**GGKQALETVQRLLPVLCQDHG	27	34	LTPDQVVAIASNDGGKQALETVQRLLPVLCQDHG	2	9	RSDRASSRK
WP_069963863.1	25	34	LTPDQVVAIASN*GGKQALETVQRLLPVLCQAHG	23.5	34	LTPDQVVAIASNIGGKQALETVQRLLPVLCQAHG	3	34	DQVVAIASNGGKQALETVQRLLPVLCQDHGLTP
WP_069964497.1	28	34	LTPDQVVAIAS**GGKQALETVQRLLPVLCQ*HG	26.71	34	LTPDQVVAIASHDGGKQALETVQRLLPVLCQDHG	26	34	AQVVAIASHDGGKQALETVQRLLPVLCQAHGLTP
WP_069964498.1	20	34	LTPDQVVAIAS**GGKQALETVQRLLPVLCQDHG	19.56	34	LTPDQVVAIASNDGGKQALETVQRLLPVLCQDHG	19	34	VVAIASHDGGKQALETVQRLLPVLCQDHGLTPDQ
WP_069964530.1	19	34	LTPDQVVAIASN*GGKQALETVQRLLPVLCQDHG	17.59	34	LTPDQVVAIASNIGGKQALETVQRLLPVLCQDHG	16	34	VAIASNIGGKQALETVQRLLPVLCQDHGLTPDQV
WP_069964532.1	22	34	LTPDQVVAIASN*GGKQALETVQRLLPVLCQDHG	20.56	34	LTPDQVVAIASNIGGKQALETVQRLLPVLCQDHG	26	34	LTPDQVLAIASNIGGKQALETVQRLLPVLCQDHG
WP_069964533.1	16	34	PVLCQDHGLTPDQVVAIASN*GGKQALETVQRLL	15.59	34	LTPDQVVAIASNIGGKQALETVQRLLPVLCQDHG	15	34	VVAIANNNGGKQALETVQRLLPVLCQDHGLTPAQ
WP_069964534.1	21	34	LTPDQVVAIAS**GGKQALETVQRLLPVLCQDHG	19.59	34	LTPDQVVAIASNGGGKQALETVQRLLPVLCQDHG	2	34	QRLLPVLCQDHGLTPDQVVAIANNNGGKQALETV
WP_069964558.1	21	34	LTPDQVVAIASN*GGKQALETVQRLLPVLCQDHG	19.56	34	LTPDQVVAIASNNGGKQALETVQRLLPVLCQDHG	2	34	LLPVLCQDHGLTPDQVVAIASNSGGKQALETVQR
WP_069964559.1	27	34	LTPDQVVAIAS**GGKQALETVQRLLPVLCQDHG	27	34	LTPDQVVAIASNDGGKQALETVQRLLPVLCQDHG	3	34	VAIASNGGGKQALATVQRLLPVLCQAHGLTPDQV
WP_069964560.1	27	34	LTPDQVVAIASN*GGKQALETVQRLLPVLCQDHG	26.68	34	LTPDQVVAIASNDGGKQALETVQRLLPVLCQDHG	26	34	DQVVAIASHGGGKQALETVQRLLPVLCQDHGLTP
WP_069964738.1	22	34	LTPDQVVAIAS**GGKQALETVQRLLPVLCQDHG	21.85	34	LTPDQVVAIASNDGGKQALETVQRLLPVLCQDHG	23	34	LTPDQVVAIASNIGGKQALETVQRLLPVLCQAHG
WP_069964857.1	19	34	LTPDQVVAIASN*GGKQALETVQRLLPVLCQDHG	17.59	34	LTPDQVVAIASNIGGKQALETVQRLLPVLCQDHG	3	34	KQALETVRRLLPVLCQDHGLSPDQVVAIASNSGG
WP_069964858.1	16	34	PVLCQDHGLTPDQVVAIASN*GGKQALETVQRLL	15.59	34	LTPDQVVAIASNIGGKQALETVQRLLPVLCQDHG	15	34	VVAIANNNGGKQALETVQRLLPVLCQAHGLTPAQ
WP_069964877.1	23	34	PVLCQ*HGLTPDQVVAIASN*GGKQALETVQRLL	22.5	34	LTPDQVVAIASNIGGKQALETVQRLLPVLCQDHG	21	34	VAIASNIGGKQALETVQRLLPVLCQAHGLTPAQV
WP_069964878.1	21	34	LTPDQVVAIAS**GGKQALETVQRLLPVLCQDHG	19.59	34	LTPDQVVAIASHGGGKQALETVQRLLPVLCQDHG	25	34	LTPDQVVAIASNIGGNQALETVQRLLPVLCQAHG
WP_069964879.1	18	34	LTPDQVVAIASN*GGKQALETVQRLLPVLCQDHG	18.03	34	LTPDQVVAIASNNGGKQALETVQRLLPVLCQDHG	17	34	LLPVLCQAHGLNPDQVVAIASNSGGKQALETVQR
WP_069964882.1	22	34	LTPDQVVAIASN*GGKQALETVQRLLPVLCQDHG	20.59	34	LTPDQVVAIASNIGGKQALETVQRLLPVLCQDHG	26	34	LTPDQVVAIASNIGGKQALETVQRLLPVLCQDHG
WP_069964959.1	20	34	LTPDQVVAIAS**GGKQALETVQRLLPVLCQDHG	19.5	34	LTPDQVVAIASNDGGKQALETVQRLLPVLCQDHG	19	34	VVAIASHDGGKQALETVQRLLPVLCQAHGLTPDQ
WP_069964960.1	28	34	LTPDQVVAIAS**GGKQALETVQRLLPVLCQ*HG	26.71	34	LTPDQVVAIASHDGGKQALETVQRLLPVLCQDHG	26	34	AQVVAIASHDGGKQALETVQRLLPVLCQAHGLTP
WP_069970122.1	21	34	LTPDQVVAIAS**GGKQALETVQRLLPVLCQDHG	19.59	34	LTPDQVVAIASNGGGKQALETVQRLLPVLCQDHG	2	34	RLLPVLCQDHGLTPDQVVAIANNNGGKQALETVQ
WP_069970132.1	27	34	LTPDQVVAIASN*GGKQALETVQRLLPVLCQDHG	26.68	34	LTPDQVVAIASNDGGKQALETVQRLLPVLCQDHG	26	34	DQVVAIASHGGGKQALETVQRLLPVLCQDHGLTP
WP_070344110.1	28	34	LTPDQVVAIAS**GGKQALETVQRLLPVLCQDHG	26.71	34	LTPDQVVAIASHDGGKQALETVQRLLPVLCQDHG	26	34	AQVVAIASHDGGKQALETVQRLLPVLCQAHGLTP
WP_070996145.1	16	34	LTP*QVVAIASN*GGKQALETVQRLLPVLCQAHG	14.35	34	LTPEQVVAIASNDGGKQALETVQRLLPVLCQAHG	13	34	VAIASNGGGKQALETVQRLLPVLCQAHGLTPAQV
WP_070996149.1	19	34	LTP*QVVAIASN*GGKQALETVQRLLPVLCQAHG	17.35	34	LTPEQVVAIASNDGGKQALETVQRLLPVLCQAHG	2	34	ETVQRLLPVLCQAHGLTPQQVVAIASNGGGRPAL
WP_070996162.1	19	34	LTPEQVVAIAS**GGKQALETVQRLLPVLCQAHG	17.35	34	LTPEQVVAIASNDGGKQALETVQRLLPVLCQAHG	17	34	VVAIASHDGGKQALETVQRLLPVLCQAHGLTPEQ
WP_071162299.1	17	34	LTPDQVVAIAS**GGKQALETVQRLLPVLCQDHG	16.56	34	LTPDQVVAIASNDGGKQALETVQRLLPVLCQDHG	15	34	LTPAQVVAIASNNGGKQALETVQRLLPVLCQAHG
WP_071507441.1	18	35	TEQVVAIAS**GGKQALEAV*A*L**LR*APYALS	16.17	35	QVVAIASHNGGKQALEAVKAQLLDLRAAPYALSTE	3	35	PYGLSTAQVVAIASSNGGKQALEAVWALLPVLRAT
WP_074053065.1	15	35	VLCQAPH*LT*EQVVAIAS**GGKQALETVQRLLP	13.46	35	LTREQVVAIASNDGGKQALETVQRLLPVLCQAPHD	11	35	APLNLTPEQVVAIASNNGGKQALETVQRLLPVLCQ
WP_074059061.1	15	35	VLCQAPH*LT*EQVVAIAS**GGKQALETVQRLLP	13.46	35	LTREQVVAIASNDGGKQALETVQRLLPVLCQAPHD	11	35	APLNLTPEQVVAIASNNGGKQALETVQRLLPVLCQ
WP_075150219.1	17	34	LTPEQVVAIASN*GGKQALETVQRLLPVLCQAHG	15.35	34	LTPEQVVAIASNIGGKQALETVQRLLPVLCQAHG	15	34	EQVVAIASHDGGKQALETVQRLLPVLCQAHGLTP
WP_075150221.1	23	34	LTPEQVVAIASN*GGKQALETVQRLLPVLCQAHG	21.21	34	LTPEQVVAIASNDGGKQALETVQRLLPVLCQAHG	21	34	VVAIASNGGKQALETVQRLLPVLCQAHGLTPAQ
WP_075150227.1	24	34	LTPEQVVAIASN*GGKQALETVQRLLPVLCQAHG	22.21	34	LTPEQVVAIASNIGGKQALETVQRLLPVLCQAHG	22	34	VVAIASNGGKQALETVQRLLPVLCQAHGLTPAQ
WP_075153506.1	18	34	LTPEQVVAIASN*GGKQALETVQRLLPVLCQAHG	17.41	34	LTPEQVVAIASNGGGKQALETVQRLLPVLCQAHG	3	5	SLFNT
WP_075155153.1	20	34	LTP*QVVAIASN*GGKQALETVQRLLPVLCQAHG	18.24	34	LTPEQVVAIASNIGGKQALETVQRLLPVLCQAHG	18	34	VVAIASNGGKQALETVQRLLPVLCQAHGLTPAQ
WP_075155154.1	17	34	LTPEQVVAIASN*GGKQALETVQRLLPVLCQAHG	15.35	34	LTPEQVVAIASNIGGKQALETVQRLLPVLCQAHG	15	34	VVAIASHDGGKQALETVQRLLPVLCQAHGLTPAQ
WP_075155156.1	17	34	LTPEQVVAIASN*GGKQALETVQRLLPVLCQAHG	2	122	LLPGGCQAEGLGGEQGVAIASHDGGKQALETVQRLLPVLCQAHGLTPEQVVAIASHDGGKQALETVQRLLPVLCQAHGLTPEQVVAIACNGGGKQALETVQRLLPVLCQAHGLTPEQVVAIA	18	34	LTPEQVVAIASNIGGKQALETVQRLLPVLCQAHG
WP_075155172.1	18	34	LTPEQVVAIASN*GGKQALETVQRLLPVLCQAHG	17.41	34	LTPEQVVAIASNGGGKQALETVQRLLPVLCQAHG	3	5	SLFNT

## Sheet: Table S4.2
Supplementary Table S4. PRS and NRS proteins for tandem protein families captured by different softwares (2/7)
C2H2 ZNF PRS
	SPADE			XSTREAM			T-REKS
Protein ID	#Repeats	Motif length	Repeat motif sequence	#Repeats	Motif length	Repeat motif sequence	#Repeats	Motif length	Repeat motif sequence
NP_000159.3	4	17	GEKP*VC***GC*KAFS				7	28	IHTGKKPFECKECGKTFICGSDLTRHHR
NP_000369.3	6	1	P				8	28	CGKSFAQSSGLSKHRRIHTGEKPYECEE
NP_000390.2	8	1	A				14	25	TGEKLYKCTECGKVFIQKANLVVHQRTH
NP_001001411.2	15	28	YKCEECGKAF**SS*LT*HK*IHTGEKP	15	28	YKCEECGKAFSWSSILTEHKRIHTGEKP	6	28	EKNHIGEGPYECKECGKGLSSNTALTQHQRIHTG
NP_001001415.2	18	28	SS*LT*HK*IHTGEKPYKC*ECGKAFN*	2	222	KCGKSFCMSQLTQDKKIHIGEKPYNCEECGKAFNQSSALTNHKRIHTEEKHYKCEECGKAFNHSSHLTNHKRIHTGEKPYKCEECGKAFKQSSNLNSHKKIHSGEKPYKCDECGKAFISSRFTKHKIIHTEEKPYKCEECGKAFNRSSRLTQHKKIHTGEKPYKCEECDKAFNHSSNLSKHKKIHSGEKPYKCEECGKAFNQSSRLTQHKKIHTGEEPYKCE	8	28	CGKCFSCNSNLHRHQRTHTGEKPYKCPE
NP_001001661.1							3	28	HTGEKPYQCIVCGKRFNNSSQFSAHRRI
NP_001001662.1	8	27	HQRTHTGEKPY*C**CGK*FS*KS*LR	10.25	28	HTGEKPYECNECGKAFSQKSGLRKHQRT	3	5	LAAAAG
NP_001001668.3	8	28	EKPYEC*ECGKAFSQ***L**HQR*HTG	2	221	CEKAFSHISLTLHQRIHTGEKPYECIECGKAFRQSAHLAHHQRIHTGEKPFECKECGKAFSQNAHLAQHQKIHTGEKPYECKECGKAFSQIAHLAQHQRVHTGEKPYECIECGKAFSDCSSLAHHQRIHSGKRPYECIDCGKAFRQNASLICHQRCHTGEKPFDCIDCGKAFSHIGLILHKRIHTGEKPYECKECGKAFSHGAHLTLHKRIHTGEKPYECK	14	28	KPYKCSECGKAFFQRSDLFRHLRIHTGE
NP_001002836.2	4	1	A	2.61	28	HQRIHTGEKPYACADCGKRFSQSSHLMQ	2	28	LQRHVFIHTGEKPFQCSQCDMRFIQKYL
NP_001003698.1							13	28	GKSFSHKGSLVQHQRVHTGERPYECGEC
NP_001003699.1							2	7	APGEPPP
NP_001003700.1							5	3	LA
NP_001003845.1	8	1	A				11	23	CGTFFSEKLVLHLQQRTHTGEKPYECHE
NP_001004301.2	15	27	H*RLHTGEKPYKCNECGK*F*****L*	2.28	141	CHRRLHTGEKPYKCNECGKVFNQKAHLARHHRLHTGEKPYKCEECDKAFSFKSALKIHKAIHAGEKPYKCNECGKTFSQISALTCHRAIHTGEKPFKCNECGKGFNRKSHLACHHRLHTGEKPYKCNECGKTFSNEKTHLA	10	28	ECKDCGKAFSRGYQLSQHQKIHTGEKPY
NP_001004304.1
NP_001004309.2	12	28	GE*PY*C**CGK*F**SS*L**HQRTHT	2.29	28	HQRIHTGERPYKCGECGKSFNQRSHFIT	3	23	VHTEHRPYSCGDCGKAFKQKSNLLRHQL
NP_001004328.1	6	26	LRRHK*THTG*KPY*C**CGKAF*QS	2	30	LRRHEKMTHTGERPYACHLCGKAFIQCSFH	2	9	PAALSSPLAV
NP_001005368.1	7	28	CGKSF***G*L**H*R*HTG*KPY*C*Q				4	28	HLIGHQRIHTGEKPYECNECGKTFRQTSQLIV
NP_001005850.2	14	27	*CGKAFS**S*L**H*R*HTGEKPY*C	2.48	29	HTGEKPYACAQCAKAFRNFSSALIEHQRI	7	28	HTGEKPYACTDCGKRFGRSSHLIQHQII
NP_001005851.1	23	28	*H**IHTGEKPFECKECGKAF*****L*	2.52	252	KPYECKECGKGFSRGSNLIQHQKIHSGEKPFVCKECEKAFRYHYQLTEHQIHTGEKPFECKECGKAFGLLTQLARHKNIHTGEKPFECKECGKAFNRGSNLVQHQSIHTGEKPYECKECGKAFRLHLQLIQHEKIHSGEKPFECKECEKAFRRGSNLIEHCRSIHTGEKPFECKECGKAFRLHMHLIRHQKFHMGEKPFECKECGKAFSLHNQLNHHKNIHTGEKPFECKECGKSFNRSSNLIQHQSIHADV	4	9	SPTAVSS
NP_001006657.1	8	27	C*ECGK*F*****L**H***H*GEKPY				5	3	LA
NP_001007089.1	16	28	HQRTHTGEKP*EC*ECGK*F**KS*LI*	9.14	28	THTGEKPYECNECGKAFSQKSTLIIHQR	6	28	HTNNCHGEKPYECAECGKVFRLCSQLNQHQRI
NP_001007095.1	5	26	HQRTHTGEKPYEC*ECGK*F**KS*L	2.24	85	FSEKSTLHLQQRTHTGEKPYECHECGKTFSFKSAHTRHQKTHTGEKPYECHACGKAFLRKNSDLIKHQRIHTGEKPYECHECGKS	8	28	YKCEECHKAFRCCSDLTKHKRIHTGEKP
NP_001007102.1	18	28	S*L**HQ*IHTGEKPY*C**CGK*F**K	2.64	140	RIHTGEKPYECSDCGKSFTKKSQLHEHQKIHTGEKPYICAECGKAFTDRSNLIKHQKIHTGEKPYKCSDCGKAFTWKSGLHIHQKSHTGERHYECSECGKAFAQKSTLIMHQRIHRGEKPYICNECGKAFFHKSHFIRHE	4	28	SSLKKHQKSHMSEKPYECNECGKAFRR
NP_001007249.1	11	28	**H*R*HTGEKP*EC*ECGKAF***S*F	2	167	IRHKRLHTGEKPFECIECGKAFCDRFHLIEHMRIHTGDKPYECKECGKAFTHHSSFIQHNMTHSGEKPLCKECAKAFYYSSSFAQHMRIHTGEKLYECGECGKAFTHPANFIQHNRIHTGEKPFECKECEKAFCDNFAFTQHMRIHTGEKPFECGECGKAFSHRSSF
NP_001007258.1	6	1	S	2.67	6	EEEEDE	2	7	QRVHLTQH
NP_001008401.3	20	28	CHRR*HTGEKPYKCNECGK*FS*KS*LT	2.31	113	HTGEKPYKCNECGKTFSHKSSLTCHRRLHTGEKPYKCEECDKAFHFKSIFEIHRIIHTEDKAYKCNECGKTFSRQKSILTCHHRLHTGEKPYKCEECDKAFRFKSNLECHHRI	3	7	STSCSS
NP_001008727.1	11	26	H*R*HTGEKPYECKECGKAF**SS*L	2.36	28	EKPYECKECGKCFRVSSHLNEHMRIHTG	13	27	KAFFWPSLLRMHERTHTGEKPYECKQCS
NP_001008801.1	11	27	H*R*HTGEKPYKC*EC*K*F***S*L*	2.2	84	YLACHRRCHTGEKPYKCNECGKTFGHLSSLAIHHALHTGEKPYECEECDKVFSRKSHLERHKRIHSGEKPYKCEECCEAFARKS	11	28	CGKAFSRGYQLTQHQKIHTGKKPYECKI
NP_001009960.1	4	28	IHT*EK*Y*C****K*FS**S*L**HQ*	2.11	28	YKCDECEKIFHQSSALSRHKRIHTREKP	11	28	EKPFACVVCGKYFRNSSCLNNHVRIHTG
NP_001009992.1
NP_001010851.1	10	27	L**HQ*IHTGEKPYKC*ECGKVF***S	2.5	28	GEKPYKCHECGKVFTQNSHLANHQKIHT	11	1	P
NP_001010877.2	14	26	H*RIHTGEKPY*C**CGKAF***S*L	2.14	28	RIHTGEKPYECEECGKAFSGSSDLSKHI	13	28	PYECGECGKAFLVYGKLTRHQSTHTGEK
NP_001010879.2	9	27	L**H*R*HTG*RPYEC**CGKSFSQKS	2.64	56	IHTGARPYECGQCGKSFSQKATLIKHQRVHTGERPYKCGDCGKSFSQSAILIQHRR	10	28	ECKDCGKAFSRGYQLSQHQKIHTGEKPY
NP_001010880.2	18	28	CGK*F*****L**HQ*IHTGEKPFECKE	2.71	140	IHTGEKPFECKECGKAFRLHIQFTRHQKIHTGEKPFECKECGKAFSLLNLLNRHKNIHTGEKPFECKECGKSFNRSSNLVQHQSIHAGIKPYECKECGKGFNRGAHLIQHQKIHSNEKPFVCKECEMAFRYHCQLIEHCQ	6	28	HTGVRPYECSECGKLFSFNSSLMKHQRV
NP_001012320.1	9	27	IHTGEK*YEC**CGKAF***S*L**HQ	2.17	29	GEKPYECIECGKAFSHGSSLTNHQISTHS	3	28	HTGEKPYQCIICGKAFGNTSVLVTHQRI
NP_001012458.1	5	28	HQR*HTGEKPY*C*ECGK*FSQ*S*LI*
NP_001012771.1	9	27	HERTHTGEKPY*CK*C*KAF*Y**S*R				27	28	PYKCEECGKSFSTFSILTKHKVIHTGEK
NP_001012774.1	10	28	GEKPY*C*ECGKAFSQK**L**H**IHT	2.21	112	IRHQRSHTGEKPYACKECGKAFSGKANLTEHEKIHIGEKPFECNECGRAFRQKQYLIKHHNIHTGEKPFECNECGKAFSQIENLIIHQRIHTGDKPYECKGCGKAFCQKSSL	3	23	VHTEHRPYSCGDCGKAFKQKSNLLRHQL
NP_001012999.3	7	27	HQR*HTGE*PY*C**CGK*F**S****				16	28	CKLCGKAFFWPSLLHMHERTHTGEKPYE
NP_001013681.2	6	25	H*R*HTGE*P**C**CGKAF**KSL				6	28	TGEKPYRCSECGKGFIVNSGLMLHQRTH
NP_001013768.1	25	28	NLT*HK*IHTGEKPYKCEECGKAFN*SS	15.21	28	EKPYKCEECGKAFNQSSNLTRHKKIHTG	14	28	GEKPYKCEECGKAFTRSTTLNEHKKIHT
NP_001017371.3				2	6	AAAGAP
NP_001017396.1	4	28	KAF**RSSL*RHQR*HTGE*PYEC**CG	2.66	56	ECSDCGKAFFDHSSLTRHQRIHTGEKPYDCNECGKAFFDRSSLSRHLMIHTGESPY	13	28	EKKTYDCSECGKAFSRSSSLIKHQRIHTG
NP_001018011.1
NP_001018854.2	7	28	RIH**EKP**C*ECGKAF***S*L**HQ
NP_001018855.2	5	27	HQ**HTGERPYEC**CGK*F*****L*	2.36	74	CSECGKAFLTQAHLDVGHQKIHTGERPYECTECAKAFVRKSHLVQHEKIHTDAFSKRSDLIQHKRIDIRPRPYT	2	8	GREVDTSLN
NP_001018857.2	14	28	**H**IHTGEKPY*C*ECGKAF*****L	2.1	141	HTGEKPYECLECGKAFNHRKSHLKQHQRIHSGEKPYKCSECGKAFTHCSTFILHKRAHTGEKPFECKECGKAFRDRADFIRHFIIHSGEKPYECFECGKAFKHRSGLMRHQQIHSGEKPYECIECGKAFCESAALIHHSII	7	28	HTGEKPYACTDCGKRFGRSSHLIQHQII
NP_001019767.1	9	26	L**HQ**HTGERPY*C*ECGK*FS*K	2.14	28	ECGKTFSRKDILAQHQRIHTGEMPYECG	3	5	VIQD
NP_001019784.2	3	54	PFVCPVCGKGFHQASDLKKHKIIHSQEKQHKCNICRKAFHQSYTLHARTHAGYK				10	28	CDRSFSRNSCLALHRRVHTGEKPYKCYE
NP_001025110.2
NP_001025147.2	17	28	HTGEKPY*C**CGKAFS*SS*LI*HQ**	5.41	56	EKPYECSECGKAFSQSSHLIQHQRIHTGEKPYECNECGKAFSRSSNLIKHHRVHTG	9	1	E
NP_001025168.2	4	28	RIHTGEKPY*C**CGKAFS**S*LT*HQ	2.29	28	RIHTGEKPYECIECGKAFSCGSNLTAHQ	11	28	HTGEKPYVCNKCGKAFTNRSNLITHQKT
NP_001026835.1	15	27	*S*L**H*R*HTGEKPYKCNECGK*F*	2.11	113	HTGEKPYKCNECGKTFSQKENLACHHILHAGEKPYKCEECDKVFIRRSHLERHRKIHTGEGPYKCKVCDKAFRSDSCLAEHQRVHTGEKPYKCNKCAKSFNQKGILAQYHHRL	10	28	RTHSGEKPYVCKDCGRGFTWKSNLFTHQ
NP_001026891.2	12	28	KPY*C**CGK*F**KS*L**HQR*HTGE	2.18	85	KKSRLINHQRVHTGEKPHGCSICGKAFSRKRSGLTEHQRNHTGEKPYECTECDKAFRWKSQLNAHQKAHTGEKSYICRDCGKGFI	4	20	TEEPLATVSGSPVPPAGNSLP
NP_001027453.1							20	28	EKPYKCKECGKAFRRASHLTQHQSIHTG
NP_001027544.1	20	27	HQ*VHTGEKPYKC*ECGK*F***S*LQ	2.38	29	HQRVHTGEKPYKCDECGKVFSQASSQLQL	10	28	KPFTSSACLRIHMRTHTEERLYQCKKCG
NP_001027545.1	20	27	HQ*VHTGEKPYKC*ECGK*F***S*LQ	2.38	29	HQRVHTGEKPYKCDECGKVFSQASSQLQL	3	56	QCGKSFSQKATLVKHQRVHTGERPYKCGECGNSFSQSAILNQHRRIHTGAKPYECG
NP_001028891.2	16	24	L**H**IHTG*KPYECKECGKAF*	2.46	57	GKAFCRGSDLTQHQRIHTGEKPYECKECGKTFKLHSQLIQHQIIHTDLKPYECKECK
NP_001032309.2	10	28	**HQRIHTGEKPYECKECGKAF***S*L	3.86	56	HQRIHTGEKPYECKECGKAFNKSSNLFLHQRIHTGEKPYECKECGKAFIQCSELIQ	8	25	HQKTHSRKTPYACSECGKAFSRSTHLAQ
NP_001032824.2	11	28	KPY*C*ECGKAF**KS*LI*HQR*HTGE	10.71	28	HQRIHTGEKPYECTECGKAFSQKSHLII	10	25	SLTQHEVTHSGEKPFQCKECGKAFSRCS
NP_001032902.1	15	24	S*L*HQ**H*GEK**KC**CGK*F				3	8	SGSDLETT
NP_001034216.2	12	26	HKRIHTG*KPY*CEECGKAF**SS*L	2.07	28	HKKIHTGDKPYICKECGKAFKQSSHLNK	13	28	ECGQAYSCRSHLRMHVRTHNGERPYVCK
NP_001034449.1	7	1	E	2	6	GLAGLN	3	6	PPPAS
NP_001034704.2	6	26	LRRHK*TH*G*KPY*C**CGKAF*QS	2	30	LRRHEKMTHTGERPYACHLCGKAFIQCSFH	10	25	CKECGKAFNSGSNFIQHQRVHTGEKPYE
NP_001034975.2	24	27	L**H*R*HTGEKPYKC**C*K*F***S	2.07	169	YKCNECGKTFRQKSALLCHKAIHSGEKPYKCNECGKAFRHQASHLSRHQRLHTGEKPYKCKICEKAFACHSVLANHTRIHSAEKPYKCNECGKAFNHQSHLARHHILHTGEKPYKCEACDKVFGQKSALERHKRIHTGEKPYKCKVCDTAFTCNSQLARHRRIHTGEKT	10	28	CDRSFSRNSCLALHRRVHTGEKPYKCYE
NP_001034980.1	8	28	TGEKPY*C**CGKAF**KS*LI*HQR*H	6.89	28	YECSDCGKAFSGKSTLIVHQRIHTGEKP	9	28	CKVCGKTFMYYSYLTRHVRTHTGEKPYE
NP_001035009.1	14	1	Q				9	23	GKTFNQSSTRTTYKKIDAGEKRYKCEEC
NP_001035275.1	8	27	H*R*HTGEKPYKCNECGKTFS*KS*LT	2.73	56	HRRCHTGEKPYKCNECGKTFSQKSYLTCHRRLHTGEKPYKCEECDKAFHFKSHFQC	9	28	PYKCNECGKAFNQCSNLTRHQRVHTGEK
NP_001035514.1	3	1	Q				15	28	EKIHGGGKTFDFKECGQVLNPKISHNEQ
NP_001035743.1							9	2	DS
NP_001035878.1	3	1	S	2	6	LPPAPP	5	3	LA
NP_001035880.1	12	28	HTGEKPY*CHLCGKAF***S*LR*HER*	2.04	56	THTGEIPLECHLCGKAFSKNSNLRRHEMIHTGEKAHGCHLCGKAFTHCSDLRKHER	14	28	CGRAFSQASHLQDHQRLHTGEKPFKCDA
NP_001035881.1	12	28	HTGEKPY*CHLCGKAF***S*LR*HER*	2.04	56	THTGEIPLECHLCGKAFSKNSNLRRHEMIHTGEKAHGCHLCGKAFTHCSDLRKHER	12	28	HQRTHRGEKPNECKECGKTFFCQSALTA
NP_001035893.1	8	27	CGK*FS**S*L**HQRTHTG*KPY*CP				2	7	AGLGDPP
NP_001035939.1	12	28	T*HQRIHTG*KPYECKECGKAF***S*L	2.14	28	TGEKLFECHECGKAFSRASHLIQHQKIH	15	23	KAFSQNSSLKKHQKSHMSEKPYECNECG
NP_001036004.1	3	9	GAGGGAAAA	2	8	GGGAAAGA	3	5	SSPF
NP_001037852.1	7	27	R*HTGE*PY*CN*CGK*F***S*L**H	2.86	28	CGKTFSSRSYLAVHKRIHNGEKPYECND	3	30	TSGDLQKHVRTHTGERPFQCPFEGCGRSFT
NP_001037853.1	7	27	R*HTGE*PY*CN*CGK*F***S*L**H	2.86	28	CGKTFSSRSYLAVHKRIHNGEKPYECND	6	28	ECKICGKSFRNSSCLSDHFRIHTGIKPY
NP_001070143.1	12	28	HK*IHTGEKPYKCEECGKAF**SS*LTT	3.01	112	HTEKKPYKCEECGKAFKQSSTLTTHKKIHTGEKPYKCEECGKAFNHSCILTTHKRIHTGEKPYKCEECGKAFKCSSTLTTHKRIHTGEKPYKCEECGKAFKQSSDLTTHEII	13	28	HSGEKPIVCRECGRGFNRKSTLIIHERT
NP_001070146.1	22	28	AF***S*LT*HK*IHT*EKPYKCEECGK	2.8	195	RCEECGKAFIESSHLTIHKRIHTGEKPYKCECGKAFKQDSHLTGHKIIHTEQKPYKCEECGKAFKIFSTLTKHKIIHTEEKPYKCEECGKTFNQSSTLTGHKIIHTGEKPYKCEECGKAFKHSSTLTKHKIIHTGEKPYKCEECGKAFKRSSHLTTHKRIHTGEKPYKCEECGKAFSIFSTLTKHKIIHTEDKKH	10	28	ECKDCGKAFSRGYQLSQHQKIHTGEKPY
NP_001070249.1	8	28	R*HTGEKPYEC**CGKAFSRSS*L**HQ	4	55	RIHTGEKPYECSKCGKAFSRSTSLIEHQRTHTGEKPYECNECGKAFSRSTLIEHQ	12	28	CGKAFSQFSMLIIHVRIHTGEKPYECNE
NP_001070663.1	9	28	CGK*FSR*S*L**HQR*HTGEKPY*C*E	2.42	114	ECGRGFSERSSDLIKHQRTHTGERPYDCDECGKGFGQSSDLIQHQRAHTGEKPYHKCNECGENFCRISHLIQHQRTHSGEKPYECEACGKSFSRSSHLAQHQKIHTGEKPYECN	15	28	HTGEKPFQCNECGKSFSRSSFVIEHQRI
NP_001070817.1	13	28	CEECGKAF***S*LT*HK*IHTGEKPYK	9.82	28	IHTGEKPYKCEECGKAFNRCSHLTKHKR	10	28	KPFTSSACLRIHMRTHTEERLYQCKKCG
NP_001071092.1	12	26	H*R*H*GEK*Y*CKECGKAF**SS*L	4.96	56	QSSGLKLHIRTHTGEKPYECKECGKAFAHSSYLTDHVRIHSGEKPYVCKECGKAFT	5	3	EAVL
NP_001072994.1
NP_001073375.1	12	28	*QH*RIHTGEKPYECK*CGKAF**G**L	2.61	28	IHTGEKPYKCKECGKAFNCGSHLTKHER	3	28	CGKSFRQSSCLTQHQRTHTGEKPFECNQ
NP_001073376.1	12	28	*QH*RIHTGEKPYECK*CGKAF**G**L	2.61	28	IHTGEKPYKCKECGKAFNCGSHLTKHER	12	28	CGKAFSQFSMLIIHVRIHTGEKPYECNE
NP_001073873.2	15	28	CGKAF****S***HERTHTGEKPYECKQ	2.37	57	YHERTHTGEKPYECKQCGKAFRSFVKDLRIHERKHTGEKPFECKLCGKGFISSNSFH	2	8	GREVDTSLN
NP_001073878.2	25	28	S*L*KHKIIHTG*KPYKCEECGKAF**S	2.3	282	CSKAFFMFSALIKHKIIHTAEKPYKCEECGKAFKWFSALIKHKIIHTEDKPYKCEECGKAFNHSSALRKHKIIHTGKKPYKCEECGKAFNNSSTLMKHKIIHTGKKPYKCEECGKAFKQSSHLTRHKAIHTGEKPYKCEECGKAFNHFSALRKHQIIHTGKKPYKCEECGKAFSQSSTLRKHEIIHTEEKPYKCEECGKAFKNLSALTRKHEIIHTEEKPYKCEECGKAFKHFSALRKHKIIHTAEKPCKCEECGKAFKQFSALRKHEIIHTGEKQPYKCEE	14	28	KPYKCSECGKAFFQRSDLFRHLRIHTGE
NP_001073880.1	16	28	**H*RTHTGEKPY*CK*CGK*F***S**	2.07	59	PYKCKECGKALMFHLSLCLHAHKRTHTGEKPYECKQCGKAFSHSSHSFQIHERTHTGEK	10	28	RTHSGEKPYVCKDCGRGFTWKSNLFTHQ
NP_001073881.2				2.14	7	STENAVS	2	7	QRVHLTQH
NP_001073886.1	13	26	SS*L**HQR*H*GEKPY*C*ECGKSF	4.04	28	HQRIHTGEKPYKCPDCGKSFIMSSNLIN	12	28	GEKPYKCEECDKVFSRKSTLESHKRIHT
NP_001073925.2
NP_001073939.1	7	28	EKP**C*ECGK*FS**SHL**H*R*HTG
NP_001073954.3
NP_001073962.1	17	28	GEKPY*CK*CGKAF********HE*THT	3.3	56	THTGEKPYECKQCGKAFSHAGSFRRHMITHTGDGPHKCKICGKAFDCPSSFRNHET	11	28	EKPFACVVCGKYFRNSSCLNNHVRIHTG
NP_001074290.1	18	27	RHE*THTGEKPY*CK*CGKAF****SL	2.21	33	HRHKKTHWEKTHTGENPYECKECGKAFASLSSL	3	8	SGSDLETT
NP_001074420.1	3	57	RKDHLK*H*****P**MKE**QC**C***F*T**RHL*LHAA***DF*CG*CAQ**G
NP_001074421.1	3	57	RKDHLK*H*****P**MKE**QC**C***F*T**RHL*LHAA***DF*CG*CAQ**G
NP_001074422.1	3	57	RKDHLK*H*****P**MKE**QC**C***F*T**RHL*LHAA***DF*CG*CAQ**G
NP_001074423.1	3	57	RKDHLK*H*****P**MKE**QC**C***F*T**RHL*LHAA***DF*CG*CAQ**G
NP_001074424.1
NP_001074425.1
NP_001075949.1	7	27	L**HQRIHTGE*PY*C**CGK*F***S	5.11	28	CGKAFIHSSDLIRHQRIHTGERPYECNE	3	8	IEVEIAEGT
NP_001076799.1	15	27	HQRTHSGEKPYVC**CG*GFS*KS*L*	4.75	28	HQRTHSGEKPYVCGECGRGFSQKSNLIR	13	28	GKAFRNSSGLRVHKRIHTGEKPYECDIC
NP_001076804.1	21	28	CE*CGKGFS**S*L**HQRVHT*EKPYK	12.86	28	HQRVHTGEKPYKCEECGKGFSRSSYLQA	10	23	TGEKSVKYKERGKAFTRGLHLGHQKIH
NP_001077090.1	3	1	K				8	28	AFSQRSHLIKHQRIHTGEKPYECKECGK
NP_001077425.1	4	28	IHT*EK*Y*C****K*FS**S*L**HQ*	2.11	28	YKCDECEKIFHQSSALSRHKRIHTREKP	9	28	THTGEKLYTCSECGKGFSMKHCLMVHQR
NP_001078837.1	4	28	IHT*EK*Y*C****K*FS**S*L**HQ*	2.11	28	YKCDECEKIFHQSSALSRHKRIHTREKP	2	9	TTTGTDLD
NP_001078853.1	11	28	L**H*RVHTGERPYECSECGKSFS**SS	8.96	28	HTGERPYECSECGKSFSQNSSLIKHRRV	4	5	APGPP
NP_001091672.1	5	1	G				2	7	APGEPPP
NP_001091872.1	3	1	P	2	6	PPPLPK	6	4	QVDSA
NP_001091873.1	3	1	P	2	6	PPPLPK	11	28	CGKAFSRGYQLTQHQKIHTGKKPYECKI
NP_001091884.1	8	23	QHQ**HTGEKPY*CKECGKAF**				3	5	KKGGG
NP_001091961.1	12	26	HQ*VHTGEKPY*C*ECGK*F***S*L	2.05	57	CGKFFSQCSSTLMQHQKVHIGEKPFKCNECGRFFRENSSLVKHQRVHTGAKPYECRE	6	23	CGKAFLKKSRLNIHQKTHTGEKPYICSE
NP_001091962.1	12	26	HQ*VHTGEKPY*C*ECGK*F***S*L	2.05	57	CGKFFSQCSSTLMQHQKVHIGEKPFKCNECGRFFRENSSLVKHQRVHTGAKPYECRE	9	28	THTGEKLYTCSECGKGFSMKHCLMVHQR
NP_001091963.1	12	26	HQ*VHTGEKPY*C*ECGK*F***S*L	2.05	57	CGKFFSQCSSTLMQHQKVHIGEKPFKCNECGRFFRENSSLVKHQRVHTGAKPYECRE	2	9	GKRAPLVFS
NP_001091964.1	12	26	HQ*VHTGEKPY*C*ECGK*F***S*L	2.05	57	CGKFFSQCSSTLMQHQKVHIGEKPFKCNECGRFFRENSSLVKHQRVHTGAKPYECRE	2	28	QSSALTRHQRIHTREKPYKCKECEKSFS
NP_001091965.1	12	26	HQ*VHTGEKPY*C*ECGK*F***S*L	2.05	57	CGKFFSQCSSTLMQHQKVHIGEKPFKCNECGRFFRENSSLVKHQRVHTGAKPYECRE	4	28	CGKAFRYNSLLLRHQIIHTGAKPFQCTE
NP_001091966.1	12	26	HQ*VHTGEKPY*C*ECGK*F***S*L	2.05	57	CGKFFSQCSSTLMQHQKVHIGEKPFKCNECGRFFRENSSLVKHQRVHTGAKPYECRE	4	28	EKPYKCDTCMKSFSRSSHFIAHQRIHTG
NP_001092096.1	14	28	SS*LTTHK*IHTGEKPYKCEECGKAF*Q	5.98	56	LSHLTTHKRIHTGEKPYKCEECGKAFNQSSNLTTHKRIHTGEKPYKCEECGKAFNR	7	3	QHLQ
NP_001092739.1	10	28	KAF**SS*LT*HK*IHTGEKPYKC*ECG	2.22	85	IHTGEKPYKCEECGKAFNQSSNLTKHKIIHTGDKPYKCDECGKAFNHPASLFSKHKKAHTGEKPYKCDECGKAFIAFSTLTEHEI	3	28	GRCDVCGKVFSQRSNLLRHQKIHTGERPFVCSEC
NP_001092740.1
NP_001092752.1	10	28	HIHQRVHTGEKPY*C**CGKGFSQSS*L	2.19	113	YECSECGKGFSQSSNLHIHQRVHTEEKPYKCGEQCGKGFSQSSNLHIHQAIHTDEKPYKCDECGKGFSQSSDLLIHHAVHTGEKPYHCDKCGKGFSQSSKLHIHQRVHTGEKP	19	28	ECGKAFRTRSNLTTHQVIHTGEKRYKCN
NP_001092753.1	10	28	HIHQRVHTGEKPY*C**CGKGFSQSS*L	2.19	113	YECSECGKGFSQSSNLHIHQRVHTEEKPYKCGEQCGKGFSQSSNLHIHQAIHTDEKPYKCDECGKGFSQSSDLLIHHAVHTGEKPYHCDKCGKGFSQSSKLHIHQRVHTGEKP	2	12	LNGASQADGARV
NP_001092754.1	10	28	HIHQRVHTGEKPY*C**CGKGFSQSS*L	2.19	113	YECSECGKGFSQSSNLHIHQRVHTEEKPYKCGEQCGKGFSQSSNLHIHQAIHTDEKPYKCDECGKGFSQSSDLLIHHAVHTGEKPYHCDKCGKGFSQSSKLHIHQRVHTGEKP	2	24	DSLRLEDGQAVQLEDGTTAFIHHTSK
NP_001092907.1	18	28	**HQRIHTGEKPYECKECGKAF***S*L	3.17	112	SIHTGEKPFECKECGKAFRVHGFLTAHRKIHTAEKPYGCKECGKTFSRASYLVQHGRIHTGEKPYECKECGKAFSSGSYLVQHQRIHTGEKPYECKECGKAFTVYGQLTGHQ	3	30	TSGDLQKHVRTHTGERPFQCPFEGCGRSFT
NP_001092908.1	18	28	**HQRIHTGEKPYECKECGKAF***S*L	3.17	112	SIHTGEKPFECKECGKAFRVHGFLTAHRKIHTAEKPYGCKECGKTFSRASYLVQHGRIHTGEKPYECKECGKAFSSGSYLVQHQRIHTGEKPYECKECGKAFTVYGQLTGHQ	16	2	AA
NP_001093108.1	10	27	H**IHTGEKPF*C*ECGKAFSQKS*L*	3.68	28	IHTGEKPYECNECGKAFSQRFSLAVHVR	12	28	HTGEKPFNCTQCGKAFNSRSALCRHKKT
NP_001093109.1	10	27	H**IHTGEKPF*C*ECGKAFSQKS*L*	3.68	28	IHTGEKPYECNECGKAFSQRFSLAVHVR	3	28	HTGEKPYQCIVCGKRFNNSSQFSAHRRI
NP_001093164.1	13	26	S*L**H*R*HTGEKPYKCNECGK*F*	2.32	28	HTGEKPYKCNDCGKAFIHQSHLARHHRL	5	28	HTREKPFECNECGKAFSQKQYVIKHQNT
NP_001093165.1	6	28	RP**C**CG**F*****L**HRR*H*GE	2.18	28	VCPDCGKAFRHKPNLAAHRRIHTGEKPY	3	23	ECGKSFRWASGILRHKRLHTGEKPFKCE
NP_001093166.1	6	28	R*H*GERP**C**CG**F*****L**HR	2.18	28	VCPDCGKAFRHKPNLAAHRRIHTGEKPY	9	28	GEKRYECNECGKAFNYGSELTLHQRIHT
NP_001094068.1	7	27	C**CGK*F*****L**HQ**HT***P*				10	28	CKECGKYFSRSANLIQHQSIHTGEKPFE
NP_001094069.1	7	27	C**CGK*F*****L**HQ**HT***P*				15	23	KAFSQNSSLKKHQKSHMSEKPYECNECG
NP_001094808.1	7	28	F*****L**HQR*HTGEKPY*C*ECGK*	2.28	29	GEKPYECNECGKAFTRNSTNLIQHQRIHT	10	25	SLTQHEVTHSGEKPFQCKECGKAFSRCS
NP_001095142.1				2.88	8	PPPQPEPQ	15	28	CGKSFRLKAGLKVHQSIHTGEKPHECKE
NP_001095924.1				2.88	8	PPPQPEPQ	4	9	SPTAVSS
NP_001096073.1	21	28	*F***S*L**H**IHTGEKPYKCNECGK	2.27	141	GEKPYKCNECGKAFTQKSHLAIHQTIHTGEKPYKCNECGKVFAQNSQLARHRRVHTGEKPYKCNDCGKAFSDHSNLATFHQAIHTGEKPFKCHECGKVFRHNSQLANHRRIHTGEKPYKCNECGKAFSMHSNLTTHKAIHS	28	28	KAFKRLSTLTKHKIIHAGEKLYKCEECG
NP_001096121.1	7	27	R*HTGEKPYEC*ECGKAF***SSL**H	2.96	28	RTHTGEKPYECKECGKAFSQRSSLVQHE	10	27	ECGKTFGRRFSLVLHQRTHTGEKPYACK
NP_001096127.1	26	28	K*F***S*L**H***HTGEKPYKCNECG	3.8	84	EKPYKCDECGKAFKQGSLLTTHQIIHTGEKPYQCDVCGKVFRQNSCLVNHQRIHTGEKPYKCNECGKSFSQSSNLAGHQRIHTG	9	28	SSELLLHQRDHTEEKPYKCEQCGKGFTR
NP_001098547.3				2	8	SGSDLESD	13	28	PYKCEECGKGFGWSVNLRVHQRVHRGEK
NP_001098548.2				2	8	SGSDLESD	3	28	HLRTHTGAKPYKCQDCGKAFRQSS
NP_001099007.1	3	20	PVPPAGNSSPTEAPKKH*FD	2.95	20	PVPPAGNSSPTEAPKKHCFD	12	28	EKPYECGECGKAFRVRQQLTFHQRIHTG
NP_001099019.1	15	28	YKCNECGKVF***S*L**H*RIHTGEKP	2.71	140	IIHTGEKPYKCDECGKVFHHISHLAQHQRIHTGEKPYKCNECGKVFHNKSHLAHHRRIHTGEKPYKCNECGKVFSHISSLANHHRIHTGEKPYKCNECGKVFHQISHLAQHLIIHAGEKPYECDECDKAFSQNSHLVQHH	3	7	SPPGENP
NP_001099020.1	15	28	YKCNECGKVF***S*L**H*RIHTGEKP	2.71	140	IIHTGEKPYKCDECGKVFHHISHLAQHQRIHTGEKPYKCNECGKVFHNKSHLAHHRRIHTGEKPYKCNECGKVFSHISSLANHHRIHTGEKPYKCNECGKVFHQISHLAQHLIIHAGEKPYECDECDKAFSQNSHLVQHH	9	28	SSELLLHQRDHTEEKPYKCEQCGKGFTR
NP_001099021.1	15	28	YKCNECGKVF***S*L**H*RIHTGEKP	2.71	140	IIHTGEKPYKCDECGKVFHHISHLAQHQRIHTGEKPYKCNECGKVFHNKSHLAHHRRIHTGEKPYKCNECGKVFSHISSLANHHRIHTGEKPYKCNECGKVFHQISHLAQHLIIHAGEKPYECDECDKAFSQNSHLVQHH	3	28	ECGKFFMERSTLSRHQRVHTGERPY
NP_001099022.1	15	28	YKCNECGKVF***S*L**H*RIHTGEKP	2.71	140	IIHTGEKPYKCDECGKVFHHISHLAQHQRIHTGEKPYKCNECGKVFHNKSHLAHHRRIHTGEKPYKCNECGKVFSHISSLANHHRIHTGEKPYKCNECGKVFHQISHLAQHLIIHAGEKPYECDECDKAFSQNSHLVQHH	2	7	KKAFYAH
NP_001103159.1	14	28	EKPY*C*ECGKAF*****L*QH*R*HTG				2	9	PRVRPVPSLV
NP_001103279.2				2	7	QAPITGT
NP_001104509.1	7	28	RIH**EKP**C*ECGKAF***S*L**HQ
NP_001106205.1	7	28	I*HQRIHTGEKPYEC*ECGKAF**SS*L	5.93	28	CGKAFSRSSALIRHQRIHTGEKPYECCE	3	11	GLYGDFGSAAA
NP_001106997.1							16	28	EKPYECSNCGKSFISKSQLQVHQRVHTR
NP_001107648.1	3	1	G	2.4	5	DEEED	5	24	YECKKCQKKFSSGYQLILHHRFHVIERP
NP_001108106.1
NP_001108107.1
NP_001108231.1							14	28	KPYKCSECGKAFFQRSDLFRHLRIHTGE
NP_001116242.1
NP_001116801.1				2	5	CSSSA	10	28	RTHSGEKPYVCKDCGRGFTWKSNLFTHQ
NP_001120687.1							8	7	VEAAEPE
NP_001120688.1							4	28	AFSQSSNLVRHQRLHTGEKPYACSQCGK
NP_001120844.1	18	28	PY*C**CGKAF**KS*LI*HQRTHTGEK	3.93	56	HHRTHTGEKPYGCSQCGKAFSEKSELISHQRTHTGEKPFECSECGKAFSRKSHLIN	3	5	SSPF
NP_001120936.2				2	5	EGGKV	3	6	REAEE
NP_001121186.1	3	2	DS	2	6	VAPPAR	7	28	KAFKQRQHLAQHHRTHTGEKLFECKECR
NP_001121364.1	3	1	S				14	23	KAFSRKSQLVTHHRTHTGTKPFGCSDCR
NP_001121600.1	6	1	E				3	28	RHWRIHTGEKPYECRECGKTFSHGSSLT
NP_001121695.1	3	28	ECNECGKTF**KS*L**H*RTHTGEKPY	2.88	112	EKPYACNECEKAFSHKSRLTVHQRTHTGEKPYECNECGKPFHCKSFLTLHQRTHTGDKPYECNECGKTFHCKSFLTIHHRTHTGEKPYECNECGKTFRCKSFLTIHHRTHAG	3	5	SSKGSP
NP_001122305.1	8	1	S	2.11	18	ASSSSSSSSSSPPPASPP	4	28	PYECDQCGKAFSQSAHLAQHERIHTGEK
NP_001123468.1	9	26	HQ**H*GEKP*KCE*CGK*F***S*L
NP_001123503.1	8	27	L**H***HTG*KP**CKECGK*F**SS				2	9	GSLGAEVS
NP_001123504.1	8	27	L**H***HTG*KP**CKECGK*F**SS				4	4	PQPAS
NP_001123991.1	14	27	*S*L**H****TGEKPYKC*ECGK*FQ	2	84	IFKQFSDLTKHKKIHTGEKPYKCDECGKAFTQSSHLIEHKRIHTGEKPYKCEECGKVFMTCSDISKHKKTHSEEKPYKCDECGK	3	5	GSGG
NP_001123992.1	5	28	YKC*ECGK*F***S*LT*H**IHTGEKP	2	84	IFKQFSDLTKHKKIHTGEKPYKCDECGKAFTQSSHLIEHKRIHTGEKPYKCEECGKVFMTCSDISKHKKTHSEEKPYKCDECGK	10	28	HQRIHIGEKSYECKECGKFFSCGSHVTR
NP_001124314.1	8	27	L**HQR*HTGEKPY*CNECGK*F**SS	2.18	84	SSLATHQRIHTGEKPYECNECGKGFNQSTHLVQHQLIHTGEKPYECNECDKAFIHSSAFAKHQRIHIGEKPYKCQECGKAFIHC	5	28	PYKCKECGKTFSQESSLTCHRRLHTGVK
NP_001124317.1	5	27	LK*H**IHTGEKPY*C**CG**F***A				5	28	SQLIVHLRIHTGERPYECSKCERAFSAK
NP_001127912.1	14	28	KC*ECGK*F*****L**HQRIHTGEKPY	3.64	28	HQRIHTGEKPYKCKECGKAFCQSPCLIK	7	28	HQRIHTGEKPYACKECGKAFGVCRELAR
NP_001127913.1	14	28	KC*ECGK*F*****L**HQRIHTGEKPY	3.64	28	HQRIHTGEKPYKCKECGKAFCQSPCLIK	3	7	KKSPSPV
NP_001127914.1	14	28	KC*ECGK*F*****L**HQRIHTGEKPY	3.64	28	HQRIHTGEKPYKCKECGKAFCQSPCLIK	12	28	AFNWSSTLNKHKRIHTGEKPYKCKECGK
NP_001128127.1	5	28	*HTGEKPF*C*ECGKSF***S*L**HQR	2.24	29	HTGEKPFGCSDCGKSFSLRSAYLADHQRI	10	28	ECKDCGKAFSRGYQLSQHQKIHTGEKPY
NP_001128128.1	9	28	I*HQR*H*G*KPY*C*ECGK*F***S*L				3	6	REAEE
NP_001128210.1	4	25	LK*H*RIHTGEKPY*CE*CG**F**
NP_001128503.1
NP_001128650.1	9	28	HQRIH*GE*PY*CNECGKAF**SS*LIR	2.54	85	HQRIHTGEKPYECNECGKTFSLRSKLIIHQRIHSGEKAYECNECGKAFNQSSALIRHQRKIHSGEKACECNECGKAFSLSSNLII	3	29	HKKIHTGEKPYTCEECGKAFNQSSNLTK
NP_001128687.1	7	26	H*RIHTGEKPY*C*ECGKAF*****L	2.55	29	RIHTGEKPYECKECGKAFSRASNGLNEHR	4	4	SGVPG
NP_001128688.1	7	26	H*RIHTGEKPY*C*ECGKAF*****L	2.55	29	RIHTGEKPYECKECGKAFSRASNGLNEHR	3	5	VVIQD
NP_001129062.1	8	28	KPY*CS*CGKAF**K**L**HQRTHTGE	3.29	28	GEKPHGCSECGKAFSRKCQLMEHQRTHT	8	3	PPA
NP_001129206.1	14	1	Q	2.02	61	IHSKMHTETIKPHKCPHCSKTFANSSYLAQHIRIHSGAKPYNCNFCEKAFRQLSHLQQHTR	11	28	KPYQCGECGKAFSHSSSLTKHQRIHTGE
NP_001129508.1							10	28	CDRSFSRNSCLALHRRVHTGEKPYKCYE
NP_001129510.2	12	28	Q**HTGEKPYKCNECGK*FS**S*L**H	8.5	28	HTGEKPYKCNECGKVFSVNSSLATHQVI	3	28	RHWRIHTGEKPYECRECGKTFSHGSSLT
NP_001129588.1	3	28	HTGEKPYKC*ECGKAF***SSL**H*RI	2.52	113	HQRIHTGEKPYACKECGKAFKQSSSLINHQRIHTGEKPYKCNECGKAFSQCSSLINHHRIHTGEKPYECKECGKAFSSHSRGSNHHRKIHTGEKPFHCNDCEKAFNQHSALII	3	5	DEEVE
NP_001129628.1
NP_001129649.1	8	1	A				5	3	EAVL
NP_001129650.1	8	1	A				10	26	CGKAFCHSSDLIRHQRVHTRERPFECKE
NP_001129651.1	8	1	A				2	11	TPLTTAVISA
NP_001129711.1	3	1	A	2	10	PASLSSASST	3	28	KPYECSICGKAFSHRSSLLQHHRIHTGE
NP_001129745.1	3	56	CGKAF*RSSNLI*HQR*H*GEKPY*C**CGKAF*R***L**H***HSGERPYACPE	2.48	56	CGKAFSRSSNLIKHRIIHSGEKPYACGDCGKLFRRSFALLEHARIHSGEKPYACPE	3	28	CGKSFRQSSCLTQHQRTHTGEKPFECNQ
NP_001129971.1	9	28	KPYKCNECGK*F***S*L**HQ**HTGE	2.75	56	HTGEKPFHCNECGKVFNYYSCLARHQRIHTGEKPYKCNVCGKVFIDGGNLSIHMRC	27	28	TGEKPYDCKECGKSFASGSALIRHQRIH
NP_001129973.1	7	28	KAF****S***HER*HTGEKPYECK*CG	2.57	56	LTLERNLMSVSNVGKPSDLPHTFKCMKGLTLERNPMNVSSVVKPSFFPLPFDIMKG	3	28	VCPDCGKAFRHKPYLAAHRRIHTGEKPY
NP_001131073.1
NP_001131080.1	12	28	GEKPY*CEECGKAF**S**L*KHK*IHT	2.75	55	EKPFTCEECGKIFTRSSNFAKHKIHTGEKLYKCEECGKAFNRSSTLTKHKRIHAE	3	28	YVCKECGKAFSNSSHLIGHGRIHSGEKP
NP_001131146.2	15	27	H*RIHTGEKPYKC**CGK*F***S*L*	2.5	28	HTGEKPYKCNECGKTFHHNSALVIHKAI	3	5	AETP
NP_001135777.1	8	28	A*H*R*HTGERPY*C**CGRRF***S*L	2.36	56	HRRTHTGERPYACADCGRRFAQSSALAKHLRVHTGEKPHACADCGRAFGGRSCLAE	10	28	HQRIHIGEKSYECKECGKFFSCGSHVTR
NP_001135934.1
NP_001136044.1	9	26	H***HTGEKPY*C**CGKAF****SL	2.97	29	SIHTGEKPYECKQCGKAFSRLSSLCLHER	4	5	GGTGSS
NP_001136049.1	18	28	CGK*F*****L**HQ*IHTGEKPFECKE	2.71	140	IHTGEKPFECKECGKAFRLHIQFTRHQKIHTGEKPFECKECGKAFSLLNLLNRHKNIHTGEKPFECKECGKSFNRSSNLVQHQSIHAGIKPYECKECGKGFNRGAHLIQHQKIHSNEKPFVCKECEMAFRYHCQLIEHCQ	11	28	ECGKSFNCSSNHTTHKIIHTGEKPYRCE
NP_001136050.1	18	28	CGK*F*****L**HQ*IHTGEKPFECKE	2.71	140	IHTGEKPFECKECGKAFRLHIQFTRHQKIHTGEKPFECKECGKAFSLLNLLNRHKNIHTGEKPFECKECGKSFNRSSNLVQHQSIHAGIKPYECKECGKGFNRGAHLIQHQKIHSNEKPFVCKECEMAFRYHCQLIEHCQ	4	9	SPTAVSS
NP_001137295.1
NP_001137410.1	17	28	A*H**IHTGEKPY*CNECGKVF***S*L	3.4	112	IHTGEKPYKCNECGKVFSQNSHLAQHRKIHTGEKLYKCNECGKVFIGNSHLAQHRKIHTGEKPYKCNECGKAFRRCSDLTAHLVIHTGEKPYDCIECGKVFRHKSSLTRHCN	10	28	CKECGKYFSRSANLIQHQSIHTGEKPFE
NP_001137411.1	17	28	A*H**IHTGEKPY*CNECGKVF***S*L	3.4	112	IHTGEKPYKCNECGKVFSQNSHLAQHRKIHTGEKLYKCNECGKVFIGNSHLAQHRKIHTGEKPYKCNECGKAFRRCSDLTAHLVIHTGEKPYDCIECGKVFRHKSSLTRHCN	2	28	HKKTHTGEKPYKCDECGKNFTQSSNLIV
NP_001137540.1	9	26	L**HQ**HTGERPY*C*ECGK*F**K	2.14	28	ECGKTFSRKDILAQHQRIHTGEMPYECG	3	56	PYKCSDCGKFFTQCSSLMQHQKVHTGEKPFKCNECGRFFRENSTLVRHQRVHTGAK
NP_001138296.1	19	28	KPYKC*ECGK*F***S*L**H***HTGE				8	28	CGKSFAQSSGLSKHRRIHTGEKPYECEE
NP_001138461.1	23	26	HQRVHTGE*PY*CGECGKSFS****L	2.44	84	CGECGKSFSQKGHLILHQRVHTGERPYECGECGKSFSSEGHLRNHQQIHAGDRLFECGECGKSFSHKGSLIHHQRVHPGERPYG	11	24	CGTFFSEKLVLHLQQRTHTGEKPYECHE
NP_001138517.1	11	28	**HQR*HTGEKPY*C*ECGK*F**SS*L	5.04	28	PYECSECGKAFSHSSALIKHQRIHTGEK	4	28	YKCDECGKSFSHSSDLSKHRRTHTGEKP
NP_001138550.1	14	28	**H**IHTGEKPY*C*ECGKAF*****L	2.1	141	HTGEKPYECLECGKAFNHRKSHLKQHQRIHSGEKPYKCSECGKAFTHCSTFILHKRAHTGEKPFECKECGKAFRDRADFIRHFIIHSGEKPYECFECGKAFKHRSGLMRHQQIHSGEKPYECIECGKAFCESAALIHHSII	3	5	PGINVP
NP_001138554.1	10	28	CGK*FS**S****HQR*HTGEKPY*C*E	2	30	RIHNGEKPYECKECGKAFHRSNSVFLIQHQ	12	28	HKIIHTGEKPYKCEECGKAFNRSSNLTK
NP_001138555.1	10	28	CGK*FS**S****HQR*HTGEKPY*C*E	2	30	RIHNGEKPYECKECGKAFHRSNSVFLIQHQ	6	25	GRAFGHISSLIKHQRTHTGEKPYECSEC
NP_001138565.1	10	28	CGK*FS**S****HQR*HTGEKPY*C*E	2	30	RIHNGEKPYECKECGKAFHRSNSVFLIQHQ	6	28	SSRLLHHQRTHTGERPYKCPDCPKAFKG
NP_001138722.1	14	1	A				9	1	E
NP_001138747.1							6	28	GERPYPCNECGKSFSRKSALSDHQRTHT
NP_001138748.1	4	1	A
NP_001138815.1	9	28	IHTGEKPYECKECGK*F***S*L**HQR	6.57	28	IHTGEKPYECKECGKAFSSGSDLTRHQR	10	28	CDRSFSRNSCLALHRRVHTGEKPYKCYE
NP_001138816.1	9	28	IHTGEKPYECKECGK*F***S*L**HQR	6.57	28	IHTGEKPYECKECGKAFSSGSDLTRHQR	11	28	KKIHTGEKSYKCEEYGKAFNESSNCTTHKRITE
NP_001138817.1	9	28	IHTGEKPYECKECGK*F***S*L**HQR	6.57	28	IHTGEKPYECKECGKAFSSGSDLTRHQR	4	28	CGKAFRYNSLLLRHQIIHTGAKPFQCTE
NP_001138819.1
NP_001138837.1	4	1	E				2	9	GSLGAEVS
NP_001138876.1	10	28	KAF**SS*LT*HK*IHTGEKPYKC*ECG	2.22	85	IHTGEKPYKCEECGKAFNQSSNLTKHKIIHTGDKPYKCDECGKAFNHPASLFSKHKKAHTGEKPYKCDECGKAFIAFSTLTEHEI	3	28	ERPHACPECGKSFIRKHHLLEHRRIHTG
NP_001138906.1	8	28	GEKPYKC*ECGKVF***S*L**H*RIHT	2.12	85	NHHRIHTGEKPYKCNECGKAFRDCSGLTARHLLIHTGEKPYKCKECAKVFRHKLSLKKHERFHTGEKPYRCDECGKDFTRNSNLA	7	3	QHLQ
NP_001138918.1
NP_001138919.1
NP_001138920.1
NP_001139121.1	11	28	YECK*CGK*F***S*LT*HQRIHTGEKP	3.32	56	HQRIHTGEKPYECKACGKVFRISSALIEHQRIHTGEKPYACKECGKAFGVCSELTR	13	28	PYECGECGKAFLVYGKLTRHQSTHTGEK
NP_001139122.1	11	28	YECK*CGK*F***S*LT*HQRIHTGEKP	3.32	56	HQRIHTGEKPYECKACGKVFRISSALIEHQRIHTGEKPYACKECGKAFGVCSELTR	4	28	HTGEKPYKCGDCWKSFSRRQHLQVHRRT
NP_001139137.1	4	28	RIHTGEKPY*C**CGKAFS**S*LT*HQ	2.29	28	RIHTGEKPYECIECGKAFSCGSNLTAHQ	11	28	HQKIHTRDKTYECKECKKIFYHLSSLSR
NP_001139656.1	3	7	VEAAEPE	3	14	EAAEPNGEAEGPDG	18	28	ECAKAFNQSSNLTEHKKIHPGEKPYKCE
NP_001139657.1	3	7	VEAAEPE	3	14	EAAEPNGEAEGPDG	8	28	GEKPYQCGSCGKAFTCHSSLTVHEKIHS
NP_001139658.1	3	7	VEAAEPE	3	14	EAAEPNGEAEGPDG	3	28	VCPDCGKAFRHKPYLAAHRRIHTGEKPY
NP_001139659.1	3	7	VEAAEPE	3	14	EAAEPNGEAEGPDG	3	28	KPYECSICGKAFSHRSSLLQHHRIHTGE
NP_001139661.1	6	26	HTGEK*F*C**C************H*
NP_001139763.1	8	28	TGEKPY*C**CGKAF**KS*LI*HQR*H	6.89	28	YECSDCGKAFSGKSTLIVHQRIHTGEKP	3	25	ECGKSFRQKGSLTLHERIHTGQKPF
NP_001139798.1							10	28	FSQSSSLTLHQRIHTGEKPYKCIECGKA
NP_001139799.1							16	28	KCDVCGKDFNQKRYLAHHRRCHTGEKPYMCN
NP_001152751.1	11	27	HKRIHTGEKPY*CEECGKAF**SSTLT	9.15	27	CEECGKAFSCSSTLTHKRIHTGEKPYK	10	28	FSQSSSLTLHQRIHTGEKPYKCIECGKA
NP_001152765.1	14	28	KCEECGKAF***S*LTTHK*IHTGEKPY	13.32	28	HKIIHTGEKPYKCEECGKAFKRSSHLTT	11	28	ECGKSFNCSSNHTTHKIIHTGEKPYRCE
NP_001152994.1	13	27	HKRIHTG*KPYKCEECGK*F***S*LT	2.52	56	RIHTGEKPYKCEECGKAFTCSSNLIKHKRIHMELRPYKCEECGKTFKWFPDLTNHK	6	28	KPFKCKECGKGLSSDTALIQHQRIHTGE
NP_001152996.1	9	26	HK*IHTGEKPY*CEECGKAF**SS*L	2.18	85	IHTGEKPYKCEECGKAFNHSSAGITHKRIHTGEKPYRCEECGKAFNCPSNLKTRHKIIHTGEKPYACEECGQAFNCSSTLKAHKR	10	28	IHTGEQPYICEECGKAFTQSSTLTTHKR
NP_001153332.1	12	27	A*L*QHQR*HTGEKPYEC*EC*KAFSQ	3.52	84	HQRIHTGEKPYECIVCGKAFSQSAFLAQHQRIHTGEKPYECKECGKAFSNRAHLAQHQRIHTGEKPYECKECRKAFSQIAHLAQ	9	1	A
NP_001153333.1	12	27	A*L*QHQR*HTGEKPYEC*EC*KAFSQ	3.52	84	HQRIHTGEKPYECIVCGKAFSQSAFLAQHQRIHTGEKPYECKECGKAFSNRAHLAQHQRIHTGEKPYECKECRKAFSQIAHLAQ	4	28	CGKTFKQSSNLGQHQRIHTGEKPFECNE
NP_001153517.1	4	1	S				5	3	LA
NP_001153736.1	3	54	PFVCPFCGKGFHQASDLKKHKIIHSQEKQHKCNQCRKAFHQSYTLHARTHAGYK				14	28	KPYKCSECGKAFFQRSDLFRHLRIHTGE
NP_001154897.1	9	25	L**H**IHTGEKPYKCNECGKVF**	2.54	28	IHTGEKPYKCNECGKVFNRNSHLAEHQR	9	1	E
NP_001154898.1	9	25	L**H**IHTGEKPYKCNECGKVF**	2.54	28	IHTGEKPYKCNECGKVFNRNSHLAEHQR	9	28	CKQCSKAFPFYSSYRRHERMHTGEKPYE
NP_001154899.1	9	25	L**H**IHTGEKPYKCNECGKVF**	2.54	28	IHTGEKPYKCNECGKVFNRNSHLAEHQR	9	25	PYKCNECGKTFSQTYYLTCHRRLHTGEK
NP_001154971.1	6	28	C*EC*K*F***S*L**H*R*H*GEKPYK	2.75	28	SYLACHHRIHSGEKPYKCNECSKTFSHR	4	23	EKSHSCDECGKSFCYISALHIHQRVHLG
NP_001154972.1	6	28	C*EC*K*F***S*L**H*R*H*GEKPYK	2.75	28	SYLACHHRIHSGEKPYKCNECSKTFSHR	4	28	CGKTFKQSSNLGQHQRIHTGEKPFECNE
NP_001154973.1	6	28	C*EC*K*F***S*L**H*R*H*GEKPYK	2.75	28	SYLACHHRIHSGEKPYKCNECSKTFSHR	8	28	TGEKPYKCKECGKLFNRIAYLARHEKVH
NP_001156863.1	6	27	C**CGKAF***S*L**HQRIHTGEKPY	2.41	29	HQRIHTGERPYKCDKCEKAFIQRTSVLTE	8	28	CGKSFAQSSGLSKHRRIHTGEKPYECEE
NP_001156895.1							19	1	Q
NP_001156946.1				2.56	9	GSGGGGGGG	16	2	AA
NP_001157471.1				2	8	SGSDLESD	3	28	HTGEKAYKCNECGKVFGLNSSLAHHRKI
NP_001157472.1				2	8	SGSDLESD	10	28	CDRSFSRNSCLALHRRVHTGEKPYKCYE
NP_001157748.1	17	25	S***HE*THTGEKPY*CK*CGKAFS	2.62	29	HERTHTGEKPYECKECGKAFFRPSFLCRE	2	28	HKKTHTGEKPYKCDECGKNFTQSSNLIV
NP_001157781.1	12	28	Q**HTGEKPYKCNECGK*FS**S*L**H	8.5	28	HTGEKPYKCNECGKVFSVNSSLATHQVI	4	6	GGAAD
NP_001157814.1				2	5	GTPPA	13	28	PYKCSECGKVFSCSSKLVIHRRMHTGEK
NP_001157815.1				2	5	GTPPA	6	28	ECKICGKSFRNSSCLSDHFRIHTGIKPY
NP_001157816.1				2	5	GTPPA	3	28	KAFTQSTPLTKHQRIHTGERPYKCSECG
NP_001157817.1				2	5	GTPPA	11	28	AFICGADLRVHQKMHIGEKPYECKECGK
NP_001157818.1				2	5	GTPPA	4	28	GENPYECKQCGKACISSTAFQCRELSHT
NP_001157819.1				2	5	GTPPA	7	7	ISRPVT
NP_001157929.1
NP_001158002.1	6	28	EKPY*C*ECGK*F**SS*L**H*RTHTG				4	6	PLSHHP
NP_001158187.1	10	28	GEKPY*CSECGKAF**KS*L**HQR*HT	2.15	86	KSQLKIHQRTHTGEKPYQCSECGKAFSQKSLKLITVHQRAHSGEKPHGCSECGKAFFRKSLLILHQRIHTGEKPYGCGECGKAFSR	3	30	TSGDLQKHVRTHTGERPFQCPFEGCGRSFT
NP_001158238.1	12	1	G	2.75	8	GGGGGGSG	3	56	KVFTQNSHLANHQRTHTGEKPYRCNECGKAFSVRSSLTTHQAIHTGKKPYKCNECG
NP_001159353.1	4	28	KAF**KSQLI*HQR*HTGEKPY*C*ECG	2.7	196	KPYGCNECGKAFRSKSYLIIHMRTHTGEKLHECNECGKAFSFHSQLIIHQRIHTGENPYECCECGKAFSRKDQLISHQRTHAGEKPYECNECGKAFGLKSQLIIHERTHTGEKPYECNECQKAFNTKSNLIVHQRTHTGEKPYSCNDCGKAFTFKSQLIVHKGIHTGVKPYGCIQCAKGFSLKSQLIVHQRSHTGM	9	26	FSTKSNLTQHKRIHTGEKPYDCSQCGKS
NP_001159354.1	4	28	KAF**KSQLI*HQR*HTGEKPY*C*ECG	2.7	196	KPYGCNECGKAFRSKSYLIIHMRTHTGEKLHECNECGKAFSFHSQLIIHQRIHTGENPYECCECGKAFSRKDQLISHQRTHAGEKPYECNECGKAFGLKSQLIIHERTHTGEKPYECNECQKAFNTKSNLIVHQRTHTGEKPYSCNDCGKAFTFKSQLIVHKGIHTGVKPYGCIQCAKGFSLKSQLIVHQRSHTGM	14	28	KPYKCSECGKAFFQRSDLFRHLRIHTGE
NP_001159484.1	7	28	I*HQRIHTGEKPYEC*ECGKAF**SS*L	5.93	28	CGKAFSRSSALIRHQRIHTGEKPYECCE	11	32	KPYACNECGKAFSYCSSLSQHQKSHTGE
NP_001159508.1	10	28	GEKPY*C*ECGKAFSQK**L**H**IHT	2.21	112	IRHQRSHTGEKPYACKECGKAFSGKANLTEHEKIHIGEKPFECNECGRAFRQKQYLIKHHNIHTGEKPFECNECGKAFSQIENLIIHQRIHTGDKPYECKGCGKAFCQKSSL	4	23	KCQECGKTFRVSSDLIKHQRIHTEEKPY
NP_001159509.1	10	28	GEKPY*C*ECGKAFSQK**L**H**IHT	2.21	112	IRHQRSHTGEKPYACKECGKAFSGKANLTEHEKIHIGEKPFECNECGRAFRQKQYLIKHHNIHTGEKPFECNECGKAFSQIENLIIHQRIHTGDKPYECKGCGKAFCQKSSL	3	5	SSPF
NP_001159510.1	10	28	GEKPY*C*ECGKAFSQK**L**H**IHT	2.21	112	IRHQRSHTGEKPYACKECGKAFSGKANLTEHEKIHIGEKPFECNECGRAFRQKQYLIKHHNIHTGEKPFECNECGKAFSQIENLIIHQRIHTGDKPYECKGCGKAFCQKSSL	13	28	ECGQAYSCRSHLRMHVRTHNGERPYVCK
NP_001161055.1
NP_001161081.1	4	1	S				4	28	KAYTNCFYLRRHKMTHTGERPYACHLCG
NP_001161816.1							5	28	CGKAFSHKSTLIKHQRIHTGVRPFECFF
NP_001161850.1
NP_001161851.1
NP_001164376.1	10	28	CEECGKAF**FS*L**HKRIHTGEKPYK	5.57	28	YKCEECGKAFKCFSDLTKHKRIHTGEKP	3	56	PYKCSDCGKFFTQCSSLMQHQKVHTGEKPFKCNECGRFFRENSTLVRHQRVHTGAK
NP_001165124.1	4	1	E	3	5	REAAE	8	28	HQRVHTGEKPYKCDECGKGFSQSSNLRI
NP_001165450.1	10	28	**HQRIHTGEKPYECKECGKAF***S*L	3.86	56	HQRIHTGEKPYECKECGKAFNKSSNLFLHQRIHTGEKPYECKECGKAFIQCSELIQ	3	7	SPPGENP
NP_001165696.1	17	26	*L**H**IHTG*KPY*CKECGK*F**	2.04	57	IHTGKKPYECKECGKTFQLIFYFKEHERIHAGKKPYECKECGKAFNVCGQLNRHQKT	12	28	HTGEKPFNCTQCGKAFNSRSALCRHKKT
NP_001165697.1	17	26	*L**H**IHTG*KPY*CKECGK*F**	2.04	57	IHTGKKPYECKECGKTFQLIFYFKEHERIHAGKKPYECKECGKAFNVCGQLNRHQKT	3	28	KAFTQSTPLTKHQRIHTGERPYKCSECG
NP_001166109.1	27	26	SS*L**HK**HTGEKPY*CDECGK*F	2.04	113	HTGEKPYECDDCGGTFRSNSSGLRVHKRIHTGEKPYECDECGKAFISCRSLINHKSIHFGDKNCKCDECEKSFNYSSLLDQHKRIHTGEKPYECDECGKAFRNSSGLIVHKRI	16	2	AA
NP_001166121.1	7	27	H*RTHTGEKPYEC**CGKAF***S*L*	2.09	85	VRTHTGEKPYECSDCGKAFIDQSSLKKHMRSHTGEKPYECDHCGKSFSQGSHLIVHKRTHTGEKPYDCKECGKAFTRNSSCLQKH	5	28	HTREKPFECNECGKAFSQKQYVIKHQNT
NP_001166122.1	8	28	PYEC**CGK*F***S*L**H*R*HTGEK	2.18	84	SLQKHVRTHTGEKPYECSDCGKAFIDQSSLKKHMRSHTGEKPYECDHCGKSFSQGSHLIVHKRTHTGEKPYDCKECGKAFRNPS	13	28	IHTGEKPYKCEECGKAFIWSSTLTEHKK
NP_001166126.1	6	28	KCNECGK*F***S*L**H***HTGEKPY	2.11	28	HTGEKPYKCNECGKVFNHKSNLACHHRL	11	28	TGEKLMECHECGKAFSRGSHLIQHQKIH
NP_001166139.1	3	56	R*H***H****PY*C**C*KAF*****L**H*R*H*GERPF*C**CGK*F*****L				2	8	STEVSVS
NP_001166140.1	4	56	R*H***H****PY*C**C*KAF*****L**H*R*H*GERPF*C**CGK*F*****L				10	28	HRLHTGEKHYKCSECGKTFSRNSALVIH
NP_001166141.1	3	56	R*H***H****PY*C**C*KAF*****L**H*R*H*GERPF*C**CGK*F*****L				8	28	AFSQRSHLIKHQRIHTGEKPYECKECGK
NP_001166142.1	14	28	CEECGKAFN*SS*LT*HK*IHTGEKPYK	9.68	28	CEECGKAFNRSSTLTTHKIIHTGEKPYK	6	28	KAFSFKSQLIIHQRIHTGENPYECHECG
NP_001166145.1	21	27	HQ*IHTGEKPYKCNECGK*F***S*L*	6.55	84	QNSHLARHQRIHTGEKPYKCNECGKAFSVRSSLTTHQVIHTGEKPYKCNECGKVFTQNSHLARHRGIHTGEKPYKCNECGKAFS	9	28	KPYKCNVCGKVFSYNSNFARHQRIHTRE
NP_001166146.1	21	27	HQ*IHTGEKPYKCNECGK*F***S*L*	6.55	84	QNSHLARHQRIHTGEKPYKCNECGKAFSVRSSLTTHQVIHTGEKPYKCNECGKVFTQNSHLARHRGIHTGEKPYKCNECGKAFS	9	28	THLEEKPFVCPECGRGFCQKASLLQHQS
NP_001166148.1	7	26	H**IH*GEKPYECKECGK*F*****L				4	23	EKSHSCDECGKSFCYISALHIHQRVHLG
NP_001166150.1	7	27	R*H*GE*P**C**CGR*F***S*L**H				3	9	GGAVMGA
NP_001166152.1
NP_001166153.1
NP_001166160.1	20	28	K*F*****L**HQ*IHTG*KPYECKECG	2.04	89	HTGEKPYECKECGKGYTTAFSLYGFLKLHQKIHKGGKHFECKECKKTFTLYRNLTRHQNIHTGEKLFECKQECGKAYSTGSKLFQHQKT	3	24	FSFKSLLISHKRIHTGEKPYECNVCKKT
NP_001166161.1	20	28	K*F*****L**HQ*IHTG*KPYECKECG	2.04	89	HTGEKPYECKECGKGYTTAFSLYGFLKLHQKIHKGGKHFECKECKKTFTLYRNLTRHQNIHTGEKLFECKQECGKAYSTGSKLFQHQKT	5	25	CGKSFTKSSVLIEHQRIHTGEKPYECEE
NP_001166162.1	20	28	K*F*****L**HQ*IHTG*KPYECKECG	2.04	89	HTGEKPYECKECGKGYTTAFSLYGFLKLHQKIHKGGKHFECKECKKTFTLYRNLTRHQNIHTGEKLFECKQECGKAYSTGSKLFQHQKT	11	28	ECGKSFNCSSNHTTHKIIHTGEKPYRCE
NP_001166163.1	20	28	K*F*****L**HQ*IHTG*KPYECKECG	2.04	89	HTGEKPYECKECGKGYTTAFSLYGFLKLHQKIHKGGKHFECKECKKTFTLYRNLTRHQNIHTGEKLFECKQECGKAYSTGSKLFQHQKT	2	23	CSDCGKTFNRKDALVLHQRIHTGERPYE
NP_001166183.1	7	1	G	2	6	AAAGAP	17	28	CGKVFYQNSQLVRHQIIHTGETPYKCNE
NP_001166244.1	12	27	F*Y***L**HQR*HTGERPYEC*ECGK	2.66	56	HTGERPYECNDCGKFFRYSALFMKHQRVHTGERPYECRECGKFFMDNSRLIKHKRV	13	28	HTGIHAGEKPYKCEKCGKAFNRSTSLSKHKRI
NP_001166246.1	17	28	H*R*HTGEKPY*CK*CGKAF****S*RR	2.19	58	SHTGEKPYKCKECGKAFSYSSAFRRHMITHTGEKPYECKECAEAFIYLQSTFRRHEMI	4	28	ECGKAFNQSSALIRHRKIHTGEKACKCN
NP_001166302.1	14	28	CGKAFS*KS*LI*HQR*HTGEKPY*C*E	11.68	28	CGKAFSQKSHLIIHQRIHTGEKPYECAE	14	28	CKLCGKAFFWPSLLHMHERTHTGEKPYE
NP_001166303.1	14	28	CGKAFS*KS*LI*HQR*HTGEKPY*C*E	11.68	28	CGKAFSQKSHLIIHQRIHTGEKPYECAE	3	28	QKGDKGEKHFECNECGKAFWEKSHLTRHQRVHTG
NP_001166938.1							2	9	PAALSSPLAV
NP_001167564.1	6	1	E				10	28	HTGEKPYECVECEKPSISKSDLMLQCKM
NP_001167565.1	6	1	E				8	28	HQRVHTGEKPYKCEVCDKGFSKASNLQA
NP_001167566.1	6	1	E				13	28	PYKCEECGKGFGWSVNLRVHQRVHRGEK
NP_001167567.1	6	1	E				3	6	SGSQE
NP_001167628.1
NP_001167629.1
NP_001171187.1
NP_001171189.1
NP_001171555.1	7	1	A	2	5	VIEDV	3	28	ECGKAFSLKATLIVHLRTHTGEKPY
NP_001171556.1	7	1	A	2	5	VIEDV	3	5	APSASS
NP_001171557.1	7	1	A				4	4	AAH
NP_001171560.1	11	28	RIHTGEKPY*C**CGKAF*****L**HQ	3.39	28	IHTGEKPYKCNICEKAFSDHSALTQHQR	3	30	TSGDLQKHVRTHTGERPFQCPFEGCGRSFT
NP_001171561.1	11	28	RIHTGEKPY*C**CGKAF*****L**HQ	3.39	28	IHTGEKPYKCNICEKAFSDHSALTQHQR	9	23	GEKPYECNQCEKSFYQKPHLTEHQKTHT
NP_001171570.1	16	28	HQRTHTGEKP*EC*ECGK*F**KS*LI*	9.14	28	THTGEKPYECNECGKAFSQKSTLIIHQR	3	5	VIQD
NP_001171572.1	5	26	HQRTHTGEKPYEC*ECGK*F**KS*L	2.24	85	FSEKSTLHLQQRTHTGEKPYECHECGKTFSFKSAHTRHQKTHTGEKPYECHACGKAFLRKNSDLIKHQRIHTGEKPYECHECGKS	3	11	GLYGDFGSAAA
NP_001171680.1	6	23	LR*H***H*G**P**CP*CG*A*
NP_001171992.1
NP_001172047.1	7	27	R*H*GEKPY*C**CG**F*****LK*H				4	28	YKCDECGKSFSHSSDLSKHRRTHTGEKP
NP_001172048.1	6	27	R*H*GEKPY*C**CGK*FA****L**H				13	28	HSGEKPIVCRECGRGFNRKSTLIIHERT
NP_001177184.1	11	28	KPY*C*ECGKAF**KS*LI*HQR*HTGE	10.71	28	HQRIHTGEKPYECTECGKAFSQKSHLII	14	25	TGEKLYKCTECGKVFIQKANLVVHQRTH
NP_001177346.1	8	28	TGEKPY*C**CGKAF**KS*LI*HQR*H	6.89	28	YECSDCGKAFSGKSTLIVHQRIHTGEKP	4	28	GENPYECKQCGKACISSTAFQCRELSHT
NP_001177720.1	14	27	H***H*GEKPYEC**CGKAF***S*L*	2.01	85	YECAACGKSFGDYLVSRRKHMRIHIVKKPVECRQCGKAFRNQSILKTHMNSHTGEKPYECDHCGKAFSAGSNLNAHRKIHTGEKP	6	28	KSYRQSSSLITHRRIHTGVRPHQCDECG
NP_001177951.1
NP_001180257.1							3	28	HTGEKPYQCIICGKAFGNTSVLVTHQRI
NP_001180437.1	4	16	QKEPVQ*ELSPPMEVV	4.38	16	VVQKEPVQIELSPPME	11	3	PPA
NP_001180481.1	34	28	KSF***S*L**HQ*IHTGEKPY*CKECG	2.04	420	HTGEKLYDCKECGKAFHHFLRLTKHQQIHTGEKPCACKECGKAFISGSGLIQHHKIHTDEKPHECPDCGKAFRPRAHLIQHRRIHTGDKPYECKECGKSFTFCSGLIQHQQIHTDEKPYDCKECGKSFTSGSTLIQHQQIHTGEKPYDCKECGKSFASGSALIQHQQIHTGEKLYDCKECGKSFTFHSALIQHQPIHTGEKPYDCKECGKSFTFRSALIGHQAIHTGEKPYDCKECGKSFTAGSTLIEHQRIHTGEKPYDCKECGKSFAFGSAIIQHQRIHTGEKPYCCKECGKAFRFRSKLNQHQRIHTGEKPYNCHECGKAFARFSALLKHHRIHTGEKPYECKECGKSFRFRSGLIGHQAIHTGDKPYDCKECGKSFTCGSALIQHQRIHTGEKPY…	9	1	E
NP_001180559.1	6	26	LRRHK*TH*G*KPY*C**CGKAF*QS	2	30	LRRHEKMTHTGERPYACHLCGKAFIQCSFH	2	7	QRVHLTQH
NP_001182149.1
NP_001182534.1	23	1	S	2	5	PGACG	3	24	FSFKSLLISHKRIHTGEKPYECNVCKKT
NP_001183980.1	7	1	A				14	28	KPYKCSECGKAFFQRSDLFRHLRIHTGE
NP_001185480.1
NP_001185481.1
NP_001186224.1	15	28	GK*F*****L**HQR*HTGE*PY*C**C	2.02	58	GKSLNSKYSLFVEHQRTHNAEKPYVCNICGKSFLHKQTFVGHQQRIHTGERPYVCIEC	12	28	HTGEKPFNCTQCGKAFNSRSALCRHKKT
NP_001186253.1	10	28	I*HQRTHTGEKPY*C*ECGK*F**KS*L	2.18	57	THQKTHTGEKPYICSECGKGFIEKHCLMAHHRTHTGEKPFICNECGKGFALKNSPLI	2	9	PAALSSPLAV
NP_001186408.1
NP_001186409.1
NP_001186809.1							11	28	CGKTFSKNSNLRRHEMIHTGEKPHGCHL
NP_001186810.1							4	4	RRHS
NP_001188336.1	17	28	KAF***S*L**H***HTGEKPY*CK*CG	2.46	168	ECGKAFAVSSSLTEHARIHTGEKPYECKECGKAFTGLSGLHKHGRTHTGQKPYECKDCGKAYNRFYLLNEHGKTHTEEKPFACTVCGKSFRNSSCLNKHIQIHTGIKPYECKDCGKAFTVRCGLTEHIRTHTGEKPYECKDCGKAFCTSSGLIEHIRTHTGEKPYECK	10	28	HTGEKPYECVECEKPSISKSDLMLQCKM
NP_001188388.1
NP_001189.2				2	5	SPTAG
NP_001189335.1	13	26	H*R*H*GE*PY*C**CGKAF**SS*L	2.57	28	HTGEKPYECKECGKAFADSSGLIKHMRT	6	28	HTGEKPYICTECGKAFTNRSNLNTHQKS
NP_001189336.1	13	26	H*R*H*GE*PY*C**CGKAF**SS*L	2.57	28	HTGEKPYECKECGKAFADSSGLIKHMRT	2	28	HTGEKPFKCDICGKSFRVRSRLNRHSMV
NP_001189385.1	15	27	*S*L**H*R*HTGEKPYKCNECGK*F*	2.11	113	HTGEKPYKCNECGKTFSQKENLACHHILHAGEKPYKCEECDKVFIRRSHLERHRKIHTGEGPYKCKVCDKAFRSDSCLAEHQRVHTGEKPYKCNKCAKSFNQKGILAQYHHRL	8	28	CGKSFAQSSGLTKHRRIHTGEKPYECED
NP_001189386.1	15	27	*S*L**H*R*HTGEKPYKCNECGK*F*	2.11	113	HTGEKPYKCNECGKTFSQKENLACHHILHAGEKPYKCEECDKVFIRRSHLERHRKIHTGEGPYKCKVCDKAFRSDSCLAEHQRVHTGEKPYKCNKCAKSFNQKGILAQYHHRL	16	28	ERPYECSECGKLFRYNSDLIKHQRNHTG
NP_001190179.1	15	28	GKAF***S****HERTHTGEKPY*CK*C	4.82	28	HERTHTGEKPYECKQCGKAFRYFSSIRI	4	28	EKPYKCDTCMKSFSRSSHFIAHQRIHTG
NP_001191149.1	4	27	HERTHTGEKPYECK*CGKAF**SS*LR	3.05	56	KAFKYSSYLCEHERTHTGEKPYACKKCGKSFTCSSSLRQHERTHTGEKPYECKECG	8	28	KSSYNKHLKAHSGEKPFVCKECGRGYTN
NP_001191227.1	10	27	IHQRVHTGEKPYKC**CGK*FS**S*L	2	85	EKPYKCYECGKAFNQSSHLCIHMRVHTGEKPYRCCECGKAFSNSSNLCIHQRVHTGEKPFKCDECGKAFRHQSTSLCIHQRVHTG	3	5	QASG
NP_001191385.1	18	27	H*R*H*GEKPYECNECGK*F***S*LT	3.43	28	GEKPYECNECGKVFSQKSYLTVHYRIHS	2	9	PAALSSPLAV
NP_001191743.1	12	28	EC*ECGKSF***SSL**H*RVHTGERPY	2.11	113	YECIECGKSFHQSSSLLQHQRLHTRERPYECIECGKAFAEKSNLIHHQRKVHSGAERHECGECGKSFARKSSLIIHLRIHTGERPYECSDCGKSFAENSSLIKHLRVHTGERP	4	28	CGKTFKQSSNLGQHQRIHTGEKPFECNE
NP_001191746.1	10	28	I*HQR*HTGE*PY*C*ECGKSF**K**L	4.21	28	ECGKSFGQKGNLIHHQRGHTGERPYECG	3	28	VCPDCGKAFRHKPYLAAHRRIHTGEKPY
NP_001191747.1	5	24	HQ**H*G**PY*C*EC*K*FS*SL
NP_001191764.1	15	28	LI*H*RIHTGEKPY*C**CGKAFSQ***	2.45	56	LIRHERIHTGEKPYACKECGKAFSRKENLIEHEKIHTGEKPYECKECGKAFIQKQN	4	28	GENPYECKQCGKACISSTAFQCRELSHT
NP_001191765.1	15	28	LI*H*RIHTGEKPY*C**CGKAFSQ***	2.45	56	LIRHERIHTGEKPYACKECGKAFSRKENLIEHEKIHTGEKPYECKECGKAFIQKQN	5	3	EAGR
NP_001191766.1	15	28	LI*H*RIHTGEKPY*C**CGKAFSQ***	2.45	56	LIRHERIHTGEKPYACKECGKAFSRKENLIEHEKIHTGEKPYECKECGKAFIQKQN	5	28	GEKPYKCKQCGKAFPHSSSLRYHERTHT
NP_001191767.1	13	28	L**HQ**HTGEKP*ECKECGKAF***S*	2.24	58	HQRAHTGEKPYECKECGKAFTCSDSELIRHQKVHTGEKPCKCKECGKAFIRRGSELTH	4	5	GGTGSS
NP_001191768.1	13	28	L**HQ**HTGEKP*ECKECGKAF***S*	2.24	58	HQRAHTGEKPYECKECGKAFTCSDSELIRHQKVHTGEKPCKCKECGKAFIRRGSELTH
NP_001192123.1				2	8	SGSDLESD	4	4	PGAA
NP_001193934.1	8	27	SHLQ*HQRVHTGEKPYKC**CGKGFSQ	2.84	56	RNSHLQAHQRVHTGEKPYKCDVCGKGFSKASHLQAHQRVHTGEKPYKCETCDKGFS	7	23	HQRIHTGEKPHKCKECGKAFRYDTQLSL
NP_001193938.1	14	27	*HRR*H*GE*P**C**CGKAF***S*L	2	29	PFACADCGKAFRGSSELRAHHRLSHSGER	2	8	STEVSVS
NP_001197.1
NP_001201835.1							10	28	KPFTSSACLRIHMRTHTEERLYQCKKCG
NP_001201836.1							3	5	QASG
NP_001201838.1							11	27	GEKPYKCNECGKTFGRNSALVIHKAIHT
NP_001207694.1
NP_001207696.1
NP_001207697.1
NP_001207699.1
NP_001229401.1	16	28	GEKPYECKECGKAF*SGS*L**HQRIHT	14.71	28	QHQRIHTGEKPYECKECGKAFGSGSALT	6	23	CGKAFLKKSRLNIHQKTHTGEKPYICSE
NP_001229403.1	16	28	GEKPYECKECGKAF*SGS*L**HQRIHT	14.71	28	QHQRIHTGEKPYECKECGKAFGSGSALT	16	2	AA
NP_001229404.1	16	28	GEKPYECKECGKAF*SGS*L**HQRIHT	14.71	28	QHQRIHTGEKPYECKECGKAFGSGSALT	6	28	KPFKCKECGKGLSSDTALIQHQRIHTGE
NP_001229405.1	16	28	GEKPYECKECGKAF*SGS*L**HQRIHT	14.71	28	QHQRIHTGEKPYECKECGKAFGSGSALT	9	28	CGKAFSRSSNLIKHRIIHSGEKPYACPE
NP_001229609.1	36	28	HTGEKPYKCEECGKAF***S*L**HK*I	2.99	196	YKCEECGKAFKSFSTLAKHKIIHTGKKPYKCEECGKAFKFSSTLTKHKAIHTGEKPYKCEECGKAFNQSSALTRHKAIHTGEKPYKCEECGKAFKGSSDFNAHKIIHTGEKPYKCEECGKAFKHSSALRKHKIIHTGEKPYKCEECGKAFKHSSALRKHKVIHTGEKPYKCEECGKAFKHSSALMKHKVIHTGEKL	9	28	GEKRYECNECGKAFNYGSELTLHQRIHT
NP_001229668.1	4	24	PY*C**CGK*FS*SSNL**HQRTH				3	56	KVFTQNSHLANHQRTHTGEKPYRCNECGKAFSVRSSLTTHQAIHTGKKPYKCNECG
NP_001229726.1	10	25	S*LI*HQR*H*GEKPY*C**CEK*F
NP_001229727.1	10	25	S*LI*HQR*H*GEKPY*C**CEK*F
NP_001229728.1	10	25	S*LI*HQR*H*GEKPY*C**CEK*F
NP_001229729.1	14	28	K*F***S*L**HQ*IHTG*K*YECKECG	2.03	29	KIHTGERKNYECKECGKTFFHGSEFNRHQ	12	28	HKRIHIRENSYQCEECGKAFKWFSTLTR
NP_001229730.1	14	28	K*F***S*L**HQ*IHTG*K*YECKECG	2.03	29	KIHTGERKNYECKECGKTFFHGSEFNRHQ	2	8	GREVDTSLN
NP_001229731.1	14	28	K*F***S*L**HQ*IHTG*K*YECKECG	2.03	29	KIHTGERKNYECKECGKTFFHGSEFNRHQ	3	7	KKSPSPV
NP_001229770.1	14	27	*S*L**H****TGEKPYKC*ECGK*FQ	2	84	IFKQFSDLTKHKKIHTGEKPYKCDECGKAFTQSSHLIEHKRIHTGEKPYKCEECGKVFMTCSDISKHKKTHSEEKPYKCDECGK	3	5	PESAE
NP_001229771.1	5	28	PYKC*ECGK*F***S*LT*H**IHTGEK	2	84	IFKQFSDLTKHKKIHTGEKPYKCDECGKAFTQSSHLIEHKRIHTGEKPYKCEECGKVFMTCSDISKHKKTHSEEKPYKCDECGK	6	23	CGKAFLKKSRLNIHQKTHTGEKPYICSE
NP_001229772.1	14	27	*S*L**H****TGEKPYKC*ECGK*FQ	2	84	IFKQFSDLTKHKKIHTGEKPYKCDECGKAFTQSSHLIEHKRIHTGEKPYKCEECGKVFMTCSDISKHKKTHSEEKPYKCDECGK	3	5	SPPL
NP_001229813.1	4	81	H*G*****CE*CGK*FT*SGNLKRH*R*H*GEKP**C**C***F*DP*****H***H***KP**C**CGK*F*****L**H
NP_001229823.1	7	27	HQR*HTGEKPY*C**CGK*F**SS*L*	3.89	28	ECGKAFSQSSALEIHQRIHTGEKPYECE	7	28	ECFDCGKAFCQSSKLIRHQRIHTGERPYACK
NP_001229824.1	7	27	HQR*HTGEKPY*C**CGK*F**SS*L*	3.89	28	ECGKAFSQSSALEIHQRIHTGEKPYECE	13	28	HTGENPFICSECGKVFTHKTNLIIHQKI
NP_001229853.1
NP_001229855.1
NP_001229856.1
NP_001229857.1
NP_001230170.1	7	26	H*RIHTGEKPY*C*ECGKAF*****L	2.55	29	RIHTGEKPYECKECGKAFSRASNGLNEHR	5	28	YKCKFCGKACPCLSIYLIHERVHTGEKP
NP_001230171.1	7	26	H*RIHTGEKPY*C*ECGKAF*****L	2.55	29	RIHTGEKPYECKECGKAFSRASNGLNEHR	3	25	ECGKSFRQKGSLTLHERIHTGQKPF
NP_001230172.1	7	26	H*RIHTGEKPY*C*ECGKAF*****L	2.55	29	RIHTGEKPYECKECGKAFSRASNGLNEHR	3	6	SSGLCQ
NP_001230173.1	7	26	H*RIHTGEKPY*C*ECGKAF*****L	2.55	29	RIHTGEKPYECKECGKAFSRASNGLNEHR	12	27	IHTRENSYKCEECGKVLNWFSELIKHKG
NP_001230185.1
NP_001230188.1	6	1	E				10	28	RTHSGEKPYVCKDCGRGFTWKSNLFTHQ
NP_001230631.1
NP_001230633.1
NP_001230967.1	16	28	EKPYKCEECGKAF**SS*LT*HK*IHTG	14.86	28	YKCEECGKAFSQSSTLTKHKRIHTGEKP	5	3	GA
NP_001238754.1				2	6	SSSTGG	16	28	EKPYECSNCGKSFISKSQLQVHQRVHTR
NP_001239335.1	6	1	P				3	28	ECGKTFSRKDSLVQHQRVHTGERPY
NP_001240721.1
NP_001240727.1	12	28	*QH*RIHTGEKPYECK*CGKAF**G**L	2.61	28	IHTGEKPYKCKECGKAFNCGSHLTKHER	2	28	KPHKCPECGKGFRRSSDLVKHHRVHTGE
NP_001240728.1	12	28	*QH*RIHTGEKPYECK*CGKAF**G**L	2.61	28	IHTGEKPYKCKECGKAFNCGSHLTKHER	3	56	KVFTQNSHLANHQRTHTGEKPYRCNECGKAFSVRSSLTTHQAIHTGKKPYKCNECG
NP_001240729.1	12	28	*QH*RIHTGEKPYECK*CGKAF**G**L	2.61	28	IHTGEKPYKCKECGKAFNCGSHLTKHER	2	28	KPHKCPECGKGFRRSSDLVKHHRVHTGE
NP_001240730.1	12	28	*QH*RIHTGEKPYECK*CGKAF**G**L	2.61	28	IHTGEKPYKCKECGKAFNCGSHLTKHER	6	28	CGKTFVQKSTLRDHHRIHTGEKSFQCNQ
NP_001243096.1	9	26	L**HQ**HTGEKP*ECKECGK*FS**				9	28	KPYKCNVCGKVFSYNSNFARHQRIHTRE
NP_001243097.1	9	26	L**HQ**HTGEKP*ECKECGK*FS**				3	30	CGKAFSSGSNFTQHQRIHTGEKPYECKE
NP_001243100.1	15	28	EKPYKCEECGKAFN*SS*LT*HK*IHTG	2.46	169	KCGKAFGMISCLTEHEKIHTGEKPYKCEECGKAFNHSSHLTKHKRIHTGEKPYKCEECGKAFKHSSNLTKHKIIHTGEKPYKCEECEKAFNQFSKLTEHKIIHTGEKPYECKEKCGKAFNQSSNLTRHKKIHTEEKPYKCEECGKAFKQPSNLTIHKIIHTGEKPYKCE	2	9	GSLGAEVS
NP_001243102.1	15	28	EKPYKCEECGKAFN*SS*LT*HK*IHTG	2.46	169	KCGKAFGMISCLTEHEKIHTGEKPYKCEECGKAFNHSSHLTKHKRIHTGEKPYKCEECGKAFKHSSNLTKHKIIHTGEKPYKCEECEKAFNQFSKLTEHKIIHTGEKPYECKEKCGKAFNQSSNLTRHKKIHTEEKPYKCEECGKAFKQPSNLTIHKIIHTGEKPYKCE	9	2	DS
NP_001243208.1	13	27	*HQR*HTGEKPY*CSECGKAF**KS*L	2.71	28	HTGEKPYECSECGKAFSFKSQLILHQEI	11	27	YVCKECGKAFSNSSHLIGHGRIHSGEKP
NP_001243209.1	13	27	*HQR*HTGEKPY*CSECGKAF**KS*L	2.71	28	HTGEKPYECSECGKAFSFKSQLILHQEI	3	23	CGKPFKHPSNLELHKRSHTGEKPFECNI
NP_001243384.1	6	1	P				7	28	SSSLAIHGRTHTGEKPYECKECGKAFRFP
NP_001243453.1	7	28	H*RIH*GEKPFKC**CGKAF***S*L*V	3.14	28	GEKPFKCADCGKAFSCHAYLIVHRRIHT	13	28	IHTGEKPYKCEECGKAFIWSSTLTEHKK
NP_001243454.1	7	28	H*RIH*GEKPFKC**CGKAF***S*L*V	3.14	28	GEKPFKCADCGKAFSCHAYLIVHRRIHT	10	28	HTGEKPYECVECEKPSISKSDLMLQCKM
NP_001243577.1	10	28	KAF***S*LT*HK*IHTGEKPYKCEECG	21.07	28	IHTGEKPYKCEECGKAFNQSSNLTTHKK	3	29	KIHTGEKPYKCEVCGKAFHQSSILTKH
NP_001243578.1	10	28	KAF***S*LT*HK*IHTGEKPYKCEECG	21.07	28	IHTGEKPYKCEECGKAFNQSSNLTTHKK	13	28	IHTGEKPYKCEECGKAFIWSSTLTEHKK
NP_001243579.1	10	28	KAF***S*LT*HK*IHTGEKPYKCEECG	21.07	28	IHTGEKPYKCEECGKAFNQSSNLTTHKK	12	28	CKAFPIYSSYLRHERTHTGEKPYE
NP_001243580.1	10	28	KAF***S*LT*HK*IHTGEKPYKCEECG	21.07	28	IHTGEKPYKCEECGKAFNQSSNLTTHKK	13	28	HTGIHAGEKPYKCEKCGKAFNRSTSLSKHKRI
NP_001243582.1	10	28	KAF***S*LT*HK*IHTGEKPYKCEECG	21.07	28	IHTGEKPYKCEECGKAFNQSSNLTTHKK	3	5	REDLE
NP_001243583.1	10	28	KAF***S*LT*HK*IHTGEKPYKCEECG	21.07	28	IHTGEKPYKCEECGKAFNQSSNLTTHKK	3	56	RTHTGEKPFECTECGKSFSWSSHLIAHMRMHTGEKPFKCDECEKAFRDYSALSKHE
NP_001243753.1	14	27	*S*L**H****TGEKPYKC*ECGK*FQ	2	84	IFKQFSDLTKHKKIHTGEKPYKCDECGKAFTQSSHLIEHKRIHTGEKPYKCEECGKVFMTCSDISKHKKTHSEEKPYKCDECGK	10	28	GKSFSQRATLIKHHRVHTGERPYECGEC
NP_001243754.1	14	27	*S*L**H****TGEKPYKC*ECGK*FQ	2	84	IFKQFSDLTKHKKIHTGEKPYKCDECGKAFTQSSHLIEHKRIHTGEKPYKCEECGKVFMTCSDISKHKKTHSEEKPYKCDECGK	4	28	HTGEKPYQCKECGKAFSASNGLTRHRRI
NP_001243767.1	10	28	CGK*F**K**L**HQRTHTGEKPY*C**	3.32	28	HQRIHTGEKPYICNECGKSFCQKTTLTV	3	5	EQEK
NP_001244337.1
NP_001244338.1
NP_001244339.1
NP_001245177.1
NP_001245209.1	4	27	C*ECGK*F*****L**H*RIHTGEKPY	2.96	28	QHLRIHTGEKPYKCNECGKAFCQSACLI	3	28	CGKTFITSSRRSKHLKTHSGEKPFVCKI
NP_001247415.1	13	26	H*R*H*GEKP**C**CGK*F***S*L				2	28	HKKTHTGEKPYKCDECGKNFTQSSNLIV
NP_001247416.1	13	26	H*R*H*GEKP**C**CGK*F***S*L				9	1	E
NP_001247417.1	13	26	H*R*H*GEKP**C**CGK*F***S*L				2	9	SPKPEPEKT
NP_001248387.1	18	28	S*L**HQ*IHTGEKPY*C**CGK*F**K	2.64	140	RIHTGEKPYECSDCGKSFTKKSQLHEHQKIHTGEKPYICAECGKAFTDRSNLIKHQKIHTGEKPYKCSDCGKAFTWKSGLHIHQKSHTGERHYECSECGKAFAQKSTLIMHQRIHRGEKPYICNECGKAFFHKSHFIRHE	3	23	VHTEHRPYSCGDCGKAFKQKSNLLRHQL
NP_001248388.1	18	28	S*L**HQ*IHTGEKPY*C**CGK*F**K	2.64	140	RIHTGEKPYECSDCGKSFTKKSQLHEHQKIHTGEKPYICAECGKAFTDRSNLIKHQKIHTGEKPYKCSDCGKAFTWKSGLHIHQKSHTGERHYECSECGKAFAQKSTLIMHQRIHRGEKPYICNECGKAFFHKSHFIRHE	7	28	HTGERPYECNECGKFFSQSYDLFKHQTV
NP_001248389.1	18	28	S*L**HQ*IHTGEKPY*C**CGK*F**K	2.64	140	RIHTGEKPYECSDCGKSFTKKSQLHEHQKIHTGEKPYICAECGKAFTDRSNLIKHQKIHTGEKPYKCSDCGKAFTWKSGLHIHQKSHTGERHYECSECGKAFAQKSTLIMHQRIHRGEKPYICNECGKAFFHKSHFIRHE	14	28	CGRAFSQASHLQDHQRLHTGEKPFKCDA
NP_001248772.1	7	27	L**HQRIHTGE*PY*C**CGK*F***S	5.11	28	CGKAFIHSSDLIRHQRIHTGERPYECNE	9	28	SSELLLHQRDHTEEKPYKCEQCGKGFTR
NP_001252517.1	8	27	S*L**H*R*HTGEKPYKCKECGK*F*S	2.28	57	HTGERPYKCEECGKAFNSYRSDLIQHRRIHTGERPYKCDECGKAFNYRSYLTTHQRS	3	5	VIQD
NP_001252526.1	12	25	L**H*RVHTGERPYEC*ECGKSFSQ	2.35	113	ERPYECNECGKSFSQSSSLIHHRRVHTGERPYACSECGKSFKQISSFNSHRKVHTGERPYECGECGKSFSHRSNLKNHQRVHTGERPVECSECGKSFSQCFSNLIKHLRVHTG	8	28	KPFKCEECGQGFNQSSRLQIHQLIHTGE
NP_001252527.1	12	25	L**H*RVHTGERPYEC*ECGKSFSQ	2.35	113	ERPYECNECGKSFSQSSSLIHHRRVHTGERPYACSECGKSFKQISSFNSHRKVHTGERPYECGECGKSFSHRSNLKNHQRVHTGERPVECSECGKSFSQCFSNLIKHLRVHTG	2	12	LNGASQADGARV
NP_001252528.1	12	25	L**H*RVHTGERPYEC*ECGKSFSQ	2.35	113	ERPYECNECGKSFSQSSSLIHHRRVHTGERPYACSECGKSFKQISSFNSHRKVHTGERPYECGECGKSFSHRSNLKNHQRVHTGERPVECSECGKSFSQCFSNLIKHLRVHTG	6	28	HTGEKPYECKDCGKAFNQPSSLRSHVRT
NP_001252529.1	12	25	L**H*RVHTGERPYEC*ECGKSFSQ	2.35	113	ERPYECNECGKSFSQSSSLIHHRRVHTGERPYACSECGKSFKQISSFNSHRKVHTGERPYECGECGKSFSHRSNLKNHQRVHTGERPVECSECGKSFSQCFSNLIKHLRVHTG	2	9	TQTTTRTITSE
NP_001253972.1							3	28	KPYECSICGKAFSHRSSLLQHHRIHTGE
NP_001254526.1	9	27	LT*HQR*HTGEKPY*CNECGK*FC*KS	6.57	28	HTGEKPYECNECGKTFCEKSNLTVHQRT	3	6	GGSGS
NP_001254645.1	17	28	KAF***S*L**HK*IHTGEK*YKCEECG	3.03	112	GKAFNFSSALTHKRIHTGEKPCKCEECGKAFSKFSILTKHKVIHTGEKHYKCEECGKAFKWSSSLIEHKRIHAGEKPYKCEECGKAFSKVASTLTKHKIIHTGEKPYKCEEC	2	7	AEAAGSQE
NP_001254708.1	32	28	EKPY*CKECGKSF***S*L**HQ*IHTG	2.04	420	HTGEKLYDCKECGKAFHHFLRLTKHQQIHTGEKPCACKECGKAFISGSGLIQHHKIHTDEKPHECPDCGKAFRPRAHLIQHRRIHTGDKPYECKECGKSFTFCSGLIQHQQIHTDEKPYDCKECGKSFTSGSTLIQHQQIHTGEKPYDCKECGKSFASGSALIQHQQIHTGEKLYDCKECGKSFTFHSALIQHQPIHTGEKPYDCKECGKSFTFRSALIGHQAIHTGEKPYDCKECGKSFTAGSTLIEHQRIHTGEKPYDCKECGKSFAFGSAIIQHQRIHTGEKPYCCKECGKAFRFRSKLNQHQRIHTGEKPYNCHECGKAFARFSALLKHHRIHTGEKPYECKECGKSFRFRSGLIGHQAIHTGDKPYDCKECGKSFTCGSALIQHQRIHTGEKPY…	13	28	HSGEKPIVCRECGRGFNRKSTLIIHERT
NP_001255969.1				2.57	7	KEAAKGQ	19	28	PYECKECGKAFSRVRDLRVHQTIHAGER
NP_001255970.1				2.57	7	KEAAKGQ	3	31	GERPYECKECGKSFSSGSALNRHQRIHT
NP_001255971.1				2.57	7	KEAAKGQ	10	24	CNECGKVFDQKATLACHHRSHTGEKPYK
NP_001255972.1				2.57	7	KEAAKGQ	6	28	KPFKCKECGKGLSSDTALIQHQRIHTGE
NP_001255973.1				2.57	7	KEAAKGQ	8	28	KSSYNKHLKAHSGEKPFVCKECGRGYTN
NP_001255974.1
NP_001255975.1				2.57	7	KEAAKGQ	13	28	HKRIHSGEKPYKCKECGKAYNEASNLST
NP_001255976.1
NP_001255977.1
NP_001255978.1				2.57	7	KEAAKGQ	5	5	HLQT
NP_001255979.1
NP_001255980.1
NP_001255981.1
NP_001255983.1				2.57	7	KEAAKGQ	17	28	PYKCEECGKAFGRSSNLLVHQRVHTGEK
NP_001255984.1
NP_001257426.1	5	28	**HQR*HTGEKPYECNECGKTF**KS*L	2.5	30	HQRTHTGEKPYECNECGKTFCHKFSAFRVE	3	30	TSGDLQKHVRTHTGERPFQCPFEGCGRSFT
NP_001257867.1	3	55	S*LI*H*R*HTG**PYECSECGKSFS*KS*LIQHQR*HTGERPYECSECGKSF**	4.48	56	HTGERPYECSECGKSFSRKSSLIQHQRVHSGERPYECSECGKSFRQFSNLIQHRRI	6	28	ECKICGKSFRNSSCLSDHFRIHTGIKPY
NP_001257872.1				2	6	TAAAAV
NP_001257873.1				2	6	TAAAAV
NP_001258085.2	4	28	HQRTHTGEKP**C**CGKAF***S****				8	28	CGKCFSCNSNLHRHQRTHTGEKPYKCPE
NP_001258215.1
NP_001258216.1
NP_001258217.1
NP_001258218.1
NP_001258243.1	12	26	H*RTHTGEKP**CK*CGKAF**SS*L	2.04	28	HTGEKPYECKECGKAFSSSNSFQLHERR	12	28	EKPYECGECGKAFRVRQQLTFHQRIHTG
NP_001258247.1
NP_001258549.1
NP_001258567.1	6	28	T*HKIIHT*EKPYKCE*CGK*F**SS*L	3.71	28	IHTGEKPYKCEECGKAFKQSSHLTKHKI	7	28	KPYECNACGKAFSQSSTLIRHYLIHTGE
NP_001258568.1	6	28	T*HKIIHT*EKPYKCE*CGK*F**SS*L	3.71	28	IHTGEKPYKCEECGKAFKQSSHLTKHKI	6	24	PYTCNECGKTFSHNSALLVHKAIHTGEK
NP_001258578.1	6	28	T*HKIIHT*EKPYKCE*CGK*F**SS*L	3.71	28	IHTGEKPYKCEECGKAFKQSSHLTKHKI	2	9	AAMDTLNVSMS
NP_001258769.1
NP_001258777.1	14	28	YECK*CGKAF***S****HERTHTGEKP	2	147	THIRMNSGERPYKCKICEKGFYSAKSFQTHEKTHTGEKPYECKQCGKAFNCCNSFRYHERIHTGEKPYECKQCGKAFRSASHLRMHEGTHTGEKPYECKECGKAFRSCASHLRKHGRTHTGEKPYECKECGKAFRSAKHLQIHERTE	7	32	ECGSCFRKQSNLTQHLRIHTGEKPYKCN
NP_001263204.1	12	1	A	2	8	GGGAAAGA	2	15	GSYPDSAPSPLAGAG
NP_001264004.1
NP_001264019.1	9	28	KAF***S*LIQH**IHTGEKPY*C**CG				11	28	CGKAFSRGYQLTQHQKIHTGKKPYECKI
NP_001264020.1	9	28	KAF***S*LIQH**IHTGEKPY*C**CG				3	28	CGKSFRQSSCLTQHQRTHTGEKPFECNQ
NP_001264021.1	9	28	KAF***S*LIQH**IHTGEKPY*C**CG				2	10	LRQTETLTSN
NP_001264220.1	9	26	H*R*HTGEK*YEC**CGK*F**SS*L	2.11	28	SSLRMHIRIHTGEKPYECIECGKAFSQS	3	28	HKKIHTGEKPYTCEECGKAFNQSSNLTK
NP_001264332.1	13	28	GKAFN*SS*LT*HK*IHTGEKPYKCEEC	11.04	28	IHTGEKPYKCEECGKAFNQSSTLTTHKR	8	28	KPFKCEECGQGFNQSSRLQIHQLIHTGE
NP_001264874.1	15	28	YKCNECGKVF***S*L**H*RIHTGEKP	2.71	140	IIHTGEKPYKCDECGKVFHHISHLAQHQRIHTGEKPYKCNECGKVFHNKSHLAHHRRIHTGEKPYKCNECGKVFSHISSLANHHRIHTGEKPYKCNECGKVFHQISHLAQHLIIHAGEKPYECDECDKAFSQNSHLVQHH	17	28	KCGYQKGCKSVDEHKLHKGGHKGLNRCV
NP_001264875.1	15	28	YKCNECGKVF***S*L**H*RIHTGEKP	2.71	140	IIHTGEKPYKCDECGKVFHHISHLAQHQRIHTGEKPYKCNECGKVFHNKSHLAHHRRIHTGEKPYKCNECGKVFSHISSLANHHRIHTGEKPYKCNECGKVFHQISHLAQHLIIHAGEKPYECDECDKAFSQNSHLVQHH	3	5	SSMKSE
NP_001264876.1	15	28	YKCNECGKVF***S*L**H*RIHTGEKP	2.71	140	IIHTGEKPYKCDECGKVFHHISHLAQHQRIHTGEKPYKCNECGKVFHNKSHLAHHRRIHTGEKPYKCNECGKVFSHISSLANHHRIHTGEKPYKCNECGKVFHQISHLAQHLIIHAGEKPYECDECDKAFSQNSHLVQHH	3	28	QKGDKGEKHFECNECGKAFWEKSHLTRHQRVHTG
NP_001264877.1	15	28	YKCNECGKVF***S*L**H*RIHTGEKP	2.71	140	IIHTGEKPYKCDECGKVFHHISHLAQHQRIHTGEKPYKCNECGKVFHNKSHLAHHRRIHTGEKPYKCNECGKVFSHISSLANHHRIHTGEKPYKCNECGKVFHQISHLAQHLIIHAGEKPYECDECDKAFSQNSHLVQHH	13	28	EKPYKCDECGKTFSISSTFTKHKIIHTE
NP_001264878.1	15	28	YKCNECGKVF***S*L**H*RIHTGEKP	2.71	140	IIHTGEKPYKCDECGKVFHHISHLAQHQRIHTGEKPYKCNECGKVFHNKSHLAHHRRIHTGEKPYKCNECGKVFSHISSLANHHRIHTGEKPYKCNECGKVFHQISHLAQHLIIHAGEKPYECDECDKAFSQNSHLVQHH	4	4	SSSKC
NP_001264880.1	15	28	YKCNECGKVF***S*L**H*RIHTGEKP	2.71	140	IIHTGEKPYKCDECGKVFHHISHLAQHQRIHTGEKPYKCNECGKVFHNKSHLAHHRRIHTGEKPYKCNECGKVFSHISSLANHHRIHTGEKPYKCNECGKVFHQISHLAQHLIIHAGEKPYECDECDKAFSQNSHLVQHH	12	27	HTGEKPYKCNACGKSFSYSSHLNIHCRI
NP_001264881.1	15	28	YKCNECGKVF***S*L**H*RIHTGEKP	2.71	140	IIHTGEKPYKCDECGKVFHHISHLAQHQRIHTGEKPYKCNECGKVFHNKSHLAHHRRIHTGEKPYKCNECGKVFSHISSLANHHRIHTGEKPYKCNECGKVFHQISHLAQHLIIHAGEKPYECDECDKAFSQNSHLVQHH	3	5	VIQD
NP_001265048.1	7	28	*ECGKAF*Q*SGLI*HQRIHTGEKPY*C	4.79	28	ECGKAFSQSSGLIGHQRIHTGEKPYECN	3	6	APAAEA
NP_001265050.1	7	28	*ECGKAF*Q*SGLI*HQRIHTGEKPY*C	4.79	28	ECGKAFSQSSGLIGHQRIHTGEKPYECN	14	28	KPYKCSECGKAFFQRSDLFRHLRIHTGE
NP_001265051.1	7	28	*ECGKAF*Q*SGLI*HQRIHTGEKPY*C	4.79	28	ECGKAFSQSSGLIGHQRIHTGEKPYECN	5	28	KAISHQHSFQTHERPPTGKKPFDCKECA
NP_001265087.1	8	27	CGK*FS**S*L**HQRTHTG*KPY*CP				3	25	YKCDVCGKIFHQSSALTRHQRIHTREKP
NP_001265099.1	16	28	HTGEKPYECNECGK*F**KS*L**HQR*	2.88	84	HQRTHTGEKPFECLECGKAFSHKSALTQHQRTHTGEKPYECNACGKTFYHKSDLTKHQRTHTGEKPYECYECGKSFCLKSDLKV	13	28	IHTGEKPYKCEECGKAFIWSSTLTEHKK
NP_001265100.1	16	28	HTGEKPYECNECGK*F**KS*L**HQR*	2.88	84	HQRTHTGEKPFECLECGKAFSHKSALTQHQRTHTGEKPYECNACGKTFYHKSDLTKHQRTHTGEKPYECYECGKSFCLKSDLKV	4	4	AAH
NP_001265102.1	16	28	HTGEKPYECNECGK*F**KS*L**HQR*	2.88	84	HQRTHTGEKPFECLECGKAFSHKSALTQHQRTHTGEKPYECNACGKTFYHKSDLTKHQRTHTGEKPYECYECGKSFCLKSDLKV	3	24	FSFKSLLISHKRIHTGEKPYECNVCKKT
NP_001265103.1	16	28	HTGEKPYECNECGK*F**KS*L**HQR*	2.88	84	HQRTHTGEKPFECLECGKAFSHKSALTQHQRTHTGEKPYECNACGKTFYHKSDLTKHQRTHTGEKPYECYECGKSFCLKSDLKV	7	28	ECFDCGKAFCQSSKLIRHQRIHTGERPYACK
NP_001265104.1	16	28	HTGEKPYECNECGK*F**KS*L**HQR*	2.88	84	HQRTHTGEKPFECLECGKAFSHKSALTQHQRTHTGEKPYECNACGKTFYHKSDLTKHQRTHTGEKPYECYECGKSFCLKSDLKV	6	23	CGKAFLKKSRLNIHQKTHTGEKPYICSE
NP_001265105.1	16	28	HTGEKPYECNECGK*F**KS*L**HQR*	2.88	84	HQRTHTGEKPFECLECGKAFSHKSALTQHQRTHTGEKPYECNACGKTFYHKSDLTKHQRTHTGEKPYECYECGKSFCLKSDLKV	6	28	HTNNCHGEKPYECAECGKVFRLCSQLNQHQRI
NP_001265106.1	16	28	HTGEKPYECNECGK*F**KS*L**HQR*	2.88	84	HQRTHTGEKPFECLECGKAFSHKSALTQHQRTHTGEKPYECNACGKTFYHKSDLTKHQRTHTGEKPYECYECGKSFCLKSDLKV	9	28	ECGKSFGWASCLLNHQRIHSGEKPFKCE
NP_001265107.1	16	28	HTGEKPYECNECGK*F**KS*L**HQR*	2.88	84	HQRTHTGEKPFECLECGKAFSHKSALTQHQRTHTGEKPYECNACGKTFYHKSDLTKHQRTHTGEKPYECYECGKSFCLKSDLKV	3	9	QQVQVVPPKAE
NP_001265108.1	16	28	HTGEKPYECNECGK*F**KS*L**HQR*	2.88	84	HQRTHTGEKPFECLECGKAFSHKSALTQHQRTHTGEKPYECNACGKTFYHKSDLTKHQRTHTGEKPYECYECGKSFCLKSDLKV	9	1	E
NP_001265125.1
NP_001265160.1	3	27	C**CGK*FS****LI*HQRIHTGEKPY	2.07	28	HQRIHTGEKPYLCRQCGKSFSQLCFLIE	3	9	QQVQVVPPKAE
NP_001265161.1	3	27	C**CGK*FS****LI*HQRIHTGEKPY	2.07	28	HQRIHTGEKPYLCRQCGKSFSQLCFLIE	6	28	KPFKCKECGKGLSSDTALIQHQRIHTGE
NP_001265213.1	9	27	LI*HQRIHTGEKPYEC*ECGK*FS*SS	7.46	28	LIQHQRIHTGEKPYECNECGKAFSQSSA	3	6	SGSQE
NP_001265216.1	9	27	LI*HQRIHTGEKPYEC*ECGK*FS*SS	7.46	28	LIQHQRIHTGEKPYECNECGKAFSQSSA	5	28	SQLIVHLRIHTGERPYECSKCERAFSAK
NP_001265219.1	9	27	LI*HQRIHTGEKPYEC*ECGK*FS*SS	7.46	28	LIQHQRIHTGEKPYECNECGKAFSQSSA	3	5	VIQD
NP_001265220.1	9	27	LI*HQRIHTGEKPYEC*ECGK*FS*SS	7.46	28	LIQHQRIHTGEKPYECNECGKAFSQSSA	11	28	HTGEKPYTCNECGKSFSKNYNLIVHQRI
NP_001265221.1	9	27	LI*HQRIHTGEKPYEC*ECGK*FS*SS	7.46	28	LIQHQRIHTGEKPYECNECGKAFSQSSA	11	28	CKFCGKALDCLSLYLTHERTHTGEKRYE
NP_001265437.2	13	28	*HQRTHTGEKPYECNQCGKSF**S**L*	11.39	28	EKPYECNQCGKSFSQSSHLVAHQRTHTG	3	30	TSGDLQKHVRTHTGERPFQCPFEGCGRSFT
NP_001265438.2	13	28	*HQRTHTGEKPYECNQCGKSF**S**L*	11.39	28	EKPYECNQCGKSFSQSSHLVAHQRTHTG	6	8	SLSRES
NP_001265439.2	18	26	HQRVHTGEKPY*C*ECGKGF***S*L	2.71	84	CGKGFRCNSDLHAHQRVHTGEHPYKCDVCGKGFSYSSDLLIHQRLHTGEKPYKCAECGKGFGRSSDLHIHQRVHTGEKPYKCQE	2	28	QSSALTRHQRIHTREKPYKCKECEKSFS
NP_001265488.1	8	28	GE*P**C**CG**F***S*L**H*R*HT	2.12	8	EEEEEGVA	6	28	KPYECNECDKAFIHSSALIKHQRTHTGE
NP_001265576.1
NP_001265577.1
NP_001265590.1	18	27	WSSTLT*HK*IHTGEKPYKCEECGKAF	15.64	28	YKCEECGKAFNWSSTLTTHKIIHTGEKP	4	28	CGKGFRYSSQFIYHQRGHTGEKPYKCEE
NP_001265591.1	18	27	WSSTLT*HK*IHTGEKPYKCEECGKAF	15.64	28	YKCEECGKAFNWSSTLTTHKIIHTGEKP	12	28	AFSYCSQYTLHQRIHSGEKPYECKDCGK
NP_001265592.1	18	27	WSSTLT*HK*IHTGEKPYKCEECGKAF	15.64	28	YKCEECGKAFNWSSTLTTHKIIHTGEKP	10	28	CDRSFSRNSCLALHRRVHTGEKPYKCYE
NP_001265593.1	18	27	WSSTLT*HK*IHTGEKPYKCEECGKAF	15.64	28	YKCEECGKAFNWSSTLTTHKIIHTGEKP	17	28	KCGYQKGCKSVDEHKLHKGGHKGLNRCV
NP_001265606.1	18	27	WSSTLT*HK*IHTGEKPYKCEECGKAF	15.64	28	YKCEECGKAFNWSSTLTTHKIIHTGEKP	14	28	GEKPFECTACRKTFSKKSHLIVHWRTHT
NP_001265607.1	18	27	WSSTLT*HK*IHTGEKPYKCEECGKAF	15.64	28	YKCEECGKAFNWSSTLTTHKIIHTGEKP	3	30	TSGDLQKHVRTHTGERPFQCPFEGCGRSFT
NP_001265642.1	5	27	KAF**SS*LRR***THTGEKPY*C**C	2	29	THTGERPYKCHLCGKAFIQCSFHLRRHEK	4	28	HTGEKPYKCGDCWKSFSRRQHLQVHRRT
NP_001265663.1				2.11	28	RTHTGAKPYACNDCGKAFRQSSHLIGHQ	8	28	CGKAFGCPSLFQRHERTHTGEKPYQCKQ
NP_001268222.1	5	1	G	2	16	GSGFGSGGGGGGSSGS	4	28	ECGKSFRQKFCFINHQRVHTGERPYKCG
NP_001268223.1	5	1	G	2	16	GSGFGSGGGGGGSSGS	11	28	HTGEKPYTCNECGKSFSKNYNLIVHQRI
NP_001269130.1	11	28	KPY*C*ECGKAF**KS*LI*HQR*HTGE	10.71	28	HQRIHTGEKPYECTECGKAFSQKSHLII	3	9	GGAVMGA
NP_001269131.1	11	28	KPY*C*ECGKAF**KS*LI*HQR*HTGE	10.71	28	HQRIHTGEKPYECTECGKAFSQKSHLII	2	28	QSSALTRHQRIHTREKPYKCKECEKSFS
NP_001269166.1	7	1	E				4	28	CGKGFRYSSQFIYHQRGHTGEKPYKCEE
NP_001269167.1	7	1	E				2	9	PAALSSPLAV
NP_001269288.1	25	28	NLT*HK*IHTGEKPYKCEECGKAFN*SS	15.21	28	EKPYKCEECGKAFNQSSNLTRHKKIHTG	3	5	SPLPIL
NP_001269289.1	25	28	NLT*HK*IHTGEKPYKCEECGKAFN*SS	15.21	28	EKPYKCEECGKAFNQSSNLTRHKKIHTG	20	28	EKPYKCKECGKAFRRASHLTQHQSIHTG
NP_001269327.1	4	28	KAF**RSSL*RHQR*HTGE*PYEC**CG	2.66	56	ECSDCGKAFFDHSSLTRHQRIHTGEKPYDCNECGKAFFDRSSLSRHLMIHTGESPY	4	5	APGPP
NP_001269344.1	6	26	L*RH*R*HTGE*P**C**CG**F**S	2	7	AEPGQEC
NP_001269345.1	3	26	CG*SF*****L*RH*R*H*GE*P**C	2	7	AEPGQEC
NP_001269424.1	12	28	RHQRTHS*EKPYVC*ECGRGFS*KS*LI	2.91	112	CGRSFCDKSTLIRHQRIHSGEKPYVCRECGRGFSQKSDLIKHQRTHSDEKPYVCRECGRGFCSKSILIIHQRTHSGEKPYVCGECGRGFSEKSLLIRHQRTHSGEKHYVCLE	10	24	KCEECGKDCRLFSDFTRHKKIHTVERCY
NP_001269425.1	12	28	RHQRTHS*EKPYVC*ECGRGFS*KS*LI	2.91	112	CGRSFCDKSTLIRHQRIHSGEKPYVCRECGRGFSQKSDLIKHQRTHSDEKPYVCRECGRGFCSKSILIIHQRTHSGEKPYVCGECGRGFSEKSLLIRHQRTHSGEKHYVCLE	2	8	TTTGTDLD
NP_001269426.1	12	28	RHQRTHS*EKPYVC*ECGRGF**KS*LI	2.91	112	CGRSFCDKSTLIRHQRIHSGEKPYVCRECGRGFSQKSDLIKHQRTHSDEKPYVCRECGRGFCSKSILIIHQRTHSGEKPYVCGECGRGFSEKSLLIRHQRTHSGEKHYVCLE	13	28	HSGEKPIVCRECGRGFNRKSTLIIHERT
NP_001269427.1	12	28	RHQRTHS*EKPYVC*ECGRGF**KS*LI	2.91	112	CGRSFCDKSTLIRHQRIHSGEKPYVCRECGRGFSQKSDLIKHQRTHSDEKPYVCRECGRGFCSKSILIIHQRTHSGEKPYVCGECGRGFSEKSLLIRHQRTHSGEKHYVCLE	2	7	APGEPPP
NP_001269444.1	12	27	H*R*HTGEKPYECNECGK*F***S*L*	2.55	84	RIHTGEKPYECNECGKAFSHKSHLIIHQRTHTGEKPYECNECGKAFGHNSSLTEHMRTHTGEIPFECNECGKAFKQIEGLTKHM	5	5	HLQT
NP_001269447.1	12	27	H*R*HTGEKPYECNECGK*F***S*L*	2.55	84	RIHTGEKPYECNECGKAFSHKSHLIIHQRTHTGEKPYECNECGKAFGHNSSLTEHMRTHTGEIPFECNECGKAFKQIEGLTKHM	10	24	CNECGKVFDQKATLACHHRSHTGEKPYK
NP_001269585.1	6	25	HVRTHTGE*PY*CE*GCGK*F*T*Y
NP_001269586.1	7	27	H*R*HTGE*PY*C***GCGK*F*T*LK				3	5	SSASTI
NP_001269724.1	12	28	KAF***S*L**HQRIHTGEKPY*C*ECG	2.18	56	HQRIHAGEKPFKCDECGKAFRQGSHLIQHQLIHTGEKPYKCNDCGKAFGCSSRLIR	13	28	PYECGECGKAFLVYGKLTRHQSTHTGEK
NP_001269726.1	12	28	KAF***S*L**HQRIHTGEKPY*C*ECG	2.18	56	HQRIHAGEKPFKCDECGKAFRQGSHLIQHQLIHTGEKPYKCNDCGKAFGCSSRLIR	11	28	HQKIHTRDKTYECKECKKIFYHLSSLSR
NP_001269809.1	14	28	KC*ECGK*F*****L**HQRIHTGEKPY	3.64	28	HQRIHTGEKPYKCKECGKAFCQSPCLIK	3	5	PGINVP
NP_001269862.1	4	1	P	4	6	QPPPPP	11	28	HQKIHTRDKTYECKECKKIFYHLSSLSR
NP_001269863.1	3	1	Q				13	28	PYKCEECGKGFGWSVNLRVHQRVHRGEK
NP_001269864.1	4	1	P	4	6	QPPPPP	3	56	KVFTQNSHLANHQRTHTGEKPYRCNECGKAFSVRSSLTTHQAIHTGKKPYKCNECG
NP_001269924.1	15	27	HQRTHSGEKPYVC**CG*GFS*KS*L*	4.75	28	HQRTHSGEKPYVCGECGRGFSQKSNLIR	5	5	PPLPQQ
NP_001269925.1	15	27	HQRTHSGEKPYVC**CG*GFS*KS*L*	4.75	28	HQRTHSGEKPYVCGECGRGFSQKSNLIR	10	28	CKECGNAFSFPSEIRRHKRSHTGEKPYE
NP_001269926.1	15	27	HQRTHSGEKPYVC**CG*GFS*KS*L*	4.75	28	HQRTHSGEKPYVCGECGRGFSQKSNLIR	9	28	ECGKSFGWASCLLNHQRIHSGEKPFKCE
NP_001269927.1	15	27	HQRTHSGEKPYVC**CG*GFS*KS*L*	4.75	28	HQRTHSGEKPYVCGECGRGFSQKSNLIR	12	28	EKPQACVKPYECNQCGKVLSHKQGLIDHQRVHTG
NP_001269928.1	15	27	HQRTHSGEKPYVC**CG*GFS*KS*L*	4.75	28	HQRTHSGEKPYVCGECGRGFSQKSNLIR	13	28	PYKCSECGKVFSCSSKLVIHRRMHTGEK
NP_001269929.1	15	27	HQRTHSGEKPYVC**CG*GFS*KS*L*	4.75	28	HQRTHSGEKPYVCGECGRGFSQKSNLIR	4	23	CNECGKSFAESSDLTRHRRIHTG
NP_001269930.1	15	27	HQRTHSGEKPYVC**CG*GFS*KS*L*	4.75	28	HQRTHSGEKPYVCGECGRGFSQKSNLIR	10	28	PYKCKECGKTFKGSSSLNNHQRIHTGEK
NP_001269931.1	15	27	HQRTHSGEKPYVC**CG*GFS*KS*L*	4.75	28	HQRTHSGEKPYVCGECGRGFSQKSNLIR	10	28	CDRSFSRNSCLALHRRVHTGEKPYKCYE
NP_001269932.1	15	28	YVC**CG*GFS*KS*L**HQRTHSGEKP	4.75	28	HQRTHSGEKPYVCGECGRGFSQKSNLIR	4	20	TEEPLATVSGSPVPPAGNSLP
NP_001269933.1	15	28	YVC**CG*GFS*KS*L**HQRTHSGEKP	4.75	28	HQRTHSGEKPYVCGECGRGFSQKSNLIR	3	28	QKGDKGEKHFECNECGKAFWEKSHLTRHQRVHTG
NP_001269934.1	15	28	YVC**CG*GFS*KS*L**HQRTHSGEKP	4.75	28	HQRTHSGEKPYVCGECGRGFSQKSNLIR	3	56	KVFTQNSHLANHQRTHTGEKPYRCNECGKAFSVRSSLTTHQAIHTGKKPYKCNECG
NP_001269935.1	15	27	HQRTHSGEKPYVC**CG*GFS*KS*L*	4.75	28	HQRTHSGEKPYVCGECGRGFSQKSNLIR	14	28	KPYKCSECGKAFFQRSDLFRHLRIHTGE
NP_001269936.1	15	27	HQRTHSGEKPYVC**CG*GFS*KS*L*	4.75	28	HQRTHSGEKPYVCGECGRGFSQKSNLIR	12	25	IHTVKKLFECKECGKSFNRSSNLTQHQS
NP_001269937.1	15	28	YVC**CG*GFS*KS*L**HQRTHSGEKP	4.75	28	HQRTHSGEKPYVCGECGRGFSQKSNLIR	2	9	GSLGAEVS
NP_001271456.1	7	28	RTHTGEKP**C**CGK*F**SS*L**HQ	2.25	28	HTGEKPYKCAVCGKIFNNSSHFSAHRKI	3	5	VVIQD
NP_001271457.1	7	28	RTHTGEKP**C**CGK*F**SS*L**HQ	2.25	28	HTGEKPYKCAVCGKIFNNSSHFSAHRKI	3	5	APSASS
NP_001271458.1	7	28	RTHTGEKP**C**CGK*F**SS*L**HQ	2.25	28	HTGEKPYKCAVCGKIFNNSSHFSAHRKI	4	28	PYECDQCGKAFSQSAHLAQHERIHTGEK
NP_001272981.1	18	27	HK*IHTGEKPYKCEECGKAF**S**LN	2	232	SLNKHKIRIHTGEKPFKCEECGKAFYRMSHLAKHKGIHAGEKPYKCEECGKAFNQSTSTLIKHKRIHSGEKPYKCEECGKAFRRSTTLNEHKKIHTGEKPYKCEECGKAFIRSASLNEHKKIHTGEKPYKCKECGKAFNQSTSGLIEHKNIHTGEQKLYKCEECGKAFTRQSRALNEHKKIHSGEKPYKCEKECGKAFNLSSSLIIHKRSIHTGEQKLFKCEECGKAFNWSS	3	6	PPPAS
NP_001272982.1	17	27	HK*IHTGEKPYKCEECGKAF**S**LN	2	231	MSHLTKHKRIHTGEKPYKCEECGKAFNQSTSTLIKHKRIHSGEKPYKCEECGKAFRRSTTLNEHKKIHTGEKPYKCEECGKAFIRSASLNEHKKIHTGEKPYKCKECGKAFNQSTSGLIEHKNIHSGEQKLYKCEECGKAFTRQSRALNEHKKIHSGEKPYKCEKECGKAFNLSSSLIIHKRSIHSGEQKLFKCEECGKAFNWSSSLNKHKIIHTGEKPYKCEECGKAFNR	5	3	LA
NP_001272983.1	17	27	HK*IHTGEKPYKCEECGKAF**S**LN	2	231	MSHLTKHKRIHTGEKPYKCEECGKAFNQSTSTLIKHKRIHSGEKPYKCEECGKAFRRSTTLNEHKKIHTGEKPYKCEECGKAFIRSASLNEHKKIHTGEKPYKCKECGKAFNQSTSGLIEHKNIHSGEQKLYKCEECGKAFTRQSRALNEHKKIHSGEKPYKCEKECGKAFNLSSSLIIHKRSIHSGEQKLFKCEECGKAFNWSSSLNKHKIIHTGEKPYKCEECGKAFNR	6	28	ECKICGKSFRNSSCLSDHFRIHTGIKPY
NP_001273625.1	12	28	QHQR*HTGEKPY*CSECGKAFS*S**L*	2	28	IHTGEKPYECNECGKAFNCSSAFSQHQR	5	24	YECKKCQKKFSSGYQLILHHRFHVIERP
NP_001273626.1	12	28	QHQR*HTGEKPY*CSECGKAFS*S**L*	2	28	IHTGEKPYECNECGKAFNCSSAFSQHQR	9	28	CKVCGKTFMYYSYLTRHVRTHTGEKPYE
NP_001273627.1	12	28	QHQR*HTGEKPY*CSECGKAFS*S**L*	8.54	28	KPYKCSECGKAFSQSANLIQHQRTHTGE	10	28	HQRIHIGEKSYECKECGKFFSCGSHVTR
NP_001273698.1	12	27	LI*HQR*HTGEKPY*C*ECGK*F**S*	2.41	56	LIQHQRIHTGEKPYKCSECGKAFHNKSKLIEHQRLHHGEKPYECNDCGKAFSQSTH	10	28	EKPYKCDDCGKDFSQRAHLTIHQRTHTG
NP_001273699.1	12	27	LI*HQR*HTGEKPY*C*ECGK*F**S*	2.41	56	LIQHQRIHTGEKPYKCSECGKAFHNKSKLIEHQRLHHGEKPYECNDCGKAFSQSTH	10	28	FSQSSSLTLHQRIHTGEKPYKCIECGKA
NP_001273747.1							12	27	HTGEKPYKCNACGKSFSYSSHLNIHCRI
NP_001273770.1
NP_001273983.1	7	28	ILH*RIHTGEKP*EC*ECGKAF**SS*L	4.29	28	IHTGEKPYECNECGKAFSHNSNLILHQR	3	28	CGKRFSQSSSLVIHRRTHSGERPYACTQ
NP_001273984.1	7	28	ILH*RIHTGEKP*EC*ECGKAF**SS*L	4.29	28	IHTGEKPYECNECGKAFSHNSNLILHQR	2	28	QSSALTRHQRIHTREKPYKCKECEKSFS
NP_001274183.1	12	28	HTGEKPY*CHLCGKAF***S*LR*HER*	2.04	56	THTGEIPLECHLCGKAFSKNSNLRRHEMIHTGEKAHGCHLCGKAFTHCSDLRKHER	9	28	CKQCSKAFPFYSSYRRHERMHTGEKPYE
NP_001274184.1	12	28	HTGEKPY*CHLCGKAF***S*LR*HER*	2.04	56	THTGEIPLECHLCGKAFSKNSNLRRHEMIHTGEKAHGCHLCGKAFTHCSDLRKHER	5	28	RKAQLIQHQRTERGEKPHGCGECGKTFM
NP_001274185.1	12	28	HTGEKPY*CHLCGKAF***S*LR*HER*	2.04	56	THTGEIPLECHLCGKAFSKNSNLRRHEMIHTGEKAHGCHLCGKAFTHCSDLRKHER	3	31	PYKCYECGKAFSQSSSLCIHQRVHTGEK
NP_001274278.1	13	28	ECGKAF***S*L**HQR*HTGEKPY*CN	4.75	56	HTGEKPYKCNECGKAFNQNSQLIDHQRTHTGEKPYECNECGKAFSRSKCLIRHQRL	7	32	ECGSCFRKQSNLTQHLRIHTGEKPYKCN
NP_001274328.1	12	28	HTGEKPY*CHLCGKAF***S*LR*HER*	2.04	56	THTGEIPLECHLCGKAFSKNSNLRRHEMIHTGEKAHGCHLCGKAFTHCSDLRKHER	20	28	EKPYKCKECGKAFRRASHLTQHQSIHTG
NP_001274350.1	7	28	RIH**EKP**C*ECGKAF***S*L**HQ
NP_001274351.1	7	28	RIH**EKP**C*ECGK*F***S*L**HQ
NP_001274461.1	14	28	TKHKIIHT*EKPYKCEECGKAFN*SS*L	13.46	28	LTKHKIIHTGEKPYKCEECGKAFNQSST	3	7	KKSPSPV
NP_001274462.1	14	28	TKHKIIHT*EKPYKCEECGKAFN*SS*L	13.46	28	LTKHKIIHTGEKPYKCEECGKAFNQSST	11	23	CGTFFSEKLVLHLQQRTHTGEKPYECHE
NP_001274463.1	14	28	TKHKIIHT*EKPYKCEECGKAFN*SS*L	13.46	28	LTKHKIIHTGEKPYKCEECGKAFNQSST	5	28	GEKPYECKICGKSFTRNSNLVQHQRIHT
NP_001274532.1	4	81	H*G*****CE*CGK*FT*SGNLKRH*R*H*GEKP**C**C***F*DP*****H***H***KP**C**CGK*F*****L**H
NP_001274533.1	4	81	H*G*****CE*CGK*FT*SGNLKRH*R*H*GEKP**C**C***F*DP*****H***H***KP**C**CGK*F*****L**H
NP_001275519.1	13	28	ECGKAF**SS*LI*HQR*HTGEKPY*C*	6.12	56	ECGKAFSRSKCLIRHQRLHTGEKPYKCNECGKAFNQNSQLIDHQRIHTGEKPYECS	3	5	EQEK
NP_001275521.1	5	28	ECGKAF**SS*LI*HQR*HTGEKPYECN	2.02	57	ECGKAFNRHSSHLIGHQRIHNGEKPYECNECAKAFRQSSQLIDHLRTHTGEKPYECN	5	3	EAVL
NP_001275571.1	8	27	L**HQR*HTGEKPY*CNECGK*F**SS	2.18	84	SSLATHQRIHTGEKPYECNECGKGFNQSTHLVQHQLIHTGEKPYECNECDKAFIHSSAFAKHQRIHIGEKPYKCQECGKAFIHC	3	30	CGKAFSSGSNFTQHQRIHTGEKPYECKE
NP_001275572.1	8	27	L**HQR*HTGEKPY*CNECGK*F**SS	2.18	84	SSLATHQRIHTGEKPYECNECGKGFNQSTHLVQHQLIHTGEKPYECNECDKAFIHSSAFAKHQRIHIGEKPYKCQECGKAFIHC	6	28	KSHLNIHQKIHTGERHHVCSECGKAFNQ
NP_001275573.1	8	27	L**HQR*HTGEKPY*CNECGK*F**SS	2.18	84	SSLATHQRIHTGEKPYECNECGKGFNQSTHLVQHQLIHTGEKPYECNECDKAFIHSSAFAKHQRIHIGEKPYKCQECGKAFIHC	5	5	PARTPK
NP_001275574.1	8	27	L**HQR*HTGEKPY*CNECGK*F**SS	2.18	84	SSLATHQRIHTGEKPYECNECGKGFNQSTHLVQHQLIHTGEKPYECNECDKAFIHSSAFAKHQRIHIGEKPYKCQECGKAFIHC	2	7	AGLGDPP
NP_001275575.1	8	27	L**HQR*HTGEKPY*CNECGK*F**SS	2.18	84	SSLATHQRIHTGEKPYECNECGKGFNQSTHLVQHQLIHTGEKPYECNECDKAFIHSSAFAKHQRIHIGEKPYKCQECGKAFIHC	3	28	HLRTHTGAKPYKCQDCGKAFRQSS
NP_001275576.1	8	27	L**HQR*HTGEKPY*CNECGK*F**SS	2.18	84	SSLATHQRIHTGEKPYECNECGKGFNQSTHLVQHQLIHTGEKPYECNECDKAFIHSSAFAKHQRIHIGEKPYKCQECGKAFIHC	10	27	KAFTRGLHLGHQKIHTGEKPYKCKKCD
NP_001275577.1	8	27	L**HQR*HTGEKPY*CNECGK*F**SS	2.18	84	SSLATHQRIHTGEKPYECNECGKGFNQSTHLVQHQLIHTGEKPYECNECDKAFIHSSAFAKHQRIHIGEKPYKCQECGKAFIHC	2	8	TTTGTDLD
NP_001275578.1	8	27	L**HQR*HTGEKPY*CNECGK*F**SS	2.18	84	SSLATHQRIHTGEKPYECNECGKGFNQSTHLVQHQLIHTGEKPYECNECDKAFIHSSAFAKHQRIHIGEKPYKCQECGKAFIHC	14	28	KPYKCSECGKAFFQRSDLFRHLRIHTGE
NP_001275640.1	7	28	I*HQRIHTGEKPYEC*ECGKAF**SS*L	5.93	28	CGKAFSRSSALIRHQRIHTGEKPYECCE	3	56	QCGKSFSQKATLVKHQRVHTGERPYKCGECGNSFSQSAILNQHRRIHTGAKPYECG
NP_001275688.2	13	28	*HQRTHTGEKPYECNQCGKSF**S**L*	11.39	28	EKPYECNQCGKSFSQSSHLVAHQRTHTG	3	28	YVCKECGKAFSNSSHLIGHGRIHSGEKP
NP_001275689.1	13	28	*HQRTHTGEKPYECNQCGKSF**S**LV	11.39	28	EKPYECNQCGKSFSQSSHLVAHQRTHTG	10	28	PYKCKVCGKAFDYPSLFRIHERSHTGEK
NP_001275690.1	13	28	*HQRTHTGEKPYECNQCGKSF**S**LV	11.39	28	EKPYECNQCGKSFSQSSHLVAHQRTHTG	19	28	PYKCKYCKKPFNCLSSVQTHERAHSGRK
NP_001275691.1	13	28	*HQRTHTGEKPYECNQCGKSF**S**LV	11.39	28	EKPYECNQCGKSFSQSSHLVAHQRTHTG	4	6	GGEGAEC
NP_001275705.1							3	56	PYKCSDCGKFFTQCSSLMQHQKVHTGEKPFKCNECGRFFRENSTLVRHQRVHTGAK
NP_001275707.1							10	28	VHTGERPYECSECGRAFNNNSNLAQHQK
NP_001275729.1	23	28	GEKPY*C**CGK*F**KS*L**HQ*IHT	2.37	140	DCGKAFTQKSALKIHQKIHTGERSYICHECGKAFIQKAHLIAHQIIHTGEKPHECGHCGKLFISKSQLHVHKRIHTGEKPYICNECGKAFSNNSNLITHKKTHSGEKSSICSECGKAFTQRSDLIIHQRIHTGEKPYECN	6	28	HQKTHTGDRPYKCYECGKGFSRSSHLIQ
NP_001275734.1	7	27	C**CGK*F*****L**HQ**HT***P*				6	28	CGKVFNDSSTLRRHVRTHTGEKPYECNQ
NP_001275735.1	7	27	C**CGK*F*****L**HQ**HT***P*				2	8	STEVSVS
NP_001275736.1	7	27	C**CGK*F*****L**HQ**HT***P*
NP_001275737.1	7	27	C**CGK*F*****L**HQ**HT***P*
NP_001275738.1	7	27	C**CGK*F*****L**HQ**HT***P*
NP_001275966.1
NP_001275967.1
NP_001275968.1
NP_001275969.1
NP_001275970.1
NP_001275971.1	3	57	RKDHLK*H*****P**MKE**QC**C***F*T**RHL*LHAA***DF*CG*CAQ**G
NP_001275972.1	3	57	RKDHLK*H*****P**MKE**QC**C***F*T**RHL*LHAA***DF*CG*CAQ**G
NP_001275973.1	3	57	RKDHLK*H*****P**MKE**QC**C***F*T**RHL*LHAA***DF*CG*CAQ**G
NP_001275974.1	3	57	RKDHLK*H*****P**MKE**QC**C***F*T**RHL*LHAA***DF*CG*CAQ**G
NP_001275975.1	3	57	RKDHLK*H*****P**MKE**QC**C***F*T**RHL*LHAA***DF*CG*CAQ**G
NP_001275976.1	3	57	RKDHLK*H*****P**MKE**QC**C***F*T**RHL*LHAA***DF*CG*CAQ**G
NP_001275977.1	3	57	RKDHLK*H*****P**MKE**QC**C***F*T**RHL*LHAA***DF*CG*CAQ**G
NP_001275978.1	3	57	RKDHLK*H*****P**MKE**QC**C***F*T**RHL*LHAA***DF*CG*CAQ**G
NP_001276095.1	17	28	EKPYKC**CGKGFS**S*L**HQRVHTG	2.37	115	HQRVHTGEKPYKCDVCGKGFSYSSNLICHQRVHTGEKPYKCEECGKGFSTRSNTDLHAHFRVHSGEKPYKCKEQCDKGFSQAIDFQVHQNVHTGEKPFKCETCGKGFSQSSGLQS	2	7	MTTFKEA
NP_001276096.1	17	28	EKPYKC**CGKGFS**S*L**HQRVHTG	2.37	115	HQRVHTGEKPYKCDVCGKGFSYSSNLICHQRVHTGEKPYKCEECGKGFSTRSNTDLHAHFRVHSGEKPYKCKEQCDKGFSQAIDFQVHQNVHTGEKPFKCETCGKGFSQSSGLQS	8	28	HTGERPYECGECGKSFSQRSNLMQHRRV
NP_001276097.1	17	28	EKPYKC**CGKGFS**S*L**HQRVHTG	2.37	115	HQRVHTGEKPYKCDVCGKGFSYSSNLICHQRVHTGEKPYKCEECGKGFSTRSNTDLHAHFRVHSGEKPYKCKEQCDKGFSQAIDFQVHQNVHTGEKPFKCETCGKGFSQSSGLQS	4	8	SSTSTV
NP_001276098.1	17	28	EKPYKC**CGKGFS**S*L**HQRVHTG	2.37	115	HQRVHTGEKPYKCDVCGKGFSYSSNLICHQRVHTGEKPYKCEECGKGFSTRSNTDLHAHFRVHSGEKPYKCKEQCDKGFSQAIDFQVHQNVHTGEKPFKCETCGKGFSQSSGLQS	3	28	EKTYKCMECGKDFRFHSQLTEHQRIHTG
NP_001276099.1	17	28	EKPYKC**CGKGFS**S*L**HQRVHTG	2.37	115	HQRVHTGEKPYKCDVCGKGFSYSSNLICHQRVHTGEKPYKCEECGKGFSTRSNTDLHAHFRVHSGEKPYKCKEQCDKGFSQAIDFQVHQNVHTGEKPFKCETCGKGFSQSSGLQS	3	5	SRGWRS
NP_001276100.1	17	28	EKPYKC**CGKGFS**S*L**HQRVHTG	2.37	115	HQRVHTGEKPYKCDVCGKGFSYSSNLICHQRVHTGEKPYKCEECGKGFSTRSNTDLHAHFRVHSGEKPYKCKEQCDKGFSQAIDFQVHQNVHTGEKPFKCETCGKGFSQSSGLQS	2	8	STEVSVS
NP_001276101.1	17	28	EKPYKC**CGKGFS**S*L**HQRVHTG	2.37	115	HQRVHTGEKPYKCDVCGKGFSYSSNLICHQRVHTGEKPYKCEECGKGFSTRSNTDLHAHFRVHSGEKPYKCKEQCDKGFSQAIDFQVHQNVHTGEKPFKCETCGKGFSQSSGLQS	9	28	SSELLLHQRDHTEEKPYKCEQCGKGFTR
NP_001276102.1	17	28	EKPYKC**CGKGFS**S*L**HQRVHTG	2.37	115	HQRVHTGEKPYKCDVCGKGFSYSSNLICHQRVHTGEKPYKCEECGKGFSTRSNTDLHAHFRVHSGEKPYKCKEQCDKGFSQAIDFQVHQNVHTGEKPFKCETCGKGFSQSSGLQS	6	28	KPFKCKECGKGLSSDTALIQHQRIHTGE
NP_001276110.1	9	27	IHTGEK*YEC**CGKAF***S*L**HQ	2.17	29	GEKPYECIECGKAFSHGSSLTNHQISTHS	8	28	TGEKPYKCKECGKLFNRIAYLARHEKVH
NP_001276111.1	9	27	IHTGEK*YEC**CGKAF***S*L**HQ	2.17	29	GEKPYECIECGKAFSHGSSLTNHQISTHS	3	25	SFKTSGDLQKHIRTHTGERPFKCPFEGCGR
NP_001276112.1	9	27	IHTGEK*YEC**CGKAF***S*L**HQ	2.17	29	GEKPYECIECGKAFSHGSSLTNHQISTHS	10	28	CDRSFSRNSCLALHRRVHTGEKPYKCYE
NP_001276113.1	9	27	IHTGEK*YEC**CGKAF***S*L**HQ	2.17	29	GEKPYECIECGKAFSHGSSLTNHQISTHS	13	28	EKPYKCDECGKTFSISSTFTKHKIIHTE
NP_001276114.1	9	27	IHTGEK*YEC**CGKAF***S*L**HQ	2.17	29	GEKPYECIECGKAFSHGSSLTNHQISTHS	3	5	SSKGSP
NP_001276115.1	9	27	IHTGEK*YEC**CGKAF***S*L**HQ	2.17	29	GEKPYECIECGKAFSHGSSLTNHQISTHS	2	28	QSSALTRHQRIHTREKPYKCKECEKSFS
NP_001276116.1	9	27	IHTGEK*YEC**CGKAF***S*L**HQ	2.17	29	GEKPYECIECGKAFSHGSSLTNHQISTHS	10	28	KPFTSSACLRIHMRTHTEERLYQCKKCG
NP_001276323.1
NP_001276330.1	17	27	SL**H*R*HTGEKPYEC**CGKAF**S	3.2	140	EKPYACGDCGKAFSHSSSLTKHQRIHTGEKPYECHECGKAFRQIAPLIQHQRIHTGEKPYECGQCGRAFSQSALLIEHQRIHTGEKPYGCNECGKSFSHSSSLSQHERTHTGEKPYECSDCGKAFRQSTHLTQHLRIHTG	11	28	HTGEKPYECPECGKAFSEKSRLRKHQRT
NP_001276331.1	17	27	SL**H*R*HTGEKPYEC**CGKAF**S	3.2	140	EKPYACGDCGKAFSHSSSLTKHQRIHTGEKPYECHECGKAFRQIAPLIQHQRIHTGEKPYECGQCGRAFSQSALLIEHQRIHTGEKPYGCNECGKSFSHSSSLSQHERTHTGEKPYECSDCGKAFRQSTHLTQHLRIHTG	3	5	EDDK
NP_001276859.1	12	26	HKRIHTG*KPY*CEECGKAF**SS*L	2.07	28	HKKIHTGDKPYICKECGKAFKQSSHLNK	4	26	HQRIHTGEKPHECKECGKAFISDSHLIR
NP_001276860.1	12	26	HKRIHTG*KPY*CEECGKAF**SS*L	2.07	28	HKKIHTGDKPYICKECGKAFKQSSHLNK	9	28	GEKPYECSECGKAFSQKSPLIIHQRIHT
NP_001276880.1	20	28	CHRR*HTGEKPYKCNECGK*FS*KS*LT	2.31	113	HTGEKPYKCNECGKTFSHKSSLTCHRRLHTGEKPYKCEECDKAFHFKSIFEIHRIIHTEDKAYKCNECGKTFSRQKSILTCHHRLHTGEKPYKCEECDKAFRFKSNLECHHRI	2	8	PRVRPVPSLV
NP_001276881.1	20	28	CHRR*HTGEKPYKCNECGK*FS*KS*LT	2.31	113	HTGEKPYKCNECGKTFSHKSSLTCHRRLHTGEKPYKCEECDKAFHFKSIFEIHRIIHTEDKAYKCNECGKTFSRQKSILTCHHRLHTGEKPYKCEECDKAFRFKSNLECHHRI	5	3	EAGR
NP_001276900.1	18	28	PY*C**CGKAF**KS*LI*HQRTHTGEK	3.93	56	HHRTHTGEKPYGCSQCGKAFSEKSELISHQRTHTGEKPFECSECGKAFSRKSHLIN	9	23	GEKPYECNQCEKSFYQKPHLTEHQKTHT
NP_001276901.1	18	28	PY*C**CGKAF**KS*LI*HQRTHTGEK	3.93	56	HHRTHTGEKPYGCSQCGKAFSEKSELISHQRTHTGEKPFECSECGKAFSRKSHLIN	7	28	YECKECGKAFRICQQLTVHQSIHTGEKP
NP_001277012.1	4	28	PY*CKQCGKAFS**S*FR*HERTHTGEK	2	144	KPYECKECGEAFICLASIRRHMIKHRGNGVPYKCKVCGKAFDFPSLFRIHERSHTGEKPYDCKQCGKAFSCSSSFRIHERIHTGDKPYECTKQCGKAFSCSKYFRIHERTHTGEKPYECKQCGKAFSRCASTSFRSHEKIHTGE	2	8	VAGASASAAA
NP_001277013.1	4	28	PY*CKQCGKAFS**S*FR*HERTHTGEK	2	144	KPYECKECGEAFICLASIRRHMIKHRGNGVPYKCKVCGKAFDFPSLFRIHERSHTGEKPYDCKQCGKAFSCSSSFRIHERIHTGDKPYECTKQCGKAFSCSKYFRIHERTHTGEKPYECKQCGKAFSRCASTSFRSHEKIHTGE	3	24	FSFKSLLISHKRIHTGEKPYECNVCKKT
NP_001277014.1	4	28	PY*CKQCGKAFS**S*FR*HERTHTGEK	2	144	KPYECKECGEAFICLASIRRHMIKHRGNGVPYKCKVCGKAFDFPSLFRIHERSHTGEKPYDCKQCGKAFSCSSSFRIHERIHTGDKPYECTKQCGKAFSCSKYFRIHERTHTGEKPYECKQCGKAFSRCASTSFRSHEKIHTGE	4	4	AAH
NP_001277137.1	3	28	ECNECGKTF**KS*L**H*RTHTGEKPY	2.88	112	EKPYACNECEKAFSHKSRLTVHQRTHTGEKPYECNECGKPFHCKSFLTLHQRTHTGDKPYECNECGKTFHCKSFLTIHHRTHTGEKPYECNECGKTFRCKSFLTIHHRTHAG	15	28	GEKPYECKECGKAFSRKENLITHQKIHT
NP_001277138.1	3	28	ECNECGKTF**KS*L**H*RTHTGEKPY	2.88	112	EKPYACNECEKAFSHKSRLTVHQRTHTGEKPYECNECGKPFHCKSFLTLHQRTHTGDKPYECNECGKTFHCKSFLTIHHRTHTGEKPYECNECGKTFRCKSFLTIHHRTHAG	3	6	EASTAPK
NP_001277190.1	4	28	PF*C**CGRGF**KS*L**H*RTHSGEK	3.36	28	HQRTHSEEKPFVCKDCGRGFIQKSTLVK	13	28	YKCDVCGKVFNQKRYLACHHRCHTGEKP
NP_001277243.1	12	28	EKPY*CKECGKAF***S*L**HQRIHTG	12.82	28	CGKAFIRGSQLTEHQRIHTGEKPYECKE	3	28	GRCDVCGKVFSQRSNLLRHQKIHTGERPFVCSEC
NP_001277247.1	17	28	HQ**HTG*RPY*C*ECGK*FS**S*L*Q	2	57	SSHLIVQHKKIHTGAKPYECNECGKCFSHNSGLILHQRVHTGAKPYVCSECGKAYIS	3	7	STSCSS
NP_001277248.1	17	27	HQ**HTG*RPY*C*ECGK*FS**S*L*	2	57	SSHLIVQHKKIHTGAKPYECNECGKCFSHNSGLILHQRVHTGAKPYVCSECGKAYIS	11	27	GEKPYKCNECGKTFGRNSALVIHKAIHT
NP_001278375.1	3	1	E	2	6	EEEEED
NP_001278376.1	3	1	E	2	6	EEEEED
NP_001278417.1	10	28	HQRVH*GEKPYKC**CGK*F***S*L**	2.46	28	HQRVHTGEKPYKCEVCGKCFAYSSVFHL	18	28	ECAKAFNQSSNLTEHKKIHPGEKPYKCE
NP_001278418.1	10	28	HQRVH*GEKPYKC**CGK*F***S*L**	2.46	28	HQRVHTGEKPYKCEVCGKCFAYSSVFHL	7	28	KAFKQRQHLAQHHRTHTGEKLFECKECR
NP_001278419.1	10	28	HQRVH*GEKPYKC**CGK*F***S*L**	2.46	28	HQRVHTGEKPYKCEVCGKCFAYSSVFHL	6	3	GGGS
NP_001278420.1	10	28	HQRVH*GEKPYKC**CGK*F***S*L**	2.46	28	HQRVHTGEKPYKCEVCGKCFAYSSVFHL	13	28	PYKCSECGKVFSCSSKLVIHRRMHTGEK
NP_001278425.1
NP_001278533.1	10	28	KAF**RSSLTRHQ**HTGE*PYEC**CG	2.66	56	ECSDCGKAFFDHSSLTRHQRIHTGEKPYDCNECGKAFFDRSSLSRHLMIHTGESPY	15	28	HTGEKPFQCNECGKSFSRSSFVIEHQRI
NP_001278534.1	10	28	KAF**RSSLTRHQ**HTGE*PYEC**CG	2.66	56	ECSDCGKAFFDHSSLTRHQRIHTGEKPYDCNECGKAFFDRSSLSRHLMIHTGESPY	13	28	GKSFSHKGSLVQHQRVHTGERPYECGEC
NP_001278562.1	13	28	*HQRTHTGEKPYECNQCGKSF**S**L*	11.39	28	EKPYECNQCGKSFSQSSHLVAHQRTHTG	9	28	ECGKSFGWASCLLNHQRIHSGEKPFKCE
NP_001278672.1	12	26	HQ*VHTGEKPY*C*ECGK*F***S*L	2.05	57	CGKFFSQCSSTLMQHQKVHIGEKPFKCNECGRFFRENSSLVKHQRVHTGAKPYECRE	13	28	HSGEKPIVCRECGRGFNRKSTLIIHERT
NP_001278673.1	12	26	HQ*VHTGEKPY*C*ECGK*F***S*L	2.05	57	CGKFFSQCSSTLMQHQKVHIGEKPFKCNECGRFFRENSSLVKHQRVHTGAKPYECRE	19	28	PYKCKYCKKPFNCLSSVQTHERAHSGRK
NP_001278766.1
NP_001278767.1
NP_001278768.1
NP_001278961.1	7	29	HVR*HTG**PY*C****CG**F*T***LK				3	28	CGKSFSKYVSFSNHQRVHTGKRPYE
NP_001284477.1							3	28	YKCTICGKAFYFLNSVERHQRTHTGEKP
NP_001284489.1	15	27	HK*IHTGEKPYKCEECGKAF**SS*LT	13.96	28	ECGKAFNQSSNLTKHKIIHTGEKPYKCE	2	23	PYECNKCGKTFNYPSCFRRHKKTHSGEK
NP_001284490.1	15	27	HK*IHTGEKPYKCEECGKAF**SS*LT	13.96	28	ECGKAFNQSSNLTKHKIIHTGEKPYKCE	3	5	EDDK
NP_001284497.1	3	27	H*RTHTGEKPY*C**CGKAF**SS*L*	3.61	28	HTGEKPYECKECGKAFSRSSCLRDHERT	2	12	LNGASQADGARV
NP_001284502.1	4	1	E	2.88	8	LPPPPQPP	2	8	ASVTSLLSSP
NP_001284517.1	16	26	HQ**H*GEKP**C*ECGK*F***S*L	2.33	87	VHTGERPYNCKECGKSFGWASCLLKHQRLHSGEKPFKCEECGKGFYTQNSQLHSHQRCHNGEKLYKCEECEKDYNSKFNLDLEFHQR	9	1	E
NP_001284518.1	16	26	HQ**H*GEKP**C*ECGK*F***S*L	2.33	87	VHTGERPYNCKECGKSFGWASCLLKHQRLHSGEKPFKCEECGKGFYTQNSQLHSHQRCHNGEKLYKCEECEKDYNSKFNLDLEFHQR	15	23	KPYKCKVCDKAFTCNSYLAKHTIIHTGE
NP_001284539.1	15	28	GEKPY*CK*CGKAF********HERTHT	3.3	56	THTGEKPYECKQCGKAFSHAGSFRRHMITHTGDGPHKCKICGKAFDCPSSFRNHET	9	1	E
NP_001284548.1	13	27	HQ*IHTGEKPYECKECGKAFR****LT	2.16	85	RIHTGEKPYECKECGKAFRQCAHLIRHHKLHTAEKLYECKECGKAFTVCGPDLRQHQKIHFGEKPYECKECGKAFRICQQLARHQ	3	5	GSGG
NP_001284552.1	14	26	*HQRIHTGEKPYECKECGKAF***SL	7.71	28	HQRIHTGEKPYECKECGKAFRQGSHLTQ	11	32	CGKAFKRSSTLTTHKKIHTGEKPYRCEE
NP_001284553.1	13	28	K*F***S*LA*H**IHTGEKPYKCNECG	3.55	84	IHTGEKPYKCNECGKVFNRISHLARHCRIHTGEKPYKCNECGKAFSYISLFARHQKIHTGEKPYKCNECGKVFHKNSHLANHQR	3	30	TSGDLQKHVRTHTGERPFQCPFEGCGRSFT
NP_001284554.1	13	28	K*F***S*LA*H**IHTGEKPYKCNECG	3.55	84	IHTGEKPYKCNECGKVFNRISHLARHCRIHTGEKPYKCNECGKAFSYISLFARHQKIHTGEKPYKCNECGKVFHKNSHLANHQR	11	28	EKPFACVVCGKYFRNSSCLNNHVRIHTG
NP_001284663.1	12	28	GKSF*****L**HQR*HTGERPY*C*EC	2.43	56	LIQHQRGHTGERAYECEECGKSFRQKFCFINHQRVHTGERPYECGECGKSFGQKGN	9	28	GEKPYECSECGKAFSQKSPLIIHQRIHT
NP_001284681.1	17	28	H***HTGEKPYECKECGKAF**G**L*Q	2.03	198	QHERFHTGEKHFECKECGKNAFSRAYHLNQHQKFHTGEKPFECKECGKAFSWGSSLVKHERIHTGEKPHECKECGKAFCSRGYHLTQHQKFHTGEKPYECKECGKAFFCGSSLAKHEIIHTGEKPYECKECGKAFSRGYHLTQHQKIHTGEKPFECKECGKAFCWGSQLTKHEIFHTGEKPYECKDCGKAFGCGSQLI	9	1	E
NP_001284692.1	4	28	H*RIHTGEKPY*CKECGKAF*****LT*	4.5	84	IHTGEKPYECKECGKAFIHGYHLTQHQRIHTGEKPYECKECGKTFSSRYHLTQHFRIHTGEKPYICNECGKAFRLQTELTRHHR	9	28	HTGEKPYICKECGKSFHQKANLTVHQRT
NP_001287705.1	11	28	K*FS**S*L**HQ**HTGEKPY*C*ECG	2.32	56	HQRTHTGEKPYECDECGKAFRRASHLTRHQRIHIGKKPYECNECGKAFRCGSELIK	2	8	GREVDTSLN
NP_001287706.1	11	28	K*FS**S*L**HQ**HTGEKPY*C*ECG	2.32	56	HQRTHTGEKPYECDECGKAFRRASHLTRHQRIHIGKKPYECNECGKAFRCGSELIK	4	4	DEEVE
NP_001287707.1	11	28	K*FS**S*L**HQ**HTGEKPY*C*ECG	2.32	56	HQRTHTGEKPYECDECGKAFRRASHLTRHQRIHIGKKPYECNECGKAFRCGSELIK	3	6	EASTAPK
NP_001287752.1	5	23	K*HK*TH**E*P**C**C*K*F*
NP_001287753.1
NP_001287766.1							6	28	ECKICGKSFRNSSCLSDHFRIHTGIKPY
NP_001287772.1	5	26	HR*H*G*KPY*C**CGK*F****S**	2.28	29	PYECKQCGKAFRCPKSFRAHVMIMHAGGR	13	28	HSGEKPIVCRECGRGFNRKSTLIIHERT
NP_001287812.1	14	26	H*RTHT*EKPY*C**CGK*F*****L	2.54	28	HTGEKPYECKQCGKAFSCSSSFQIHEKT	14	28	GEKPFECTACRKTFSKKSHLIVHWRTHT
NP_001287814.1	8	27	L**H***HTG*KP**CKECGK*F**SS				4	6	GGAAD
NP_001287878.1	10	27	***H*RTHTGEK*YEC**CGK*F***S
NP_001287880.1	32	28	YKCEECGKAF**SSTLT*HK*IHTGEKP	5.74	84	EKPYKCKECGKAFKHSSTLTKHKRIHTGEKPYKCEECGKAFNQSSTLATHKIIHTGEKPYKCEECGKAFLWSSTLTKHKRIHTG	14	28	KPYKCSECGKAFFQRSDLFRHLRIHTGE
NP_001287899.1	9	28	IHTGEKPYECKECGK*F***S*L**HQR	6.57	28	IHTGEKPYECKECGKAFSSGSDLTRHQR	7	28	ECGKTFWEKSNLTQHQRTHTGEKPY
NP_001287908.1	15	28	SF**K**L**HQRTHTGEKPY*C*ECGK	3.24	84	HQRTHTGEKPYVCNECGKSFRQKTTLVAHQRIHTGEKSYECPECGKAFRMKSYLIDHHRTHTGEKPYECNECGKSFSQKTNLAL	8	28	ECGKTFTRRPNLMKHQRIHTGEKPYKCG
NP_001287922.1	11	28	FSQ***L*QHQR*HTGEKPYEC*ECGKA	9.79	28	FSQRSSLAQHQRIHTGEKPYECIECGKA	12	25	IHTVKKLFECKECGKSFNRSSNLTQHQS
NP_001288027.1
NP_001288135.1							2	8	STEVSVS
NP_001288204.1	14	27	QK**L**HQRTH*GEKPY*C*ECGRGF	2.34	56	CGRAFGQKSLLIGHQRTHSGEKPYLCADCGHGFGQKVTLIRHQRTHTGEKPYLCPK	14	28	KPYKCSECGKAFFQRSDLFRHLRIHTGE
NP_001288708.1
NP_001288709.1
NP_001288748.1							9	28	CKQCSKAFPFYSSYRRHERMHTGEKPYE
NP_001289038.1							8	3	PPA
NP_001289686.1
NP_001290210.1	5	26	HQR*HTGEKP*KC**C*K*F***S*K				3	56	KVFTQNSHLANHQRTHTGEKPYRCNECGKAFSVRSSLTTHQAIHTGKKPYKCNECG
NP_001290211.1	5	26	HQR*HTGEKP*KC**C*K*F***S*K				12	28	KPFKCEECGKAFNWSSHLTTHKRIHTGE
NP_001290354.1
NP_001290355.1
NP_001290379.1
NP_001290390.1
NP_001290391.1
NP_001291.3
NP_001291263.1	10	28	SSL**HQRVHTGE*PY*CSECGK*FS**	3.14	28	HTGERPYECSECGKFFSFKSSLMKHQRV	10	28	CKECGKYFSRSANLIQHQSIHTGEKPFE
NP_001291279.1	9	27	H*RIHTGEKPYECN*CGK*F***S*LT	2	57	IHTGEKPYECHDCGKAFNKLSALKKHLRTHTGEKPYECNECGKSFTSNSFSLSVHKR	3	28	QKGDKGEKHFECNECGKAFWEKSHLTRHQRVHTG
NP_001291287.1
NP_001291292.1							3	28	RHWRIHTGEKPYECRECGKTFSHGSSLT
NP_001291293.1							13	28	GKAFRNSSGLRVHKRIHTGEKPYECDIC
NP_001291378.1
NP_001291421.1	16	28	F*****L**HQRIHTGEKPY*C*ECGKA	3.7	56	EKPYQCKECGKAFNVNAKLIQHQRIHTGEKPYECKECGKGFSCSSAYITHQRIHTG	3	6	SSGLCQ
NP_001291422.1	16	28	F*****L**HQRIHTGEKPY*C*ECGKA	3.7	56	EKPYQCKECGKAFNVNAKLIQHQRIHTGEKPYECKECGKGFSCSSAYITHQRIHTG	10	28	CDRSFSRNSCLALHRRVHTGEKPYKCYE
NP_001291423.1	16	28	F*****L**HQRIHTGEKPY*C*ECGKA	3.7	56	EKPYQCKECGKAFNVNAKLIQHQRIHTGEKPYECKECGKGFSCSSAYITHQRIHTG	3	5	EDDK
NP_001291435.1	5	27	HQ**HTGEKPY*C**CGK*F**SS*L*	2.48	29	HTGEKPYECEDCGKTFIGSSALVIKHQRT	4	28	KAYTNCFYLRRHKMTHTGERPYACHLCG
NP_001291436.1
NP_001291692.1
NP_001291693.1
NP_001291947.1
NP_001291948.1
NP_001291962.1	17	28	HTGEKPYECNECGK*F**KS*LT*HQRT	2	171	GDKGEKHFECNACGKAFWEKSHLTRHQIIHTGEKHFECNECGKTFCEKSDLTIHQRSHTGEKPFACNECGKAFSHKSALSLHQRTHTGEKPYECHACGKIFYNKSDLTKHNRTHTGEKPYECNECGKSFCMKSHLTQHQRIHIGEKPFECLECGKAFCHKSALIQHQRTHI	3	28	QKGDKGEKHFECNECGKAFWEKSHLTRHQRVHTG
NP_001291964.1	17	28	HTGEKPYECNECGK*F**KS*LT*HQRT	2	171	GDKGEKHFECNACGKAFWEKSHLTRHQIIHTGEKHFECNECGKTFCEKSDLTIHQRSHTGEKPFACNECGKAFSHKSALSLHQRTHTGEKPYECHACGKIFYNKSDLTKHNRTHTGEKPYECNECGKSFCMKSHLTQHQRIHIGEKPFECLECGKAFCHKSALIQHQRTHI	9	26	FSTKSNLTQHKRIHTGEKPYDCSQCGKS
NP_001291965.1	17	28	HTGEKPYECNECGK*F**KS*LT*HQRT	2	171	GDKGEKHFECNACGKAFWEKSHLTRHQIIHTGEKHFECNECGKTFCEKSDLTIHQRSHTGEKPFACNECGKAFSHKSALSLHQRTHTGEKPYECHACGKIFYNKSDLTKHNRTHTGEKPYECNECGKSFCMKSHLTQHQRIHIGEKPFECLECGKAFCHKSALIQHQRTHI	6	28	TGEKPYECNQCGRAFSQLAPLIQHQRIH
NP_001291966.1	17	28	HTGEKPYECNECGK*F**KS*LT*HQRT	2	171	GDKGEKHFECNACGKAFWEKSHLTRHQIIHTGEKHFECNECGKTFCEKSDLTIHQRSHTGEKPFACNECGKAFSHKSALSLHQRTHTGEKPYECHACGKIFYNKSDLTKHNRTHTGEKPYECNECGKSFCMKSHLTQHQRIHIGEKPFECLECGKAFCHKSALIQHQRTHI	9	23	GEKPYECNQCEKSFYQKPHLTEHQKTHT
NP_001291967.1	17	28	HTGEKPYECNECGK*F**KS*LT*HQRT	2	171	GDKGEKHFECNACGKAFWEKSHLTRHQIIHTGEKHFECNECGKTFCEKSDLTIHQRSHTGEKPFACNECGKAFSHKSALSLHQRTHTGEKPYECHACGKIFYNKSDLTKHNRTHTGEKPYECNECGKSFCMKSHLTQHQRIHIGEKPFECLECGKAFCHKSALIQHQRTHI	11	28	HTGEKPYTCNECGKSFSKNYNLIVHQRI
NP_001291968.1	17	28	HTGEKPYECNECGK*F**KS*LT*HQRT	2	171	GDKGEKHFECNACGKAFWEKSHLTRHQIIHTGEKHFECNECGKTFCEKSDLTIHQRSHTGEKPFACNECGKAFSHKSALSLHQRTHTGEKPYECHACGKIFYNKSDLTKHNRTHTGEKPYECNECGKSFCMKSHLTQHQRIHIGEKPFECLECGKAFCHKSALIQHQRTHI	11	25	EKRYECRECGKAFHQSTHLIHHQRIHTG
NP_001291969.1	17	28	HTGEKPYECNECGK*F**KS*LT*HQRT	2	171	GDKGEKHFECNACGKAFWEKSHLTRHQIIHTGEKHFECNECGKTFCEKSDLTIHQRSHTGEKPFACNECGKAFSHKSALSLHQRTHTGEKPYECHACGKIFYNKSDLTKHNRTHTGEKPYECNECGKSFCMKSHLTQHQRIHIGEKPFECLECGKAFCHKSALIQHQRTHI	11	28	CGKTFSKNSNLRRHEMIHTGEKPHGCHL
NP_001292132.1	5	27	CG*AF****SL**H*R*HTGEKPY*C*	2.23	56	HQRIHTGEKPFECNLCGKAFRHGSSLGQHENAHSGEKPFQCKECGKAFQRCSSLVQ	11	28	HTGEKPYTCNECGKSFSKNYNLIVHQRI
NP_001293018.1	3	1	E				6	28	IHTGEKPYECSECGKAFSLNSNLVLHQR
NP_001293144.1	3	70	VKEEPKE*L*T**P*SH***SP*SEV*A***SE***K**EG***LFSQDISVKMASELLMKLSA***KE*				13	28	PYKCSECGKVFSCSSKLVIHRRMHTGEK
NP_001294854.1							9	28	THLEEKPFVCPECGRGFCQKASLLQHQS
NP_001295139.1				3.17	6	STSCSS	8	28	HTGERPYECGECGKSFSQRSNLMQHRRV
NP_001295154.1							3	31	GERPYECKECGKSFSSGSALNRHQRIHT
NP_001295198.1	11	26	H*R*HTGEKPYECKECGKAF**SS*L	2.36	28	EKPYECKECGKCFRVSSHLNEHMRIHTG	6	28	ECKICGKSFRNSSCLSDHFRIHTGIKPY
NP_001295275.1	16	28	**H*RTHTGEKPY*CK*CGK*F***S**	2.07	59	PYKCKECGKALMFHLSLCLHAHKRTHTGEKPYECKQCGKAFSHSSHSFQIHERTHTGEK	12	27	HTGEKPYKCNACGKSFSYSSHLNIHCRI
NP_001295277.1	16	28	**H*RTHTGEKPY*CK*CGK*F***S**	2.07	59	PYKCKECGKALMFHLSLCLHAHKRTHTGEKPYECKQCGKAFSHSSHSFQIHERTHTGEK	13	28	PYKCSECGKVFSCSSKLVIHRRMHTGEK
NP_001295280.1	16	28	**H*RTHTGEKPY*CK*CGK*F***S**	2.07	59	PYKCKECGKALMFHLSLCLHAHKRTHTGEKPYECKQCGKAFSHSSHSFQIHERTHTGEK	19	23	CGKIFRKNSYFVRHQRSHTGQKPYICNE
NP_001295284.1	16	28	**H*RTHTGEKPY*CK*CGK*F***S**	2.07	59	PYKCKECGKALMFHLSLCLHAHKRTHTGEKPYECKQCGKAFSHSSHSFQIHERTHTGEK	5	28	KSQRSQTGEKLYKCTECGKVFIQKANLV
NP_001295286.1	16	28	**H*RTHTGEKPY*CK*CGK*F***S**	2.07	59	PYKCKECGKALMFHLSLCLHAHKRTHTGEKPYECKQCGKAFSHSSHSFQIHERTHTGEK	6	28	ECKICGKSFRNSSCLSDHFRIHTGIKPY
NP_001295353.1	8	27	C*ECGK*F*****L**H***H*GEKPY				13	28	IHTGEKPYKCEECGKAFIWSSTLTEHKK
NP_001297056.1	18	28	EKPYKC*ECGK*F***S*L**H*R*HTG	2.64	112	HTGEKPYKCNECGKTFGDNSALLVHKTIHTGEKPYKCNECGKVFNQQSNLARHHRLHTGEKPYKCKECDKVFSRKSHLERHRRIHTGEKPYKCKVCDKAFRHDSHLAQHIVI	11	28	KPYACNECGKAFSYCSSLSQHQKSHTGE
NP_001300962.1				3.17	6	EEEEDD	9	28	PYKCKECGKGFRRSSSLHNHHRVHTGEM
NP_001300981.1	3	1	S
NP_001300988.1	4	28	EKPF*CNECGKTF*QKS*L**HQRIHTG	2.11	112	LRIHQRTHTGEKPFECNECEKSFSQKDHLIQHQKIHTAEKPFKCNECGKTFAQKSTLRGHQRIHTGEKPFECNECGKKFVQKAILRDHHRIHTGEKPFQCNKCGKTFGQKSN	5	3	EAVL
NP_001300989.1	4	28	EKPF*CNECGKTF*QKS*L**HQRIHTG	2.11	112	LRIHQRTHTGEKPFECNECEKSFSQKDHLIQHQKIHTAEKPFKCNECGKTFAQKSTLRGHQRIHTGEKPFECNECGKKFVQKAILRDHHRIHTGEKPFQCNKCGKTFGQKSN	3	28	KPYECKECGQAFTQYTGLAIHIRNHTGE
NP_001303831.1
NP_001303832.1
NP_001303907.1							2	7	PQPEPRSV
NP_001303908.1							10	28	AFTCITSVRRHMIKHTGDGPYKCKVCGK
NP_001303909.1							2	8	STEVSVS
NP_001303910.1							3	56	RTHTGEKPFECTECGKSFSWSSHLIAHMRMHTGEKPFKCDECEKAFRDYSALSKHE
NP_001303911.1							2	7	PQPEPRSV
NP_001303925.1	13	28	FN*SS*LT*HK*IHT*EKPYKCEECGKA	2	204	HKIIHTEKEKPCKCEECGKAFCMLSHLTKHKRIHIREKAHKCDEECGKAFNQSSALTTLTQHKIIHTGEKPYKCEECGKAFNRSSHLIQHKIIHTGEKPYKCEECGKAFNQSSHITQHKIIHNGEKPFKCDECCKAFKRSSALTHLSQHKIIHTGEKPYKCEECGKAFNQFSALTRHKMIHAGEKPFKCEECGKACNHSSHLTK	9	1	E
NP_001303926.1	13	28	FN*SS*LT*HK*IHT*EKPYKCEECGKA	2	204	HKIIHTEKEKPCKCEECGKAFCMLSHLTKHKRIHIREKAHKCDEECGKAFNQSSALTTLTQHKIIHTGEKPYKCEECGKAFNRSSHLIQHKIIHTGEKPYKCEECGKAFNQSSHITQHKIIHNGEKPFKCDECCKAFKRSSALTHLSQHKIIHTGEKPYKCEECGKAFNQFSALTRHKMIHAGEKPFKCEECGKACNHSSHLTK	2	8	TTTGTDLD
NP_001303927.1	13	28	FN*SS*LT*HK*IHT*EKPYKCEECGKA	2	204	HKIIHTEKEKPCKCEECGKAFCMLSHLTKHKRIHIREKAHKCDEECGKAFNQSSALTTLTQHKIIHTGEKPYKCEECGKAFNRSSHLIQHKIIHTGEKPYKCEECGKAFNQSSHITQHKIIHNGEKPFKCDECCKAFKRSSALTHLSQHKIIHTGEKPYKCEECGKAFNQFSALTRHKMIHAGEKPFKCEECGKACNHSSHLTK	9	28	HTGEKPYICKECGKSFHQKANLTVHQRT
NP_001303941.1	6	26	RHTGERP**C**CG**F*****L**H				8	28	KPFKCSECGKAFSQKENLIIHQRIHTGE
NP_001303948.1	6	26	RHTGERP**C**CG**F*****L**H				8	3	PPA
NP_001303956.1	18	26	HQRVHTGERPYEC*ECGKSF*****L	3.64	28	HQRVHTGERPYECGECGKSFHQSSSLLR	12	28	GEKPYKCEECDKVFSRKSTLESHKRIHT
NP_001303957.1	18	26	HQRVHTGERPYEC*ECGKSF*****L	3.64	28	HQRVHTGERPYECGECGKSFHQSSSLLR	10	28	RTHSGEKPYVCKDCGRGFTWKSNLFTHQ
NP_001303958.1	18	26	HQRVHTGERPYEC*ECGKSF*****L	3.64	28	HQRVHTGERPYECGECGKSFHQSSSLLR	10	28	CDRSFSRNSCLALHRRVHTGEKPYKCYE
NP_001303959.1	18	26	HQRVHTGERPYEC*ECGKSF*****L	3.64	28	HQRVHTGERPYECGECGKSFHQSSSLLR	15	28	GEKPYECKECGKAFSRKENLITHQKIHT
NP_001304042.1	12	28	*QH*RIHTGEKPYECK*CGKAF**G**L	2.61	28	IHTGEKPYKCKECGKAFNCGSHLTKHER	9	28	CGKKPCTCKQCQKTSLSVTRVHRDTVMH
NP_001304043.1	12	28	*QH*RIHTGEKPYECK*CGKAF**G**L	2.61	28	IHTGEKPYKCKECGKAFNCGSHLTKHER	3	7	SGSDLETT
NP_001304044.1	12	28	*QH*RIHTGEKPYECK*CGKAF**G**L	2.61	28	IHTGEKPYKCKECGKAFNCGSHLTKHER	7	28	THQRIHTGEKPYKCSECGKSFSRSSNRI
NP_001304045.1	12	28	*QH*RIHTGEKPYECK*CGKAF**G**L	2.61	28	IHTGEKPYKCKECGKAFNCGSHLTKHER	3	31	PYKCYECGKAFSQSSSLCIHQRVHTGEK
NP_001304046.1	12	28	*QH*RIHTGEKPYECK*CGKAF**G**L	2.61	28	IHTGEKPYKCKECGKAFNCGSHLTKHER	2	7	MTTFKEA
NP_001304047.1	12	28	*QH*RIHTGEKPYECK*CGKAF**G**L	2.61	28	IHTGEKPYKCKECGKAFNCGSHLTKHER	3	5	QASG
NP_001304048.1	12	28	*QH*RIHTGEKPYECK*CGKAF**G**L	2.61	28	IHTGEKPYKCKECGKAFNCGSHLTKHER	3	5	EQEK
NP_001304049.1	12	28	*QH*RIHTGEKPYECK*CGKAF**G**L	2.61	28	IHTGEKPYKCKECGKAFNCGSHLTKHER	2	12	PSREGSESGPG
NP_001304050.1	12	28	*QH*RIHTGEKPYECK*CGKAF**G**L	2.61	28	IHTGEKPYKCKECGKAFNCGSHLTKHER	3	28	VCPDCGKAFRHKPYLAAHRRIHTGEKPY
NP_001304085.1	3	57	RKDHLK*H*****P**MKE**QC**C***F*T**RHL*LHAA***DF*CG*CAQ**G
NP_001304086.1	3	57	RKDHLK*H*****P**MKE**QC**C***F*T**RHL*LHAA***DF*CG*CAQ**G
NP_001304087.1
NP_001304088.1	3	57	RKDHLK*H*****P**MKE**QC**C***F*T**RHL*LHAA***DF*CG*CAQ**G
NP_001304089.1
NP_001304090.1	3	57	RKDHLK*H*****P**MKE**QC**C***F*T**RHL*LHAA***DF*CG*CAQ**G
NP_001304091.1	3	57	RKDHLK*H*****P**MKE**QC**C***F*T**RHL*LHAA***DF*CG*CAQ**G
NP_001304845.1	20	25	S*L**HQRIHTGEKPYEC**CGK*F	6.14	84	GEKPYECSDCGKTFAHNSALRAHQRIHTGEKPYECNECGKTFSHKSHLRAHQRIHTGEKPYECNECGKTFSQNSALRAHQRIHT	7	28	HTGERPYECNECGKFFSQSYDLFKHQTV
NP_001304865.1	4	26	H***HTGE*P**C*ECGKAF*R*S*L	2.25	28	CGKAFRQNSILLRHQIIHTEAKPFQCGE	3	28	KPYQCRDCGKAFTKSSTLTGHQRIHTGE
NP_001304868.1							8	28	CGKCFSCNSNLHRHQRTHTGEKPYKCPE
NP_001304869.1							2	10	LRQTETLTSN
NP_001304919.1	3	2	DE				3	28	RIHNGEKPYECKECGKSLSSNSVLIQHQ
NP_001304927.1	11	28	PYKCN*CGKAF***S*L**HQR*HTGEK	2.07	112	CNECGKAFKQCSHLTRHQNIHPGEKPHKCNICGKACIQNSNLAEHQRIHTGEKPYKCNECDKAFIKRSHLWGHERIHTGEKPYKCNECDKAFAERSNLTQHKKIHTGEKPYI	17	28	GKYLKVFYKFINLNRYKIRHTRKKPFKC
NP_001304934.1	7	27	H*R*HTGEKPYKCNECGRAF***SSL*	2.08	85	KCNECGRAFGHFQSELIKHQRCHTGEKPYECRDCGRAFGHISSLIKHQRFHTGEKPYECNECGRAFSQSSSLTLHYRFHTGEKPY	8	28	ECGKTFTRRPNLMKHQRIHTGEKPYKCG
NP_001304960.1				2.2	5	LQQIQ
NP_001304969.1
NP_001304970.1
NP_001304971.1
NP_001304984.1	14	26	H*RTHT*EKPY*C**CGK*F*****L	2.54	28	HTGEKPYECKQCGKAFSCSSSFQIHEKT	7	28	ECGKTFWEKSNLTQHQRTHTGEKPY
NP_001305011.1	3	28	L*QH***H*GEKP**C**CGK*F***SH				3	5	PGINVP
NP_001305012.1	3	28	L*QH***H*GEKP**C**CGK*F***SH				7	28	HTGEKPYKCEECDKVFSQKSTLERHKRI
NP_001305013.1	3	28	L*QH***H*GEKP**C**CGK*F***SH				8	28	ECGKTFTRRPNLMKHQRIHTGEKPYKCG
NP_001305064.1	9	27	LI*HQRIHTGEKPYEC*ECGK*FS*SS	7.46	28	LIQHQRIHTGEKPYECNECGKAFSQSSA	3	7	KKSPSPV
NP_001305065.1	9	27	LI*HQRIHTGEKPYEC*ECGK*FS*SS	7.46	28	LIQHQRIHTGEKPYECNECGKAFSQSSA	4	24	CGSTFNNVYQLTLHQKIHTGEKSCKCEK
NP_001305069.1	11	27	HQR*HTGEKPY*C**CGKAF***S*L*	2.05	56	EHQKIHSGEKPYQCNDCGKAFRKSSTLIGHQRIHTGEKPYHCKKCGKAFRHSSGFA	10	28	ECKDCGKAFSRGYQLSQHQKIHTGEKPY
NP_001305070.1	11	27	HQR*HTGEKPY*C**CGKAF***S*L*	2.05	56	EHQKIHSGEKPYQCNDCGKAFRKSSTLIGHQRIHTGEKPYHCKKCGKAFRHSSGFA	20	28	EKPYKCKECGKAFRRASHLTQHQSIHTG
NP_001305071.1	11	27	HQR*HTGEKPY*C**CGKAF***S*L*	2.05	56	EHQKIHSGEKPYQCNDCGKAFRKSSTLIGHQRIHTGEKPYHCKKCGKAFRHSSGFA	10	28	HTGEKPYECVECEKPSISKSDLMLQCKM
NP_001305072.1	11	27	HQR*HTGEKPY*C**CGKAF***S*L*	2.05	56	EHQKIHSGEKPYQCNDCGKAFRKSSTLIGHQRIHTGEKPYHCKKCGKAFRHSSGFA	15	28	CGKSFRLKAGLKVHQSIHTGEKPHECKE
NP_001305398.1	9	26	HQRIHTGEKPYEC*ECGK*F***S*L				2	9	PAALSSPLAV
NP_001305400.1	9	27	HQRIHTGEKPYEC*ECGK*F***S*LI				7	28	HTGEKPYQCKECGKAFNRISHLKVHYRI
NP_001305401.1	9	27	HQRIHTGEKPYEC*ECGK*F***S*LI				10	28	RTHSGEKPYVCKDCGRGFTWKSNLFTHQ
NP_001305402.1	9	26	HQRIHTGEKPYEC*ECGK*F***S*L				2	8	SSLKFP
NP_001305403.1	9	26	HQRIHTGEKPYEC*ECGK*F***S*L				3	24	GEKPYVCDRCGQRFAQASTLTYHVRRHT
NP_001305463.1	14	26	H*RIHTGEKPY*C**CGKAF***S*L	2.14	28	RIHTGEKPYECEECGKAFSGSSDLSKHI	3	5	EPEAGL
NP_001305464.1	14	26	H*RIHTGEKPY*C**CGKAF***S*L	2.14	28	RIHTGEKPYECEECGKAFSGSSDLSKHI	10	28	ECKDCGKAFSRGYQLSQHQKIHTGEKPY
NP_001305655.1	3	52	*******S*NS**SSP*S*AV*S*PRAP*Q***T***SP*E********P**				13	28	ECDKVFSNSSNLVQHQRIHTGEKPYKCH
NP_001305656.1	3	52	*******S*NS**SSP*S*AV*S*PRAP*Q***T***SP*E********P**				9	28	HTGEKPYICKECGKSFHQKANLTVHQRT
NP_001305657.1	3	52	*******S*NS**SSP*S*AV*S*PRAP*Q***T***SP*E********P**				16	2	AA
NP_001305770.1	7	1	E	2	6	GLAGLN	10	28	GKFFSQHSSLVKHRRVHTGESPHVCGDC
NP_001305820.1	19	28	KC*ECGKAFS****L*QHQ*IHTGEKPY	2	29	KCNECEKAFSYCSEALINHQRIHTGDKPY	13	28	IHTGEKPYKCEECGKAFIWSSTLTEHKK
NP_001305821.1	19	28	KC*ECGKAFS****L*QHQ*IHTGEKPY	2	29	KCNECEKAFSYCSEALINHQRIHTGDKPY	12	28	HTGEKPFNCTQCGKAFNSRSALCRHKKT
NP_001305822.1	19	28	KC*ECGKAFS****L*QHQ*IHTGEKPY	2	29	KCNECEKAFSYCSEALINHQRIHTGDKPY	3	9	QQVQVVPPKAE
NP_001305847.1							5	4	APLNP
NP_001306012.1	3	56	PYECKQCGK*F*WSST***HVR*HT*E**YKC**CG*AF***R*F**HLRTHTGEK	3.39	56	THTGEKPYECKQCGKTFTWSSTFREHVRIHTQEQLYKCEHCGKAFTSSRSFQGHLR	3	28	CGKTFITSSRRSKHLKTHSGEKPFVCKI
NP_001306017.1	20	27	HQ*VHTGEKPYKC*ECGK*F***S*LQ	2.38	29	HQRVHTGEKPYKCDECGKVFSQASSQLQL	13	28	IHTGEKPYKCEECGKAFIWSSTLTEHKK
NP_001306018.1	20	27	HQ*VHTGEKPYKC*ECGK*F***S*LQ	2.38	29	HQRVHTGEKPYKCDECGKVFSQASSQLQL	7	28	GKAFSQSSHLIQHQRIHTGEKPYECSDC
NP_001306019.1	20	27	HQ*VHTGEKPYKC*ECGK*F***S*LQ	2.38	29	HQRVHTGEKPYKCDECGKVFSQASSQLQL	7	28	CGKAFSNSSNLTKHRRTHTGEKPYVCTK
NP_001306053.1	13	28	HTGEKPYKCEECGKAFN*SS*LT*HK*I	10.54	28	CEECGKAFNQSSTLTTHKIIHTGEKPYK	12	27	IHTRENSYKCEECGKVLNWFSELIKHKG
NP_001306055.1	13	28	HTGEKPYKCEECGKAFN*SS*LT*HK*I	10.54	28	CEECGKAFNQSSTLTTHKIIHTGEKPYK	5	28	YKCKFCGKACPCLSIYLIHERVHTGEKP
NP_001306056.1	13	28	HTGEKPYKCEECGKAFN*SS*LT*HK*I	10.54	28	CEECGKAFNQSSTLTTHKIIHTGEKPYK	10	28	GEKPYECKECRKAFSQNAHLAQHQRVHT
NP_001306075.1
NP_001307107.1	8	27	H*R*HTGEKPY*C*ECGKAF****SL*
NP_001307108.1	8	27	H*R*HTGEKPY*C*ECGKAF****SL*
NP_001307300.1	10	27	S*LI*HQRIHTGEKPYECKECGKAF**	2.16	113	EKPYACKECGKAFSHCSQLIQHENIHSGKKLYECKECGKAFNQGSNFIQHQRIHTGEKPYECKDCEKAFSRVSSQLIEHQRIHTGEKPYQCKECGKAFKRISHLKVHYRIHTG	3	28	KPYECKECGQAFTQYTGLAIHIRNHTGE
NP_001307484.1	5	28	*R*HTG*KPYKCDECGK*F***S*LI*H				15	28	GEKPYECKECGKAFSRKENLITHQKIHT
NP_001307485.1	5	28	*R*HTG*KPYKCDECGK*F***S*LI*H				9	28	HTGEKPYICKECGKSFHQKANLTVHQRT
NP_001307595.1	14	25	*L**HQRIH*GEKPYECKECGKAFR	6.61	28	HTGEKPYECKECGKAFRLFSQLTQHQRI	12	27	HTGEKPYKCNACGKSFSYSSHLNIHCRI
NP_001307596.1	14	25	*L**HQRIH*GEKPYECKECGKAFR	6.61	28	HTGEKPYECKECGKAFRLFSQLTQHQRI	14	28	EKKTCKCKECGKSFCMLSQLTRHKRIHI
NP_001307597.1	14	25	*L**HQRIH*GEKPYECKECGKAFR	6.61	28	HTGEKPYECKECGKAFRLFSQLTQHQRI	3	28	YVCKECGKAFSNSSHLIGHGRIHSGEKP
NP_001307598.1	14	25	*L**HQRIH*GEKPYECKECGKAFR	6.61	28	HTGEKPYECKECGKAFRLFSQLTQHQRI	6	25	ECGKTFSRKDSLVQHQRVHTGERPY
NP_001307599.1	14	25	*L**HQRIH*GEKPYECKECGKAFR	6.61	28	HTGEKPYECKECGKAFRLFSQLTQHQRI	6	28	ECKICGKSFRNSSCLSDHFRIHTGIKPY
NP_001307600.1	14	25	*L**HQRIH*GEKPYECKECGKAFR	6.61	28	HTGEKPYECKECGKAFRLFSQLTQHQRI	2	7	PQPEPRSV
NP_001307658.1	3	1	P	2	6	PPPLPK	11	28	HTGEKPYTCNECGKSFSKNYNLIVHQRI
NP_001307660.1	3	1	P	2	6	PPPLPK	9	28	THLEEKPFVCPECGRGFCQKASLLQHQS
NP_001307696.1	12	28	PYEC**CGKSF*QS**L**H*R*HTGEK	3.13	84	KLIRHQRIHTGEKPYECTECGKSFSQSYDLVIHQRTHTGEKPYDCTHCGKSFSQKYDLVAHQRTHTGEKPYECNECGKSFNQSS	10	28	KPYKCKECGKGYRYPAYLSIHMRTHTGE
NP_001307698.1	12	28	PYEC**CGKSF*QS**L**H*R*HTGEK	3.13	84	KLIRHQRIHTGEKPYECTECGKSFSQSYDLVIHQRTHTGEKPYDCTHCGKSFSQKYDLVAHQRTHTGEKPYECNECGKSFNQSS	5	28	ECGKSFRWSSCLLNHQRVHSGEKSFKCE
NP_001307699.1	12	28	PYEC**CGKSF*QS**L**H*R*HTGEK	3.13	84	KLIRHQRIHTGEKPYECTECGKSFSQSYDLVIHQRTHTGEKPYDCTHCGKSFSQKYDLVAHQRTHTGEKPYECNECGKSFNQSS	5	4	CGK
NP_001307700.1	12	28	PYEC**CGKSF*QS**L**H*R*HTGEK	3.13	84	KLIRHQRIHTGEKPYECTECGKSFSQSYDLVIHQRTHTGEKPYDCTHCGKSFSQKYDLVAHQRTHTGEKPYECNECGKSFNQSS	4	28	SSYLILHKRTHTGEKPYECSECGKAFSDR
NP_001307702.1	12	28	PYEC**CGKSF*QS**L**H*R*HTGEK	3.13	84	KLIRHQRIHTGEKPYECTECGKSFSQSYDLVIHQRTHTGEKPYDCTHCGKSFSQKYDLVAHQRTHTGEKPYECNECGKSFNQSS	9	1	E
NP_001307703.1	12	28	PY*C**CGKSF*****L**H*R*HTGEK	3.13	84	KLIRHQRIHTGEKPYECTECGKSFSQSYDLVIHQRTHTGEKPYDCTHCGKSFSQKYDLVAHQRTHTGEKPYECNECGKSFNQSS	10	28	CDRSFSRNSCLALHRRVHTGEKPYKCYE
NP_001307881.1	5	28	HQRIHSGEKP*EC*ECGKAF***S*L*Q	2.71	28	QHQRIHSGEKPFECNECGKAFRQGAHLS	3	5	SPPL
NP_001307882.1	5	28	HQRIHSGEKP*EC*ECGKAF***S*L*Q	2.71	28	QHQRIHSGEKPFECNECGKAFRQGAHLS	3	25	RTHTGERPYQCGQCGKSFNQSSSLIVHQ
NP_001307883.1	5	28	HQRIHSGEKP*EC*ECGKAF***S*L*Q	2.71	28	QHQRIHSGEKPFECNECGKAFRQGAHLS	11	28	HTGEKPYECPECGKAFSEKSRLRKHQRT
NP_001307884.1	5	28	HQRIHSGEKP*EC*ECGKAF***S*L*Q	2.71	28	QHQRIHSGEKPFECNECGKAFRQGAHLS	13	23	HTGEKPYECNDCGKSFTYNSALRAHQRI
NP_001307966.1	8	1	A				6	28	ECKICGKSFRNSSCLSDHFRIHTGIKPY
NP_001308045.1	4	27	ECGKAFS*S**L*QHQR*HTG**PY*C	3.89	28	ECGKAFSRSTHLTQHQRIHTGEKPYECD	11	28	CGKTFSKNSNLRRHEMIHTGEKPHGCHL
NP_001308074.1	9	27	L**H*R*HTG*RPYEC**CGKSFSQKS	2.64	56	IHTGARPYECGQCGKSFSQKATLIKHQRVHTGERPYKCGDCGKSFSQSAILIQHRR	10	1	P
NP_001308075.1	9	27	L**H*R*HTG*RPYEC**CGKSFSQKS	2.64	56	IHTGARPYECGQCGKSFSQKATLIKHQRVHTGERPYKCGDCGKSFSQSAILIQHRR	3	28	EKTYKCMECGKDFRFHSQLTEHQRIHTG
NP_001308076.1	9	27	L**H*R*HTG*RPYEC**CGKSFSQKS	2.64	56	IHTGARPYECGQCGKSFSQKATLIKHQRVHTGERPYKCGDCGKSFSQSAILIQHRR	13	28	IHTGEKPYKCEECGKAFIWSSTLTEHKK
NP_001308201.1	12	28	EKPY*CKECGKAF***S*L**HQRIHTG	12.82	28	CGKAFIRGSQLTEHQRIHTGEKPYECKE	3	5	VIQD
NP_001308246.1	10	28	I*HQRTHTGEKPY*C*ECGK*F**KS*L	2.18	57	THQKTHTGEKPYICSECGKGFIEKHCLMAHHRTHTGEKPFICNECGKGFALKNSPLI	10	28	IHTEEKLCICEECGKTFKWFSYLTKHKR
NP_001308247.1	15	28	I*HQRTHTGEKPY*C*ECGK*F**K**L	2.18	57	THQKTHTGEKPYICSECGKGFIEKHCLMAHHRTHTGEKPFICNECGKGFALKNSPLI	8	3	PPA
NP_001308248.1	10	28	I*HQRTHTGEKPY*C*ECGK*F**KS*L	2.18	57	THQKTHTGEKPYICSECGKGFIEKHCLMAHHRTHTGEKPFICNECGKGFALKNSPLI	9	28	GEKPYTCEECGKAFKWSLIFNEHKRIHT
NP_001308249.1	10	28	I*HQRTHTGEKPY*C*ECGK*F**KS*L	2.18	57	THQKTHTGEKPYICSECGKGFIEKHCLMAHHRTHTGEKPFICNECGKGFALKNSPLI	4	4	ASLS
NP_001308250.1	10	28	I*HQRTHTGEKPY*C*ECGK*F**KS*L	2.18	57	THQKTHTGEKPYICSECGKGFIEKHCLMAHHRTHTGEKPFICNECGKGFALKNSPLI	3	28	KPYECKECGQAFTQYTGLAIHIRNHTGE
NP_001308251.1	15	28	I*HQRTHTGEKPY*C*ECGK*F**K**L	2.18	57	THQKTHTGEKPYICSECGKGFIEKHCLMAHHRTHTGEKPFICNECGKGFALKNSPLI	13	28	YKCKACSKSFTRSSNLIVHQRIHTGEKP
NP_001308252.1	10	28	I*HQRTHTGEKPY*C*ECGK*F**KS*L	2.18	57	THQKTHTGEKPYICSECGKGFIEKHCLMAHHRTHTGEKPFICNECGKGFALKNSPLI	13	23	CGKVFNQNSHLAQHQKIHTGQKPYNNKE
NP_001308278.1	24	25	S*L**H***HTGEKPYKCNECGK*F	2.75	56	HTGEKPFHCNECGKVFNYYSCLARHQRIHTGEKPYKCNVCGKVFIDGGNLSIHMRC	3	28	HLRTHTGAKPYKCQDCGKAFRQSS
NP_001308280.1	15	26	LT*HQRIHTGEKPY*CK*CGK*FR*S	3.32	56	HQRIHTGEKPYECKACGKVFRISSALIEHQRIHTGEKPYACKECGKAFGVCSELTR	9	28	THTGEKLYTCSECGKGFSMKHCLMVHQR
NP_001308284.1	12	27	H*RIH*GEKP**C**CGK*F***S*L*	2	27	RSHSGEKPYECNECGKAFSSSDLIRHQ	3	5	SSPF
NP_001308285.1	12	27	H*RIH*GEKP**C**CGK*F***S*L*	2	27	RSHSGEKPYECNECGKAFSSSDLIRHQ	3	5	VIQD
NP_001308304.1	3	26	L**HQ*VHTGERPY*C*ECGK*F***				13	28	EKPYKCDECGKTFSISSTFTKHKIIHTE
NP_001308305.1	3	26	L**HQ*VHTGERPY*C*ECGK*F***				9	28	KPYVCSECGRGFSEKSSFIRHQRTHSGE
NP_001308353.1	24	27	L**H*R*HTGEKPYKC**C*K*F***S	2.07	169	YKCNECGKTFRQKSALLCHKAIHSGEKPYKCNECGKAFRHQASHLSRHQRLHTGEKPYKCKICEKAFACHSVLANHTRIHSAEKPYKCNECGKAFNHQSHLARHHILHTGEKPYKCEACDKVFGQKSALERHKRIHTGEKPYKCKVCDTAFTCNSQLARHRRIHTGEKT	8	3	PPA
NP_001308354.1	24	27	L**H*R*HTGEKPYKC**C*K*F***S	2.07	169	YKCNECGKTFRQKSALLCHKAIHSGEKPYKCNECGKAFRHQASHLSRHQRLHTGEKPYKCKICEKAFACHSVLANHTRIHSAEKPYKCNECGKAFNHQSHLARHHILHTGEKPYKCEACDKVFGQKSALERHKRIHTGEKPYKCKVCDTAFTCNSQLARHRRIHTGEKT	14	25	TGEKLYKCTECGKVFIQKANLVVHQRTH
NP_001308451.1	27	28	R*HTGEKPYKCNECGK*F***S*L**H*	2.13	140	HRRLHTGEKPYKCNDCGKTFSQELSLTCHHRLHTGEKHYKCEECDEAFSFKSALEIHKAIHTGEKPYKCNDCGKTFSQTSSLVYHRRLHTGEKPYKCEECDEAFSFKSNLERHRIIHTGEKLYKCNECGKTFSRKSSLTR	12	28	CKAFPIYSSYLRHERTHTGEKPYE
NP_001308452.1	27	28	R*HTGEKPYKCNECGK*F***S*L**H*	2.13	140	HRRLHTGEKPYKCNDCGKTFSQELSLTCHHRLHTGEKHYKCEECDEAFSFKSALEIHKAIHTGEKPYKCNDCGKTFSQTSSLVYHRRLHTGEKPYKCEECDEAFSFKSNLERHRIIHTGEKLYKCNECGKTFSRKSSLTR	8	3	TPH
NP_001308453.1	27	28	R*HTGEKPYKCNECGK*F***S*L**H*	2.13	140	HRRLHTGEKPYKCNDCGKTFSQELSLTCHHRLHTGEKHYKCEECDEAFSFKSALEIHKAIHTGEKPYKCNDCGKTFSQTSSLVYHRRLHTGEKPYKCEECDEAFSFKSNLERHRIIHTGEKLYKCNECGKTFSRKSSLTR	5	28	CGKAFRHSSSLGQHENAHTGEKPYQCSL
NP_001308574.1	3	28	K*F***S*L**HQ*VH*GEKP**C*ECG	3.19	84	HTGEKPYKCDECGKGFICRFDLDFHQKVHTGEKPYNCKECGKSFGWASCLLKHQRLHSGEKPFKCEECGKRFTQNSQLHSHQRV	16	2	AA
NP_001308614.1	20	26	HQR*H*GEKP**CE*CGK*F***S*L	2.11	114	RVHSGEKPFKCEECGKGFYTQNSQLYSHQRAHSGEKPYKCEECGKGFKRKFDLDFHQRVHRGEKPYNCKECGKSFGRASCILNHKRIHSGDEKPFKCEECGKRFTENSQLHSHQ	7	3	QHLQ
NP_001308697.1	16	25	L**HQR*HTGEKPY*C*ECGKAF**	4.89	28	GEKPYECKECGKAFRQSSHLAQHQRIHT	2	9	PAALSSPLAV
NP_001308729.1	12	28	RHQRTHS*EKPYVC*ECGRGFS*KS*LI	2.91	112	CGRSFCDKSTLIRHQRIHSGEKPYVCRECGRGFSQKSDLIKHQRTHSDEKPYVCRECGRGFCSKSILIIHQRTHSGEKPYVCGECGRGFSEKSLLIRHQRTHSGEKHYVCLE	6	28	LIRHQRVHTRERPFECKECGKGFSQSSL
NP_001308730.1	12	28	RHQRTHS*EKPYVC*ECGRGF**KS*LI	2.91	112	CGRSFCDKSTLIRHQRIHSGEKPYVCRECGRGFSQKSDLIKHQRTHSDEKPYVCRECGRGFCSKSILIIHQRTHSGEKPYVCGECGRGFSEKSLLIRHQRTHSGEKHYVCLE	10	28	IHTEEKLCICEECGKTFKWFSYLTKHKR
NP_001308731.1	12	28	RHQRTHS*EKPYVC*ECGRGF**KS*LI	2.91	112	CGRSFCDKSTLIRHQRIHSGEKPYVCRECGRGFSQKSDLIKHQRTHSDEKPYVCRECGRGFCSKSILIIHQRTHSGEKPYVCGECGRGFSEKSLLIRHQRTHSGEKHYVCLE	16	28	CGKIFRQNSDLVNHRRSHTGEKPYKCNE
NP_001308732.1	12	28	RHQRTHS*EKPYVC*ECGRGF**KS*LI	2.91	112	CGRSFCDKSTLIRHQRIHSGEKPYVCRECGRGFSQKSDLIKHQRTHSDEKPYVCRECGRGFCSKSILIIHQRTHSGEKPYVCGECGRGFSEKSLLIRHQRTHSGEKHYVCLE	10	28	GEKPYECKECNKAFRQSAHLAQHQRIHT
NP_001308734.1	12	28	RHQRTHS*EKPYVC*ECGRGF**KS*LI	2.91	112	CGRSFCDKSTLIRHQRIHSGEKPYVCRECGRGFSQKSDLIKHQRTHSDEKPYVCRECGRGFCSKSILIIHQRTHSGEKPYVCGECGRGFSEKSLLIRHQRTHSGEKHYVCLE	12	28	CGKVYSKHSHLAVHWRIHTGEKAYKCNE
NP_001308795.1	20	26	S*L**H*R*H*GEKPYKC*EC*K*F*	2.8	56	IHTGEKPYKCKVCDKAFAWNSHLARHKRIHTGEKPYKCNECGKTFSHKSSLECHHR	13	28	HSGEKPIVCRECGRGFNRKSTLIIHERT
NP_001308796.1	20	26	S*L**H*R*H*GEKPYKC*EC*K*F*	2.8	56	IHTGEKPYKCKVCDKAFAWNSHLARHKRIHTGEKPYKCNECGKTFSHKSSLECHHR	13	28	HSGEKPIVCRECGRGFNRKSTLIIHERT
NP_001308846.1	7	28	T*HQ*IH*GEKPYECKECGKAFR****L	2.45	84	KPYECKECGKAFRVRQQLTLHQRIHTGEKPYECKECGKAFRQTAHLTRHQKLHSADKLYECKECGEAFICGADLRVHHKLHIGE	9	1	E
NP_001308881.1	5	27	HQ**HTGERPYEC**CGK*F*****L*	2.36	74	CSECGKAFLTQAHLDVGHQKIHTGERPYECTECAKAFVRKSHLVQHEKIHTDAFSKRSDLIQHKRIDIRPRPYT	5	25	CGKSFTKSSVLIEHQRIHTGEKPYECEE
NP_001308882.1	5	27	HQ**HTGERPYEC**CGK*F*****L*	2.36	74	CSECGKAFLTQAHLDVGHQKIHTGERPYECTECAKAFVRKSHLVQHEKIHTDAFSKRSDLIQHKRIDIRPRPYT	12	28	HQRTHRGEKPNECKECGKTFFCQSALTA
NP_001308883.1	5	27	HQ**HTGERPYEC**CGK*F*****L*	2.36	74	CSECGKAFLTQAHLDVGHQKIHTGERPYECTECAKAFVRKSHLVQHEKIHTDAFSKRSDLIQHKRIDIRPRPYT	10	28	ECKDCGKAFSRGYQLSQHQKIHTGEKPY
NP_001308910.1	5	28	KSFS****L**HQRVHTGERPYECSECG	2	85	KSFREKSVFIQHQRADSGERPYECSECGKSFSQHSGFLYRHRKAHGRTRPHECSECGKSFSHKTHLFQHQRVHTGERPYDCSECG	3	24	GEKPYVCDRCGQRFAQASTLTYHVRRHT
NP_001308920.1	11	28	FSQ***L*QHQR*HTGEKPYEC*ECGKA	9.79	28	FSQRSSLAQHQRIHTGEKPYECIECGKA	7	28	GEKPYRCTECGKSFIQSSELTQHQRTHT
NP_001308921.1	11	28	FSQ***L*QHQR*HTGEKPYEC*ECGKA	9.79	28	FSQRSSLAQHQRIHTGEKPYECIECGKA	9	1	E
NP_001308922.1	11	28	FSQ***L*QHQR*HTGEKPYEC*ECGKA	9.79	28	FSQRSSLAQHQRIHTGEKPYECIECGKA	2	7	QRVHLTQH
NP_001308923.1	11	28	FSQ***L*QHQR*HTGEKPYEC*ECGKA	9.79	28	FSQRSSLAQHQRIHTGEKPYECIECGKA	4	28	HTQERRYECAACGKVFGDYLSRRRHMSV
NP_001308990.1
NP_001308991.1
NP_001308993.1
NP_001308994.1
NP_001308995.1
NP_001308996.1
NP_001308997.1
NP_001308998.1
NP_001308999.1
NP_001309001.1
NP_001309002.1
NP_001309003.1
NP_001309004.1
NP_001309005.1
NP_001309006.1
NP_001309007.1
NP_001309057.1	21	28	*F***S*L**H**IHTGEKPYKCNECGK	2.27	141	GEKPYKCNECGKAFTQKSHLAIHQTIHTGEKPYKCNECGKVFAQNSQLARHRRVHTGEKPYKCNDCGKAFSDHSNLATFHQAIHTGEKPFKCHECGKVFRHNSQLANHRRIHTGEKPYKCNECGKAFSMHSNLTTHKAIHS	3	25	ECGKSFRQKGSLTLHERIHTGQKPF
NP_001309058.1	21	28	*F***S*L**H**IHTGEKPYKCNECGK	2.27	141	GEKPYKCNECGKAFTQKSHLAIHQTIHTGEKPYKCNECGKVFAQNSQLARHRRVHTGEKPYKCNDCGKAFSDHSNLATFHQAIHTGEKPFKCHECGKVFRHNSQLANHRRIHTGEKPYKCNECGKAFSMHSNLTTHKAIHS	7	28	EKCYECNECGKTFTRSSNLIVHQRIHTG
NP_001309059.1	21	28	*F***S*L**H**IHTGEKPYKCNECGK	2.27	141	GEKPYKCNECGKAFTQKSHLAIHQTIHTGEKPYKCNECGKVFAQNSQLARHRRVHTGEKPYKCNDCGKAFSDHSNLATFHQAIHTGEKPFKCHECGKVFRHNSQLANHRRIHTGEKPYKCNECGKAFSMHSNLTTHKAIHS	13	28	GKAFRNSSGLRVHKRIHTGEKPYECDIC
NP_001309060.1	21	28	*F***S*L**H**IHTGEKPYKCNECGK	2.27	141	GEKPYKCNECGKAFTQKSHLAIHQTIHTGEKPYKCNECGKVFAQNSQLARHRRVHTGEKPYKCNDCGKAFSDHSNLATFHQAIHTGEKPFKCHECGKVFRHNSQLANHRRIHTGEKPYKCNECGKAFSMHSNLTTHKAIHS	2	28	QSSALTRHQRIHTREKPYKCKECEKSFS
NP_001309061.1	21	28	*F***S*L**H**IHTGEKPYKCNECGK	2.27	141	GEKPYKCNECGKAFTQKSHLAIHQTIHTGEKPYKCNECGKVFAQNSQLARHRRVHTGEKPYKCNDCGKAFSDHSNLATFHQAIHTGEKPFKCHECGKVFRHNSQLANHRRIHTGEKPYKCNECGKAFSMHSNLTTHKAIHS	15	28	EKIHGGGKTFDFKECGQVLNPKISHNEQ
NP_001309062.1	21	28	*F***S*L**H**IHTGEKPYKCNECGK	2.27	141	GEKPYKCNECGKAFTQKSHLAIHQTIHTGEKPYKCNECGKVFAQNSQLARHRRVHTGEKPYKCNDCGKAFSDHSNLATFHQAIHTGEKPFKCHECGKVFRHNSQLANHRRIHTGEKPYKCNECGKAFSMHSNLTTHKAIHS	3	7	KKSPSPV
NP_001309063.1	21	28	*F***S*L**H**IHTGEKPYKCNECGK	2.27	141	GEKPYKCNECGKAFTQKSHLAIHQTIHTGEKPYKCNECGKVFAQNSQLARHRRVHTGEKPYKCNDCGKAFSDHSNLATFHQAIHTGEKPFKCHECGKVFRHNSQLANHRRIHTGEKPYKCNECGKAFSMHSNLTTHKAIHS	12	28	EKPYECGECGKAFRVRQQLTFHQRIHTG
NP_001309064.1	21	28	*F***S*L**H**IHTGEKPYKCNECGK	2.27	141	GEKPYKCNECGKAFTQKSHLAIHQTIHTGEKPYKCNECGKVFAQNSQLARHRRVHTGEKPYKCNDCGKAFSDHSNLATFHQAIHTGEKPFKCHECGKVFRHNSQLANHRRIHTGEKPYKCNECGKAFSMHSNLTTHKAIHS	3	5	EDDK
NP_001309065.1	21	28	*F***S*L**H**IHTGEKPYKCNECGK	2.27	141	GEKPYKCNECGKAFTQKSHLAIHQTIHTGEKPYKCNECGKVFAQNSQLARHRRVHTGEKPYKCNDCGKAFSDHSNLATFHQAIHTGEKPFKCHECGKVFRHNSQLANHRRIHTGEKPYKCNECGKAFSMHSNLTTHKAIHS	14	25	TGEKLYKCTECGKVFIQKANLVVHQRTH
NP_001309066.1	21	28	*F***S*L**H**IHTGEKPYKCNECGK	2.27	141	GEKPYKCNECGKAFTQKSHLAIHQTIHTGEKPYKCNECGKVFAQNSQLARHRRVHTGEKPYKCNDCGKAFSDHSNLATFHQAIHTGEKPFKCHECGKVFRHNSQLANHRRIHTGEKPYKCNECGKAFSMHSNLTTHKAIHS	2	7	AEAAGSQE
NP_001309067.1	21	28	*F***S*L**H**IHTGEKPYKCNECGK	2.27	141	GEKPYKCNECGKAFTQKSHLAIHQTIHTGEKPYKCNECGKVFAQNSQLARHRRVHTGEKPYKCNDCGKAFSDHSNLATFHQAIHTGEKPFKCHECGKVFRHNSQLANHRRIHTGEKPYKCNECGKAFSMHSNLTTHKAIHS	15	23	KAFSQNSSLKKHQKSHMSEKPYECNECG
NP_001309068.1	21	28	*F***S*L**H**IHTGEKPYKCNECGK	2.27	141	GEKPYKCNECGKAFTQKSHLAIHQTIHTGEKPYKCNECGKVFAQNSQLARHRRVHTGEKPYKCNDCGKAFSDHSNLATFHQAIHTGEKPFKCHECGKVFRHNSQLANHRRIHTGEKPYKCNECGKAFSMHSNLTTHKAIHS	4	20	TEEPLATVSGSPVPPAGNSLP
NP_001309189.1	12	28	QHQR*HTGEKPY*CSECGKAFS*S**L*	2	28	IHTGEKPYECNECGKAFNCSSAFSQHQR	2	7	PGPPPSS
NP_001309213.1	17	27	KS*LI*HQR*HTGEKPY*CSECGKGF*	2	165	RKSNLIEHQRIHKREKSFICSECGKGFTMKSMLIEHQRTHTGEKPYICNECGKGFPGKRLIVHQRNHTGEKPYICSECGKGFIGKSGLIIHQRTHTGEKPYICNECGKGFAFKHLVIHQRNHTGEKPFICNECGKGFTMKRLIEHQQIHTEEKPCICSECGKGFA	5	28	SQLIVHLRIHTGERPYECSKCERAFSAK
NP_001309214.1	17	27	KS*LI*HQR*HTGEKPY*CSECGKGF*	2	165	RKSNLIEHQRIHKREKSFICSECGKGFTMKSMLIEHQRTHTGEKPYICNECGKGFPGKRLIVHQRNHTGEKPYICSECGKGFIGKSGLIIHQRTHTGEKPYICNECGKGFAFKHLVIHQRNHTGEKPFICNECGKGFTMKRLIEHQQIHTEEKPCICSECGKGFA	2	9	VGSAGASSWWD
NP_001309215.1
NP_001309217.1	8	28	R*HTGEKPYEC**CGKAFSRSS*L**HQ	4	55	RIHTGEKPYECSKCGKAFSRSTSLIEHQRTHTGEKPYECNECGKAFSRSTLIEHQ	9	28	KPYVCSECGRGFSEKSSFIRHQRTHSGE
NP_001309218.1	8	28	R*HTGEKPYEC**CGKAFSRSS*L**HQ	4	55	RIHTGEKPYECSKCGKAFSRSTSLIEHQRTHTGEKPYECNECGKAFSRSTLIEHQ	3	5	SSMKSE
NP_001309219.1
NP_001309222.1	8	28	R*HTGEKPYEC**CGKAFSRSS*L**HQ	4	55	RIHTGEKPYECSKCGKAFSRSTSLIEHQRTHTGEKPYECNECGKAFSRSTLIEHQ	2	28	QSSALTRHQRIHTREKPYKCKECEKSFS
NP_001309235.1	12	25	L**H*RVHTGERPYEC*ECGKSFSQ	2.35	113	ERPYECNECGKSFSQSSSLIHHRRVHTGERPYACSECGKSFKQISSFNSHRKVHTGERPYECGECGKSFSHRSNLKNHQRVHTGERPVECSECGKSFSQCFSNLIKHLRVHTG	12	28	EKPQACVKPYECNQCGKVLSHKQGLIDHQRVHTG
NP_001309426.1	18	27	RHE*THTGEKPY*CK*CGKAF****SL	2.21	33	HRHKKTHWEKTHTGENPYECKECGKAFASLSSL	3	28	CGKTFITSSRRSKHLKTHSGEKPFVCKI
NP_001309427.1	18	27	RHE*THTGEKPY*CK*CGKAF****SL	2.21	33	HRHKKTHWEKTHTGENPYECKECGKAFASLSSL	14	28	KPYKCSECGKAFFQRSDLFRHLRIHTGE
NP_001309750.1	14	26	*HQRIHTGEKPYECKECGKAF***SL	7.71	28	HQRIHTGEKPYECKECGKAFRQGSHLTQ	7	28	GEKPYVCNVCGKSFRHKQTFVGHQQRIHT
NP_001309752.1	14	24	*HQRIHTGEKPYECKECGKAFS*L	7.71	28	HQRIHTGEKPYECKECGKAFRQGSHLTQ	12	28	EKPYECGECGKAFRVRQQLTFHQRIHTG
NP_001309754.1	14	24	*HQRIHTGEKPYECKECGKAFS*L	7.71	28	HQRIHTGEKPYECKECGKAFRQGSHLTQ	13	28	PYECGECGKAFLVYGKLTRHQSTHTGEK
NP_001309755.1	14	26	*HQRIHTGEKPYECKECGKAF***SL	7.71	28	HQRIHTGEKPYECKECGKAFRQGSHLTQ	16	2	AA
NP_001309756.1	14	26	*HQRIHTGEKPYECKECGKAF***SL	7.71	28	HQRIHTGEKPYECKECGKAFRQGSHLTQ	3	5	PKAPPF
NP_001309757.1	14	26	*HQRIHTGEKPYECKECGKAF***SL	7.71	28	HQRIHTGEKPYECKECGKAFRQGSHLTQ	12	28	HKRIHIRENSYQCEECGKAFKWFSTLTR
NP_001309840.1	15	28	SF**K**L**HQRTHTGEKPY*C*ECGK	3.24	84	HQRTHTGEKPYVCNECGKSFRQKTTLVAHQRIHTGEKSYECPECGKAFRMKSYLIDHHRTHTGEKPYECNECGKSFSQKTNLAL	10	28	HTGEKPYECVECEKPSISKSDLMLQCKM
NP_001309841.1	15	28	SF**K**L**HQRTHTGEKPY*C*ECGK	3.24	84	HQRTHTGEKPYVCNECGKSFRQKTTLVAHQRIHTGEKSYECPECGKAFRMKSYLIDHHRTHTGEKPYECNECGKSFSQKTNLAL	6	28	CGKTFVQKSTLRDHHRIHTGEKSFQCNQ
NP_001309842.1	15	28	SF**K**L**HQRTHTGEKPY*C*ECGK	3.24	84	HQRTHTGEKPYVCNECGKSFRQKTTLVAHQRIHTGEKSYECPECGKAFRMKSYLIDHHRTHTGEKPYECNECGKSFSQKTNLAL	2	9	ASPAALGSTAT
NP_001309843.1	15	28	SF**K**L**HQRTHTGEKPY*C*ECGK	3.24	84	HQRTHTGEKPYVCNECGKSFRQKTTLVAHQRIHTGEKSYECPECGKAFRMKSYLIDHHRTHTGEKPYECNECGKSFSQKTNLAL	3	28	KPYECSICGKAFSHRSSLLQHHRIHTGE
NP_001309844.1	15	28	SF**K**L**HQRTHTGEKPY*C*ECGK	3.24	84	HQRTHTGEKPYVCNECGKSFRQKTTLVAHQRIHTGEKSYECPECGKAFRMKSYLIDHHRTHTGEKPYECNECGKSFSQKTNLAL	11	28	KPYQCGECGKAFSHSSSLTKHQRIHTGE
NP_001309845.1	15	28	SF**K**L**HQRTHTGEKPY*C*ECGK	3.24	84	HQRTHTGEKPYVCNECGKSFRQKTTLVAHQRIHTGEKSYECPECGKAFRMKSYLIDHHRTHTGEKPYECNECGKSFSQKTNLAL	3	5	SSASTI
NP_001309846.1	15	28	SF**K**L**HQRTHTGEKPY*C*ECGK	3.24	84	HQRTHTGEKPYVCNECGKSFRQKTTLVAHQRIHTGEKSYECPECGKAFRMKSYLIDHHRTHTGEKPYECNECGKSFSQKTNLAL	11	28	CGKTFSKNSNLRRHEMIHTGEKPHGCHL
NP_001309847.1	15	28	SF**K**L**HQRTHTGEKPY*C*ECGK	3.24	84	HQRTHTGEKPYVCNECGKSFRQKTTLVAHQRIHTGEKSYECPECGKAFRMKSYLIDHHRTHTGEKPYECNECGKSFSQKTNLAL	2	24	DSLRLEDGQAVQLEDGTTAFIHHTSK
NP_001309848.1	15	28	SF**K**L**HQRTHTGEKPY*C*ECGK	3.24	84	HQRTHTGEKPYVCNECGKSFRQKTTLVAHQRIHTGEKSYECPECGKAFRMKSYLIDHHRTHTGEKPYECNECGKSFSQKTNLAL	5	28	IHQRTHTGEKSYICNECGKGFTTKRTLI
NP_001309849.1	15	28	SF**K**L**HQRTHTGEKPY*C*ECGK	3.24	84	HQRTHTGEKPYVCNECGKSFRQKTTLVAHQRIHTGEKSYECPECGKAFRMKSYLIDHHRTHTGEKPYECNECGKSFSQKTNLAL	2	7	KKSESKEA
NP_001310222.1	22	28	K*F*****L**HQR*H*GEKPY*C*ECG	2.24	84	SNRNLIEHERIHSGEKPYECDECGKCFILKKSFIGHQKIHTQEKAYKCEDCGKAFSYNSNLIAHQRIHTGEKPFACSECGKAFS	11	28	CGKTFSKNSNLRRHEMIHTGEKPHGCHL
NP_001310224.1	22	28	K*F*****L**HQR*H*GEKPY*C*ECG	2.24	84	SNRNLIEHERIHSGEKPYECDECGKCFILKKSFIGHQKIHTQEKAYKCEDCGKAFSYNSNLIAHQRIHTGEKPFACSECGKAFS
NP_001310225.1	22	28	K*F*****L**HQR*H*GEKPY*C*ECG	2.24	84	SNRNLIEHERIHSGEKPYECDECGKCFILKKSFIGHQKIHTQEKAYKCEDCGKAFSYNSNLIAHQRIHTGEKPFACSECGKAFS
NP_001310235.1	11	28	RIHTGEKPY*C**CGKAF*****L**HQ	3.39	28	IHTGEKPYKCNICEKAFSDHSALTQHQR	9	1	E
NP_001310567.1	6	1	E				2	28	NQKAHLARHHRLHTGEKPYKCNECGKVF
NP_001310570.1	6	1	E				15	28	CNESGKAFHRGSLLTVHQIVHTRGKPYQ
NP_001310571.1	6	1	E				9	28	KPYVCSECGRGFSEKSSFIRHQRTHSGE
NP_001310572.1	6	1	E				3	9	GGAVMGA
NP_001310573.1	6	1	E				3	6	EASTAPK
NP_001310574.1	6	1	E				6	23	CGKAFLKKSRLNIHQKTHTGEKPYICSE
NP_001310575.1	6	1	E				3	9	GGAVMGA
NP_001310576.1	6	1	E				3	5	VIQD
NP_001310577.1	6	1	E				10	28	HTGEKPYECVECEKPSISKSDLMLQCKM
NP_001310578.1	6	1	E				8	3	PPA
NP_001310579.1	6	1	E				13	28	HSGEKPIVCRECGRGFNRKSTLIIHERT
NP_001310580.1	6	1	E				11	28	KPYQCGECGKAFSHSSSLTKHQRIHTGE
NP_001310581.1	6	1	E				4	28	HTGEKPYQCKECGKAFSASNGLTRHRRI
NP_001310582.1	6	1	E				6	28	GEKPFICKECGKAFGQSASLIVHQRIHT
NP_001310583.1	6	1	E				11	3	PPA
NP_001310584.1	6	1	E				3	28	ECGKAFSLKATLIVHLRTHTGEKPY
NP_001310585.1	6	1	E				12	28	GEKPYKCEECDKVFSRKSTLESHKRIHT
NP_001310586.1	6	1	E				19	28	PYKCKYCKKPFNCLSSVQTHERAHSGRK
NP_001310587.1	6	1	E				19	28	PYKCKYCKKPFNCLSSVQTHERAHSGRK
NP_001310588.1	6	1	E				3	28	VCPDCGKAFRHKPYLAAHRRIHTGEKPY
NP_001310589.1	6	1	E				2	11	TPLTTAVISA
NP_001310590.1	6	1	E				5	28	SQLIVHLRIHTGERPYECSKCERAFSAK
NP_001310591.1	6	1	E				7	28	HTGEKPYKCEECDKVFSQKSTLERHKRI
NP_001310592.1	6	1	E				3	5	VVIQD
NP_001310593.1	6	1	E				6	28	NLIQHQSIHTGEKPYKCKECGKAFQLHI
NP_001310594.1	6	1	E				13	28	IHTGEKPYKCEECGKAFIWSSTLTEHKK
NP_001310595.1	6	1	E				4	28	SSYLILHKRTHTGEKPYECSECGKAFSDR
NP_001310600.1	6	1	E				19	28	EKRGHGNLQLIKRCESVDECKVHTGGYN
NP_001310601.1	6	1	E				10	28	CDRSFSRNSCLALHRRVHTGEKPYKCYE
NP_001310602.1	6	1	E				14	28	KPYKCSECGKAFFQRSDLFRHLRIHTGE
NP_001310603.1	6	1	E				7	28	QRTHTGEKPHECSECGKAFSRKSQLMVH
NP_001310604.1	6	1	E				4	28	EKPYKCDTCMKSFSRSSHFIAHQRIHTG
NP_001310605.1	6	1	E				7	28	EKCYECNECGKTFTRSSNLIVHQRIHTG
NP_001310606.1	6	1	E				7	25	CGKLFSFNSSLMKHQRIHTGERPYKCSE
NP_001310607.1	6	1	E				2	7	PKPPLLL
NP_001310956.1	15	26	KS*LT*H*RTHTGEKPY*CNECGKTF	2.88	112	EKPYACNECEKAFSHKSRLTVHQRTHTGEKPYECNECGKPFHCKSFLTLHQRTHTGDKPYECNECGKTFHCKSFLTIHHRTHTGEKPYECNECGKTFRCKSFLTIHHRTHAG	2	7	KKSESKEA
NP_001310970.1							15	28	ECGRNFSWRSILTEHKRIHTGEKPYKCE
NP_001311031.1
NP_001311033.1
NP_001311034.1
NP_001311066.1	4	81	H*G*****CE*CGK*FT*SGNLKRH*R*H*GEKP**C**C***F*DP*****H***H***KP**C**CGK*F*****L**H
NP_001311067.1	4	26	H***H*GEKPY*C**CGK*F*****L
NP_001311068.1	17	26	HQ*IHTGEKPY*C**CGK*F**KS*L	2.44	168	TGEKPYICTECGKVFTDRSNLITHQKIHTGEKPYECAECGKAFDQKSDLFIHQKIHTGEKPYECSECGKAFIQKSDLKIHQKSHIGEKHYECKDCGKAFIQKSALRMHQRIHTGEKPYVCADCGKAFIQKSHFIAHHRIHTGEKPYECSDCGKCFTKKSQLHVHQKIH	16	2	AA
NP_001311069.1	17	26	HQ*IHTGEKPY*C**CGK*F**KS*L	2.44	168	TGEKPYICTECGKVFTDRSNLITHQKIHTGEKPYECAECGKAFDQKSDLFIHQKIHTGEKPYECSECGKAFIQKSDLKIHQKSHIGEKHYECKDCGKAFIQKSALRMHQRIHTGEKPYVCADCGKAFIQKSHFIAHHRIHTGEKPYECSDCGKCFTKKSQLHVHQKIH	5	3	LA
NP_001311070.1	17	26	HQ*IHTGEKPY*C**CGK*F**KS*L	2.44	168	TGEKPYICTECGKVFTDRSNLITHQKIHTGEKPYECAECGKAFDQKSDLFIHQKIHTGEKPYECSECGKAFIQKSDLKIHQKSHIGEKHYECKDCGKAFIQKSALRMHQRIHTGEKPYVCADCGKAFIQKSHFIAHHRIHTGEKPYECSDCGKCFTKKSQLHVHQKIH	13	28	GKSFSHKGSLVQHQRVHTGERPYECGEC
NP_001311071.1	17	26	HQ*IHTGEKPY*C**CGK*F**KS*L	2.44	168	TGEKPYICTECGKVFTDRSNLITHQKIHTGEKPYECAECGKAFDQKSDLFIHQKIHTGEKPYECSECGKAFIQKSDLKIHQKSHIGEKHYECKDCGKAFIQKSALRMHQRIHTGEKPYVCADCGKAFIQKSHFIAHHRIHTGEKPYECSDCGKCFTKKSQLHVHQKIH	10	1	A
NP_001311072.1	17	26	HQ*IHTGEKPY*C**CGK*F**KS*L	2.44	168	TGEKPYICTECGKVFTDRSNLITHQKIHTGEKPYECAECGKAFDQKSDLFIHQKIHTGEKPYECSECGKAFIQKSDLKIHQKSHIGEKHYECKDCGKAFIQKSALRMHQRIHTGEKPYVCADCGKAFIQKSHFIAHHRIHTGEKPYECSDCGKCFTKKSQLHVHQKIH	18	28	ECAKAFNQSSNLTEHKKIHPGEKPYKCE
NP_001311073.1	17	26	HQ*IHTGEKPY*C**CGK*F**KS*L	2.44	168	TGEKPYICTECGKVFTDRSNLITHQKIHTGEKPYECAECGKAFDQKSDLFIHQKIHTGEKPYECSECGKAFIQKSDLKIHQKSHIGEKHYECKDCGKAFIQKSALRMHQRIHTGEKPYVCADCGKAFIQKSHFIAHHRIHTGEKPYECSDCGKCFTKKSQLHVHQKIH	9	6	SPSSHHS
NP_001311074.1	17	26	HQ*IHTGEKPY*C**CGK*F**KS*L	2.44	168	TGEKPYICTECGKVFTDRSNLITHQKIHTGEKPYECAECGKAFDQKSDLFIHQKIHTGEKPYECSECGKAFIQKSDLKIHQKSHIGEKHYECKDCGKAFIQKSALRMHQRIHTGEKPYVCADCGKAFIQKSHFIAHHRIHTGEKPYECSDCGKCFTKKSQLHVHQKIH	12	28	AFSYCSQYTLHQRIHSGEKPYECKDCGK
NP_001311076.1	17	26	HQ*IHTGEKPY*C**CGK*F**KS*L	2.44	168	TGEKPYICTECGKVFTDRSNLITHQKIHTGEKPYECAECGKAFDQKSDLFIHQKIHTGEKPYECSECGKAFIQKSDLKIHQKSHIGEKHYECKDCGKAFIQKSALRMHQRIHTGEKPYVCADCGKAFIQKSHFIAHHRIHTGEKPYECSDCGKCFTKKSQLHVHQKIH	15	28	CNESGKAFHRGSLLTVHQIVHTRGKPYQ
NP_001311077.1	17	26	HQ*IHTGEKPY*C**CGK*F**KS*L	2.44	168	TGEKPYICTECGKVFTDRSNLITHQKIHTGEKPYECAECGKAFDQKSDLFIHQKIHTGEKPYECSECGKAFIQKSDLKIHQKSHIGEKHYECKDCGKAFIQKSALRMHQRIHTGEKPYVCADCGKAFIQKSHFIAHHRIHTGEKPYECSDCGKCFTKKSQLHVHQKIH	2	28	KPHKCPECGKGFRRSSDLVKHHRVHTGE
NP_001311078.1	17	26	HQ*IHTGEKPY*C**CGK*F**KS*L	2.44	168	TGEKPYICTECGKVFTDRSNLITHQKIHTGEKPYECAECGKAFDQKSDLFIHQKIHTGEKPYECSECGKAFIQKSDLKIHQKSHIGEKHYECKDCGKAFIQKSALRMHQRIHTGEKPYVCADCGKAFIQKSHFIAHHRIHTGEKPYECSDCGKCFTKKSQLHVHQKIH	5	25	CGKSFTKSSVLIEHQRIHTGEKPYECEE
NP_001311079.1	17	26	HQ*IHTGEKPY*C**CGK*F**KS*L	2.44	168	TGEKPYICTECGKVFTDRSNLITHQKIHTGEKPYECAECGKAFDQKSDLFIHQKIHTGEKPYECSECGKAFIQKSDLKIHQKSHIGEKHYECKDCGKAFIQKSALRMHQRIHTGEKPYVCADCGKAFIQKSHFIAHHRIHTGEKPYECSDCGKCFTKKSQLHVHQKIH	9	28	CKVCGKTFMYYSYLTRHVRTHTGEKPYE
NP_001311080.1	17	26	HQ*IHTGEKPY*C**CGK*F**KS*L	2.44	168	TGEKPYICTECGKVFTDRSNLITHQKIHTGEKPYECAECGKAFDQKSDLFIHQKIHTGEKPYECSECGKAFIQKSDLKIHQKSHIGEKHYECKDCGKAFIQKSALRMHQRIHTGEKPYVCADCGKAFIQKSHFIAHHRIHTGEKPYECSDCGKCFTKKSQLHVHQKIH	9	28	KPYVCSECGRGFSEKSSFIRHQRTHSGE
NP_001311081.1	17	26	HQ*IHTGEKPY*C**CGK*F**KS*L	2.44	168	TGEKPYICTECGKVFTDRSNLITHQKIHTGEKPYECAECGKAFDQKSDLFIHQKIHTGEKPYECSECGKAFIQKSDLKIHQKSHIGEKHYECKDCGKAFIQKSALRMHQRIHTGEKPYVCADCGKAFIQKSHFIAHHRIHTGEKPYECSDCGKCFTKKSQLHVHQKIH	9	1	E
NP_001311082.1	17	26	HQ*IHTGEKPY*C**CGK*F**KS*L	2.44	168	TGEKPYICTECGKVFTDRSNLITHQKIHTGEKPYECAECGKAFDQKSDLFIHQKIHTGEKPYECSECGKAFIQKSDLKIHQKSHIGEKHYECKDCGKAFIQKSALRMHQRIHTGEKPYVCADCGKAFIQKSHFIAHHRIHTGEKPYECSDCGKCFTKKSQLHVHQKIH	3	28	KPYECKECGQAFTQYTGLAIHIRNHTGE
NP_001311083.1	14	27	L**HQ**HTGEKPY*C**CGK*F**KS	2.44	168	TGEKPYICTECGKVFTDRSNLITHQKIHTGEKPYECAECGKAFDQKSDLFIHQKIHTGEKPYECSECGKAFIQKSDLKIHQKSHIGEKHYECKDCGKAFIQKSALRMHQRIHTGEKPYVCADCGKAFIQKSHFIAHHRIHTGEKPYECSDCGKCFTKKSQLHVHQKIH	3	28	CSDCKSRFTYPYLLAIHQRKHTGEKPYSCPD
NP_001311084.1	14	27	L**HQ**HTGEKPY*C**CGK*F**KS	2.44	168	TGEKPYICTECGKVFTDRSNLITHQKIHTGEKPYECAECGKAFDQKSDLFIHQKIHTGEKPYECSECGKAFIQKSDLKIHQKSHIGEKHYECKDCGKAFIQKSALRMHQRIHTGEKPYVCADCGKAFIQKSHFIAHHRIHTGEKPYECSDCGKCFTKKSQLHVHQKIH	3	28	YVCKECGKAFSNSSHLIGHGRIHSGEKP
NP_001311085.1	17	26	HQ*IHTGEKPY*C**CGK*F**KS*L	2.44	168	TGEKPYICTECGKVFTDRSNLITHQKIHTGEKPYECAECGKAFDQKSDLFIHQKIHTGEKPYECSECGKAFIQKSDLKIHQKSHIGEKHYECKDCGKAFIQKSALRMHQRIHTGEKPYVCADCGKAFIQKSHFIAHHRIHTGEKPYECSDCGKCFTKKSQLHVHQKIH	9	2	DS
NP_001311086.1	17	26	HQ*IHTGEKPY*C**CGK*F**KS*L	2.44	168	TGEKPYICTECGKVFTDRSNLITHQKIHTGEKPYECAECGKAFDQKSDLFIHQKIHTGEKPYECSECGKAFIQKSDLKIHQKSHIGEKHYECKDCGKAFIQKSALRMHQRIHTGEKPYVCADCGKAFIQKSHFIAHHRIHTGEKPYECSDCGKCFTKKSQLHVHQKIH	3	6	PPPAS
NP_001311093.1	7	28	CGKSF***G*L**H*R*HTG*KPY*C*Q				12	28	HKIIHTGEKPYKCEECGKAFNRSSNLTK
NP_001311094.1	7	28	CGKSF***G*L**H*R*HTG*KPY*C*Q				4	28	CGKTFKQSSNLGQHQRIHTGEKPFECNE
NP_001311095.1	7	28	CGKSF***G*L**H*R*HTG*KPY*C*Q				11	28	KKIHTGEKSYKCEEYGKAFNESSNCTTHKRITE
NP_001311096.1	7	28	CGKSF***G*L**H*R*HTG*KPY*C*Q				16	28	CKQCSKAFSFYSSYLRHERTHTGEKPYE
NP_001311097.1	7	28	CGKSF***G*L**H*R*HTG*KPY*C*Q				9	23	GKTFNQSSTRTTYKKIDAGEKRYKCEEC
NP_001311104.1	16	28	HTGEKPYECNECGK*F**KS*L**HQR*	2.88	84	HQRTHTGEKPFECLECGKAFSHKSALTQHQRTHTGEKPYECNACGKTFYHKSDLTKHQRTHTGEKPYECYECGKSFCLKSDLKV	5	3	EAVL
NP_001311105.1	16	28	HTGEKPYECNECGK*F**KS*L**HQR*	2.88	84	HQRTHTGEKPFECLECGKAFSHKSALTQHQRTHTGEKPYECNACGKTFYHKSDLTKHQRTHTGEKPYECYECGKSFCLKSDLKV	9	28	KPYVCSECGRGFSEKSSFIRHQRTHSGE
NP_001311106.1	16	28	HTGEKPYECNECGK*F**KS*L**HQR*	2.88	84	HQRTHTGEKPFECLECGKAFSHKSALTQHQRTHTGEKPYECNACGKTFYHKSDLTKHQRTHTGEKPYECYECGKSFCLKSDLKV	10	1	A
NP_001311107.1	16	28	HTGEKPYECNECGK*F**KS*L**HQR*	2.88	84	HQRTHTGEKPFECLECGKAFSHKSALTQHQRTHTGEKPYECNACGKTFYHKSDLTKHQRTHTGEKPYECYECGKSFCLKSDLKV	10	28	CDRSFSRNSCLALHRRVHTGEKPYKCYE
NP_001311174.1	5	26	HQRTHTGEKPYEC*ECGK*F**KS*L	2.24	85	FSEKSTLHLQQRTHTGEKPYECHECGKTFSFKSAHTRHQKTHTGEKPYECHACGKAFLRKNSDLIKHQRIHTGEKPYECHECGKS	9	1	E
NP_001311175.1	5	26	HQRTHTGEKPYEC*ECGK*F**KS*L	2.24	85	FSEKSTLHLQQRTHTGEKPYECHECGKTFSFKSAHTRHQKTHTGEKPYECHACGKAFLRKNSDLIKHQRIHTGEKPYECHECGKS	13	28	PYECGECGKAFLVYGKLTRHQSTHTGEK
NP_001311176.1	5	26	HQRTHTGEKPYEC*ECGK*F**KS*L	2.24	85	FSEKSTLHLQQRTHTGEKPYECHECGKTFSFKSAHTRHQKTHTGEKPYECHACGKAFLRKNSDLIKHQRIHTGEKPYECHECGKS	4	4	EEMV
NP_001311177.1	5	26	HQRTHTGEKPYEC*ECGK*F**KS*L	2.24	85	FSEKSTLHLQQRTHTGEKPYECHECGKTFSFKSAHTRHQKTHTGEKPYECHACGKAFLRKNSDLIKHQRIHTGEKPYECHECGKS	3	28	CGKTFITSSRRSKHLKTHSGEKPFVCKI
NP_001311178.1	5	26	HQRTHTGEKPYEC*ECGK*F**KS*L	2.24	85	FSEKSTLHLQQRTHTGEKPYECHECGKTFSFKSAHTRHQKTHTGEKPYECHACGKAFLRKNSDLIKHQRIHTGEKPYECHECGKS	7	28	GKAFSQSSHLIQHQRIHTGEKPYECSDC
NP_001311179.1	5	26	HQRTHTGEKPYEC*ECGK*F**KS*L	2.24	85	FSEKSTLHLQQRTHTGEKPYECHECGKTFSFKSAHTRHQKTHTGEKPYECHACGKAFLRKNSDLIKHQRIHTGEKPYECHECGKS	3	28	RHWRIHTGEKPYECRECGKTFSHGSSLT
NP_001311180.1	5	26	HQRTHTGEKPYEC*ECGK*F**KS*L	2.24	85	FSEKSTLHLQQRTHTGEKPYECHECGKTFSFKSAHTRHQKTHTGEKPYECHACGKAFLRKNSDLIKHQRIHTGEKPYECHECGKS	8	28	ECGKTFTRRPNLMKHQRIHTGEKPYKCG
NP_001311268.1	6	28	C*ECGK*F***S*L**H*RIHTGEKP*K	2.32	56	RIHTGEKPYECEECGKAFGQSSALIQHQRIHTGEKPFKCNECGKTFRCNSSLIAHQ	4	28	CGKGFRYSSQFIYHQRGHTGEKPYKCEE
NP_001311269.1	7	28	RTHTGEKP**C**CGK*F**SS*L**HQ	2.25	28	HTGEKPYKCAVCGKIFNNSSHFSAHRKI	3	28	RIHNGEKPYECKECGKSLSSNSVLIQHQ
NP_001311270.1	7	28	RTHTGEKP**C**CGK*F**SS*L**HQ	2.25	28	HTGEKPYKCAVCGKIFNNSSHFSAHRKI	3	28	KPYECSICGKAFSHRSSLLQHHRIHTGE
NP_001311271.1	7	28	RTHTGEKP**C**CGK*F**SS*L**HQ	2.25	28	HTGEKPYKCAVCGKIFNNSSHFSAHRKI	4	28	HTGEKPYKCGDCWKSFSRRQHLQVHRRT
NP_001311272.1	7	28	RTHTGEKP**C**CGK*F**SS*L**HQ	2.25	28	HTGEKPYKCAVCGKIFNNSSHFSAHRKI	11	28	HTGEKPYECPECGKAFSEKSRLRKHQRT
NP_001311273.1	7	28	RTHTGEKP**C**CGK*F**SS*L**HQ	2.25	28	HTGEKPYKCAVCGKIFNNSSHFSAHRKI	10	23	TGEKSVKYKERGKAFTRGLHLGHQKIH
NP_001311274.1	7	28	RTHTGEKP**C**CGK*F**SS*L**HQ	2.25	28	HTGEKPYKCAVCGKIFNNSSHFSAHRKI	6	28	HTGEKPYECKQCSKALPDSSSYIRHERT
NP_001311275.1	7	28	RTHTGEKP**C**CGK*F**SS*L**HQ	2.25	28	HTGEKPYKCAVCGKIFNNSSHFSAHRKI	12	28	HTGEKPFNCTQCGKAFNSRSALCRHKKT
NP_001311276.1	10	28	HIHQRVHTGEKPY*C**CGKGFSQSS*L	2.19	113	YECSECGKGFSQSSNLHIHQRVHTEEKPYKCGEQCGKGFSQSSNLHIHQAIHTDEKPYKCDECGKGFSQSSDLLIHHAVHTGEKPYHCDKCGKGFSQSSKLHIHQRVHTGEKP	2	24	DSLRLEDGQAVQLEDGTTAFIHHTSK
NP_001311277.1	10	28	HIHQRVHTGEKPY*C**CGKGFSQSS*L	2.19	113	YECSECGKGFSQSSNLHIHQRVHTEEKPYKCGEQCGKGFSQSSNLHIHQAIHTDEKPYKCDECGKGFSQSSDLLIHHAVHTGEKPYHCDKCGKGFSQSSKLHIHQRVHTGEKP	4	28	AFSTLTEHKRVHTGEKPYKCNECGK
NP_001311278.1	10	28	HIHQRVHTGEKPY*C**CGKGFSQSS*L	2.19	113	YECSECGKGFSQSSNLHIHQRVHTEEKPYKCGEQCGKGFSQSSNLHIHQAIHTDEKPYKCDECGKGFSQSSDLLIHHAVHTGEKPYHCDKCGKGFSQSSKLHIHQRVHTGEKP	3	73	TGERPYECTECEKAFVRKSHLVQHQKIHTDAFSKRSDLIQHKRIDIRPRPYTCSECGKAFLTQAHLVGHQKIH
NP_001311279.1	10	28	HIHQRVHTGEKPY*C**CGKGFSQSS*L	2.19	113	YECSECGKGFSQSSNLHIHQRVHTEEKPYKCGEQCGKGFSQSSNLHIHQAIHTDEKPYKCDECGKGFSQSSDLLIHHAVHTGEKPYHCDKCGKGFSQSSKLHIHQRVHTGEKP	10	28	HQRIHIGEKSYECKECGKFFSCGSHVTR
NP_001311280.1	10	28	HIHQRVHTGEKPY*C**CGKGFSQSS*L	2.19	113	YECSECGKGFSQSSNLHIHQRVHTEEKPYKCGEQCGKGFSQSSNLHIHQAIHTDEKPYKCDECGKGFSQSSDLLIHHAVHTGEKPYHCDKCGKGFSQSSKLHIHQRVHTGEKP	9	1	E
NP_001311281.1	11	28	Y*C**CGKGFSQSS*L*IHQRVHT*EKP	2.19	113	YECSECGKGFSQSSNLHIHQRVHTEEKPYKCGEQCGKGFSQSSNLHIHQAIHTDEKPYKCDECGKGFSQSSDLLIHHAVHTGEKPYHCDKCGKGFSQSSKLHIHQRVHTGEKP	3	28	HTGEKPYQCIVCGKRFNNSSQFSAHRRI
NP_001311282.1	10	28	HIHQRVHTGEKPY*C**CGKGFSQSS*L	2.19	113	YECSECGKGFSQSSNLHIHQRVHTEEKPYKCGEQCGKGFSQSSNLHIHQAIHTDEKPYKCDECGKGFSQSSDLLIHHAVHTGEKPYHCDKCGKGFSQSSKLHIHQRVHTGEKP	15	28	YKCEKCGDSLNHSLHLTQHQIIPTEEKP
NP_001311423.1							5	3	LA
NP_001313471.1	6	1	S				2	8	STEVSVS
NP_001313472.1							3	28	CGKTFITSSRRSKHLKTHSGEKPFVCKI
NP_001316385.1	17	28	HQ**HTG*RPY*C*ECGK*FS**S*L*Q	2	57	SSHLIVQHKKIHTGAKPYECNECGKCFSHNSGLILHQRVHTGAKPYVCSECGKAYIS	29	28	HTGEKPYKCEECGKAYKWPSTLSYHKKI
NP_001316444.1	3	28	QHQRIHTGEKPYECKECGKAF***SQL*	17.96	28	EKPYECKECGKAFIRGSQLTQHQRIHTG	6	28	HTNNCHGEKPYECAECGKVFRLCSQLNQHQRI
NP_001316445.1	4	28	QHQRIHTGEKPYECKECGKAF***SQL*	17.96	28	EKPYECKECGKAFIRGSQLTQHQRIHTG	15	28	CNESGKAFHRGSLLTVHQIVHTRGKPYQ
NP_001316446.1	5	28	QHQRIHTGEKPYECKECGKAF***SQLT	18.93	28	EKPYECKECGKAFIRGSQLTQHQRIHTG	13	28	GKSFSHKGSLVQHQRVHTGERPYECGEC
NP_001316447.1	5	28	QHQRIHTGEKPYECKECGKAF***SQLT	18.93	28	EKPYECKECGKAFIRGSQLTQHQRIHTG	12	28	HKIIHTGEKPYKCEECGKAFNRSSNLTK
NP_001316448.1	5	28	QHQRIHTGEKPYECKECGKAF***SQLT	18.93	28	EKPYECKECGKAFIRGSQLTQHQRIHTG	11	28	TGEKLMECHECGKAFSRGSHLIQHQKIH
NP_001316449.1	5	28	QHQRIHTGEKPYECKECGKAF***SQLT	18.93	28	EKPYECKECGKAFIRGSQLTQHQRIHTG	2	7	PQPEPRSV
NP_001316450.1	4	28	QHQRIHTGEKPYECKECGKAF***SQL*	17.96	28	EKPYECKECGKAFIRGSQLTQHQRIHTG	9	28	ECGKDFNRRSHLTRHQRTHNGDKPFVCS
NP_001316451.1	12	28	EKPY*CKECGKAF***SQL**HQRIHTG	11.96	28	EKPYECKECGKAFIRGSQLTQHQRIHTG	8	28	AFSQRSHLIKHQRIHTGEKPYECKECGK
NP_001316453.1	12	28	EKPY*CKECGKAF***SQL**HQRIHTG	11.96	28	EKPYECKECGKAFIRGSQLTQHQRIHTG	12	28	HTGEKPFNCTQCGKAFNSRSALCRHKKT
NP_001316576.1	13	28	T*HQ*THTGEKPYEC*ECGK*F**KS*L	2.75	28	HQKTHTGEKPYECKECGKFFSQKAHLMV	10	28	CKECGKYFSRSANLIQHQSIHTGEKPFE
NP_001316577.1	13	28	T*HQ*THTGEKPYEC*ECGK*F**KS*L	2.75	28	HQKTHTGEKPYECKECGKFFSQKAHLMV	6	23	CGKAFLKKSRLNIHQKTHTGEKPYICSE
NP_001316578.1	13	28	T*HQ*THTGEKPYEC*ECGK*F**KS*L	2.75	28	HQKTHTGEKPYECKECGKFFSQKAHLMV	20	28	EKPYKCKECGKAFRRASHLTQHQSIHTG
NP_001316579.1	12	28	T*HQ**HTGEKPYEC*ECGK*F**KS*L	2.75	28	HQKTHTGEKPYECKECGKFFSQKAHLMV	3	7	SPPGENP
NP_001316580.1	12	28	T*HQ**HTGEKPYEC*ECGK*F**KS*L	2.75	28	HQKTHTGEKPYECKECGKFFSQKAHLMV	10	28	RTHSGEKPYVCKDCGRGFTWKSNLFTHQ
NP_001316581.1	12	28	T*HQ**HTGEKPYEC*ECGK*F**KS*L	2.75	28	HQKTHTGEKPYECKECGKFFSQKAHLMV	12	28	AFNWSSTLNKHKRIHTGEKPYKCKECGK
NP_001316582.1	12	28	T*HQ**HTGEKPYEC*ECGK*F**KS*L	2.75	28	HQKTHTGEKPYECKECGKFFSQKAHLMV	4	4	EEMV
NP_001316583.1	12	28	T*HQ**HTGEKPYEC*ECGK*F**KS*L	2.75	28	HQKTHTGEKPYECKECGKFFSQKAHLMV	11	25	EKRYECRECGKAFHQSTHLIHHQRIHTG
NP_001316584.1	13	28	T*HQ*THTGEKPYEC*ECGK*F**KS*L	2.75	28	HQKTHTGEKPYECKECGKFFSQKAHLMV	3	28	ECGKTFSRKDSLVQHQRVHTGERPY
NP_001316585.1	12	28	T*HQ**HTGEKPYEC*ECGK*F**KS*L	2.75	28	HQKTHTGEKPYECKECGKFFSQKAHLMV	11	28	KPYQCGECGKAFSHSSSLTKHQRIHTGE
NP_001316586.1	12	28	T*HQ**HTGEKPYEC*ECGK*F**KS*L	2.75	28	HQKTHTGEKPYECKECGKFFSQKAHLMV	16	28	HTGEKPYKCNECGKVFSQPSNLAGHQRI
NP_001316587.1	12	28	T*HQ**HTGEKPYEC*ECGK*F**KS*L	2.75	28	HQKTHTGEKPYECKECGKFFSQKAHLMV	7	28	THQRIHTGEKPYKCSECGKSFSRSSNRI
NP_001316588.1	12	28	T*HQ**HTGEKPYEC*ECGK*F**KS*L	2.75	28	HQKTHTGEKPYECKECGKFFSQKAHLMV	8	28	EKPYQCHQCGNAFRRKSYLIDHQRTHTG
NP_001316589.1	12	28	T*HQ**HTGEKPYEC*ECGK*F**KS*L	2.75	28	HQKTHTGEKPYECKECGKFFSQKAHLMV	2	28	HKKTHTGEKPYKCDECGKNFTQSSNLIV
NP_001316590.1	12	28	T*HQ**HTGEKPYEC*ECGK*F**KS*L	2.75	28	HQKTHTGEKPYECKECGKFFSQKAHLMV	12	28	CGKAFSQFSMLIIHVRIHTGEKPYECNE
NP_001316591.1	12	28	T*HQ**HTGEKPYEC*ECGK*F**KS*L	2.75	28	HQKTHTGEKPYECKECGKFFSQKAHLMV	3	28	EKTYKCMECGKDFRFHSQLTEHQRIHTG
NP_001316592.1	12	28	T*HQ**HTGEKPYEC*ECGK*F**KS*L	2.75	28	HQKTHTGEKPYECKECGKFFSQKAHLMV	8	28	KPFKCSECGKAFSQKENLIIHQRIHTGE
NP_001316593.1	12	28	T*HQ**HTGEKPYEC*ECGK*F**KS*L	2.75	28	HQKTHTGEKPYECKECGKFFSQKAHLMV	5	4	APLNP
NP_001316690.1	15	28	CG*GF**KS*L**HQRTHSGEKPYVC*E	2.55	29	HQRTHSGEKPFVCAECGRGFNDKSTLIST	3	28	CGKRFSQSSSLVIHRRTHSGERPYACTQ
NP_001316691.1	15	28	CG*GF**KS*L**HQRTHSGEKPYVC*E	2.55	29	HQRTHSGEKPFVCAECGRGFNDKSTLIST	10	28	CGKAFSQSSHLLRHQIIHTGEKPYECRE
NP_001316692.1	15	28	CG*GF**KS*L**HQRTHSGEKPYVC*E	2.55	29	HQRTHSGEKPFVCAECGRGFNDKSTLIST	4	28	HLIGHQRIHTGEKPYECNECGKTFRQTSQLIV
NP_001316693.1	15	28	CG*GF**KS*L**HQRTHSGEKPYVC*E	2.55	29	HQRTHSGEKPFVCAECGRGFNDKSTLIST	6	28	HTGEKPYECKDCGKAFNQPSSLRSHVRT
NP_001316694.1	15	28	CG*GF**KS*L**HQRTHSGEKPYVC*E	2.55	29	HQRTHSGEKPFVCAECGRGFNDKSTLIST	3	24	GEKPYVCDRCGQRFAQASTLTYHVRRHT
NP_001316695.1	15	28	CG*GF**KS*L**HQRTHSGEKPYVC*E	2.55	29	HQRTHSGEKPFVCAECGRGFNDKSTLIST	13	28	PYKCEECGKGFGWSVNLRVHQRVHRGEK
NP_001316696.1	15	28	CG*GF**KS*L**HQRTHSGEKPYVC*E	2.55	29	HQRTHSGEKPFVCAECGRGFNDKSTLIST	5	28	GERPFQCPECNRSFRLKGQLLSHQRLHT
NP_001316697.1	15	28	CG*GF**KS*L**HQRTHSGEKPYVC*E	2.55	29	HQRTHSGEKPFVCAECGRGFNDKSTLIST	6	28	CGKVFNDSSTLRRHVRTHTGEKPYECNQ
NP_001316698.1	15	28	CG*GF**KS*L**HQRTHSGEKPYVC*E	2.55	29	HQRTHSGEKPFVCAECGRGFNDKSTLIST	15	28	CKQCGKTFIYHQPFQRHERTHIGEKPYE
NP_001316699.1	15	28	CG*GF**KS*L**HQRTHSGEKPYVC*E	2.55	29	HQRTHSGEKPFVCAECGRGFNDKSTLIST	7	28	CGKAFSNSSNLTKHRRTHTGEKPYVCTK
NP_001316700.1	15	28	CG*GF**KS*L**HQRTHSGEKPYVC*E	2.55	29	HQRTHSGEKPFVCAECGRGFNDKSTLIST	17	28	CGKVFYQNSQLVRHQIIHTGETPYKCNE
NP_001316701.1	15	28	CG*GF**KS*L**HQRTHSGEKPYVC*E	2.55	29	HQRTHSGEKPFVCAECGRGFNDKSTLIST	5	5	HLQT
NP_001316702.1	15	28	CG*GF**KS*L**HQRTHSGEKPYVC*E	2.55	29	HQRTHSGEKPFVCAECGRGFNDKSTLIST	15	28	KCEENGKAFNWSSTLTYYKSIHTGEKPY
NP_001316703.1	15	28	CG*GF**KS*L**HQRTHSGEKPYVC*E	2.55	29	HQRTHSGEKPFVCAECGRGFNDKSTLIST	10	28	HRLHTGEKHYKCSECGKTFSRNSALVIH
NP_001316704.1	15	28	CG*GF**KS*L**HQRTHSGEKPYVC*E	2.55	29	HQRTHSGEKPFVCAECGRGFNDKSTLIST	12	27	IHTRENSYKCEECGKVLNWFSELIKHKG
NP_001316705.1	15	28	CG*GF**KS*L**HQRTHSGEKPYVC*E	2.55	29	HQRTHSGEKPFVCAECGRGFNDKSTLIST	10	28	CDRSFSRNSCLALHRRVHTGEKPYKCYE
NP_001316706.1	15	28	CG*GF**KS*L**HQRTHSGEKPYVC*E	2.55	29	HQRTHSGEKPFVCAECGRGFNDKSTLIST	12	25	IHTVKKLFECKECGKSFNRSSNLTQHQS
NP_001316707.1	15	28	CG*GF**KS*L**HQRTHSGEKPYVC*E	2.55	29	HQRTHSGEKPFVCAECGRGFNDKSTLIST	3	28	ERPHACPECGKSFIRKHHLLEHRRIHTG
NP_001316708.1	15	28	CG*GF**KS*L**HQRTHSGEKPYVC*E	2.55	29	HQRTHSGEKPFVCAECGRGFNDKSTLIST	3	5	VIQD
NP_001317256.1	7	1	A	2	5	VIEDV	6	24	KCKECGKGFIQRSSLLMHLRNHSGEKPY
NP_001317294.1	8	28	*HTGEKP**CKECGK*F**S**L**H*R	2.14	28	SSRLNKHLKTHSGEKPFVCKECGKAFAV	13	28	GKSFSHKGSLVQHQRVHTGERPYECGEC
NP_001317322.1	16	1	Q				4	28	GKAFSRVTHLTQHQRIHTGEKPYKCGEC
NP_001317324.1	4	167	CE*CG**FENRKGLSSHARSHLRQ*GVTEW*VNGSPIDTL*E**K************PPG******L**AG*G*P**L****P**L**SP*********G**LG**P**G**P*A***PG**AA******PE**********P*********S*ED*NL*S**EPVR				3	11	GLYGDFGSAAA
NP_001317327.1	3	1	K				8	28	CGKVFNEKRYLARHRRCHTSEKPYKCNE
NP_001317411.1	16	27	C*ECGKAFSQ***L**H*R*HTGEKPY	2.07	198	HTGEKPYECKNCRKAFSHKEKNFIKHQKIHSREKPYECNECGKAFIKMSNLIRHQRIHTGEKPYACKECEKAFSQKSNLIAHEKIHSGEKPYECNECGKAFSQKQNFIAHQKVHTGEKPYACNECGKAFPQIASLALHLRSHTGEKPYECDKCGKAFSQCSLLIIHMRIHTGEKPYECNECGKAFSQRSSALIVHMRG	8	28	TGEKPYKCKECGKLFNRIAYLARHEKVH
NP_001317442.1	13	28	SQL**HQR*HTGEKPY*CSECGKAF**K	2.71	28	HTGEKPYECSECGKAFSFKSQLILHQEI	13	28	PYKCEECGKGFGWSVNLRVHQRVHRGEK
NP_001317443.1	13	28	SQL**HQR*HTGEKPY*CSECGKAF**K	2.71	28	HTGEKPYECSECGKAFSFKSQLILHQEI	14	28	EKKTCKCKECGKSFCMLSQLTRHKRIHI
NP_001317448.1	5	26	HRR*HTGERP**C**CGK*F*****L	2.33	6	PVVLGP	3	28	HTGEKPYQCIVCGKRFNNSSQFSAHRRI
NP_001317462.1
NP_001317503.1	5	49	SVHTKD*PHKC**C*KGF****ELK*H***H*GRK*YQC**CDF*T*DS	2	5	ILSGH	12	27	HTGEKPYKCNACGKSFSYSSHLNIHCRI
NP_001317542.1	9	26	L**HQ**HTGERPY*C*ECGK*F**K	2.14	28	ECGKTFSRKDILAQHQRIHTGEMPYECG	3	5	EDDK
NP_001317546.1	11	24	L**HQ**HTGERPYECSECGK*FS	2.48	29	HTGERPYECSECGKAFSLRKSHLLQHQKI	13	28	HSGEKPIVCRECGRGFNRKSTLIIHERT
NP_001317551.1	12	28	**H**IHTGEKP**C*ECGKAF***S*L	2.14	28	ECGKDFNRGSHLTRHQRTHNGDKPFVCN	3	7	SPPGENP
NP_001317554.1	7	27	HTGEKP**C**CGK*F*****L**HK*				14	28	EKKTCKCKECGKSFCMLSQLTRHKRIHI
NP_001317590.1	9	1	H				3	7	KKSPSPV
NP_001317633.1
NP_001317634.1
NP_001317636.1							6	28	KPFKCKECGKGLSSDTALIQHQRIHTGE
NP_001317637.1							4	28	AFSTLTEHKRVHTGEKPYKCNECGK
NP_001317638.1
NP_001317639.1
NP_001317641.1							8	28	HTGERPYECGECGKSFSQRSNLMQHRRV
NP_001317643.1							10	28	RTHSGEKPYVCKDCGRGFTWKSNLFTHQ
NP_001317688.1	12	28	Q**HTGEKPYKCNECGK*FS**S*L**H	8.5	28	HTGEKPYKCNECGKVFSVNSSLATHQVI	16	2	AA
NP_001317695.1	12	28	Q**HTGEKPYKCNECGK*FS**S*L**H	8.5	28	HTGEKPYKCNECGKVFSVNSSLATHQVI	3	28	QKGDKGEKHFECNECGKAFWEKSHLTRHQRVHTG
NP_001318026.1							4	28	KIHTGEKPYKCEVCGKAFHQSSILTKH
NP_001318027.1							11	1	P
NP_001318062.1	3	28	HK*IHTGEKPYKCEECGKAF**SS*LTT	10.64	28	CGKAFKHSSNLTTHKKIHTGEKPYKCEE	7	28	YECKECGKAFRICQQLTVHQSIHTGEKP
NP_001318063.1	3	28	HK*IHTGEKPY*CEECGKAF**SS*LTT	10.64	28	CGKAFKHSSNLTTHKKIHTGEKPYKCEE	3	56	PYKCSDCGKFFTQCSSLMQHQKVHTGEKPFKCNECGRFFRENSTLVRHQRVHTGAK
NP_001332876.1	11	28	QHQRIHTGEKPYECKECGKAF***S*L*	9.39	28	PYECKECGKAFSQSSQLFQHQRIHTGEK	11	28	HTGEKPYTCNECGKSFSKNYNLIVHQRI
NP_001332877.1	11	28	QHQRIHTGEKPYECKECGKAF***S*L*	9.39	28	PYECKECGKAFSQSSQLFQHQRIHTGEK	12	28	CGKAFSQFSMLIIHVRIHTGEKPYECNE
NP_001332878.1	11	28	QHQRIHTGEKPYECKECGKAF***S*L*	9.39	28	PYECKECGKAFSQSSQLFQHQRIHTGEK	6	28	KPFKCKECGKGLSSDTALIQHQRIHTGE
NP_001332899.1	4	26	SS*L**HQR*H*GEKPYKC*ECGK*F	4.04	28	HQRIHTGEKPYKCPDCGKSFIMSSNLIN	4	4	RRHS
NP_001333096.1	13	28	KPYKC**CGK*FSQS**L*QHQR*HTGE	2.93	28	THTGEKPYKCNICGKAFSQSANLTQHHR	2	28	HKKTHTGEKPYKCDECGKNFTQSSNLIV
NP_001333097.1	13	28	KPYKC**CGK*FSQS**L*QHQR*HTGE	2.93	28	THTGEKPYKCNICGKAFSQSANLTQHHR	4	28	SSYLILHKRTHTGEKPYECSECGKAFSDR
NP_001333098.1	13	28	KPYKC**CGK*FSQS**L*QHQR*HTGE	2.93	28	THTGEKPYKCNICGKAFSQSANLTQHHR	10	28	EKPYKCDDCGKDFSQRAHLTIHQRTHTG
NP_001333099.1	13	28	KPYKC**CGK*FSQS**L*QHQR*HTGE	2.93	28	THTGEKPYKCNICGKAFSQSANLTQHHR	4	6	PLSHHP
NP_001333100.1	14	28	QR*HTGEKPYKC**CGK*F*Q***L**H	2.93	28	THTGEKPYKCNICGKAFSQSANLTQHHR	12	28	HTGEKPFNCTQCGKAFNSRSALCRHKKT
NP_001333509.1	7	28	ILH*RIHTGEKP*EC*ECGKAF**SS*L	4.29	28	IHTGEKPYECNECGKAFSHNSNLILHQR	3	7	SGSDLETT
NP_001333510.1	7	28	ILH*RIHTGEKP*EC*ECGKAF**SS*L	4.29	28	IHTGEKPYECNECGKAFSHNSNLILHQR	9	28	CKQCSKAFPFYSSYRRHERMHTGEKPYE
NP_001333841.1	18	27	SS*LT*HK*IHTGEKPYKC*ECGKAFN	2	222	KCGKSFCMSQLTQDKKIHIGEKPYNCEECGKAFNQSSALTNHKRIHTEEKHYKCEECGKAFNHSSHLTNHKRIHTGEKPYKCEECGKAFKQSSNLNSHKKIHSGEKPYKCDECGKAFISSRFTKHKIIHTEEKPYKCEECGKAFNRSSRLTQHKKIHTGEKPYKCEECDKAFNHSSNLSKHKKIHSGEKPYKCEECGKAFNQSSRLTQHKKIHTGEEPYKCE	2	28	HKKTHTGEKPYKCDECGKNFTQSSNLIV
NP_001333842.1	18	27	SS*LT*HK*IHTGEKPYKC*ECGKAFN	2	222	KCGKSFCMSQLTQDKKIHIGEKPYNCEECGKAFNQSSALTNHKRIHTEEKHYKCEECGKAFNHSSHLTNHKRIHTGEKPYKCEECGKAFKQSSNLNSHKKIHSGEKPYKCDECGKAFISSRFTKHKIIHTEEKPYKCEECGKAFNRSSRLTQHKKIHTGEKPYKCEECDKAFNHSSNLSKHKKIHSGEKPYKCEECGKAFNQSSRLTQHKKIHTGEEPYKCE	10	28	HTGEKPYECVECEKPSISKSDLMLQCKM
NP_001333843.1	18	27	SS*LT*HK*IHTGEKPYKC*ECGKAFN	2	222	KCGKSFCMSQLTQDKKIHIGEKPYNCEECGKAFNQSSALTNHKRIHTEEKHYKCEECGKAFNHSSHLTNHKRIHTGEKPYKCEECGKAFKQSSNLNSHKKIHSGEKPYKCDECGKAFISSRFTKHKIIHTEEKPYKCEECGKAFNRSSRLTQHKKIHTGEKPYKCEECDKAFNHSSNLSKHKKIHSGEKPYKCEECGKAFNQSSRLTQHKKIHTGEEPYKCE	10	28	CDRSFSRNSCLALHRRVHTGEKPYKCYE
NP_001333844.1	18	27	SS*LT*HK*IHTGEKPYKC*ECGKAFN	2	222	KCGKSFCMSQLTQDKKIHIGEKPYNCEECGKAFNQSSALTNHKRIHTEEKHYKCEECGKAFNHSSHLTNHKRIHTGEKPYKCEECGKAFKQSSNLNSHKKIHSGEKPYKCDECGKAFISSRFTKHKIIHTEEKPYKCEECGKAFNRSSRLTQHKKIHTGEKPYKCEECDKAFNHSSNLSKHKKIHSGEKPYKCEECGKAFNQSSRLTQHKKIHTGEEPYKCE	10	28	HTGEKPYECVECEKPSISKSDLMLQCKM
NP_001333845.1	18	27	SS*LT*HK*IHTGEKPYKC*ECGKAFN	2	222	KCGKSFCMSQLTQDKKIHIGEKPYNCEECGKAFNQSSALTNHKRIHTEEKHYKCEECGKAFNHSSHLTNHKRIHTGEKPYKCEECGKAFKQSSNLNSHKKIHSGEKPYKCDECGKAFISSRFTKHKIIHTEEKPYKCEECGKAFNRSSRLTQHKKIHTGEKPYKCEECDKAFNHSSNLSKHKKIHSGEKPYKCEECGKAFNQSSRLTQHKKIHTGEEPYKCE	4	28	ECGKSFRQKFCFINHQRVHTGERPYKCG
NP_001333920.1	8	27	HQRTHTGEKPY*C**CGK*FS*KS*LR	10.25	28	HTGEKPYECNECGKAFSQKSGLRKHQRT	8	28	GEKPFECNKCGKSFSRSTHLIEHQRTHT
NP_001333922.1	8	27	HQRTHTGEKPY*C**CGK*FS*KS*LR	10.25	28	HTGEKPYECNECGKAFSQKSGLRKHQRT	19	28	PYKCKYCKKPFNCLSSVQTHERAHSGRK
NP_001333924.1	8	27	HQRTHTGEKPY*C**CGK*FS*KS*LR	10.25	28	HTGEKPYECNECGKAFSQKSGLRKHQRT	13	28	PYKCEECGKGFGWSVNLRVHQRVHRGEK
NP_001334761.1	19	28	KC*ECGKAFS****L*QHQ*IHTGEKPY	2	29	KCNECEKAFSYCSEALINHQRIHTGDKPY	4	27	CGKAFSQHSHLIEHQRIHTGDRPYKCEE
NP_001334797.1
NP_001334942.1	5	28	PY*CK*CGKAF****SFR*HER*HTGEK	2.09	142	HERTHTGEKPYECKECGEAFSCIPSMRRHMIKHTGDGPYKCKVCGKPFHSLSPFQIHERIHTGEKPFKCKHCGKAFVSCSPTSIRIHERTHTGEKPYECKQCGKAFSYLNSFRLHEMIHTGEKPFECKQCGKAFRSASSFQI	3	7	KKSPSPV
NP_001334943.1	5	28	PY*CK*CGKAF****SFR*HER*HTGEK	2.09	142	HERTHTGEKPYECKECGEAFSCIPSMRRHMIKHTGDGPYKCKVCGKPFHSLSPFQIHERIHTGEKPFKCKHCGKAFVSCSPTSIRIHERTHTGEKPYECKQCGKAFSYLNSFRLHEMIHTGEKPFECKQCGKAFRSASSFQI	2	28	HKKTHTGEKPYKCDECGKNFTQSSNLIV
NP_001334944.1	15	28	YKCNECGKVF***S*L**H*RIHTGEKP	2.71	140	IIHTGEKPYKCDECGKVFHHISHLAQHQRIHTGEKPYKCNECGKVFHNKSHLAHHRRIHTGEKPYKCNECGKVFSHISSLANHHRIHTGEKPYKCNECGKVFHQISHLAQHLIIHAGEKPYECDECDKAFSQNSHLVQHH	8	28	CGKCFSCNSNLHRHQRTHTGEKPYKCPE
NP_001334945.1	15	28	YKCNECGKVF***S*L**H*RIHTGEKP	2.71	140	IIHTGEKPYKCDECGKVFHHISHLAQHQRIHTGEKPYKCNECGKVFHNKSHLAHHRRIHTGEKPYKCNECGKVFSHISSLANHHRIHTGEKPYKCNECGKVFHQISHLAQHLIIHAGEKPYECDECDKAFSQNSHLVQHH	10	28	EKPYKCDDCGKDFSQRAHLTIHQRTHTG
NP_001334946.1	15	28	YKCNECGKVF***S*L**H*RIHTGEKP	2.71	140	IIHTGEKPYKCDECGKVFHHISHLAQHQRIHTGEKPYKCNECGKVFHNKSHLAHHRRIHTGEKPYKCNECGKVFSHISSLANHHRIHTGEKPYKCNECGKVFHQISHLAQHLIIHAGEKPYECDECDKAFSQNSHLVQHH	3	7	KKSPSPV
NP_001334947.1	15	28	YKCNECGKVF***S*L**H*RIHTGEKP	2.71	140	IIHTGEKPYKCDECGKVFHHISHLAQHQRIHTGEKPYKCNECGKVFHNKSHLAHHRRIHTGEKPYKCNECGKVFSHISSLANHHRIHTGEKPYKCNECGKVFHQISHLAQHLIIHAGEKPYECDECDKAFSQNSHLVQHH	3	5	APPP
NP_001334948.1	15	28	YKCNECGKVF***S*L**H*RIHTGEKP	2.71	140	IIHTGEKPYKCDECGKVFHHISHLAQHQRIHTGEKPYKCNECGKVFHNKSHLAHHRRIHTGEKPYKCNECGKVFSHISSLANHHRIHTGEKPYKCNECGKVFHQISHLAQHLIIHAGEKPYECDECDKAFSQNSHLVQHH	8	28	CGKVFNEKRYLARHRRCHTSEKPYKCNE
NP_001334951.1	8	27	H*R*HTGEKPY*C**CGK*F***S*LI	2.05	56	SALIGHERTHSGAKPFECTECGKSFSWSSHLIAHMRMHTGEKPFKCDECEKAFRDR	3	56	QCGKSFSQKATLVKHQRVHTGERPYKCGECGNSFSQSAILNQHRRIHTGAKPYECG
NP_001334952.1	8	27	H*R*HTGEKPY*C**CGK*F***S*LI	2.05	56	SALIGHERTHSGAKPFECTECGKSFSWSSHLIAHMRMHTGEKPFKCDECEKAFRDR	4	28	AFSTLTEHKRVHTGEKPYKCNECGK
NP_001334953.1	8	27	H*R*HTGEKPY*C**CGK*F***S*LI	2.05	56	SALIGHERTHSGAKPFECTECGKSFSWSSHLIAHMRMHTGEKPFKCDECEKAFRDR	22	28	TGEKPYKCEECGKAFSQFSTLKKHKIIH
NP_001334954.1	8	27	H*R*HTGEKPY*C**CGK*F***S*LI	2.05	56	SALIGHERTHSGAKPFECTECGKSFSWSSHLIAHMRMHTGEKPFKCDECEKAFRDR	3	8	PATTAAPSL
NP_001334979.1	8	28	YKCEECGKAFNQ*S*LT*HK*IHTGEKP	12.04	28	AFNQSSTLTTHKRIHTGEKPYKCEECGK	6	28	HTGEKPYECKDCGKAFNQPSSLRSHVRT
NP_001335085.1	10	26	S*L**HRR*HTGEKPYKC*EC*K*FS	3.39	56	RHRRIHTGEKPYKCNECGKTFSQMSSLTCHRRLHTGEKPYKCEECDKAFRFKSALE	10	28	PYKCKECGKTFKGSSSLNNHQRIHTGEK
NP_001335086.1	10	26	S*L**HRR*HTGEKPYKC*EC*K*FS	3.39	56	RHRRIHTGEKPYKCNECGKTFSQMSSLTCHRRLHTGEKPYKCEECDKAFRFKSALE
NP_001335092.1	9	28	GK*F****SF**HE**HTG*K*YECKQC				10	28	GEKPYECKECRKAFSQNAHLAQHQRVHT
NP_001335093.1	9	28	GK*F****SF**HE**HTG*K*YECKQC				13	28	PYECGECGKAFLVYGKLTRHQSTHTGEK
NP_001335094.1	9	28	GK*F****SF**HE**HTG*K*YECKQC				14	28	CGRAFSQASHLQDHQRLHTGEKPFKCDA
NP_001697.2	5	27	LK*H**IHTGEKPY*C**CG**F***A				14	28	HTGEKPFECNECGKAFSHKSALTLHQRT
NP_001708.3							10	28	CDRSFSRNSCLALHRRVHTGEKPYKCYE
NP_001721.2							3	28	HTGEKPYQCIICGKAFGNTSVLVTHQRI
NP_001955.1	3	8	SYPSPV*T	2.21	28	FSRSDELTRHIRIHTGEKPFACDICGRK	3	9	QQVQVVPPKAE
NP_001956.3	3	1	P	2	5	PPARP	3	56	KVFTQNSHLANHQRTHTGEKPYRCNECGKAFSVRSSLTTHQAIHTGKKPYKCNECG
NP_002088.2
NP_002105.3
NP_002187.1	4	1	G				11	27	YVCKECGKAFSNSSHLIGHGRIHSGEKP
NP_002374.2	12	1	A	2	8	GGGAAAGA	10	28	RTHSGEKPYVCKDCGRGFTWKSNLFTHQ
NP_002646.2
NP_002648.1	3	1	A	2	5	PQPAA	13	28	HTGENPFICSECGKVFTHKTNLIIHQKI
NP_002959.2	3	1	S				2	9	SPKPEPEKT
NP_003059.1
NP_003100.1				2	6	SSSTGG	5	28	ECGKSFRWSSCLLNHQRVHSGEKSFKCE
NP_003101.3							3	56	QCGKSFSQKATLVKHQRVHTGERPYKCGECGNSFSQSAILNQHRRIHTGAKPYECG
NP_003102.1	7	1	G	2	6	AAAGAP	3	28	KPYECKECGQAFTQYTGLAIHIRNHTGE
NP_003103.2	6	1	S				18	25	YKCDVCGKLFNQKRNLACHRRCHTGENP
NP_003394.1	9	1	H	2.4	5	IEVET	2	12	LNGASQADGARV
NP_003399.1	12	27	H*R*HTGEKPYECNECGK*F***S*L*	2.55	84	RIHTGEKPYECNECGKAFSHKSHLIIHQRTHTGEKPYECNECGKAFGHNSSLTEHMRTHTGEIPFECNECGKAFKQIEGLTKHM	2	28	HKKTHTGEKPYKCDECGKNFTQSSNLIV
NP_003400.2
NP_003401.2	7	1	A	2	5	VIEDV	12	28	RGFSWKSHLLIHQRIHTGEKPYVCRECG
NP_003402.2	4	1	A				6	28	HQKTHTGDRPYKCYECGKGFSRSSHLIQ
NP_003403.2	3	1	A
NP_003404.1	9	1	H				10	28	HTGEMPYQCSDCGKSFSCKSELIQHQRI
NP_003405.3	8	27	S*L**H*R*HTGEKPYKCKECGK*F*S	2.28	57	HTGERPYKCEECGKAFNSYRSDLIQHRRIHTGERPYKCDECGKAFNYRSYLTTHQRS	13	28	HTGENPFICSECGKVFTHKTNLIIHQKI
NP_003406.1	4	28	KAF**KSQLI*HQR*HTGEKPY*C*ECG	2.7	196	KPYGCNECGKAFRSKSYLIIHMRTHTGEKLHECNECGKAFSFHSQLIIHQRIHTGENPYECCECGKAFSRKDQLISHQRTHAGEKPYECNECGKAFGLKSQLIIHERTHTGEKPYECNECQKAFNTKSNLIVHQRTHTGEKPYSCNDCGKAFTFKSQLIVHKGIHTGVKPYGCIQCAKGFSLKSQLIVHQRSHTGM	5	3	EAVL
NP_003407.1	12	28	KAF***S*L**HQRIHTGEKPY*C*ECG	2.18	56	HQRIHAGEKPFKCDECGKAFRQGSHLIQHQLIHTGEKPYKCNDCGKAFGCSSRLIR	9	1	E
NP_003408.1	14	28	**H**IHTGEKP**C*ECGK*F*****L				6	28	ERTHSRKKLYECKQCGKALSSLTSFQTHIRMHSG
NP_003410.1	16	28	GEKPYECKECGKAF*SGS*L**HQRIHT	14.71	28	QHQRIHTGEKPYECKECGKAFGSGSALT	12	1	A
NP_003411.3	11	28	HQRIH*GEKPY*C*ECGKAF**SS*L*V	2.82	28	CGKAFTCSSNLIVHQRIHTGEKPFACKD	10	28	FSQSSSLTLHQRIHTGEKPYKCIECGKA
NP_003412.1	5	26	HQRTHTGEKPYEC*ECGK*F**KS*L	2.24	85	FSEKSTLHLQQRTHTGEKPYECHECGKTFSFKSAHTRHQKTHTGEKPYECHACGKAFLRKNSDLIKHQRIHTGEKPYECHECGKS	11	28	CGKTFSKNSNLRRHEMIHTGEKPHGCHL
NP_003413.2	8	27	L**H*R*HTGERPFAC*ECG**F*QR*	2.03	29	ECGERFGRQRSNLLQHRRIHSGERPFACA	4	6	GGEGAEC
NP_003414.2	10	28	KAF***S*LT*HK*IHTGEKPYKCEECG	21.07	28	IHTGEKPYKCEECGKAFNQSSNLTTHKK	6	28	NLIQHQSIHTGEKPYKCKECGKAFQLHI
NP_003416.1	15	28	R*HTGEKPYKCE*CGK*FS**S*LQ*HQ	2.8	56	HTGEKPYKCEECGKGFSQASNLLAHQRGHTGEKPYQCAACGKGFSRSSDFNIHCRI	3	5	VIQD
NP_003417.2	7	28	H*RIH*GEKPFKC**CGKAF***S*L*V	3.14	28	GEKPFKCADCGKAFSCHAYLIVHRRIHT	10	28	CNQCSKTFSQSSSLLKHQRIHTGEKPYK
NP_003418.2	3	26	HVR*HTGERPY*C**P*CG**FTT*Y				4	9	SPTAVSS
NP_003419.3	18	28	PY*C**CGKAF**KS*LI*HQRTHTGEK	3.93	56	HHRTHTGEKPYGCSQCGKAFSEKSELISHQRTHTGEKPFECSECGKAFSRKSHLIN	10	28	KPHVCTECGKAFLKKSRLIYHQRVHTGE
NP_003420.2	13	28	YKCEECGKAFN*SS*LT*HK*IHTGEKP	2.46	169	KCGKAFGMISCLTEHEKIHTGEKPYKCEECGKAFNHSSHLTKHKRIHTGEKPYKCEECGKAFKHSSNLTKHKIIHTGEKPYKCEECEKAFNQFSKLTEHKIIHTGEKPYECKEKCGKAFNQSSNLTRHKKIHTEEKPYKCEECGKAFKQPSNLTIHKIIHTGEKPYKCE	9	28	ECGKDFNRRSHLTRHQRTHNGDKPFVCS
NP_003421.2	32	28	YKCEECGKAF**SSTLT*HK*IHTGEKP	5.74	84	EKPYKCKECGKAFKHSSTLTKHKRIHTGEKPYKCEECGKAFNQSSTLATHKIIHTGEKPYKCEECGKAFLWSSTLTKHKRIHTG	3	6	APPGPAR
NP_003422.2	3	27	H*RTHTGEKPY*C**CGKAF**SS*L*	3.61	28	HTGEKPYECKECGKAFSRSSCLRDHERT	3	5	REDLE
NP_003424.3	15	28	HT*ERPYEC**CGK*FS**S*L**HQ*V	2.12	84	GERPYECSECGKAFNNNSHLAQHEKVHTGERPFECLECGRAFSQSSHFLRHQKVHTGERPFECCDCGKAFSNSSALIQHQKVHT	4	4	AAG
NP_003425.2	15	27	HQRTHSGEKPYVC**CG*GFS*KS*L*	4.75	28	HQRTHSGEKPYVCGECGRGFSQKSNLIR	11	28	CGKAFKRSSTLTTHKKIHTGEKPYRCEE
NP_003426.3	10	27	TL**HQR*HTGE*PY*CSECGK*FSRK	3.21	28	CSECGKAFSRKDTLVQHQRIHTGEKPYE	3	5	GRLLGG
NP_003427.3	17	27	SL**H*R*HTGEKPYEC**CGKAF**S	3.2	140	EKPYACGDCGKAFSHSSSLTKHQRIHTGEKPYECHECGKAFRQIAPLIQHQRIHTGEKPYECGQCGRAFSQSALLIEHQRIHTGEKPYGCNECGKSFSHSSSLSQHERTHTGEKPYECSDCGKAFRQSTHLTQHLRIHTG	6	28	ECKICGKSFRNSSCLSDHFRIHTGIKPY
NP_003428.1	5	28	PY*CK*CGKAF****SFR*HER*HTGEK	2.09	142	HERTHTGEKPYECKECGEAFSCIPSMRRHMIKHTGDGPYKCKVCGKPFHSLSPFQIHERIHTGEKPFKCKHCGKAFVSCSPTSIRIHERTHTGEKPYECKQCGKAFSYLNSFRLHEMIHTGEKPFECKQCGKAFRSASSFQI	3	5	EEKG
NP_003430.1	7	28	ILH*RIHTGEKP*EC*ECGKAF**SS*L	4.29	28	IHTGEKPYECNECGKAFSHNSNLILHQR	3	56	KVFTQNSHLANHQRTHTGEKPYRCNECGKAFSVRSSLTTHQAIHTGKKPYKCNECG
NP_003431.2	11	28	K*FS**S*L**HQ**HTGEKPY*C*ECG	2.32	56	HQRTHTGEKPYECDECGKAFRRASHLTRHQRIHIGKKPYECNECGKAFRCGSELIK
NP_003432.1	11	28	HTGEKPYKCEECGKAF**S**L**HK*I	2.71	56	GEKPYKCEECGKAFNRSTTLTKHKRIHTGEKPFTCEECGKIFTSSSHFAKHKIIHT	3	56	HERIHTGEKPYECKQCGKTLSHSSSFRRHMIMHTGGGPHKCKICGKAFVYPSVCQR
NP_003433.3	6	25	HVRTHTGE*PY*CE*GCGK*F*T*Y				3	28	RHWRIHTGEKPYECRECGKTFSHGSSLT
NP_003434.2	4	81	H*G*****CE*CGK*FT*SGNLKRH*R*H*GEKP**C**C***F*DP*****H***H***KP**C**CGK*F*****L**H
NP_003436.3	13	26	H*R*H*GEKP**C**CGK*F***S*L				10	28	PYKCKECGKTFKGSSSLNNHQRIHTGEK
NP_003437.2	12	27	HQR*HTGEKPYEC*ECGK*F**K**L*	3.29	56	RTHTGEKPYECGECGKIFRAKKSLCQHQRIHTGEKPYECGECGNAFYVKARLIEHQ	2	28	QSSALTRHQRIHTREKPYKCKECEKSFS
NP_003438.1	6	27	L*RH*RIH*GE****C*ECG**F**SS	2.11	28	ECGKAFNLNSHLIRHFRIHTGEKPYECS	3	28	QKGDKGEKHFECNECGKAFWEKSHLTRHQRVHTG
NP_003439.2	14	27	QK**L**HQRTH*GEKPY*C*ECGRGF	2.34	56	CGRAFGQKSLLIGHQRTHSGEKPYLCADCGHGFGQKVTLIRHQRTHTGEKPYLCPK	2	28	HKKTHTGEKPYKCDECGKNFTQSSNLIV
NP_003441.1
NP_003442.2	7	27	H*RTHTGEKPYEC**CGKAF***S*L*	2.09	85	VRTHTGEKPYECSDCGKAFIDQSSLKKHMRSHTGEKPYECDHCGKSFSQGSHLIVHKRTHTGEKPYDCKECGKAFTRNSSCLQKH	10	28	GEKPHKCKECGKTFTRSSSIRTHERIHT
NP_003443.2	3	27	C**CGK*FS****LI*HQRIHTGEKPY	2.07	28	HQRIHTGEKPYLCRQCGKSFSQLCFLIE	9	28	PYMCNECGKAFSDSSSLTPHHRTHSGEK
NP_003445.2
NP_003446.2
NP_003447.2	8	27	CGK*FS**S*L**HQRTHTG*KPY*CP				18	28	IHTGGKLNKCEECDKAFNRSLKLTAHKK
NP_003566.1	3	27	GERPY*C*ECGKSF**K**L**H*R*H	2	11	PPQPQLQPQPQ	3	6	EASTAPK
NP_003588.1
NP_003700.1				2	6	TAAAAV
NP_004179.3
NP_004211.1	5	28	*HTGEKPF*C*ECGKSF***S*L**HQR	2.24	29	HTGEKPFGCSDCGKSFSLRSAYLADHQRI	11	28	HQKIHTRDKTYECKECKKIFYHLSSLSR
NP_004225.3	15	28	GEKPY*C**CGK*FS**S*L**HQRVHT	2.37	113	RVHTGEKPYKCDVCGKGFSQRSHLQAHQRIHTGEKPYKCEDCGKRFNCSLNLHNHQRVHTEEKPYKCDECGKCFSQASFNLHAHQRVHTGEKPFKCDACGKGFSQASHFQAHQ	12	23	CEECDKVFKRFSTLTRHKRVHTGEKPFK
NP_004226.3	3	1	S
NP_004415.3							12	28	HQRTHRGEKPNECKECGKTFFCQSALTA
NP_004421.2							2	7	PKPPLLL
NP_004552.2
NP_004982.2				2	8	SGSDLESD	6	28	HTGEKPYECKDCGKAFNQPSSLRSHVRT
NP_005232.2				2	8	SGSDLESD	9	28	RIHTGERPYKCEECGKAFSQNSALILHQ
NP_005254.2							2	12	LNGASQADGARV
NP_005260.1	4	1	S				10	28	KPYKCKECGKGYRYPAYLSIHMRTHTGE
NP_005261.2	5	1	A				6	8	SLSRES
NP_005332.1
NP_005398.2	3	1	E	2	6	EEEEED	4	23	YECNECAKTFFKKSNLIIHQKIHTGEKR
NP_005603.3	4	16	QKEPVQ*ELSPPMEVV	4.38	16	VVQKEPVQIELSPPME	11	23	CGTFFSEKLVLHLQQRTHTGEKPYECHE
NP_005640.2	6	28	C*ECGK*F***S*L**H*RIHTGEKP*K	2.32	56	RIHTGEKPYECEECGKAFGQSSALIQHQRIHTGEKPFKCNECGKTFRCNSSLIAHQ	4	4	PPPA
NP_005646.1							6	28	KPYECNECDKAFIHSSALIKHQRTHTGE
NP_005665.2	10	28	HIHQRVHTGEKPY*C**CGKGFSQSS*L	2.19	113	YECSECGKGFSQSSNLHIHQRVHTEEKPYKCGEQCGKGFSQSSNLHIHQAIHTDEKPYKCDECGKGFSQSSDLLIHHAVHTGEKPYHCDKCGKGFSQSSKLHIHQRVHTGEKP	12	28	GEKPYKCEECDKVFSRKSTLESHKRIHT
NP_005732.2	4	27	ECG**FS**S*L*RHQRTHTGE*PY*C	3.29	28	RHQRTHTGEKPYKCHECGESFSHRSNLI	9	28	TFTRSTHLTQHQKIHTGEKTYKCNECGKAFNGPS
NP_005764.2	11	27	H*RVHTGERPYECSECGKSF**SS*L*	2	57	SSSLITHQRIHTGMRPHECDECGKLFNIHSDLLITHQRVHTGERPYKCSECGKSFSH	4	28	AFSTLTEHKRVHTGEKPYKCNECGK
NP_005777.3				3.17	6	STSCSS	7	3	QHLQ
NP_005806.2	8	26	HE*THTGEKPY*CK*CGKAF****S*	2.06	32	HRFKKGHEKTHTGENPYECKECGKAFASLSSL	3	28	YVCKECGKAFSNSSHLIGHGRIHSGEKP
NP_005946.2							10	28	ECKDCGKAFSRGYQLSQHQKIHTGEKPY
NP_005976.2
NP_005997.2
NP_006051.1
NP_006201.1	3	7	VEAAEPE	3	14	EAAEPNGEAEGPDG	3	6	APPGPAR
NP_006289.2	7	28	*ECGKAF*Q*SGLI*HQRIHTGEKPY*C	4.79	28	ECGKAFSQSSGLIGHQRIHTGEKPYECN	5	28	ECGKSFRWSSCLLNHQRVHSGEKSFKCE
NP_006290.1
NP_006291.2	3	53	HQ**HTGEKP**C**CGKSF***S*L**H***H*GEKP*KCEECGKGF***SL				15	28	HTGEKPFQCNECGKSFSRSSFVIEHQRI
NP_006343.2
NP_006376.2	12	25	L**H*RVHTGERPYEC*ECGKSFSQ	2.35	113	ERPYECNECGKSFSQSSSLIHHRRVHTGERPYACSECGKSFKQISSFNSHRKVHTGERPYECGECGKSFSHRSNLKNHQRVHTGERPVECSECGKSFSQCFSNLIKHLRVHTG	7	28	THQRIHTGEKPYKCSECGKSFSRSSNRI
NP_006488.2	5	1	G				2	8	PRVRPVPSLV
NP_006515.2	6	28	T*HKIIHT*EKPYKCE*CGK*F**SS*L	3.71	28	IHTGEKPYKCEECGKAFKQSSHLTKHKI	2	9	SPKPEPEKT
NP_006517.1
NP_006554.1
NP_006556.1
NP_006617.1
NP_006621.1	19	28	KPYKC*ECGK*F***S*L**H***HTGE				3	7	SPPGENP
NP_006622.2	12	26	H*RTHTGEKP**CK*CGKAF**SS*L	2.04	28	HTGEKPYECKECGKAFSSSNSFQLHERR	5	28	PYKCKECGKTFSQESSLTCHRRLHTGVK
NP_006626.3	12	28	**H**IHTGEKP**C*ECGKAF*****L	2.14	28	ECGKDFNRGSHLTRHQRTHNGDKPFVCN	14	25	TGEKLYKCTECGKVFIQKANLVVHQRTH
NP_006709.2	3	57	RKDHLK*H*****P**MKE**QC**C***F*T**RHL*LHAA***DF*CG*CAQ**G
NP_006725.3				2	12	DLSPMRHLSPRK	3	8	SGSDLETT
NP_008816.3	12	1	G	2.75	8	GGGGGGSG	10	28	RTHSGEKPYVCKDCGRGFTWKSNLFTHQ
NP_008885.1	16	28	HTGEKPYECNECGK*F**KS*L**HQR*	2.88	84	HQRTHTGEKPFECLECGKAFSHKSALTQHQRTHTGEKPYECNACGKTFYHKSDLTKHQRTHTGEKPYECYECGKSFCLKSDLKV	2	9	PAALSSPLAV
NP_008886.1	17	28	HTGEKPYECNECGK*F**KS*LT*HQRT	2	171	GDKGEKHFECNACGKAFWEKSHLTRHQIIHTGEKHFECNECGKTFCEKSDLTIHQRSHTGEKPFACNECGKAFSHKSALSLHQRTHTGEKPYECHACGKIFYNKSDLTKHNRTHTGEKPYECNECGKSFCMKSHLTQHQRIHIGEKPFECLECGKAFCHKSALIQHQRTHI	3	28	CGKTFITSSRRSKHLKTHSGEKPFVCKI
NP_008887.2	18	27	H*R*H*GEKPYEC*ECGK*F*Q*S*L*	4.21	56	GEKPYECSECGKTFCQNSALCRHQRTHTGEKPYECNECGKFFSQLSYLTIHHRIHS	16	23	HKIRDTGKKPFKCIECGKAFNQSSTLAT
NP_008889.2	17	28	HTGEKPY*C**CGKAFS*SS*LI*HQ**	5.41	56	EKPYECSECGKAFSQSSHLIQHQRIHTGEKPYECNECGKAFSRSSNLIKHHRVHTG	6	28	TGEKPYRCSECGKGFIVNSGLMLHQRTH
NP_008890.2	11	24	L**HQ**HTGERPYECSECGK*FS	2.48	29	HTGERPYECSECGKAFSLRKSHLLQHQKI	4	7	SQSLLVLG
NP_008892.2	10	27	RHQRIHTGEKPY*C*ECGKAF***S*L	2.21	29	IHTGEKPYECNECGKAFVGRNSHLLQHQK	4	28	SSYLILHKRTHTGEKPYECSECGKAFSDR
NP_008893.1	16	28	HQRTHTGEKP*EC*ECGK*F**KS*LI*	9.14	28	THTGEKPYECNECGKAFSQKSTLIIHQR	11	28	CGKAFSRGYQLTQHQKIHTGKKPYECKI
NP_008894.2	6	28	KSFSQSS*LIQHQR*HTGEKPYKC*ECG	4.07	28	IHTGEKPYKCDECGKCFSQSSHLIQHQR	4	28	SSYLILHKRTHTGEKPYECSECGKAFSDR
NP_008896.2	5	27	HQR*H*GEKPY*CVECGK*FSQ*S*L*	3.14	28	ECGKAFSQGSALILHQRIHTGEKPYECV	3	6	GGSGS
NP_008900.3	18	28	*K*F***S*L**H*R*HTGEKPYKC*EC	4.26	84	YLAKHQRIHTGEKPYKCNECGKVFNQKSTLARHHRLHTAEKPYECEECDKVFSRKSHLERHKRIHTGEKPYKCKVCDKAFRCDS	8	28	ECDKVFSRKSHLERHKRIHTGEKPYKCK
NP_008904.1	7	28	CGKSF***G*L**H*R*HTG*KPY*C*Q				7	25	CGKTFSYNSKLIRHQRIHTGEKPFKCKE
NP_008905.1	16	28	HTGEKPYECNECGK*F**KS*L**HQR*	2.88	84	HQRTHTGEKPFECLECGKAFSHKSALTQHQRTHTGEKPYECNACGKTFYHKSDLTKHQRTHTGEKPYECYECGKSFCLKSDLKV	3	28	ECGKTFSRKDSLVQHQRVHTGERPY
NP_008908.2
NP_008922.1	22	28	K*F*****L**HQR*H*GEKPY*C*ECG	2.24	84	SNRNLIEHERIHSGEKPYECDECGKCFILKKSFIGHQKIHTQEKAYKCEDCGKAFSYNSNLIAHQRIHTGEKPFACSECGKAFS	16	28	HTGEKPYKCNECGKVFSQPSNLAGHQRI
NP_009060.2	13	1	A	3.73	11	GGGSGSGGGGG	12	28	CGKSFSQSYDLVIHQRTHTGEKPYECDL
NP_009061.1	17	26	HQ*IHTGEKPY*C**CGK*F**KS*L	2.44	168	TGEKPYICTECGKVFTDRSNLITHQKIHTGEKPYECAECGKAFDQKSDLFIHQKIHTGEKPYECSECGKAFIQKSDLKIHQKSHIGEKHYECKDCGKAFIQKSALRMHQRIHTGEKPYVCADCGKAFIQKSHFIAHHRIHTGEKPYECSDCGKCFTKKSQLHVHQKIH	9	28	CKQCSKAFPFYSSYRRHERMHTGEKPYE
NP_009062.2
NP_009065.1	17	27	SL**H*R*HTGEKPYEC**CGKAF**S	3.2	140	EKPYACGDCGKAFSHSSSLTKHQRIHTGEKPYECHECGKAFRQIAPLIQHQRIHTGEKPYECGQCGRAFSQSALLIEHQRIHTGEKPYGCNECGKSFSHSSSLSQHERTHTGEKPYECSDCGKAFRQSTHLTQHLRIHTG	8	28	ECDKVFSRKSHLERHKRIHTGEKPYKCK
NP_009066.2	12	28	QHQR*HTGEKPY*CSECGKAFS*S**L*	2	28	IHTGEKPYECNECGKAFNCSSAFSQHQR	9	28	SSELLLHQRDHTEEKPYKCEQCGKGFTR
NP_009067.2	8	26	IHTGEKPY*C*ECGK*F*Y*S****H
NP_009068.2	15	27	HQ*IHTGEK*Y*C**CGK*F***S*L*	2.29	28	IHTGEKPYICAECGKAFTDRSNFNKHQK	10	28	KPHVCTECGKAFLKKSRLIYHQRVHTGE
NP_009069.1	16	28	KCEECGKAF**SS*L**HK*IHTGEKPY	2.07	29	ECGKAFNQSSHLATSHKKIHTGEIRCKCE	11	28	CKFCGKALDCLSLYLTHERTHTGEKRYE
NP_009070.2	14	28	TKHKIIHT*EKPYKCEECGKAFN*SS*L	13.46	28	LTKHKIIHTGEKPYKCEECGKAFNQSST	3	9	QQVQVVPPKAE
NP_009076.2	10	27	H**IHTGEKPF*C*ECGKAFSQKS*L*	3.68	28	IHTGEKPYECNECGKAFSQRFSLAVHVR	8	28	ECDKVFSRKSHLERHKRIHTGEKPYKCK
NP_009077.2	16	1	Q				13	28	CKQCSKAFSFYSSYLRHERTHTGEKPYE
NP_009078.1	3	26	HQRIHTGEKPY*C*ECGK*F*QKS*L	2.01	85	HTRERHFVCSECGKAFNQKSELIMHQRIHMGEKPYECLDCGKAFTSKKPQFKEHQRIHTGEKPYVCSECGKAFNGRSNFHKHQIT	11	28	HTGEKPYTCNECGKSFSKNYNLIVHQRI
NP_009080.2	19	28	KC*ECGKAFS****L*QHQ*IHTGEKPY	2	29	KCNECEKAFSYCSEALINHQRIHTGDKPY	13	28	IHTGEKPYKCEECGKAFIWSSTLTEHKK
NP_009083.2	14	27	*S*L**H****TGEKPYKC*ECGK*FQ	2	84	IFKQFSDLTKHKKIHTGEKPYKCDECGKAFTQSSHLIEHKRIHTGEKPYKCEECGKVFMTCSDISKHKKTHSEEKPYKCDECGK	3	28	LIHLTEHMRIHTGEKPFRCKECGKAFSQSSS
NP_009084.2	28	28	GKAF***S*L**HK*IHTGEKPYKCEEC	3.19	335	HKRIHTGEKPYKCEECGKAFKWPSTLTYHKKIHTGEKPYKCEECGKAFKFFSILTKHKVIHTGEKPYKCEECGKAFNQSAILIKHKIIHTGEKPYKCEECGKAFSKVSTLTTHKAIHAGEKPYKCKECGKAFSKVSTLTTHKAIHAGEKPYKCKECGKAFSKFSILTKHKVIHTGEKPYKCEECGKAFKWSSNLMEHKAIHTGEKPYKCEECGKAFSMFSILTKHKVIHTGEKPYKCEECGKAFNWSSNLMEHKKIHTGEKPYKCEECGKAFSMFSILTKHKVIHTGEKPYKCEECGKAFKVSTLSTHKAIHAGEKPYKCEECGKAFNKFSILAK	12	27	HTGEKPYKCNACGKSFSYSSHLNIHCRI
NP_009087.1	3	1	A				10	28	CDRSFSRNSCLALHRRVHTGEKPYKCYE
NP_009088.1	3	15	LTPSSALCEDSVHPA				5	5	HLQT
NP_009180.3	3	1	S				10	1	E
NP_009181.2
NP_031371.3	3	1	E				6	23	HTGEKPYKCNECGKSFSQMSSLTYHHRL
NP_036214.2
NP_036363.2	6	1	S	2.67	6	EEEEDE	3	9	GGAVMGA
NP_036388.2
NP_036538.3	3	1	E
NP_036553.2							13	28	PYECGECGKAFLVYGKLTRHQSTHTGEK
NP_036613.2
NP_036614.1	5	1	G	2	16	GSGFGSGGGGGGSSGS	6	8	SLSRES
NP_037381.2	9	27	L*IHQRVH*GEKPY*C**CGKGFS**S	7.46	28	HQRVHTGEKPYKCDECGKGFSHSSNLRI	18	28	EKPYKCKECGKAFRRASHLTQHQSIHTG
NP_037382.2
NP_037388.3	13	28	*HQRTHTGEKPYECNQCGKSF**S**L*	11.39	28	EKPYECNQCGKSFSQSSHLVAHQRTHTG	2	7	APGEPPP
NP_037491.2	16	26	HQ**H*GEKP**C*ECGK*F***S*L	2.33	87	VHTGERPYNCKECGKSFGWASCLLKHQRLHSGEKPFKCEECGKGFYTQNSQLHSHQRCHNGEKLYKCEECEKDYNSKFNLDLEFHQR	6	23	CGKCFTRSSSLIRHKIIHTGEKPYECSE
NP_037492.2	9	26	HQ**H*GEKP*KCE*CGK*F***S*L
NP_037493.3	5	24	HQR*H*GEKP**C**CGK*F**SL				2	28	IHTGERPYKCNECGKVFNRIAHLARHRK
NP_037494.2	20	26	HQR*H*GEKP**CE*CGK*F***S*L	2.11	114	RVHSGEKPFKCEECGKGFYTQNSQLYSHQRAHSGEKPYKCEECGKGFKRKFDLDFHQRVHRGEKPYNCKECGKSFGRASCILNHKRIHSGDEKPFKCEECGKRFTENSQLHSHQ	12	27	HTGEKPYKCNACGKSFSYSSHLNIHCRI
NP_037512.3	21	28	CE*CGKGFS**S*L**HQRVHT*EKPYK	12.86	28	HQRVHTGEKPYKCEECGKGFSRSSYLQA	3	28	VCPDCGKAFRHKPYLAAHRRIHTGEKPY
NP_037530.2	3	28	K*F***S*L**HQ*VH*GEKP**C*ECG	3.19	84	HTGEKPYKCDECGKGFICRFDLDFHQKVHTGEKPYNCKECGKSFGWASCLLKHQRLHSGEKPFKCEECGKRFTQNSQLHSHQRV	4	23	KCQECGKTFRVSSDLIKHQRIHTEEKPY
NP_037532.2	6	28	R*H*GERP**C**CG**F*****L**HR	2.18	28	VCPDCGKAFRHKPNLAAHRRIHTGEKPY	13	28	HSGEKPIVCRECGRGFNRKSTLIIHERT
NP_054798.1							3	28	FRHKYHLIAHQRVHTGERPYECSDCGKSFTHSST
NP_054825.2
NP_055138.2				3	5	DGGAA	8	3	PPA
NP_055162.1	8	28	H*R*HTGE*P**C**CG*AF***S*L*Q
NP_055189.2	6	28	R*H*GERP**C**CG**F*****L**HR	2.18	28	VCPDCGKAFRHKPNLAAHRRIHTGEKPY	11	28	CGKAFKRSSTLTTHKKIHTGEKPYRCEE
NP_055198.1
NP_055230.2	3	1	S	2	5	AEDIC	10	28	CKECGKYFSRSANLIQHQSIHTGEKPFE
NP_055295.2	12	28	PYEC**CGKSF*QS**L**H*R*HTGEK	3.13	84	KLIRHQRIHTGEKPYECTECGKSFSQSYDLVIHQRTHTGEKPYDCTHCGKSFSQKYDLVAHQRTHTGEKPYECNECGKSFNQSS	4	4	ASLSS
NP_055333.3	18	26	HQRVHTGEKPY*C*ECGKGF***S*L	2.71	84	CGKGFRCNSDLHAHQRVHTGEHPYKCDVCGKGFSYSSDLLIHQRLHTGEKPYKCAECGKGFGRSSDLHIHQRVHTGEKPYKCQE	13	28	HTGENPFICSECGKVFTHKTNLIIHQKI
NP_055334.2	5	28	HQRIHSGEKP*EC*ECGKAF***S*L*Q	2.71	28	QHQRIHSGEKPFECNECGKAFRQGAHLS	4	3	CSE
NP_055384.1	3	28	L*QH***H*GEKP**C**CGK*F***SH				20	28	EKPYKCKECGKAFRRASHLTQHQSIHTG
NP_055409.1	12	28	C*ECGK*F***S*L**HQRIHTGEK*YK	2	58	HQRIHTGEKPYQCNECEKAFNQYSSFLNEHERKIHTGEKLYKCEECGKAFGCKSNLCR	6	28	RIHTGEKPYKCDVCHKSFRYGSSLTVHQ
NP_055458.1				2	13	LNGASQADSGARV	7	28	HQRIHTGEKPYACKECGKAFGVCRELAR
NP_055465.1	17	27	KS*LI*HQR*HTGEKPY*CSECGKGF*	2	165	RKSNLIEHQRIHKREKSFICSECGKGFTMKSMLIEHQRTHTGEKPYICNECGKGFPGKRLIVHQRNHTGEKPYICSECGKGFIGKSGLIIHQRTHTGEKPYICNECGKGFAFKHLVIHQRNHTGEKPFICNECGKGFTMKRLIEHQQIHTEEKPCICSECGKGFA	9	28	ECGKSFGWASCLLNHQRIHSGEKPFKCE
NP_055514.3							6	28	EKNHIGEGPYECKECGKGLSSNTALTQHQRIHTG
NP_055532.1							10	28	RTHSGEKPYVCKDCGRGFTWKSNLFTHQ
NP_055604.3	7	27	L**HQRIHTGE*PY*C**CGK*F***S	5.11	28	CGKAFIHSSDLIRHQRIHTGERPYECNE	6	28	KSHLNIHQKIHTGERHHVCSECGKAFNQ
NP_055610.1	4	1	E	3	5	REAAE	4	28	YKCDECGKSFSHSSDLSKHRRTHTGEKP
NP_055612.2
NP_055685.3	3	1	K				5	24	YECKKCQKKFSSGYQLILHHRFHVIERP
NP_055712.1	4	1	E				4	8	SSTSTV
NP_055713.1	14	25	*L**HQRIH*GEKPYECKECGKAFR	6.61	28	HTGEKPYECKECGKAFRLFSQLTQHQRI	11	23	CGTFFSEKLVLHLQQRTHTGEKPYECHE
NP_055725.2
NP_055745.1	4	28	EKPF*CNECGKTF*QKS*L**HQRIHTG	2.11	112	LRIHQRTHTGEKPFECNECEKSFSQKDHLIQHQKIHTAEKPFKCNECGKTFAQKSTLRGHQRIHTGEKPFECNECGKKFVQKAILRDHHRIHTGEKPFQCNKCGKTFGQKSN	9	28	GEKRYECNECGKAFNYGSELTLHQRIHT
NP_055836.1
NP_055884.2
NP_055909.2
NP_056178.3							3	5	VIQD
NP_056209.2	11	27	HQR*HTGE*PYEC**CGK*FS**S*LI	2.57	28	RIHTGEKPYECCDCGKCFSQSSALISHQ	10	28	GEKPYECKECRKAFSQNAHLAQHQRVHT
NP_056243.1	8	27	C*ECGK*F*****L**H***H*GEKPY				3	28	YVCKECGKAFSNSSHLIGHGRIHSGEKP
NP_056276.1
NP_056332.2	3	1	E				3	7	KKSPSPV
NP_056457.3				2	5	GTPPA	9	1	E
NP_056470.1	4	28	PF*C**CGRGF**KS*L**H*RTHSGEK	3.36	28	HQRTHSEEKPFVCKDCGRGFIQKSTLVK	3	7	KKSPSPV
NP_056509.2				2.03	29	ERPYHACAECGKRFIQKHHLLEHQRAHTG	3	5	SVAA
NP_056936.2	8	28	YKCEECGKAFNQ*S*LT*HK*IHTGEKP	12.04	28	AFNQSSTLTTHKRIHTGEKPYKCEECGK	3	6	REAEE
NP_056950.2	6	1	S	2.67	6	EEEEDE	20	28	EKPYKCKECGKAFRRASHLTQHQSIHTG
NP_056982.1	3	2	DE				9	1	P
NP_056995.1	4	27	PY*C**CGK*FS*SSN***H*RTH*GE				7	28	ECGKTFWEKSNLTQHQRTHTGEKPY
NP_057079.2	3	2	AP				10	28	RTHSGEKPYVCKDCGRGFTWKSNLFTHQ
NP_057173.2	6	27	HQRTHTGEKPYVC**CGRGF**KS*LI
NP_057286.1							7	28	HQRIHTGEKPYACKECGKAFGVCRELAR
NP_057304.1	25	28	NLT*HK*IHTGEKPYKCEECGKAFN*SS	15.21	28	EKPYKCEECGKAFNQSSNLTRHKKIHTG	9	28	KPYVCSECGRGFSEKSSFIRHQRTHSGE
NP_057344.2
NP_057348.3	17	25	S***HE*THTGEKPY*CK*CGKAFS	2.62	29	HERTHTGEKPYECKECGKAFFRPSFLCRE	12	28	EKPYECGECGKAFRVRQQLTFHQRIHTG
NP_057349.2	18	27	H*R*H*GEKPYEC*ECGK*F*Q*S*L*	4.21	56	GEKPYECSECGKTFCQNSALCRHQRTHTGEKPYECNECGKFFSQLSYLTIHHRIHS	3	25	ECGKSFRQKGSLTLHERIHTGQKPF
NP_057354.1	3	1	P				6	28	ECKICGKSFRNSSCLSDHFRIHTGIKPY
NP_057408.2				2.11	28	RTHTGAKPYACNDCGKAFRQSSHLIGHQ	13	23	HTGEKPYECNDCGKSFTYNSALRAHQRI
NP_057409.1				2.11	28	RTHTGAKPYACNDCGKAFRQSSHLIGHQ	3	7	KKSPSPV
NP_057415.1
NP_057507.2				2.88	8	PPPQPEPQ	14	28	KPYKCSECGKAFFQRSDLFRHLRIHTGE
NP_057528.2	20	27	HQ*VHTGEKPYKC*ECGK*F***S*LQ	2.38	29	HQRVHTGEKPYKCDECGKVFSQASSQLQL	11	26	CGKGFIYSSSFQAHQGVHTGEKPYKCNE
NP_057615.3							3	7	KKSPSPV
NP_057619.1
NP_057620.3	12	28	EKPY*CKECGKAF***S*L**HQRIHTG	12.82	28	CGKAFIRGSQLTEHQRIHTGEKPYECKE	17	28	PYKCEECGKAFGRSSNLLVHQRVHTGEK
NP_057727.2	8	28	A*H*R*HTGERPY*C**CGRRF***S*L	2.36	56	HRRTHTGERPYACADCGRRFAQSSALAKHLRVHTGEKPHACADCGRAFGGRSCLAE	15	28	GEKPYECKECGKAFSRKENLITHQKIHT
NP_059977.1	17	28	GEKPY*CK*CGKAF********HE*THT	3.3	56	THTGEKPYECKQCGKAFSHAGSFRRHMITHTGDGPHKCKICGKAFDCPSSFRNHET	6	28	FGQGSALLKHLRTHTGERPYPCPQCGKA
NP_060030.1	3	1	Q	2.61	28	HQRTHTGERPYACEDCGKRFSESSALLQ	4	28	AFSTLTEHKRVHTGEKPYKCNECGK
NP_060107.3							3	28	RHWRIHTGEKPYECRECGKTFSHGSSLT
NP_060122.2	12	28	EC*ECGKSF***SSL**H*RVHTGERPY	2.11	113	YECIECGKSFHQSSSLLQHQRLHTRERPYECIECGKAFAEKSNLIHHQRKVHSGAERHECGECGKSFARKSSLIIHLRIHTGERPYECSDCGKSFAENSSLIKHLRVHTGERP	7	16	VVQKEPVQIELSPPME
NP_060126.2	8	27	L**H***HTG*KP**CKECGK*F**SS				2	28	HTGEKPFKCDICGKSFRVRSRLNRHSMV
NP_060227.2
NP_060280.2	7	28	RTHTGEKP**C**CGK*F**SS*L**HQ	2.25	28	HTGEKPYKCAVCGKIFNNSSHFSAHRKI	9	28	THTGEKLYTCSECGKGFSMKHCLMVHQR
NP_060335.2							12	28	HTGEKPFNCTQCGKAFNSRSALCRHKKT
NP_060349.1	12	27	L**H***HTGERPYEC**CGK*F*Q*S	3.43	28	GERPYECGECGKSFSQRSHLIDHCRIHT	13	28	HSGEKPIVCRECGRGFNRKSTLIIHERT
NP_060378.1
NP_060478.3	4	52	PFVC**CGKGF*Q***LK*HK**H**EK**KC*CGKAF*****LT*H***H*				5	28	HTREKPFECNECGKAFSQKQYVIKHQNT
NP_060484.2	11	1	E	3	7	DEEEEEE	3	5	PKAPPF
NP_060553.4	15	1	A	4.11	28	FGQSSALLQHLRTHTGERPYRCPHCGKA	15	28	CGKSFRLKAGLKVHQSIHTGEKPHECKE
NP_060572.3	5	28	**HQR*HTGEKPYECNECGKTF**KS*L	2.5	30	HQRTHTGEKPYECNECGKTFCHKFSAFRVE	9	28	SSELLLHQRDHTEEKPYKCEQCGKGFTR
NP_060651.2	3	52	*******S*NS**SSP*S*AV*S*PRAP*Q***T***SP*E********P**				4	26	HQRIHTGEKPHECKECGKAFISDSHLIR
NP_060667.2	3	1	A				2	7	PQPEPRSV
NP_060730.2	6	28	KCNECGK*F***S*L**H***HTGEKPY
NP_060763.2
NP_060770.3	15	28	YKCNECGKVF***S*L**H*RIHTGEKP	2.71	140	IIHTGEKPYKCDECGKVFHHISHLAQHQRIHTGEKPYKCNECGKVFHNKSHLAHHRRIHTGEKPYKCNECGKVFSHISSLANHHRIHTGEKPYKCNECGKVFHQISHLAQHLIIHAGEKPYECDECDKAFSQNSHLVQHH	5	24	PYECNECDKAFIHSSALIKHQRTHTGEK
NP_060807.2
NP_060825.2	12	28	Q**HTGEKPYKCNECGK*FS**S*L**H	8.5	28	HTGEKPYKCNECGKVFSVNSSLATHQVI	4	6	GGAAD
NP_060913.2	9	27	IHTGEK*YEC**CGKAF***S*L**HQ	2.17	29	GEKPYECIECGKAFSHGSSLTNHQISTHS	8	28	HQRVHTGEKPYKCDECGKGFSQSSNLRI
NP_061025.5	12	28	*QH*RIHTGEKPYECK*CGKAF**G**L	2.61	28	IHTGEKPYKCKECGKAFNCGSHLTKHER	13	28	HSGEKPIVCRECGRGFNRKSTLIIHERT
NP_061121.2	13	28	ECGKAF**SS*LI*HQR*HTGEKPY*C*	6.12	56	ECGKAFSRSKCLIRHQRLHTGEKPYKCNECGKAFNQNSQLIDHQRIHTGEKPYECS	12	28	AFSYCSQYTLHQRIHSGEKPYECKDCGK
NP_061127.1	7	27	R*H*GEKPY*C**CG**F*****LK*H				12	28	HQRVHTGEKPYECTDCGKAFSHSSSLTQ
NP_061169.2	5	23	K*HK*TH**E*P**C**C*K*F*
NP_061983.2	5	27	HQ**HTGEKPY*C**CGK*F**SS*L*	2.48	29	HTGEKPYECEDCGKTFIGSSALVIKHQRT	3	28	HTGEKPYECNECGKVFSYNSSLMVHQRT
NP_062537.2	13	27	*HQR*HTGEKPY*CSECGKAF**KS*L	2.71	28	HTGEKPYECSECGKAFSFKSQLILHQEI	11	28	HKRIHTGENPYTCEECGKAFNWSSILTK
NP_064612.2	14	28	THQRTHTGEKPYVCRECGRGFS**S*LL	13.04	28	ECGRGFSWKSVLLTHQRTHTGEKPYVCR	16	28	CGKIFRQNSDLVNHRRSHTGEKPYKCNE
NP_064613.2	6	1	Q	2	10	EEDEDEDEDT	3	28	ECGKAFSLKATLIVHLRTHTGEKPY
NP_065127.4	12	26	YLT*HKRIHTGEKPYKCEECGKAF*S	2.79	84	YRCEECGKAFNLCSHLTEHKRIHTGEKPYKCEECGKAFGLFSYLIQHKRIHTREKPYKCEECGKAFKLFSYLTQHKRIHTGEKP	9	28	PYMCNECGKAFSDSSSLTPHHRTHSGEK
NP_065169.1				2.2	5	LQQIQ
NP_065703.1	8	27	L**HQR*HTGEKPY*CNECGK*F**SS	2.18	84	SSLATHQRIHTGEKPYECNECGKGFNQSTHLVQHQLIHTGEKPYECNECDKAFIHSSAFAKHQRIHIGEKPYKCQECGKAFIHC	3	56	KVFTQNSHLANHQRTHTGEKPYRCNECGKAFSVRSSLTTHQAIHTGKKPYKCNECG
NP_065704.2	13	28	KPYKC**CGK*FSQS**L*QHQR*HTGE	2.93	28	THTGEKPYKCNICGKAFSQSANLTQHHR	9	28	THTGEKLYTCSECGKGFSMKHCLMVHQR
NP_065708.2	17	27	HQ**HTG*RPY*C*ECGK*FS**S*L*	2	57	SSHLIVQHKKIHTGAKPYECNECGKCFSHNSGLILHQRVHTGAKPYVCSECGKAYIS	6	28	ECKICGKSFRNSSCLSDHFRIHTGIKPY
NP_065764.1	3	5	VTKPV	2.12	26	RPMPVTKAIPVTKPIPVTKSVPVTVK	9	28	IHTGEQPYICEECGKAFTQSSTLTTHKR
NP_065765.1	14	25	**L**HER*HTGEKPY*CK*CGKAF	2.71	28	HERIHTGEKPYECKECGKAFAFLFAFRN	2	8	SSEPTALH
NP_065778.3	3	1	P	2	6	PPPLPK	15	28	YKCEKCGDSLNHSLHLTQHQIIPTEEKP
NP_065832.1	6	27	H**ERPF*C**CGK*F*****L**H*R
NP_065838.2	8	28	KPYKCNECGKAF***S*L**HQR*HTGE	2.18	28	HQRIHTGEKPYKCEECGKAFRSNSDFTV	15	28	EKIHGGGKTFDFKECGQVLNPKISHNEQ
NP_065858.1	6	27	H***H**E*P*KC**C*K*F*****LR				5	3	EAVL
NP_065864.2	16	25	L**HQR*HTGEKPY*C*ECGKAF**	4.89	28	GEKPYECKECGKAFRQSSHLAQHQRIHT	5	3	EAGR
NP_065879.1	15	28	GEKPY*C*ECGKAF*****L**HQR*HT	2.57	28	HTGEKPYECKECGKAFSQKAHLAQHQKT	6	28	EKNHIGEGPYECKECGKGLSSNTALTQHQRIHTG
NP_065883.1
NP_065906.1	14	28	HK*IHTGEKPYKCEECGKAF**SS*LTT	5.96	56	LSHLTTHKRIHTGEKPYKCEECGKAFNQSSNLTTHKRIHTGEKPYKCEECGKAFSQ	4	6	GGEGAEC
NP_065907.2	9	1	S				3	73	TGERPYECTECEKAFVRKSHLVQHQKIHTDAFSKRSDLIQHKRIDIRPRPYTCSECGKAFLTQAHLVGHQKIH
NP_065912.1
NP_065914.2
NP_065931.3	5	28	KSFS****L**HQRVHTGERPYECSECG	2	85	KSFREKSVFIQHQRADSGERPYECSECGKSFSQHSGFLYRHRKAHGRTRPHECSECGKSFSHKTHLFQHQRVHTGERPYDCSECG	7	28	KPYECNACGKAFSQSSTLIRHYLIHTGE
NP_065950.2	8	1	S	2.11	18	ASSSSSSSSSSPPPASPP	3	6	SSGLCQ
NP_065968.1	13	27	HQ*IHTGEKPYECKECGKAFR****LT	2.16	85	RIHTGEKPYECKECGKAFRQCAHLIRHHKLHTAEKLYECKECGKAFTVCGPDLRQHQKIHFGEKPYECKECGKAFRICQQLARHQ	2	8	STEVSVS
NP_065975.1							4	28	CGKTFKQSSNLGQHQRIHTGEKPFECNE
NP_065984.3	14	27	H***H*GEKPYEC**CGKAF***S*L*	2.01	85	YECAACGKSFGDYLVSRRKHMRIHIVKKPVECRQCGKAFRNQSILKTHMNSHTGEKPYECDHCGKAFSAGSNLNAHRKIHTGEKP	9	28	THTGEKLYTCSECGKGFSMKHCLMVHQR
NP_066002.3	11	28	YECK*CGK*F***S*LT*HQRIHTGEKP	3.32	56	HQRIHTGEKPYECKACGKVFRISSALIEHQRIHTGEKPYACKECGKAFGVCSELTR	3	25	GEKPYKCETCGARFVQVAHLRAHVLIHT
NP_066358.2	15	28	R*HERTHTGEKPYECKQCGK*F**SSSF	2	56	GKTFIYHHCFQKHERAHTGKKPYECKQCGKAFICYQPFQRHERTHAGEKPYECKQC	11	28	KPYQCGECGKAFSHSSSLTKHQRIHTGE
NP_066383.1	9	27	LT*HQR*HTGEKPY*CNECGK*FC*KS	6.57	28	HTGEKPYECNECGKTFCEKSNLTVHQRT	5	28	EKPYKCEECGEAFKYSSSLTTHKIIHTG
NP_066385.2	3	28	HK*IHTGEKPYKCEECGKAF**SS*LTT	10.64	28	CGKAFKHSSNLTTHKKIHTGEKPYKCEE	3	5	QASG
NP_066405.1	14	28	EKPY*C*ECGKAF*****L*QH*R*HTG				10	28	RTHSGEKPYVCKDCGRGFTWKSNLFTHQ
NP_066574.2	4	28	KAF**RSSL*RHQR*HTGE*PYEC**CG	2.66	56	ECSDCGKAFFDHSSLTRHQRIHTGEKPYDCNECGKAFFDRSSLSRHLMIHTGESPY	3	6	LVFEE
NP_066575.2	6	27	**L**H*R*HT*EKPY*C**CGK*F**	2.07	56	DKPYKCADCGKSFCHNAHLTVHKRIHTGEKPYECKDCGKAFNQNSSLGQHERIHTG
NP_066966.2	15	28	GKAF***S****HERTHTGEKPY*CK*C	4.82	28	HERTHTGEKPYECKQCGKAFRYFSSIRI	13	28	EKPYKCDECGKTFSISSTFTKHKIIHTE
NP_066971.2	11	28	YKCEECGKAF***STLTKHK*IHTGEKP	10.89	28	CGKAFNQSSTLTKHKIIHTGEKPYKCEE	16	28	ERPYECSECGKLFRYNSDLIKHQRNHTG
NP_066986.1	18	27	H*R*H*GEKPYECNECGK*F***S*LT	3.43	28	GEKPYECNECGKVFSQKSYLTVHYRIHS	7	28	GKAFSQSSHLIQHQRIHTGEKPYECSDC
NP_067011.1
NP_067039.1	13	28	PY*C**CGKAFS**S*LT*HQR*HTGEK	2.95	56	SSLTEHQRIHTGEKPYACGDCGKAFSQNMHLTVHQRTHTGEKPYVCDECGKAFRKN	12	28	HQRTHRGEKPNECKECGKTFFCQSALTA
NP_067040.1	10	27	HVRTHTGEKPYECK*CGKAF*C*SSLR	2.21	28	CGKAFSCHSSLREHVRTHSGEKPFECKH	3	28	QKGDKGEKHFECNECGKAFWEKSHLTRHQRVHTG
NP_067043.2
NP_067064.2							11	28	HTGEKPYTCNECGKSFSKNYNLIVHQRI
NP_067092.2	15	27	HK*IHTGEKPYKCEECGKAF**SS*LT	13.96	28	ECGKAFNQSSNLTKHKIIHTGEKPYKCE	2	28	HKKTHTGEKPYKCDECGKNFTQSSNLIV
NP_067632.2	10	1	A				3	28	KAFTQSTPLTKHQRIHTGERPYKCSECG
NP_067633.2	3	1	H	2	6	HHHHHA	9	23	GEKPYECNQCEKSFYQKPHLTEHQKTHT
NP_067645.3	8	27	HQR*HTGEKP**CSECGKAF**K**LI				6	23	CGKAFLKKSRLNIHQKTHTGEKPYICSE
NP_067678.1	5	27	H*RTHTGEKPY*CP*CGKGFS**S*LS				3	28	CGKTFITSSRRSKHLKTHSGEKPFVCKI
NP_068735.1	12	28	GKAF**SS*L**H**IHTG*KPY*C*EC	2.39	28	HQRIHTGEKPYKCDECGKAFSQSSNLIE	13	28	PYKCEECGKGFGWSVNLRVHQRVHRGEK
NP_068799.2				2.07	28	YHLQRHEFIHTGEKPFQCDECDMRFIQK	3	30	TSGDLQKHVRTHTGERPFQCPFEGCGRSFT
NP_068838.3	5	49	SVHTKD*PHKC**C*KGF****ELK*H***H*GRK*YQC**CDF*T*DS	2	5	ILSGH	9	28	HTGEKPYICKECGKSFHQKANLTVHQRT
NP_071371.3	3	1	A				8	28	IHNKVKRYHCKECGKAFSQNTGLILHQR
NP_071378.1	4	1	A				2	9	PCSVCCNVG
NP_071386.3	12	27	H*RIH*GEKP**C**CGK*F***S*L*	2	27	RSHSGEKPYECNECGKAFSSSDLIRHQ	6	25	GRAFGHISSLIKHQRTHTGEKPYECSEC
NP_071397.3				2	8	TTTGTDLD	18	28	ECAKAFNQSSNLTEHKKIHPGEKPYKCE
NP_071398.3	3	1	Q
NP_071910.3
NP_071927.1	6	26	RHTGERP**C**CG**F*****L**H				12	23	IEHERIHTGEKPYECKECGKSFSQKQNL
NP_073589.4	5	26	HRR*HTGERP**C**CGK*F*****L	2.33	6	PVVLGP	3	28	LIHLTEHMRIHTGEKPFRCKECGKAFSQSSS
NP_075044.2	11	1	E	3	7	DEEEEEE	4	28	CGKAFRYNSLLLRHQIIHTGAKPFQCTE
NP_075049.1	7	1	E				3	28	YVCKECGKAFSNSSHLIGHGRIHSGEKP
NP_075558.2	8	28	**H*R*HTGEKPY*C**CGKAF*****L	2.39	28	RIHTGEKPYECKECGKAFRHPSSLIPHQ	4	4	GAA
NP_075562.2	10	27	HQR*HTGEKP**CS*CGKAF**KS*L*	2.21	28	CSECGKAFPRKSELTEHQRIHTGEKPHQ	5	3	EAGR
NP_077011.1	14	26	H*RTHT*EKPY*C**CGK*F*****L	2.54	28	HTGEKPYECKQCGKAFSCSSSFQIHEKT	3	28	YVCKECGKAFSNSSHLIGHGRIHSGEKP
NP_077279.1
NP_077301.4	12	28	RHQRTHS*EKPYVC*ECGRGFS*KS*LI	2.91	112	CGRSFCDKSTLIRHQRIHSGEKPYVCRECGRGFSQKSDLIKHQRTHSDEKPYVCRECGRGFCSKSILIIHQRTHSGEKPYVCGECGRGFSEKSLLIRHQRTHSGEKHYVCLE	3	56	QCGKSFSQKATLVKHQRVHTGERPYKCGECGNSFSQSAILNQHRRIHTGAKPYECG
NP_077303.1
NP_077317.2	7	27	R*HTGE*PY*CN*CGK*F***S*L**H	2.86	28	CGKTFSSRSYLAVHKRIHNGEKPYECND	2	9	PAALSSPLAV
NP_077742.2	6	1	P				10	28	ECKDCGKAFSRGYQLSQHQKIHTGEKPY
NP_077744.3	6	1	P				6	28	ECKICGKSFRNSSCLSDHFRIHTGIKPY
NP_077819.2	7	27	HQR*HTGEKPY*C**CGK*F**SS*L*	3.89	28	ECGKAFSQSSALEIHQRIHTGEKPYECE	13	28	CEECGKAYKESSHLTTHKRIHTGEKPYK
NP_078779.2	3	2	DS	2	6	VAPPAR	6	28	NLIQHQSIHTGEKPYKCKECGKAFQLHI
NP_078780.1
NP_078896.3	13	28	**HQR*HTGEKPY*C*ECGK*F***S*L	2.12	84	ECGKCFNRNSSLILHHRTHTGEKPYRCNECGKPFSDISHLIVHLRIHTGEKPYECSKCGKAFRDGSALTQHERIHTGEKPFECA	10	28	ECKDCGKAFSRGYQLSQHQKIHTGEKPY
NP_078915.2	10	25	S*LI*HQR*H*GEKPY*C**CEK*F
NP_078947.3	10	28	K*F**SS*L**HQR*H*GERPY*C**CG	2.21	28	HQRTHSGEKPYKCPHCGKAFADSSYLLR	13	28	IHTGEKPYKCEECGKAFIWSSTLTEHKK
NP_078967.3	12	26	HQ*VHTGEKPY*C*ECGK*F***S*L	2.05	57	CGKFFSQCSSTLMQHQKVHIGEKPFKCNECGRFFRENSSLVKHQRVHTGAKPYECRE	11	24	CGTFFSEKLVLHLQQRTHTGEKPYECHE
NP_078982.3	3	56	R*H***H****PY*C**C*KAF*****L**H*R*H*GERPF*C**CGK*F*****L				9	28	THLEEKPFVCPECGRGFCQKASLLQHQS
NP_078997.4	10	1	P				8	28	CGKCFSCNSNLHRHQRTHTGEKPYKCPE
NP_079009.3	18	27	IHTGEKPYKCNECGK*F***S*L**HQ	3.1	140	HTGEKPYKCNECGKAFSMHSNLTGHQIIHTGEKPYKCNECGKVFRAHSHLAIHQRIHTGEKPYKCDECGKAFSVHSHLATHQAIHTGEKPYKCNECGKVFTQNSHLANHRGIHTGEKPYKCNECGKAFSHNSQLAKHMRV	4	4	SSSKC
NP_079017.1	6	23	LR*H***H*G**P**CP*CG*A*
NP_079038.2	6	26	H*R*HTGEKPY*C**CGK*F***S*L				4	28	YKCDECGKSFSHSSDLSKHRRTHTGEKP
NP_079080.2	9	26	H***HTGEKPY*C**CGKAF****SL	2.97	29	SIHTGEKPYECKQCGKAFSRLSSLCLHER	10	28	HRLHTGEKHYKCSECGKTFSRNSALVIH
NP_079109.2	3	25	L**HQ*VHTGERPY*C*ECGK*F**				11	28	ECGKSFNCSSNHTTHKIIHTGEKPYRCE
NP_079112.1	3	23	ECG**F*****L**HRR*H*G**	2	5	CRTCG
NP_079116.2	12	28	KPY*C**CGK*F**KS*L**HQR*HTGE	2.18	85	KKSRLINHQRVHTGEKPHGCSICGKAFSRKRSGLTEHQRNHTGEKPYECTECDKAFRWKSQLNAHQKAHTGEKSYICRDCGKGFI	10	24	CNECGKVFDQKATLACHHRSHTGEKPYK
NP_079243.1	6	26	H***H*G*KPY*C**CGK*F****S*	2.28	29	PYECKQCGKAFRCPKSFRAHVMIMHAGGR	3	5	GSGG
NP_079303.2	8	27	H*R*HTGEKPY*C**CGK*F***S*LI	2.05	56	SALIGHERTHSGAKPFECTECGKSFSWSSHLIAHMRMHTGEKPFKCDECEKAFRDR	12	28	CGKSFSQSYDLVIHQRTHTGEKPYECDL
NP_079316.2	3	28	T*K**LI*HQRTHTGEKPY*C*ECGKGF	6.93	28	TVKRNLIVHQRTHTGEKPYICSECGKGF	3	8	ESSPQGS
NP_079388.3							3	5	QASG
NP_079465.3	14	28	CEECGKAFN*SS*LT*HK*IHTGEKPYK	9.68	28	CEECGKAFNRSSTLTTHKIIHTGEKPYK	7	28	ECGKTFWEKSNLTQHQRTHTGEKPY
NP_079507.1	5	28	*R*HTG*KPYKCDECGK*F***S*LI*H				7	28	KPYECNACGKAFSQSSTLIRHYLIHTGE
NP_085057.3	12	27	LI*HQR*HTGEKPY*C*ECGK*F**S*	2.41	56	LIQHQRIHTGEKPYKCSECGKAFHNKSKLIEHQRLHHGEKPYECNDCGKAFSQSTH	9	28	ECGKSFGWASCLLNHQRIHSGEKPFKCE
NP_085116.2	14	28	F*****L**HQR*HTGEKPY*CN*CGKA	2.33	141	HQRIHTGEKPYECDQCGKAFIEKSSLTVHQRIHTGEKPYKCNECGKAFSQSMNLIEHQRLHSGEKPFECKECGKAFHKNSSLIQHERIHTGEKPYECMECGKAFTGQSMNLTVHQRIHTGEKPYECNECGKAFSQSAHLIE	3	31	GERPYECKECGKSFSSGSALNRHQRIHT
NP_085137.1	9	28	CGK*FSR*S*L**HQR*HTGEKPY*C*E	2.42	114	ECGRGFSERSSDLIKHQRTHTGERPYDCDECGKGFGQSSDLIQHQRAHTGEKPYHKCNECGENFCRISHLIQHQRTHSGEKPYECEACGKSFSRSSHLAQHQKIHTGEKPYECN	13	28	HSGEKPIVCRECGRGFNRKSTLIIHERT
NP_110378.3	6	1	E				3	28	HTGEKAYKCNECGKVFGLNSSLAHHRKI
NP_110451.1	7	26	HERTHTGEKPYECK*CGKAF****SL	2.65	57	PHKCKICGKAFDCPSSLQGHERTHTGEKPYECKQCGKAFHHLGSFQRSHMIMHTGDG	6	28	RIHTGEKPYKCDVCHKSFRYGSSLTVHQ
NP_112157.2	9	25	*H*R*HTGE*P**C**CG*AF**SS				10	28	CKECGKYFSRSANLIQHQSIHTGEKPFE
NP_112161.3	7	26	H*RIHTGEKPY*C*ECGKAF*****L	2.55	29	RIHTGEKPYECKECGKAFSRASNGLNEHR	8	28	KPFKCSECGKAFSQKENLIIHQRIHTGE
NP_112234.3	6	28	C*EC*K*F***S*L**H*R*H*GEKPYK	2.75	28	SYLACHHRIHSGEKPYKCNECSKTFSHR	9	1	E
NP_112495.2	17	28	**HK*IHTGEKPYKCEECGKAF**SS*L	2.1	86	KKPYKCEECGKAFNQFSTLITKHKKIHTGEKPYICEECGKAFKQSSALNTKHKKIHTGEKPYKCDECDKAFIASRILSKHEIIHTG	6	28	KPYECNECDKAFIHSSALIKHQRTHTGE
NP_112599.2	3	31	AAAAAAAAGGYAGGAAAGSAPYGRSRRKASA				9	1	E
NP_113674.1	18	28	S*L**HQ*IHTGEKPY*C**CGK*F**K	2.64	140	RIHTGEKPYECSDCGKSFTKKSQLHEHQKIHTGEKPYICAECGKAFTDRSNLIKHQKIHTGEKPYKCSDCGKAFTWKSGLHIHQKSHTGERHYECSECGKAFAQKSTLIMHQRIHRGEKPYICNECGKAFFHKSHFIRHE	11	25	EKRYECRECGKAFHQSTHLIHHQRIHTG
NP_114124.1	3	4	SPAP				7	28	ECFDCGKAFCQSSKLIRHQRIHTGERPYACK
NP_114439.1				3	5	DGGAA	19	28	ECGKAFRTRSNLTTHQVIHTGEKRYKCN
NP_114440.1				3	5	DGGAA	3	5	LPQT
NP_114441.1				3	5	DGGAA	9	28	HTGEKPYICKECGKSFHQKANLTVHQRT
NP_115529.2
NP_115540.2	3	28	EKPY*C**CGK*F*Q***L**HQRIHTG	2.03	29	RIHTGEKPYGCLECGERFNQSATHLIKHQ	12	28	HTGEKPFNCTQCGKAFNSRSALCRHKKT
NP_115799.2	16	27	HQ*IHTGEKPYKC**CGKVF***S*L*	2.18	28	IHTGEKPYKCNQCGKVFNQASNLTCHQI	3	31	GERPYECKECGKSFSSGSALNRHQRIHT
NP_115809.1	7	28	HTGEKPY*C**CG*AF***S*L**H*RT				8	28	GEKPFECNKCGKSFSRSTHLIEHQRTHT
NP_115810.2
NP_115829.1	14	27	*HQRIH*GEKPY*C**CGKAF*****L	2.36	56	QRIHTGEKPYACNDCGKAFSHDAFLSEHQRIHIGEKPYECKECNKAFRQSAHLAQH	10	28	CDRSFSRNSCLALHRRVHTGEKPYKCYE
NP_115886.1	13	26	H*R*H*GE*PY*C**CGKAF**SS*L	2.57	28	HTGEKPYECKECGKAFADSSGLIKHMRT	28	28	KAFKRLSTLTKHKIIHAGEKLYKCEECG
NP_115919.1	5	28	KPY*C*ECGK*F***S*L**HQRIH*GE	3.05	193	PYECKECGKTFNQSSDLLRHHRIHSGEKPYVCNKCGKSFRGSSDLIIHHRIHTGEKPYECSECGKAFSQRSHLVTHQKIHTGEKPYQCNECGKAFRRRSLLIQHRRLHSGEKPYECKECGKLFIWRTAFLKHQRLHAGEKLEECEKTFSKDEELREEQRIHQEAKAYWCNQCGRAFQGSSDLIRHQVTHTREK	11	23	CGTFFSEKLVLHLQQRTHTGEKPYECHE
NP_115964.2							3	9	QQVQVVPPKAE
NP_115973.2	21	27	HQ*IHTGEKPYKCNECGK*F***S*L*	6.55	84	QNSHLARHQRIHTGEKPYKCNECGKAFSVRSSLTTHQVIHTGEKPYKCNECGKVFTQNSHLARHRGIHTGEKPYKCNECGKAFS	12	27	HTGEKPYKCNACGKSFSYSSHLNIHCRI
NP_115983.3	5	1	S				2	7	PQPEPRSV
NP_116068.2	9	28	KPY*CS*CGKAF**K**L**HQR*HTGE	3.29	28	GEKPHGCSECGKAFSRKCQLMEHQRTHT	19	28	PYKCKYCKKPFNCLSSVQTHERAHSGRK
NP_116078.4	7	26	H**IH*GEKPYECKECGK*F*****L				9	1	E
NP_116141.1							4	4	SSSKC
NP_116177.1	7	28	H*R*HTGEKPYKCNECGRAF***SSL*K	2.08	85	KCNECGRAFGHFQSELIKHQRCHTGEKPYECRDCGRAFGHISSLIKHQRFHTGEKPYECNECGRAFSQSSSLTLHYRFHTGEKPY	14	28	KPYKCSECGKAFFQRSDLFRHLRIHTGE
NP_116181.1							6	28	KPFKCKECGKGLSSDTALIQHQRIHTGE
NP_116194.2	3	26	CG*SF*****L*RH*R*H*GE*P**C	2	7	AEPGQEC
NP_116208.3	4	1	P	4	6	QPPPPP	4	28	ECGKSFRQKFCFINHQRVHTGERPYKCG
NP_116214.2	10	28	CGK*F**K**L**HQRTHTGEKPY*C**	3.32	28	HQRIHTGEKPYICNECGKSFCQKTTLTV	6	56	GDGPYKCQECGKAFDRPSLFQIHERTHTGEKPYECQECAKAFISLPSFQRHMIRHT
NP_116217.1	10	28	I*HQR*HTGE*PY*C*ECGKSF**K**L	4.21	28	ECGKSFGQKGNLIHHQRGHTGERPYECG	3	28	HLRTHTGAKPYKCQDCGKAFRQSS
NP_116225.2	4	1	A				3	5	SPLPIL
NP_116227.1	9	28	IHTGEKPYECKECGK*F***S*L**HQR	6.57	28	IHTGEKPYECKECGKAFSSGSDLTRHQR	5	3	EAGR
NP_116313.3	9	27	LI*HQRIHTGEKPYEC*ECGK*FS*SS	7.46	28	LIQHQRIHTGEKPYECNECGKAFSQSSA	9	28	ECEKTFNRSSNLIIHQRIHTGNKPYVCN
NP_149104.3	7	28	R*H*R*HTGERP**C**C*K*F**SS*L	2	29	HQRGHTGERPYKCPDCPKAFKGSSALLQI	3	28	HKKIHTGEKPYTCEECGKAFNQSSNLTK
NP_149120.1				2.17	6	GDAGGA	3	35	CEECGKAFNQSSKLTKHKKIHTGEKPYT
NP_149123.2	13	1	P	2.17	6	APPPAP	13	28	GKAFRNSSGLRVHKRIHTGEKPYECDIC
NP_149350.3	20	25	S*L**HQRIHTGEKPYEC**CGK*F	6.14	84	GEKPYECSDCGKTFAHNSALRAHQRIHTGEKPYECNECGKTFSHKSHLRAHQRIHTGEKPYECNECGKTFSQNSALRAHQRIHT	12	28	AFSYCSQYTLHQRIHSGEKPYECKDCGK
NP_149973.1	13	28	CEECGKAF***S*LT*HK*IHTGEKPYK	9.82	28	IHTGEKPYKCEECGKAFNRCSHLTKHKR	11	28	HKRIHTGENPYTCEECGKAFNWSSILTK
NP_149981.2	11	26	**H***HTG*K*Y*C**CGK*F***S				17	28	KCGYQKGCKSVDEHKLHKGGHKGLNRCV
NP_149987.2	14	28	KC*ECGK*F*****L**HQRIHTGEKPY	3.64	28	HQRIHTGEKPYKCKECGKAFCQSPCLIK	3	28	HQRVHTGEKPFKCAQCGKAFRHSSDVTK
NP_149990.1	4	27	HERTHTGEKPYECK*CGKAF**SS*LR	3.05	56	KAFKYSSYLCEHERTHTGEKPYACKKCGKSFTCSSSLRQHERTHTGEKPYECKECG	3	30	TSGDLQKHVRTHTGERPFQCPFEGCGRSFT
NP_150376.1	13	28	HTGEKPY*CEECGKAF**SS*LT*HKRI	2.06	142	IHTREKPYKCEECGKAFNCSSNHMRHKIIHTGEKPYRCEECGKAFRRSWSANLTIHKRIHTGEKPYKCEECGKAFRLSSALTDHKRIHTGERPYKCEECGKAFSLSSTLTDHKRIHTGEKPCRCEECGKAFNCSSNLMQHKR	9	28	CGKAFSRSSNLIKHRIIHSGEKPYACPE
NP_150630.2	21	28	*F***S*L**H**IHTGEKPYKCNECGK	2.27	141	GEKPYKCNECGKAFTQKSHLAIHQTIHTGEKPYKCNECGKVFAQNSQLARHRRVHTGEKPYKCNDCGKAFSDHSNLATFHQAIHTGEKPFKCHECGKVFRHNSQLANHRRIHTGEKPYKCNECGKAFSMHSNLTTHKAIHS	9	24	HTVEKPYECKECGKFFRYSSYLNSHMRT
NP_219363.2	7	27	R*H*GE*P**C**CGR*F***S*L**H				11	28	EKPYKCGDCGKRFSCSSNLHTHQRVHTE
NP_258429.2	13	28	FN*SS*LT*HK*IHT*EKPYKCEECGKA	2	204	HKIIHTEKEKPCKCEECGKAFCMLSHLTKHKRIHIREKAHKCDEECGKAFNQSSALTTLTQHKIIHTGEKPYKCEECGKAFNRSSHLIQHKIIHTGEKPYKCEECGKAFNQSSHITQHKIIHNGEKPFKCDECCKAFKRSSALTHLSQHKIIHTGEKPYKCEECGKAFNQFSALTRHKMIHAGEKPFKCEECGKACNHSSHLTK	14	25	TGEKLYKCTECGKVFIQKANLVVHQRTH
NP_277037.1	4	1	E	2.88	8	LPPPPQPP	9	28	SSELLLHQRDHTEEKPYKCEQCGKGFTR
NP_443084.2	10	28	KAF**SS*LT*HK*IHTGEKPYKCEECG	3.61	28	KIHTGEKPYKCEECGKAFTRSSGLHKHE	2	24	DSLRLEDGQAVQLEDGTTAFIHHTSK
NP_443092.1	14	28	CGKAFS*KS*LI*HQR*HTGEKPY*C*E	11.68	28	CGKAFSQKSHLIIHQRIHTGEKPYECAE	7	7	ISRPVT
NP_443114.1
NP_443727.2
NP_444251.1	7	1	A				16	28	CKLCGKAFFWPSLLHMHERTHTGEKPYE
NP_478137.1	6	28	KC*ECGK*F***S*L**HQRIHTGEKP*	2.04	28	HQRIHTGEKPFECNACGKLFRQRSSLIA	16	2	AA
NP_542185.2				2.57	7	KEAAKGQ	5	3	EAVL
NP_588615.2
NP_597701.1				3.17	6	EEEEDD	4	28	EKPYKCDTCMKSFSRSSHFIAHQRIHTG
NP_597715.2	5	27	CG*AF****SL**H*R*HTGEKPY*C*	2.23	56	HQRIHTGEKPFECNLCGKAFRHGSSLGQHENAHSGEKPFQCKECGKAFQRCSSLVQ	9	1	E
NP_597717.1	18	26	HQRVHTGERPYEC*ECGKSF*****L	3.64	28	HQRVHTGERPYECGECGKSFHQSSSLLR	2	7	QRVHLTQH
NP_597721.2	11	26	HQRIHTGEKPYKC**CGK*F***S*L	2.57	28	LIKHQRIHTGEKPYKCKDCGKPFSDSSS	4	23	KCQECGKTFRVSSDLIKHQRIHTEEKPY
NP_597723.1	7	28	T*HQ*IH*GEKPYECKECGKAFR****L	2.45	84	KPYECKECGKAFRVRQQLTLHQRIHTGEKPYECKECGKAFRQTAHLTRHQKLHSADKLYECKECGEAFICGADLRVHHKLHIGE	3	56	KVFTQNSHLANHQRTHTGEKPYRCNECGKAFSVRSSLTTHQAIHTGKKPYKCNECG
NP_597730.2	13	28	HTGEKPYKCEECGKAFN*SS*LT*HK*I	10.54	28	CEECGKAFNQSSTLTTHKIIHTGEKPYK	6	28	RIIHTGEKFYNCNECGKALSSHSTLIIHE
NP_597731.2	30	28	CGK*F**S**L**H**IHTGEKPYKC*E	2.55	224	GEKPYKCEECGKAFGRYTDLNQHKKIHTGEKPYKCEECGKAFNRSTNLTAHKRIHTREKPYTCEDRGRAFGLSTNLNEYKKIHTGDKPYKCKECGKAFGHSIHLNKHEKIHTGEKPYKCKECGKVISSSSSFAKHKRIHTGEKPFECLECGKAFNISTTLTKHRRIHTGEKPYTCEVCGKAFRQSAILYVHRRIHTGEKPYTCEECGKTFRQSANLYVHRRIHT	9	1	E
NP_597733.2	14	1	Q				9	1	E
NP_598009.1				2.11	28	RTHTGAKPYACNDCGKAFRQSSHLIGHQ	2	8	TTTGTDLD
NP_612143.2	12	28	ECGKAFNQSS*LT*HK*IHTGEKPYKCE	2.17	199	YKCEDCGKAFNGSSHLTGHKKIHTGEKLYICEECGKACNQFENLTEHKIIHTEDKLYKCEECGKAFNLFSHITTHKIIHTGEKPYKCEECDKAFNQSLILTTHKIIHTGEKLNEYKCEECGKAFNQSSHLTEHKIIHTGEKPYKCEECGKAFNHSSHLATRHKIIHTGEKPYQCEECGKAFNQSSHLTRHKIIHTGEKP	8	28	HQRVHTGEKPYKCDECGKGFSQSSNLRI
NP_612203.2	13	28	EKPYKCEECGKAFN*SS*LT*HK*IHTG	2.26	140	KCEECGKAFNHSSKLTEHKRIHTGEKPYKCEECGKAFNQFSNLTEHKKDHAEEKPYKCEECGKAFKHSSALTTHKIIHTGEKPYKCEECGKAFNQFSKLTEHKKIHTGEKPYICEECGKAFIQSSKLTEHKKIHSGEIPY	8	28	HTGERPYECGECGKSFSQRSNLMQHRRV
NP_612356.2	3	55	S*LI*H*R*HTG**PYECSECGKSFS*KS*LIQHQR*HTGERPYECSECGKSF**	4.48	56	HTGERPYECSECGKSFSRKSSLIQHQRVHSGERPYECSECGKSFRQFSNLIQHRRI	11	28	HTGEKPYTCNECGKSFSKNYNLIVHQRI
NP_612376.1	3	27	H*R*HTGEKP**C**CGKAFS**S*L*	2.11	57	RIHTGEKPFECGECGKAFSRSSSLIQHERIIHTGEKPHKCNECGKAFSQSPQLFLHH	3	7	KEATKGQ
NP_612383.1	27	28	R*HTGEKPYKCNECGK*F***S*L**H*	2.13	140	HRRLHTGEKPYKCNDCGKTFSQELSLTCHHRLHTGEKHYKCEECDEAFSFKSALEIHKAIHTGEKPYKCNDCGKTFSQTSSLVYHRRLHTGEKPYKCEECDEAFSFKSNLERHRIIHTGEKLYKCNECGKTFSRKSSLTR	3	8	IEVEIAEGT
NP_612456.1	5	28	RRF*****L**H***HTGEKPY*C**CG				2	9	PCSVCCNVG
NP_612474.1	7	28	H*RIHTGEKPY*C**CGKAF***S****	2.32	28	RIHTGEKPYECGECGQAFSHSSHFTQHL	18	28	ECAKAFNQSSNLTEHKKIHPGEKPYKCE
NP_612475.1	6	25	H*R***GE*PY*C**CGKAF***SL
NP_612482.2				2	6	SSSTGG	5	28	GEKPYKCKQCGKAFPHSSSLRYHERTHT
NP_612503.1	4	28	IHT*EK*Y*C****K*FS**S*L**HQ*	2.11	28	YKCDECEKIFHQSSALSRHKRIHTREKP	10	28	ECKDCGKAFSRGYQLSQHQKIHTGEKPY
NP_612808.1	7	1	E				3	5	VIQD
NP_619638.2				2	6	APAAPG	3	5	PPSQ
NP_620138.2	6	1	A				3	5	DEEVE
NP_653167.1	14	28	YECK*CGKAF***S****HERTHTGEKP	2	147	THIRMNSGERPYKCKICEKGFYSAKSFQTHEKTHTGEKPYECKQCGKAFNCCNSFRYHERIHTGEKPYECKQCGKAFRSASHLRMHEGTHTGEKPYECKECGKAFRSCASHLRKHGRTHTGEKPYECKECGKAFRSAKHLQIHERTE	6	28	FSRGSLVTRHQRIHTGKKPYECKECGKA
NP_653232.3
NP_653281.2	5	26	HQR*HTGEKP*KC**C*K*F***S*K				11	28	KPYACNECGKAFSYCSSLSQHQKSHTGE
NP_653285.2	13	28	K*F***S*L**H**IHTGEKPYKCNECG	3.55	84	IHTGEKPYKCNECGKVFNRISHLARHCRIHTGEKPYKCNECGKAFSYISLFARHQKIHTGEKPYKCNECGKVFHKNSHLANHQR	5	24	YECKKCQKKFSSGYQLILHHRFHVIERP
NP_653290.2	5	28	QHQRIHTGEKPYECKECGKAF***SQLT	18.93	28	EKPYECKECGKAFIRGSQLTQHQRIHTG	2	8	PHHLPIPPV
NP_653291.1	10	27	S*LI*HQRIHTGEKPYECKECGKAF**	2.16	113	EKPYACKECGKAFSHCSQLIQHENIHSGKKLYECKECGKAFNQGSNFIQHQRIHTGEKPYECKDCEKAFSRVSSQLIEHQRIHTGEKPYQCKECGKAFKRISHLKVHYRIHTG	2	24	DSLRLEDGQAVQLEDGTTAFIHHTSK
NP_653294.1	9	27	H*RIHTGEKPYECN*CGK*F***S*LT	2	57	IHTGEKPYECHDCGKAFNKLSALKKHLRTHTGEKPYECNECGKSFTSNSFSLSVHKR	9	28	CGKAFSRSSNLIKHRIIHSGEKPYACPE
NP_653295.1	11	28	FSQ***L*QHQR*HTGEKPYEC*ECGKA	9.79	28	FSQRSSLAQHQRIHTGEKPYECIECGKA	10	28	CDRSFSRNSCLALHRRVHTGEKPYKCYE
NP_659413.1	3	56	R*H***HTG*GPYKC**CGKAF***S*F**HERTHTGEKPYEC**CGKAFIS**S*	2.82	56	HERTHTGEKPYECKECGKAFISLKSIRIHMIKHTGDGPYKCQVCGKAFDCPSSFQI	7	28	QRTHTGEKPHECSECGKAFSRKSQLMVH
NP_659448.1	12	28	T*HQ**HTGEKPYEC*ECGK*F**KS*L	2.75	28	HQKTHTGEKPYECKECGKFFSQKAHLMV	3	6	REAEE
NP_659481.2	4	27	C*ECGK*F*****L**H*RIHTGEKPY	2.96	28	QHLRIHTGEKPYKCNECGKAFCQSACLI	9	1	E
NP_659570.1	3	28	L*QH***H*GEKP**C**CGK*F***SH				5	25	CGKSFTKSSVLIEHQRIHTGEKPYECEE
NP_660090.2	7	26	HQR*HTGEKPY*C**CGK*FS****L	2.46	28	HTGEKPYGCGDCGKSFSRNAHLAVHRRA	13	28	GKAFRNSSGLRVHKRIHTGEKPYECDIC
NP_660149.2	3	1	P	2	20	EEEEEEEDGHSEQDQESSEE	3	31	GERPYECKECGKSFSSGSALNRHQRIHT
NP_660276.2	8	27	R*H*RTHTGEKPYEC**CGKAF***S*	2.22	58	THTGEKPYECKQCGKAFVSHFGSLRIHERTHTGEKPYECKECGKAFHSASTCLHAHGI	7	28	GKAFSQSSHLIQHQRIHTGEKPYECSDC
NP_660281.2	6	28	LI*HQRIHTGEKPYKC*ECGK*F**SS*	4.64	28	HQRIHTGEKPYKCAECGKCFSDRSKLIT	5	4	APLNP
NP_660303.1
NP_660319.1	12	26	HTGEKPY*CKQCGKAF***S**RRHE	2.48	56	HTGDGPHKCKICGKAFVYPSVCQRHEKIHSGEKPYECKQCGKALSHSSSFRRHMIM	5	27	GKSFSQSSHLNVHKRTHTGEKPYDCKEC
NP_660330.2	10	28	IHTGEK*FKCKECGKAFNR*S*LTQHQR	9.11	28	IHTGEKPFKCKECGKAFNRGSHLTQHQR	11	28	CGKTFSKNSNLRRHEMIHTGEKPHGCHL
NP_660331.1				2	7	PYACAQC	16	28	CKLCGKAFFWPSLLHMHERTHTGEKPYE
NP_660334.3	7	27	HTGEKP**C**CGK*F*****L**HK*				7	28	CGKVFSRNSHLVEHWRIHTGQKPYKCSE
NP_660338.1	4	28	PY*CKQCGKAFS**S*FR*HERTHTGEK	2	144	KPYECKECGEAFICLASIRRHMIKHRGNGVPYKCKVCGKAFDFPSLFRIHERSHTGEKPYDCKQCGKAFSCSSSFRIHERIHTGDKPYECTKQCGKAFSCSKYFRIHERTHTGEKPYECKQCGKAFSRCASTSFRSHEKIHTGE	4	6	GGEGAEC
NP_660355.2	11	27	HQR*HTGEKPY*C**CGKAF***S*L*	2.05	56	EHQKIHSGEKPYQCNDCGKAFRKSSTLIGHQRIHTGEKPYHCKKCGKAFRHSSGFA	3	5	EDDK
NP_665916.1	7	26	H*RIHTGEKPY*C*ECGKAF*****L	2.55	29	RIHTGEKPYECKECGKAFSRASNGLNEHR	9	28	GEKRYECNECGKAFNYGSELTLHQRIHT
NP_666016.1	16	28	F*****L**HQRIHTGEKPY*C*ECGKA	3.7	56	EKPYQCKECGKAFNVNAKLIQHQRIHTGEKPYECKECGKGFSCSSAYITHQRIHTG	3	5	VIQD
NP_666019.1	7	28	H*R*HTGE*PY*C**CGKAF***S*L*K				13	28	ECDKVFSNSSNLVQHQRIHTGEKPYKCH
NP_671726.2	3	1	P
NP_689475.1	12	28	KAF********H*R*H*GEKPYECK*CG	2.68	28	RTHTGEKPYECKECGKAFRSAPNLQIHG	16	2	AA
NP_689492.3	4	28	GEK*Y*C**CGK*F**KS*L**HQ*IHT	2.05	168	IHQRIHTGEKPYECHDCGKAFNQKSALIVHQKIHTGEKPYICMECGLAFIRKAHFITHQIIHTGEKPYECGDCGKLFTSKSQLHVHKPIHTGEKPYVCAECGKAFSGRSNLIKHQKTHTGEKPYICSECGKAFRQKSDLITHHRIHTGEKPYECNDCGKAFTKKSNLN	13	28	PYKCSECGKVFSCSSKLVIHRRMHTGEK
NP_689496.4	27	26	SS*L**HK**HTGEKPY*CDECGK*F	2.04	113	HTGEKPYECDDCGGTFRSNSSGLRVHKRIHTGEKPYECDECGKAFISCRSLINHKSIHFGDKNCKCDECEKSFNYSSLLDQHKRIHTGEKPYECDECGKAFRNSSGLIVHKRI	10	28	HQRIHIGEKSYECKECGKFFSCGSHVTR
NP_689500.2							4	23	CNECGKSFAESSDLTRHRRIHTG
NP_689502.2	8	28	*HTGEKP**CKECGK*F**S**L**H*R	2.14	28	SSRLNKHLKTHSGEKPFVCKECGKAFAV	4	4	RRHS
NP_689533.2
NP_689567.4	10	28	HQRVH*GEKPYKC**CGK*F***S*L**	2.46	28	HQRVHTGEKPYKCEVCGKCFAYSSVFHL	4	24	EKSHSCDECGKSFCYISALHIHQRVHLG
NP_689568.2	5	28	GKAF********HE*THTGE*PY*CK*C	2.24	84	HERIHTGERPYKCKECGKAFRSSNYIQLHEKTHTGEKPYECKQCGKALSDLKSFQRHMIMHTGDGPHKCKICGKGFDSPSSFQR	9	28	SSELLLHQRDHTEEKPYKCEQCGKGFTR
NP_689569.2	13	28	GKAF****S***HERTHTGEKPY*CK*C	2.48	29	HTGEKPDKCKQCGKAFTCSPSSFQRHERS	2	8	TTTGTDLD
NP_689570.2	9	25	S***H*R*H*GEKPYECK*CGKAFS	2.41	29	GEKPYECKQCGKAFPHSASHLRVHERTHT	2	8	VAGASASAAA
NP_689573.3	20	28	K*F*****L**HQ*IHTG*KPYECKECG	2.04	89	HTGEKPYECKECGKGYTTAFSLYGFLKLHQKIHKGGKHFECKECKKTFTLYRNLTRHQNIHTGEKLFECKQECGKAYSTGSKLFQHQKT	9	1	E
NP_689586.3	8	27	H***HTGEKPYEC**CGKAF**KS*L*				6	28	HTNNCHGEKPYECAECGKVFRLCSQLNQHQRI
NP_689624.2	13	26	H***H*GE*PF*C**C*K*FR****L	2.13	84	GERPFQCPECDKRFRLKADLKAHQHLHSGEMPFSCGECGKGFTKHSKLIEHIRTHSGEKPFQCPECDKSFRLKAQLLSHQGLHT	18	28	IHTGGKLNKCEECDKAFNRSLKLTAHKK
NP_689625.2	4	28	PY*C*EC*K*FS*SS*LI*H*R*HTGEK	2.1	29	GEKPYRCCECGKSFGLSSHLVIRHQRTHT	2	8	SSEPTALH
NP_689650.1	10	27	IHQRVHTGEKPYKC**CGK*FS**S*L	2	85	EKPYKCYECGKAFNQSSHLCIHMRVHTGEKPYRCCECGKAFSNSSNLCIHQRVHTGEKPFKCDECGKAFRHQSTSLCIHQRVHTG	4	28	HLIGHQRIHTGEKPYECNECGKTFRQTSQLIV
NP_689668.3	6	27	H*R*HTGEKPY*C*DCGKSF**SS*LI	2	29	PYKCADCGKSFSRDSANFIRHRRIHTGEK	15	28	CKQCGKTFIYHQPFQRHERTHIGEKPYE
NP_689670.1
NP_689671.2	7	28	F*Y**LLA*H*R*HTGEKP**C*DCG*R	3.79	28	HTGEKPYPCPDCGRRFTYPSLLAIHRRA	4	28	HTGEKPYKCGDCWKSFSRRQHLQVHRRT
NP_689688.2	12	28	GKSF*****L**HQR*HTGERPY*C*EC	2.43	56	LIQHQRGHTGERAYECEECGKSFRQKFCFINHQRVHTGERPYECGECGKSFGQKGN	9	23	GEKPYECNQCEKSFYQKPHLTEHQKTHT
NP_689689.2	3	28	LR*H*GEKPY*CK*CGKAF***S*L**H	3.64	28	RRHTGEKPYECKKCGKAFTERSYLTKHL	2	28	KPHKCPECGKGFRRSSDLVKHHRVHTGE
NP_689690.3	12	28	T*HQRIHTG*KPYECKECGKAF***S*L	2.14	28	TGEKLFECHECGKAFSRASHLIQHQKIH	10	28	KPHVCTECGKAFLKKSRLIYHQRVHTGE
NP_689691.2	12	27	A*L*QHQR*HTGEKPYEC*EC*KAFSQ	3.52	84	HQRIHTGEKPYECIVCGKAFSQSAFLAQHQRIHTGEKPYECKECGKAFSNRAHLAQHQRIHTGEKPYECKECRKAFSQIAHLAQ	4	28	KIHTGEKPYKCEVCGKAFHQSSILTKH
NP_689697.2	16	27	C*ECGKAFSQ***L**H*R*HTGEKPY	2.07	198	HTGEKPYECKNCRKAFSHKEKNFIKHQKIHSREKPYECNECGKAFIKMSNLIRHQRIHTGEKPYACKECEKAFSQKSNLIAHEKIHSGEKPYECNECGKAFSQKQNFIAHQKVHTGEKPYACNECGKAFPQIASLALHLRSHTGEKPYECDKCGKAFSQCSLLIIHMRIHTGEKPYECNECGKAFSQRSSALIVHMRG	10	28	ECKDCGKAFSRGYQLSQHQKIHTGEKPY
NP_689706.2
NP_689770.3				2.56	9	GSGGGGGGG	12	28	AFSYCSQYTLHQRIHSGEKPYECKDCGK
NP_689813.2	5	1	P				13	28	HSGEKPIVCRECGRGFNRKSTLIIHERT
NP_689814.1	18	28	RTHTGEKPYECKQCGKAFS**SSFR*HE	2.86	56	HERTHTGEKPYKCKQCGKAFSCPSSFRIHERTHTGEKPYECKECGKAFIYHQTFQG	8	28	IHTGEKPYECNECGKTFADNSALRAHHR
NP_689816.2	15	28	SF**K**L**HQRTHTGEKPY*C*ECGK	3.24	84	HQRTHTGEKPYVCNECGKSFRQKTTLVAHQRIHTGEKSYECPECGKAFRMKSYLIDHHRTHTGEKPYECNECGKSFSQKTNLAL	4	5	GGTGSS
NP_689817.1	11	28	QHQRIHTGEKPYECKECGKAF***S*L*	9.39	28	PYECKECGKAFSQSSQLFQHQRIHTGEK	7	4	AGGS
NP_689818.2	4	25	HL*QH*RIHT**KPYEC**C*K*FR
NP_689819.1	17	26	*L**H**IHTG*KPY*CKECGK*F**	2.04	57	IHTGKKPYECKECGKTFQLIFYFKEHERIHAGKKPYECKECGKAFNVCGQLNRHQKT	12	28	HKIIHTGEKPYKCEECGKAFNRSSNLTK
NP_689838.1	3	1	E
NP_689839.1	14	28	TKHKIIHT*EKPYKCEECGKAFN*SS*L	13.46	28	LTKHKIIHTGEKPYKCEECGKAFNQSST	9	23	GEKPYECNQCEKSFYQKPHLTEHQKTHT
NP_689842.3	3	1	S	2	6	LPPAPP	13	28	HKRIHSGEKPYKCKECGKAYNEASNLST
NP_689865.2							3	28	YKCTICGKAFYFLNSVERHQRTHTGEKP
NP_689868.1	23	28	EKPY*C**CGK*F**KS*L**HQ*IHTG	2.37	140	DCGKAFTQKSALKIHQKIHTGERSYICHECGKAFIQKAHLIAHQIIHTGEKPHECGHCGKLFISKSQLHVHKRIHTGEKPYICNECGKAFSNNSNLITHKKTHSGEKSSICSECGKAFTQRSDLIIHQRIHTGEKPYECN	5	4	CGK
NP_689890.1
NP_689908.3	7	27	R*S*L**H*R*H*GE*P**C**CGK*F
NP_689949.3	7	28	RIH**EKP**C*ECGKAF***S*L**HQ
NP_690004.4	17	28	H*R*HTGEKPY*CK*CGKAF****S*RR	2.19	58	SHTGEKPYKCKECGKAFSYSSAFRRHMITHTGEKPYECKECAEAFIYLQSTFRRHEMI	16	2	AA
NP_690599.1							10	28	GEKPYECKECRKAFSQNAHLAQHQRVHT
NP_690873.2	12	27	F*Y***L**HQR*HTGERPYEC*ECGK	2.66	56	HTGERPYECNDCGKFFRYSALFMKHQRVHTGERPYECRECGKFFMDNSRLIKHKRV	16	2	AA
NP_694563.1	13	28	RIHTGEKP**C*ECGK*F***S*LI*HQ	4.96	28	ECNECGKAFGQNSELIRHQRIHTGEKPY	7	28	ECFDCGKAFCQSSKLIRHQRIHTGERPYACK
NP_694573.1
NP_694939.2	3	1	G	2.4	5	DEEED	4	23	EKPHSCGQCGKRFRWGSDLARHQRTHTG
NP_694951.1
NP_694989.2	14	26	*HQRIHTGEKPYECKECGKAF***SL	7.71	28	HQRIHTGEKPYECKECGKAFRQGSHLTQ	3	28	QKGDKGEKHFECNECGKAFWEKSHLTRHQRVHTG
NP_694995.2	15	28	GK*F*****L**HQR*HTGE*PY*C**C	2.02	58	GKSLNSKYSLFVEHQRTHNAEKPYVCNICGKSFLHKQTFVGHQQRIHTGERPYVCIEC	9	1	E
NP_699189.2	17	28	R*H*R*HTGEKPY*CK*CGKAF****S*	2.57	28	HTGEKPYECKECGKAFILHSSFQGHMRI	3	5	EQEK
NP_699194.2	7	28	CEECGKAF**SSTL**HKRIHTGEKPYK	6.29	28	CEECGKAFNCSSTLTKHKRIHTGEKPYT	13	23	HTGEKPYECNDCGKSFTYNSALRAHQRI
NP_700359.1	17	26	HQ*IHTGEKPY*C**CGK*F**KS*L	2.44	168	TGEKPYICTECGKVFTDRSNLITHQKIHTGEKPYECAECGKAFDQKSDLFIHQKIHTGEKPYECSECGKAFIQKSDLKIHQKSHIGEKHYECKDCGKAFIQKSALRMHQRIHTGEKPYVCADCGKAFIQKSHFIAHHRIHTGEKPYECSDCGKCFTKKSQLHVHQKIH	13	28	HSGEKPIVCRECGRGFNRKSTLIIHERT
NP_705836.1							4	28	CGKAFRYNSLLLRHQIIHTGAKPFQCTE
NP_710155.2	9	26	HQRIHTGEKPYEC*ECGK*F***S*L				4	28	CGKAFSNRKDLIRHFSIHTGEKPYECVE
NP_710162.1	4	1	P				10	28	ECKDCGKAFSRGYQLSQHQKIHTGEKPY
NP_722520.2				2	6	SSPTPG	9	28	THTGEKLYTCSECGKGFSMKHCLMVHQR
NP_733787.1	6	27	H**ERPF*C**CGK*F*****L**H*R
NP_741996.2							2	7	APGEPPP
NP_775751.1	13	28	KAF*****F**H*R*HTGEKPY*C**CG	3.39	56	THTGEKPYECKQCGKTFTWSSTFREHVRIHTQEQLYKCEHCGKAFTSSRSFQGHLR	9	28	THLEEKPFVCPECGRGFCQKASLLQHQS
NP_775755.3							17	28	CGKVFYQNSQLVRHQIIHTGETPYKCNE
NP_775801.2	9	25	L**H**IHTGEKPYKCNECGKVF**	2.54	28	IHTGEKPYKCNECGKVFNRNSHLAEHQR	17	28	KCGYQKGCKSVDEHKLHKGGHKGLNRCV
NP_775802.2	12	27	LT*HK**HTGEKPYKCEECGKAFN*SS	10.11	28	CGKAFNRSSHLTTHKIIHTGEKPYKCEE	3	5	SPPL
NP_775810.2	12	28	HTGEKPY*CHLCGKAF***S*LR*HER*	2.04	56	THTGEIPLECHLCGKAFSKNSNLRRHEMIHTGEKAHGCHLCGKAFTHCSDLRKHER	2	7	APGEPPP
NP_775819.1	8	26	H**VHTGER**EC**CGK*F***S*L				4	28	PYECGQCGKGFSCPKSFRAHVMMHAGGR
NP_775845.2							3	6	APPGPAR
NP_775902.2	10	27	F***S*L**HQRVHTG*RPY*CSECGK	2.14	29	HQRVHTGERPYECNECGKAFSLTKSHLIC	12	27	HTGEKPYKCNACGKSFSYSSHLNIHCRI
NP_775903.3	11	27	L**HQRVHTGERPYEC*ECGK*F**K*	2	52	CDESFSHKAHLTEHQRVHTGERPYECGECDKSFNHKCNLIDHQRVHTGERPE	2	28	IHTGEKPYECKECGKAFRLYSFLTQHQR
NP_775929.2	10	27	H*R*HTGEKPY*C*ECGKAF***S*L*	2.14	28	ECGKAFSHSANLTVHERIHTGEKPYKCK	9	28	SSELLLHQRDHTEEKPYKCEQCGKGFTR
NP_775951.2	3	144	*R***G**GPGEPRQFICNECGKSFSWWSSL*IHQRIHTGERPY*CPECGRRFSQKPNLTRH*RNHTGERP**CP*CGRGFSQKQHLLKHQRTH*R*A*A*CP*CE*R****LR*HQRAHA*******AG**E*I*AA**R***
NP_776192.2	7	27	C**CGK*F*****L**HQ**HT***P*				8	28	HTGERPYECGECGKSFSQRSNLMQHRRV
NP_776193.2	4	28	HQRTHTGEKP**C**CGKAF***S****				15	23	KAFSQNSSLKKHQKSHMSEKPYECNECG
NP_777560.2
NP_777605.1	5	27	ARP*PCPDCPKAFSYPSKLAAHRLTH*	2.58	31	ARPYPCPHCPKSFCFPSKLAAHLHTHHAPTD	9	1	P
NP_787068.3	11	28	*H*RVHTGE*PY*C*ECGK*F***S*L*	2.5	28	HTGERPYECSECGKFFNQSSSLNNHRRL	3	5	LAAAAG
NP_787084.1	9	26	L**HQ**HTGEKP*ECKECGK*FS**				2	11	TPLTTAVISA
NP_787106.4	4	54	LTKHKIIHT*EKPYKCE*CGKAF**SS*LT*HK*IHTGEKPYKCEECGKAF*FS	2.8	195	RCEECGKAFIESSHLTIHKRIHTGEKPYKCECGKAFKQDSHLTGHKIIHTEQKPYKCEECGKAFKIFSTLTKHKIIHTEEKPYKCEECGKTFNQSSTLTGHKIIHTGEKPYKCEECGKAFKHSSTLTKHKIIHTGEKPYKCEECGKAFKRSSHLTTHKRIHTGEKPYKCEECGKAFSIFSTLTKHKIIHTEDKKH	3	6	EASTAPK
NP_789784.2
NP_840101.1
NP_848618.2	16	28	*F***S*L**H*RIHTGEKPYKCNECGK	8.64	28	HRRIHTGEKPYKCNECGKVFSKHSRLAV	10	28	CKECGKYFSRSANLIQHQSIHTGEKPFE
NP_848639.2	4	28	H*RIHTGEKPY*CKECGKAF*****LT*	4.5	84	IHTGEKPYECKECGKAFIHGYHLTQHQRIHTGEKPYECKECGKTFSSRYHLTQHFRIHTGEKPYICNECGKAFRLQTELTRHHR	5	28	RPHRCPDCDKAFSYPSKLATHRLAHGGA
NP_848644.2	15	27	LT*HKRIHTGEKPYKC*ECGK*F***S	14.36	28	ECGKAFNQFSNLTQHKRIHTGEKPYKCE	13	28	PYKCSECGKVFSCSSKLVIHRRMHTGEK
NP_848653.2	13	28	K*FN**S*LT*HK*IHTGEK*YKCEECG	7.86	28	YKCEECGKAFNQFSNLTKHKKIHTGEKP	9	28	PYKCKECGKGFRRSSSLHNHHRVHTGEM
NP_849157.2	3	70	VKEEPKE*L*T**P*SH***SP*SEV*A***SE***K**EG***LFSQDISVKMASELLMKLSA***KE*				16	2	AA
NP_852466.1	4	26	*H**EK**KC**CGK*F***S*L**H
NP_861421.2	8	27	SHLQ*HQRVHTGEKPYKC**CGKGFSQ	2.84	56	RNSHLQAHQRVHTGEKPYKCDVCGKGFSKASHLQAHQRVHTGEKPYKCETCDKGFS	10	28	GEKPYECKECNKAFRQSAHLAQHQRIHT
NP_861451.1	15	28	CG*GF**KS*L**HQRTHSGEKPYVC*E	2.55	29	HQRTHSGEKPFVCAECGRGFNDKSTLIST	9	24	HTVEKPYECKECGKFFRYSSYLNSHMRT
NP_862825.1	4	1	P	2.17	6	GAGGSL	14	23	KAFSRKSQLVTHHRTHTGTKPFGCSDCR
NP_862827.1	5	28	IHTGEKPY*C**CG*RFR****L**H*R				3	24	GEKPYVCDRCGQRFAQASTLTYHVRRHT
NP_862828.1	17	28	H***HTGEKPYECKECGKAF**G**L*Q	2.03	198	QHERFHTGEKHFECKECGKNAFSRAYHLNQHQKFHTGEKPFECKECGKAFSWGSSLVKHERIHTGEKPHECKECGKAFCSRGYHLTQHQKFHTGEKPYECKECGKAFFCGSSLAKHEIIHTGEKPYECKECGKAFSRGYHLTQHQKIHTGEKPFECKECGKAFCWGSQLTKHEIFHTGEKPYECKDCGKAFGCGSQLI	16	28	GFSLASHFQDLQIVHTKEQPYKRYVCSN
NP_862829.1	4	27	ECGKAFS*S**L*QHQR*HTG**PY*C	3.89	28	ECGKAFSRSTHLTQHQRIHTGEKPYECD	4	28	CGKGFRYSSQFIYHQRGHTGEKPYKCEE
NP_870992.2	14	28	EKPY*C**CGKSFS**S*L**HQR*HTG	2.18	114	RHQRIHTGEKPYKCRDCGKCFSQRSANLITHQRIHTGEKPFQCAECGKSFSRSPNLIATHQRTHMGEKPYKCGECGKSFGNRSSLIAHQGIHTGEKPYECKECGESFSWNSNLI	20	28	EKPYKCKECGKAFRRASHLTQHQSIHTG
NP_872296.1	17	28	EKPYKC**CGKGFS**S*L**HQRVHTG	2.37	115	HQRVHTGEKPYKCDVCGKGFSYSSNLICHQRVHTGEKPYKCEECGKGFSTRSNTDLHAHFRVHSGEKPYKCKEQCDKGFSQAIDFQVHQNVHTGEKPFKCETCGKGFSQSSGLQS	3	5	VIQD
NP_872321.2	14	28	CEECGKAFN*SS*LT*HK*IHTGEKPYK	11.43	28	STLTKHKIIHTGEKPYKCEECGKAFNHS	13	28	HSGEKPIVCRECGRGFNRKSTLIIHERT
NP_872330.1	18	27	HK*IHTGEKPYKCEECGKAF**S**LN	2	232	SLNKHKIRIHTGEKPFKCEECGKAFYRMSHLAKHKGIHAGEKPYKCEECGKAFNQSTSTLIKHKRIHSGEKPYKCEECGKAFRRSTTLNEHKKIHTGEKPYKCEECGKAFIRSASLNEHKKIHTGEKPYKCKECGKAFNQSTSGLIEHKNIHTGEQKLYKCEECGKAFTRQSRALNEHKKIHSGEKPYKCEKECGKAFNLSSSLIIHKRSIHTGEQKLFKCEECGKAFNWSS	13	28	GKAFRNSSGLRVHKRIHTGEKPYECDIC
NP_872337.2	17	28	KAF***S*L**H***HTGEKPY*CK*CG	2.46	168	ECGKAFAVSSSLTEHARIHTGEKPYECKECGKAFTGLSGLHKHGRTHTGQKPYECKDCGKAYNRFYLLNEHGKTHTEEKPFACTVCGKSFRNSSCLNKHIQIHTGIKPYECKDCGKAFTVRCGLTEHIRTHTGEKPYECKDCGKAFCTSSGLIEHIRTHTGEKPYECK	14	28	HTGEKPFECNECGKAFSHKSALTLHQRT
NP_872378.3							4	28	ECGKAFNQSSALIRHRKIHTGEKACKCN
NP_872400.2	11	28	RIHTGEKPY*C**CGKAF*****L**HQ	3.39	28	IHTGEKPYKCNICEKAFSDHSALTQHQR	11	28	KPYQCGECGKAFSHSSSLTKHQRIHTGE
NP_872415.1	11	28	PYKCN*CGKAF***S*L**HQR*HTGEK	2.07	112	CNECGKAFKQCSHLTRHQNIHPGEKPHKCNICGKACIQNSNLAEHQRIHTGEKPYKCNECDKAFIKRSHLWGHERIHTGEKPYKCNECDKAFAERSNLTQHKKIHTGEKPYI	2	24	DSLRLEDGQAVQLEDGTTAFIHHTSK
NP_872439.2	8	27	R*HTGEKPY*C**CGKAFSQ***L*QH	2.52	29	HTGEKPYKCNECGKAFSQRITHLNEHERL	14	28	EKPNVCSMCGKAFIKKSQLIIHQRIHTG
NP_874359.2	10	1	A				3	9	GGAVMGA
NP_878911.1				2	5	SPTAG
NP_899052.1
NP_899053.1
NP_899055.1
NP_899061.1	10	28	GEKPY*CSECGKAF**KS*L**HQR*HT	2.15	86	KSQLKIHQRTHTGEKPYQCSECGKAFSQKSLKLITVHQRAHSGEKPHGCSECGKAFFRKSLLILHQRIHTGEKPYGCGECGKAFSR	4	28	VCNECGKTFRQSSCLSKHQRIHSGEKPY
NP_919290.2
NP_919301.2	14	27	QK**L**HQRTH*GEKPY*C*ECGRGF	2.34	56	CGRAFGQKSLLIGHQRTHSGEKPYLCADCGHGFGQKVTLIRHQRTHTGEKPYLCPK	4	20	TEEPLATVSGSPVPPAGNSLP
NP_919306.2	18	28	**HQRIHTGEKPYECKECGKAF***S*L	3.17	112	SIHTGEKPFECKECGKAFRVHGFLTAHRKIHTAEKPYGCKECGKTFSRASYLVQHGRIHTGEKPYECKECGKAFSSGSYLVQHQRIHTGEKPYECKECGKAFTVYGQLTGHQ	3	5	PQAP
NP_932094.1	3	27	C**CGK*FS****LI*HQRIHTGEKPY	2.07	28	HQRIHTGEKPYLCRQCGKSFSQLCFLIE	9	28	HTGEKPYICKECGKSFHQKANLTVHQRT
NP_932172.1	8	27	L**H*R*HTGERPFAC*ECG**F*QR*	2.03	29	ECGERFGRQRSNLLQHRRIHSGERPFACA	3	28	KPYECKECGQAFTQYTGLAIHIRNHTGE
NP_932353.1
NP_932354.1
NP_932355.2	13	26	H*R*H*GEKP**C**CGK*F***S*L				10	27	ECGKTFGRRFSLVLHQRTHTGEKPYACK
NP_940859.3	20	26	S*L**H*R*H*GEKPYKC*EC*K*F*	2.8	56	IHTGEKPYKCKVCDKAFAWNSHLARHKRIHTGEKPYKCNECGKTFSHKSSLECHHR	2	8	GREVDTSLN
NP_940860.2	14	27	*HRR*H*GE*P**C**CGKAF***S*L	2	29	PFACADCGKAFRGSSELRAHHRLSHSGER	10	28	RTHSGEKPYVCKDCGRGFTWKSNLFTHQ
NP_940882.3	10	28	I*HQRTHTGEKPY*C*ECGK*F**KS*L	2.18	57	THQKTHTGEKPYICSECGKGFIEKHCLMAHHRTHTGEKPFICNECGKGFALKNSPLI	9	1	E
NP_940886.1	8	23	QHQ**HTGEKPY*CKECGKAF**				12	28	CGKAFSQFSMLIIHVRIHTGEKPYECNE
NP_940896.2	8	27	H*R*HTGEKPY*C*ECGKAF****SL*
NP_940928.2							16	2	AA
NP_940937.1	17	26	H*R*HTGEKPYECKECGKAF***S*L	2.07	28	HTGEKPFECKECGKAFSCPASFRRHVKS	4	4	SSSKC
NP_940941.2	15	28	LI*H*RIHTGEKPY*C**CGKAFSQ***	2.45	56	LIRHERIHTGEKPYACKECGKAFSRKENLIEHEKIHTGEKPYECKECGKAFIQKQN	3	5	SPLPIL
NP_940944.1	10	28	SSL**HQRVHTGE*PY*CSECGK*FS**	3.14	28	HTGERPYECSECGKFFSFKSSLMKHQRV	10	28	ECKDCGKAFSRGYQLSQHQKIHTGEKPY
NP_942152.1	12	25	L**H*RVHTGERPYEC*ECGKSFSQ	2.35	113	ERPYECNECGKSFSQSSSLIHHRRVHTGERPYACSECGKSFKQISSFNSHRKVHTGERPYECGECGKSFSHRSNLKNHQRVHTGERPVECSECGKSFSQCFSNLIKHLRVHTG	13	28	HSGEKPIVCRECGRGFNRKSTLIIHERT
NP_942596.1	21	28	*F***S*L**H**IHTGEKPYKCNECGK	2.27	141	GEKPYKCNECGKAFTQKSHLAIHQTIHTGEKPYKCNECGKVFAQNSQLARHRRVHTGEKPYKCNDCGKAFSDHSNLATFHQAIHTGEKPFKCHECGKVFRHNSQLANHRRIHTGEKPYKCNECGKAFSMHSNLTTHKAIHS	11	28	HTGEKPYECPECGKAFSEKSRLRKHQRT
NP_945194.1	10	1	A				5	25	CGKSFTKSSVLIEHQRIHTGEKPYECEE
NP_945322.1	3	1	E				3	28	HQRIHTGERPYKCGECGKSFNQSSHFIT
NP_954577.1	23	28	EKPY*C**CGK*F**KS*L**HQ*IHTG	2.37	140	DCGKAFTQKSALKIHQKIHTGERSYICHECGKAFIQKAHLIAHQIIHTGEKPHECGHCGKLFISKSQLHVHKRIHTGEKPYICNECGKAFSNNSNLITHKKTHSGEKSSICSECGKAFTQRSDLIIHQRIHTGEKPYECN	6	28	ECKICGKSFRNSSCLSDHFRIHTGIKPY
NP_954871.1
NP_955458.1	3	1	A				9	28	THTGEKLYTCSECGKGFSMKHCLMVHQR
NP_955459.2	4	117	RCHT*VKP*KC**CDYAA*DSSSL*KHLRIHSDERPFKCQ*CPYASRNSSQLT*H*RS*****DT*KP**PP**KEFNCCYPGC*FKT**DL*RHLIHTGKPHKCEFCDKCFSKDNL
NP_955469.1	6	1	Q	2	10	EEDEDEDEDT	3	5	SPPL
NP_955470.1	6	1	Q	2	10	EEDEDEDEDT	3	28	KPYECSICGKAFSHRSSLLQHHRIHTGE
NP_955471.1	6	1	Q	2	10	EEDEDEDEDT	9	28	THLEEKPFVCPECGRGFCQKASLLQHQS
NP_955533.2				2	8	TTTGTDLD	10	24	CNECGKVFDQKATLACHHRSHTGEKPYK
NP_975011.3	18	27	WSSTLT*HK*IHTGEKPYKCEECGKAF	15.64	28	YKCEECGKAFNWSSTLTTHKIIHTGEKP	6	28	HTGEKPYECKDCGKAFNQPSSLRSHVRT
NP_976308.1
NP_991331.1
NP_996777.2	14	28	K*F***S*L**HQ*IHTG*K*YECKECG	2.03	29	KIHTGERKNYECKECGKTFFHGSEFNRHQ	3	6	APPGPAR
NP_996806.2							4	28	CGKGFRYSSQFIYHQRGHTGEKPYKCEE
NP_996998.1							11	28	HTGEKPYTCNECGKSFSKNYNLIVHQRI
NP_997216.2	9	28	KC*ECGK*F***S*L**H*R*HTGEKPY	2.29	28	CNECGKTFDQKAHLACHHRLHTGEKPYK	2	28	HKKTHTGEKPYKCDECGKNFTQSSNLIV
NP_997219.1	5	28	HQR*HTGERPF*C**C*RRFS*K*HL*R	2	5	ALSGL	3	30	CGKAFSSGSNFTQHQRIHTGEKPYECKE
NP_997278.2	9	27	L**H*R*HTGE*P**C**CG*AF***S
NP_997287.2	9	28	I*HQR*H*G*KPY*C*ECGK*F***S*L				3	9	QQVQVVPPKAE
NP_998763.2	14	27	**H**IHTGEKPY*C*ECGKAF****L	2.34	140	IHTGVKPYECIECGKAFCESADLIQHLIIHTGEKPYKCMECGKAFNRRSHLKQHQRIHSGEKPYECSECGKAFTHCSTFVLHHRSHTGEKPFECKECGKAFRDRADFIRHFIIHTGEKPYECIECGKAFNRRSHLTRHQQ	9	28	HTGEKPYICKECGKSFHQKANLTVHQRT
NP_998768.2	8	24	C**CGK*F*****L**HQ*IH***
NP_998770.2	4	26	HQ**HTGE*P**C*ECGKAF*R*S*L	2.25	28	CGKAFRQNSILLRHQIIHTEAKPFQCGE	5	3	EAVL
XP_005244829.1				2	8	TTTGTDLD	10	28	FSQSSSLTLHQRIHTGEKPYKCIECGKA
XP_005244830.1				2	8	TTTGTDLD	8	28	GKFFRYSSTFVRHQRVHTGERPYECREC
XP_005244831.1				2	8	TTTGTDLD	12	27	HTGEKPYKCNACGKSFSYSSHLNIHCRI
XP_005245423.1
XP_005245885.1							4	28	KPYKCEECGKAFNQSSHLTRHKTIHTGE
XP_005245887.1							18	28	IHTGGKLNKCEECDKAFNRSLKLTAHKK
XP_005245889.1							5	24	YECKKCQKKFSSGYQLILHHRFHVIERP
XP_005246043.1	4	26	H***H*GEKPY*C**CGK*F*****L
XP_005246044.1	4	81	H*G*****CE*CGK*FT*SGNLKRH*R*H*GEKP**C**C***F*DP*****H***H***KP**C**CGK*F*****L**H
XP_005246441.1
XP_005246442.1
XP_005246443.1
XP_005246599.1	8	1	A				7	16	VVQKEPVQIELSPPME
XP_005246983.1				2	6	TAAAAV
XP_005247270.1				2	8	SGSDLESD	18	28	KQPCKCKAVGKTFSYHHCFRKHERTHTGVKPYEC
XP_005247271.1				2	8	SGSDLESD	12	28	EKPQACVKPYECNQCGKVLSHKQGLIDHQRVHTG
XP_005247272.1				2	8	SGSDLESD	7	28	HTGERPYECNECGKFFSQSYDLFKHQTV
XP_005247276.1				2	8	SGSDLESD	3	7	SGSDLETT
XP_005247277.1				2	8	SGSDLESD	3	5	APSASS
XP_005247278.1				2	8	SGSDLESD	4	4	RRHS
XP_005247280.1				2	8	SGSDLESD	13	28	HSGEKPIVCRECGRGFNRKSTLIIHERT
XP_005247281.1							4	28	ECGKAFARSSRLSEHTRTHTGEKPF
XP_005247282.1							5	3	LS
XP_005247283.1							3	28	CSDCKSRFTYPYLLAIHQRKHTGEKPYSCPD
XP_005247313.1				2.14	7	STENAVS	6	28	ECKICGKSFRNSSCLSDHFRIHTGIKPY
XP_005247314.1				2.14	7	STENAVS	8	28	CGKSFAQSSGLTKHRRIHTGEKPYECED
XP_005247315.1				2.14	7	STENAVS	13	28	PYKCEECGKGFGWSVNLRVHQRVHRGEK
XP_005247318.1				2.14	7	STENAVS	4	28	HTGEKPYKCGDCWKSFSRRQHLQVHRRT
XP_005247457.1							13	28	GKAFRNSSGLRVHKRIHTGEKPYECDIC
XP_005247678.1	6	27	R*H*GEKPY*C**CG**FA****LK*H				3	25	YKCDVCGKIFHQSSALTRHQRIHTREKP
XP_005247679.1	8	27	R*H*GEKPY*C**CGK*F*****L**H
XP_005247681.1	8	27	R*H*GEKPY*C**CGK*F*****L**H
XP_005247751.1	5	27	LK*H**IHTGEKPY*C**CG**F***A				7	28	GEKPYVCNVCGKSFRHKQTFVGHQQRIHT
XP_005247814.1							3	11	GLYGDFGSAAA
XP_005248008.1
XP_005248420.1							26	24	IHTGEKPYKCKECGKVISSSSSFAKHKR
XP_005248754.1
XP_005249007.1	5	28	HQR*HTGEKPY*C*ECGK*FSQ*S*LI*
XP_005249076.1	14	26	H*RIHTGEKPY*C**CGKAF***S*L	2.14	28	RIHTGEKPYECEECGKAFSGSSDLSKHI	5	28	ECDHCGKSFSQSSHLNVHKRTHTGEKPYDCK
XP_005249139.1	8	28	R*HTGEKPYEC**CGKAFSRSS*L**HQ	4	55	RIHTGEKPYECSKCGKAFSRSTSLIEHQRTHTGEKPYECNECGKAFSRSTLIEHQ	3	23	ECGKSFRWASGILRHKRLHTGEKPFKCE
XP_005249152.1	5	27	HQ**HTGEKPY*C**CGK*F**SS*L*	2.48	29	HTGEKPYECEDCGKTFIGSSALVIKHQRT	5	3	EAGR
XP_005249154.1	5	27	HQ**HTGEKPY*C**CGK*F**SS*L*	2.48	29	HTGEKPYECEDCGKTFIGSSALVIKHQRT	7	28	ECFDCGKAFCQSSKLIRHQRIHTGERPYACK
XP_005249155.1	5	27	HQ**HTGEKPY*C**CGK*F**SS*L*	2.48	29	HTGEKPYECEDCGKTFIGSSALVIKHQRT	9	28	GEKPYTCEECGKAFKWSLIFNEHKRIHT
XP_005249157.2	5	27	HQ**HTGEKPY*C**CGK*F**SS*L*	2.48	29	HTGEKPYECEDCGKTFIGSSALVIKHQRT	3	28	HTGEKPYQCIICGKAFGNTSVLVTHQRI
XP_005249352.1	7	26	H*RIHTGEKPY*C*ECGKAF*****L	2.55	29	RIHTGEKPYECKECGKAFSRASNGLNEHR	12	28	HKRIHIRENSYQCEECGKAFKWFSTLTR
XP_005249353.1	7	26	H*RIHTGEKPY*C*ECGKAF*****L	2.55	29	RIHTGEKPYECKECGKAFSRASNGLNEHR	3	28	FSQGSALILHQRIHSGEKPYGCVECGKA
XP_005249480.1	7	27	HQR*HTGEKPY*C**CGK*F**SS*L*	3.89	28	ECGKAFSQSSALEIHQRIHTGEKPYECE	3	5	SSPF
XP_005249885.1	6	1	S				14	23	KAFSRKSQLVTHHRTHTGTKPFGCSDCR
XP_005250012.1				2.56	9	GSGGGGGGG	7	28	KCKVCGKAFDSPSLCRRHETTHTGEKPY
XP_005250013.1				2.56	9	GSGGGGGGG	10	28	CKECGKYFSRSANLIQHQSIHTGEKPFE
XP_005250014.1	4	1	G	2.56	9	GSGGGGGGG	7	28	KPYECNACGKAFSQSSTLIRHYLIHTGE
XP_005250016.1	5	28	HQR*HTGERPF*C**C*RRFS*K*HL*R	2	5	ALSGL	3	5	APSASS
XP_005250017.1	5	28	HQR*HTGERPF*C**C*RRFS*K*HL*R	2	5	ALSGL	8	28	KPFKCEECGQGFNQSSRLQIHQLIHTGE
XP_005250018.1	5	28	HQR*HTGERPF*C**C*RRFS*K*HL*R	2	5	ALSGL	7	28	ECFDCGKAFCQSSKLIRHQRIHTGERPYACK
XP_005250037.1				2.03	29	ERPYHACAECGKRFIQKHHLLEHQRAHTG	9	28	KPYVCSECGRGFSEKSSFIRHQRTHSGE
XP_005250042.1	6	28	R*H*GERP**C**CG**F*****L**HR	2.18	28	VCPDCGKAFRHKPNLAAHRRIHTGEKPY	7	28	YECNECGKSFAYTSSLIKHRRIHTGERP
XP_005250112.2
XP_005250238.1
XP_005250251.1	7	26	HQR*HTGEKPY*C**CGK*FS****L	2.46	28	HTGEKPYGCGDCGKSFSRNAHLAVHRRA	3	28	KPYECSICGKAFSHRSSLLQHHRIHTGE
XP_005250394.1	3	54	PFVCPVCGKGFHQASDLKKHKIIHSQEKQHKCNICRKAFHQSYTLHARTHAGYK				12	28	EKPYKCKECGKAFRRASHLTQHQSIHTG
XP_005250625.1	7	28	H*R*HTGE*PY*C**CGKAF***S*L*K				3	5	APSASS
XP_005250835.1
XP_005250940.1	7	27	C**CGK*F*****L**HQ**HT***P*
XP_005251443.1	3	1	S	2	6	LPPAPP	3	5	SRGWRS
XP_005251444.1	3	1	S	2	6	LPPAPP	2	28	QSSALTRHQRIHTREKPYKCKECEKSFS
XP_005251445.1	3	1	S	2	6	LPPAPP	2	28	QSSALTRHQRIHTREKPYKCKECEKSFS
XP_005251749.1
XP_005251756.1
XP_005251865.1	4	28	EKPF*CNECGKTF*QKS*L**HQRIHTG	2.11	112	LRIHQRTHTGEKPFECNECEKSFSQKDHLIQHQKIHTAEKPFKCNECGKTFAQKSTLRGHQRIHTGEKPFECNECGKKFVQKAILRDHHRIHTGEKPFQCNKCGKTFGQKSN	5	28	ECGKSFRWSSCLLNHQRVHSGEKSFKCE
XP_005252046.1
XP_005252643.1	5	26	HQRTHTGEKPYEC*ECGK*F**KS*L	2.24	85	FSEKSTLHLQQRTHTGEKPYECHECGKTFSFKSAHTRHQKTHTGEKPYECHACGKAFLRKNSDLIKHQRIHTGEKPYECHECGKS	7	28	EKCYECNECGKTFTRSSNLIVHQRIHTG
XP_005253178.1	6	25	HVRTHTGE*PY*CE*GCGK*F*T*Y				4	6	AGGGD
XP_005253179.1	6	25	HVRTHTGE*PY*CE*GCGK*F*T*Y
XP_005253184.1	7	27	H*R*HTGE*PY*C***GCGK*F*T*LK				10	28	CDRSFSRNSCLALHRRVHTGEKPYKCYE
XP_005253185.1	9	27	L*IHQRVH*GEKPY*C**CGKGFS**S	7.46	28	HQRVHTGEKPYKCDECGKGFSHSSNLRI	8	28	CGKAFGCPSLFQRHERTHTGEKPYQCKQ
XP_005253186.1	9	28	*IHQRVH*GEKPY*C**CGKGFS**S*L	7.46	28	HQRVHTGEKPYKCDECGKGFSHSSNLRI	9	28	GEKRYECNECGKAFNYGSELTLHQRIHT
XP_005254963.1							3	25	GEKPYKCETCGARFVQVAHLRAHVLIHT
XP_005254964.1							6	28	ECKICGKSFRNSSCLSDHFRIHTGIKPY
XP_005255212.1							4	28	ECGKSFRQKFCFINHQRVHTGERPYKCG
XP_005255213.1							3	5	PQAP
XP_005255300.1	5	27	H*RTHTGEKPY*CP*CGKGFS**S*LS				3	56	PYKCSDCGKFFTQCSSLMQHQKVHTGEKPFKCNECGRFFRENSTLVRHQRVHTGAK
XP_005255460.1	7	28	RTHTGEKP**C**CGK*F**SS*L**HQ	2.25	28	HTGEKPYKCAVCGKIFNNSSHFSAHRKI	5	3	LS
XP_005255613.1
XP_005255615.1	8	27	CGK*FS**S*L**HQRTHTG*KPY*CP				3	9	GGAVMGA
XP_005255698.1							6	28	KPFKCKECGKGLSSDTALIQHQRIHTGE
XP_005255767.1							9	24	ECGNTFKSSSSLRYHQRIHTGEKPFKCS
XP_005255768.1							6	30	CGKAFSVKGKLIQHQRIHTGEKPYECNE
XP_005255769.1							3	28	KAFTQSTPLTKHQRIHTGERPYKCSECG
XP_005255832.1
XP_005255861.1	5	27	CG*AF****SL**H*R*HTGEKPY*C*	2.23	56	HQRIHTGEKPFECNLCGKAFRHGSSLGQHENAHSGEKPFQCKECGKAFQRCSSLVQ	11	28	KPYACNECGKAFSYCSSLSQHQKSHTGE
XP_005255913.1
XP_005256014.1	12	1	G	2.75	8	GGGGGGSG	9	23	GEKPYECNQCEKSFYQKPHLTEHQKTHT
XP_005256126.1	6	27	H***H**E*P*KC**C*K*F*****LR				3	7	KEATKGQ
XP_005256345.1	17	28	KAF***S*L**H***HTGEKPY*CK*CG	2.46	168	ECGKAFAVSSSLTEHARIHTGEKPYECKECGKAFTGLSGLHKHGRTHTGQKPYECKDCGKAYNRFYLLNEHGKTHTEEKPFACTVCGKSFRNSSCLNKHIQIHTGIKPYECKDCGKAFTVRCGLTEHIRTHTGEKPYECKDCGKAFCTSSGLIEHIRTHTGEKPYECK	6	28	CGKVFNDSSTLRRHVRTHTGEKPYECNQ
XP_005256381.1							12	28	GEKPYKCEECDKVFSRKSTLESHKRIHT
XP_005256385.1							19	28	KPYKCEECGKAFNHFSALRKHQIIHTGK
XP_005256884.1	5	28	KPY*C*ECGK*F***S*L**HQRIH*GE	3.05	193	PYECKECGKTFNQSSDLLRHHRIHSGEKPYVCNKCGKSFRGSSDLIIHHRIHTGEKPYECSECGKAFSQRSHLVTHQKIHTGEKPYQCNECGKAFRRRSLLIQHRRLHSGEKPYECKECGKLFIWRTAFLKHQRLHAGEKLEECEKTFSKDEELREEQRIHQEAKAYWCNQCGRAFQGSSDLIRHQVTHTREK	4	8	SSTSTV
XP_005257223.1	4	1	E				2	25	RKEHLQNHQRLHTGERPFQCALCGKSFI
XP_005257700.1	16	1	Q				18	28	ECAKAFNQSSNLTEHKKIHPGEKPYKCE
XP_005257701.1	16	1	Q				3	5	PQAP
XP_005258240.1	7	28	I*HQRIHTGEKPYEC*ECGKAF**SS*L	5.93	28	CGKAFSRSSALIRHQRIHTGEKPYECCE	13	28	PYKCEECGKGFGWSVNLRVHQRVHRGEK
XP_005258286.1	7	1	E	2	6	GLAGLN	2	7	QRVHLTQH
XP_005258398.1	5	27	HQR*H*GEKPY*CVECGK*FSQ*S*L*	3.14	28	ECGKAFSQGSALILHQRIHTGEKPYECV	9	26	FSTKSNLTQHKRIHTGEKPYDCSQCGKS
XP_005258615.1	12	27	A*L*QHQR*HTGEKPYEC*EC*KAFSQ	3.52	84	HQRIHTGEKPYECIVCGKAFSQSAFLAQHQRIHTGEKPYECKECGKAFSNRAHLAQHQRIHTGEKPYECKECRKAFSQIAHLAQ	10	28	PYKCEECGKAFNHSCSLTRHKKIHTGEK
XP_005258642.1	11	28	QHQRIHTGEKPYECKECGKAF***S*L*	9.39	28	PYECKECGKAFSQSSQLFQHQRIHTGEK	6	28	HQRIHTGEKPFECKECGKGFSQNTSLTQ
XP_005258647.1	12	27	*H**IHTGEKPFECKECGKAF*****L	2.52	252	KPYECKECGKGFSRGSNLIQHQKIHSGEKPFVCKECEKAFRYHYQLTEHQIHTGEKPFECKECGKAFGLLTQLARHKNIHTGEKPFECKECGKAFNRGSNLVQHQSIHTGEKPYECKECGKAFRLHLQLIQHEKIHSGEKPFECKECEKAFRRGSNLIEHCRSIHTGEKPFECKECGKAFRLHMHLIRHQKFHMGEKPFECKECGKAFSLHNQLNHHKNIHTGEKPFECKECGKSFNRSSNLIQHQSIHADV	2	8	STEVSVS
XP_005258648.1	12	27	*H**IHTGEKPFECKECGKAF*****L	2.52	252	KPYECKECGKGFSRGSNLIQHQKIHSGEKPFVCKECEKAFRYHYQLTEHQIHTGEKPFECKECGKAFGLLTQLARHKNIHTGEKPFECKECGKAFNRGSNLVQHQSIHTGEKPYECKECGKAFRLHLQLIQHEKIHSGEKPFECKECEKAFRRGSNLIEHCRSIHTGEKPFECKECGKAFRLHMHLIRHQKFHMGEKPFECKECGKAFSLHNQLNHHKNIHTGEKPFECKECGKSFNRSSNLIQHQSIHADV	12	28	HTGEKPFNCTQCGKAFNSRSALCRHKKT
XP_005258649.1	12	27	*H**IHTGEKPFECKECGKAF*****L	2.52	252	KPYECKECGKGFSRGSNLIQHQKIHSGEKPFVCKECEKAFRYHYQLTEHQIHTGEKPFECKECGKAFGLLTQLARHKNIHTGEKPFECKECGKAFNRGSNLVQHQSIHTGEKPYECKECGKAFRLHLQLIQHEKIHSGEKPFECKECEKAFRRGSNLIEHCRSIHTGEKPFECKECGKAFRLHMHLIRHQKFHMGEKPFECKECGKAFSLHNQLNHHKNIHTGEKPFECKECGKSFNRSSNLIQHQSIHADV	9	1	E
XP_005258650.1	23	28	*H**IHTGEKPFECKECGKAF*****L*	2.52	252	KPYECKECGKGFSRGSNLIQHQKIHSGEKPFVCKECEKAFRYHYQLTEHQIHTGEKPFECKECGKAFGLLTQLARHKNIHTGEKPFECKECGKAFNRGSNLVQHQSIHTGEKPYECKECGKAFRLHLQLIQHEKIHSGEKPFECKECEKAFRRGSNLIEHCRSIHTGEKPFECKECGKAFRLHMHLIRHQKFHMGEKPFECKECGKAFSLHNQLNHHKNIHTGEKPFECKECGKSFNRSSNLIQHQSIHADV	11	28	ECGKSFNCSSNHTTHKIIHTGEKPYRCE
XP_005258652.1	12	27	*H**IHTGEKPFECKECGKAF*****L	2.52	252	KPYECKECGKGFSRGSNLIQHQKIHSGEKPFVCKECEKAFRYHYQLTEHQIHTGEKPFECKECGKAFGLLTQLARHKNIHTGEKPFECKECGKAFNRGSNLVQHQSIHTGEKPYECKECGKAFRLHLQLIQHEKIHSGEKPFECKECEKAFRRGSNLIEHCRSIHTGEKPFECKECGKAFRLHMHLIRHQKFHMGEKPFECKECGKAFSLHNQLNHHKNIHTGEKPFECKECGKSFNRSSNLIQHQSIHADV	2	25	RKEHLQNHQRLHTGERPFQCALCGKSFI
XP_005258685.1	10	25	H**VHTGERP*EC**CGK*F***SL				10	1	A
XP_005258770.1	8	26	H*R*HTGE*P**C**CG*AF***S*L
XP_005258830.1	18	28	CGK*F*****L**HQ*IHTGEKPFECKE	2.71	140	IHTGEKPFECKECGKAFRLHIQFTRHQKIHTGEKPFECKECGKAFSLLNLLNRHKNIHTGEKPFECKECGKSFNRSSNLVQHQSIHAGIKPYECKECGKGFNRGAHLIQHQKIHSNEKPFVCKECEMAFRYHCQLIEHCQ	8	28	GEKPFECNKCGKSFSRSTHLIEHQRTHT
XP_005258840.1	5	27	ARP*PCPDCPKAFSYPSKLAAHRLTH*	2.58	31	ARPYPCPHCPKSFCFPSKLAAHLHTHHAPTD	3	30	CGKAFSSGSNFTQHQRIHTGEKPYECKE
XP_005258841.1	17	28	H***HTGEKPYECKECGKAF**G**L*Q	2.03	198	QHERFHTGEKHFECKECGKNAFSRAYHLNQHQKFHTGEKPFECKECGKAFSWGSSLVKHERIHTGEKPHECKECGKAFCSRGYHLTQHQKFHTGEKPYECKECGKAFFCGSSLAKHEIIHTGEKPYECKECGKAFSRGYHLTQHQKIHTGEKPFECKECGKAFCWGSQLTKHEIFHTGEKPYECKDCGKAFGCGSQLI	3	6	GGSGS
XP_005258842.1	17	28	H***HTGEKPYECKECGKAF**G**L*Q	2.03	198	QHERFHTGEKHFECKECGKNAFSRAYHLNQHQKFHTGEKPFECKECGKAFSWGSSLVKHERIHTGEKPHECKECGKAFCSRGYHLTQHQKFHTGEKPYECKECGKAFFCGSSLAKHEIIHTGEKPYECKECGKAFSRGYHLTQHQKIHTGEKPFECKECGKAFCWGSQLTKHEIFHTGEKPYECKDCGKAFGCGSQLI	12	28	TGERSYDCSECGKAYSRSSHLVQHQRIH
XP_005258843.1	17	28	H***HTGEKPYECKECGKAF**G**L*Q	2.03	198	QHERFHTGEKHFECKECGKNAFSRAYHLNQHQKFHTGEKPFECKECGKAFSWGSSLVKHERIHTGEKPHECKECGKAFCSRGYHLTQHQKFHTGEKPYECKECGKAFFCGSSLAKHEIIHTGEKPYECKECGKAFSRGYHLTQHQKIHTGEKPFECKECGKAFCWGSQLTKHEIFHTGEKPYECKDCGKAFGCGSQLI	8	28	CGKSFAQSSGLSKHRRIHTGEKPYECEE
XP_005258906.1	4	28	RIHTGEKPY*C**CGKAFS**S*LT*HQ	2.29	28	RIHTGEKPYECIECGKAFSCGSNLTAHQ	8	28	KPFKCSECGKAFSQKENLIIHQRIHTGE
XP_005258907.1	4	28	RIHTGEKPY*C**CGKAFS**S*LT*HQ	2.29	28	RIHTGEKPYECIECGKAFSCGSNLTAHQ	9	1	A
XP_005258908.1	4	28	RIHTGEKPY*C**CGKAFS**S*LT*HQ	2.29	28	RIHTGEKPYECIECGKAFSCGSNLTAHQ	3	28	VCPDCGKAFRHKPYLAAHRRIHTGEKPY
XP_005258919.1	11	28	PYKCN*CGKAF***S*L**HQR*HTGEK	2.07	112	CNECGKAFKQCSHLTRHQNIHPGEKPHKCNICGKACIQNSNLAEHQRIHTGEKPYKCNECDKAFIKRSHLWGHERIHTGEKPYKCNECDKAFAERSNLTQHKKIHTGEKPYI	3	6	SGSQE
XP_005258921.2
XP_005258933.1	10	28	**HQRIHTGEKPYECKECGKAF***S*L	3.86	56	HQRIHTGEKPYECKECGKAFNKSSNLFLHQRIHTGEKPYECKECGKAFIQCSELIQ	11	3	PPA
XP_005258960.1	14	28	K*F***S*L**HQ*IHTG*K*YECKECG	2.03	29	KIHTGERKNYECKECGKTFFHGSEFNRHQ	3	7	SGSDLETT
XP_005258966.1	24	27	L**H*R*HTGEKPYKC**C*K*F***S	2.07	169	YKCNECGKTFRQKSALLCHKAIHSGEKPYKCNECGKAFRHQASHLSRHQRLHTGEKPYKCKICEKAFACHSVLANHTRIHSAEKPYKCNECGKAFNHQSHLARHHILHTGEKPYKCEACDKVFGQKSALERHKRIHTGEKPYKCKVCDTAFTCNSQLARHRRIHTGEKT	10	28	RTHSGEKPYVCKDCGRGFTWKSNLFTHQ
XP_005258972.1	9	27	L**H*R*HTGE*P**C**CG*AF***S
XP_005258975.1	9	27	L**H*R*HTGE*P**C**CG*AF***S
XP_005258984.1	6	25	H*R*HTGE*P**C**CGKAF**KSL				3	9	QQVQVVPPKAE
XP_005259001.1	9	26	L**HQ**HTGERPY*C*ECGK*F**K	2.14	28	ECGKTFSRKDILAQHQRIHTGEMPYECG	2	7	SPPTSLPT
XP_005259091.1
XP_005259092.1
XP_005259093.1
XP_005259108.1	12	27	L**H***HTGERPYEC**CGK*F*Q*S	3.43	28	GERPYECGECGKSFSQRSHLIDHCRIHT	3	28	CGKSFRQSSCLTQHQRTHTGEKPFECNQ
XP_005259109.1
XP_005259110.1
XP_005259216.1	5	26	HRR*HTGERP**C**CGK*F*****L	2.33	6	PVVLGP	3	28	HTGEKAYKCNECGKVFGLNSSLAHHRKI
XP_005259261.1	8	27	L**H*R*HTGERPFAC*ECG**F*QR*	2.03	29	ECGERFGRQRSNLLQHRRIHSGERPFACA	6	28	KPYECNECDKAFIHSSALIKHQRTHTGE
XP_005259265.1	9	26	HQ**H*GEKP**CE*CGK*F***S*L
XP_005259266.1	9	26	HQ**H*GEKP*KCE*CGK*F***S*L
XP_005259268.1	17	27	SL**H*R*HTGEKPYEC**CGKAF**S	3.2	140	EKPYACGDCGKAFSHSSSLTKHQRIHTGEKPYECHECGKAFRQIAPLIQHQRIHTGEKPYECGQCGRAFSQSALLIEHQRIHTGEKPYGCNECGKSFSHSSSLSQHERTHTGEKPYECSDCGKAFRQSTHLTQHLRIHTG	19	28	PYECKECGKAFSRVRDLRVHQTIHAGER
XP_005259271.1	10	27	H**IHTGEKPF*C*ECGKAFSQKS*L*	3.68	28	IHTGEKPYECNECGKAFSQRFSLAVHVR	2	7	APGEPPP
XP_005259272.1	13	26	H*R*H*GEKP**C**CGK*F***S*L				14	25	TGEKLYKCTECGKVFIQKANLVVHQRTH
XP_005259280.1	20	25	HQR*H*GEKP**CE*CGK*F***SL	2.11	114	RVHSGEKPFKCEECGKGFYTQNSQLYSHQRAHSGEKPYKCEECGKGFKRKFDLDFHQRVHRGEKPYNCKECGKSFGRASCILNHKRIHSGDEKPFKCEECGKRFTENSQLHSHQ	5	5	PARTPK
XP_005259284.1	20	27	HQ*VHTGEKPYKC*ECGK*F***S*LQ	2.38	29	HQRVHTGEKPYKCDECGKVFSQASSQLQL	12	27	HTGEKPYKCNACGKSFSYSSHLNIHCRI
XP_005259289.1	17	28	EKPYKC**CGKGFS**S*L**HQRVHTG	2.37	115	HQRVHTGEKPYKCDVCGKGFSYSSNLICHQRVHTGEKPYKCEECGKGFSTRSNTDLHAHFRVHSGEKPYKCKEQCDKGFSQAIDFQVHQNVHTGEKPFKCETCGKGFSQSSGLQS	3	5	LAAAAG
XP_005259311.1
XP_005259323.1	18	27	IHTGEKPYKCNECGK*F***S*L**HQ	3.1	140	HTGEKPYKCNECGKAFSMHSNLTGHQIIHTGEKPYKCNECGKVFRAHSHLAIHQRIHTGEKPYKCDECGKAFSVHSHLATHQAIHTGEKPYKCNECGKVFTQNSHLANHRGIHTGEKPYKCNECGKAFSHNSQLAKHMRV	8	28	CGKSFAQSSGLTKHRRIHTGEKPYECED
XP_005259324.1	6	26	H*R*HTGEKPY*C**CGK*F***S*L				10	28	ECKDCGKAFSRGYQLSQHQKIHTGEKPY
XP_005259326.1	12	28	KPY*C**CGK*F**KS*L**HQR*HTGE	2.18	85	KKSRLINHQRVHTGEKPHGCSICGKAFSRKRSGLTEHQRNHTGEKPYECTECDKAFRWKSQLNAHQKAHTGEKSYICRDCGKGFI	3	24	GEKPYVCDRCGQRFAQASTLTYHVRRHT
XP_005259368.1
XP_005259371.1							13	28	PYKCSECGKVFSCSSKLVIHRRMHTGEK
XP_005259380.1	16	27	HQ*IHTGEKPYKC**CGKVF***S*L*	2.18	28	IHTGEKPYKCNQCGKVFNQASNLTCHQI	12	28	HQRTHRGEKPNECKECGKTFFCQSALTA
XP_005259385.1	14	27	*HQRIH*GEKPY*C**CGKAF*****L	2.36	56	QRIHTGEKPYACNDCGKAFSHDAFLSEHQRIHIGEKPYECKECNKAFRQSAHLAQH	18	28	IHTGGKLNKCEECDKAFNRSLKLTAHKK
XP_005259386.1	14	27	*HQRIH*GEKPY*C**CGKAF*****L	2.36	56	QRIHTGEKPYACNDCGKAFSHDAFLSEHQRIHIGEKPYECKECNKAFRQSAHLAQH	7	28	HTGEKPYHCPDCGRCFRRSRSLANHRTT
XP_005259392.1	21	27	HQ*IHTGEKPYKCNECGK*F***S*L*	6.55	84	QNSHLARHQRIHTGEKPYKCNECGKAFSVRSSLTTHQVIHTGEKPYKCNECGKVFTQNSHLARHRGIHTGEKPYKCNECGKAFS	3	7	KKSPSPV
XP_005259393.1	21	27	HQ*IHTGEKPYKCNECGK*F***S*L*	6.55	84	QNSHLARHQRIHTGEKPYKCNECGKAFSVRSSLTTHQVIHTGEKPYKCNECGKVFTQNSHLARHRGIHTGEKPYKCNECGKAFS	3	30	TSGDLQKHVRTHTGERPFQCPFEGCGRSFT
XP_005259409.1	4	1	A				13	28	HSGEKPIVCRECGRGFNRKSTLIIHERT
XP_005259411.1	9	28	IHTGEKPYECKECGK*F***S*L**HQR	6.57	28	IHTGEKPYECKECGKAFSSGSDLTRHQR	15	28	HTGEKPFQCNECGKSFSRSSFVIEHQRI
XP_005259413.1	9	28	IHTGEKPYECKECGK*F***S*L**HQR	6.57	28	IHTGEKPYECKECGKAFSSGSDLTRHQR	10	23	TGEKSVKYKERGKAFTRGLHLGHQKIH
XP_005259428.1	7	28	R*H*R*HTGERP**C**C*K*F**SS*L	2	29	HQRGHTGERPYKCPDCPKAFKGSSALLQI	5	25	CGKSFTKSSVLIEHQRIHTGEKPYECEE
XP_005259439.1	14	27	*CGKAFS**S*L**H*R*HTGEKPY*C	2.48	29	HTGEKPYACAQCAKAFRNFSSALIEHQRI	3	28	VCPDCGKAFRHKPYLAAHRRIHTGEKPY
XP_005259440.1	14	27	*CGKAFS**S*L**H*R*HTGEKPY*C	2.48	29	HTGEKPYACAQCAKAFRNFSSALIEHQRI	16	2	AA
XP_005259469.1	15	28	GEKPY*C**CGK*FS**S*L**HQRVHT	2.37	113	RVHTGEKPYKCDVCGKGFSQRSHLQAHQRIHTGEKPYKCEDCGKRFNCSLNLHNHQRVHTEEKPYKCDECGKCFSQASFNLHAHQRVHTGEKPFKCDACGKGFSQASHFQAHQ	7	28	YECNECGKSFAYTSSLIKHRRIHTGERP
XP_005259508.1	18	28	EKPYKC*ECGK*F***S*L**H*R*HTG	2.64	112	HTGEKPYKCNECGKTFGDNSALLVHKTIHTGEKPYKCNECGKVFNQQSNLARHHRLHTGEKPYKCKECDKVFSRKSHLERHRRIHTGEKPYKCKVCDKAFRHDSHLAQHIVI	9	28	PYKCKECGKGFRRSSSLHNHHRVHTGEM
XP_005259627.3	3	2	DE				14	28	CGRAFSQASHLQDHQRLHTGEKPFKCDA
XP_005259628.1	3	2	DE				9	26	FSTKSNLTQHKRIHTGEKPYDCSQCGKS
XP_005259754.1	14	28	KCEECGKAF***S*LTTHK*IHTGEKPY	13.07	28	HKIIHTGEKPYKCEECGKAFKRSSHLTT	10	28	HQRIHIGEKSYECKECGKFFSCGSHVTR
XP_005259773.1	12	26	H*RTHTGEKP**CK*CGKAF**SS*L	2.04	28	HTGEKPYECKECGKAFSSSNSFQLHERR	18	28	ECAKAFNQSSNLTEHKKIHPGEKPYKCE
XP_005259787.1	13	28	GKAF****S***HERTHTGEKPY*CK*C	2.48	29	HTGEKPDKCKQCGKAFTCSPSSFQRHERS	5	3	GGFS
XP_005259788.1	9	25	S***H*R*H*GEKPYECK*CGKAFS	2.41	29	GEKPYECKQCGKAFPHSASHLRVHERTHT	17	28	CGKVFYQNSQLVRHQIIHTGETPYKCNE
XP_005259807.1	3	56	SSSF*RHM**HTG**P*KCK*CGKAF**PS**RRHE**H*GEKPYECKQCGK*L*H	2.48	56	HTGDGPHKCKICGKAFVYPSVCQRHEKIHSGEKPYECKQCGKALSHSSSFRRHMIM	3	28	KAFTQSTPLTKHQRIHTGERPYKCSECG
XP_005259829.1	12	26	H*R*H*GEK*Y*CKECGKAF**SS*L	4.96	56	QSSGLKLHIRTHTGEKPYECKECGKAFAHSSYLTDHVRIHSGEKPYVCKECGKAFT	8	28	AFSQRSHLIKHQRIHTGEKPYECKECGK
XP_005259830.1	12	26	H*R*H*GEK*Y*CKECGKAF**SS*L	4.96	56	QSSGLKLHIRTHTGEKPYECKECGKAFAHSSYLTDHVRIHSGEKPYVCKECGKAFT	3	28	VCPDCGKAFRHKPYLAAHRRIHTGEKPY
XP_005259832.1	12	26	H*R*H*GEK*Y*CKECGKAF**SS*L	4.96	56	QSSGLKLHIRTHTGEKPYECKECGKAFAHSSYLTDHVRIHSGEKPYVCKECGKAFT	13	28	HSGEKPIVCRECGRGFNRKSTLIIHERT
XP_005259991.1	17	25	S***HE*THTGEKPY*CK*CGKAFS	2.62	29	HERTHTGEKPYECKECGKAFFRPSFLCRE	5	28	EKPYKCEECGEAFKYSSSLTTHKIIHTG
XP_005259998.1	8	27	L**H***HTG*KP**CKECGK*F**SS				6	23	CGKAFLKKSRLNIHQKTHTGEKPYICSE
XP_005260001.1	8	27	L**H***HTG*KP**CKECGK*F**SS				4	28	EKPYKCDTCMKSFSRSSHFIAHQRIHTG
XP_005260008.1	8	27	L**H***HTG*KP**CKECGK*F**SS				5	28	PYECKECGKAFSSFKYFCRHERTHSEEK
XP_005260009.1	8	27	L**H***HTG*KP**CKECGK*F**SS				9	23	GEKPYECNQCEKSFYQKPHLTEHQKTHT
XP_005260061.1	5	130	PLNLD***R***C**CG**FE*RKGLSSHAR*HLR**GV*EW***GSPID*L*E**K***********G****ALA*G*PPP**L**P**P***A*PPGP*LG*P***P*A**PGLAA***PKK*E**RL				10	28	GKSFSQRATLIKHHRVHTGERPYECGEC
XP_005260062.1	5	53	GLSSHAR*HLR*G******SPI*L*EL*AR*********A**GPPCCGAFETR				18	28	ECAKAFNQSSNLTEHKKIHPGEKPYKCE
XP_005260063.1	5	158	IRCEFCG**FENRKGLSSHARSHLRQ*GVTEW*VNGSPIDTL*E*LK************P*G***K*L*E*G***PSLLA**PL**P********P*PG**LG**P*****P*A***PG*LAA**LPK*LPE****R****P**S**E*PL*L*SEPR				3	6	APPGPAR
XP_005260064.1	4	130	*RCE*CG**FENRKGLSSHAR*HLRQ*GVTEW*VNGSPIDTL*E*LK************PPG**PKAL**GAGPPS*L****P**********PPG*LG*PGP*A*PG*AA***PE******P***SE*E				3	7	SPPGENP
XP_005260065.1	5	146	PLNL**D****R**RCE*CG**FE*RKGLSSHAR*HLRQ*GVTEW***GSPID*L*E**KR**********P*G***ALA*G*PPP**L****P***P****A**PPGP*LG**P*****P*A***PG*LAA**LPK*PE******				10	28	KPFTSSACLRIHMRTHTEERLYQCKKCG
XP_005260066.1							6	28	HTGEKPYECKDCGKAFNQPSSLRSHVRT
XP_005260067.1							3	28	KPYQCRDCGKAFTKSSTLTGHQRIHTGE
XP_005260068.1	4	140	EDGPLLSEPR*RCEFCG**FENRKGLSSHARSHLRQ*GVTEW*VNGSPIDTL*E*LK************P*G***K*L*E*G*GPPS*L****P**LP**P*********G**LG**P**G**P*A***PG**AAPKPEK				3	28	HTGEKPYQCIICGKAFGNTSVLVTHQRI
XP_005260155.1	7	28	HTGEKPY*C**CG*AF***S*L**H*RT				8	28	IHNKVKRYHCKECGKAFSQNTGLILHQR
XP_005260207.1	8	28	*HTGEKP**CKECGK*F**S**L**H*R	2.14	28	SSRLNKHLKTHSGEKPFVCKECGKAFAV	8	28	HTGERPYECGECGKSFSQRSNLMQHRRV
XP_005260208.1	8	28	*HTGEKP**CKECGK*F**S**L**H*R	2.14	28	SSRLNKHLKTHSGEKPFVCKECGKAFAV	6	4	QVDSA
XP_005260283.1	3	5	VTKPV	2.12	26	RPMPVTKAIPVTKPIPVTKSVPVTVK	12	28	HQRTHRGEKPNECKECGKTFFCQSALTA
XP_005260493.1	3	1	A	2	5	PQPAA	13	28	HSGEKPIVCRECGRGFNRKSTLIIHERT
XP_005260506.1	3	1	A
XP_005260524.1				2.2	5	LQQIQ
XP_005260561.1	4	1	A				9	28	KPYVCSECGRGFSEKSSFIRHQRTHSGE
XP_005260602.1
XP_005260759.1	4	28	PF*C**CGRGF**KS*L**H*RTHSGEK	3.36	28	HQRTHSEEKPFVCKDCGRGFIQKSTLVK	8	28	HQRVHTGEKPYKCDECGKGFSQSSNLRI
XP_005260857.1	6	26	RHTGERP**C**CG**F*****L**H				13	28	EKPYKCDECGKTFSISSTFTKHKIIHTE
XP_005260859.1	7	1	E				4	4	QQIQI
XP_005260876.1	15	27	HQRTHSGEKPYVC**CG*GFS*KS*L*	4.75	28	HQRTHSGEKPYVCGECGRGFSQKSNLIR	8	28	KPFKCSECGKAFSQKENLIIHQRIHTGE
XP_005260877.1	15	27	HQRTHSGEKPYVC**CG*GFS*KS*L*	4.75	28	HQRTHSGEKPYVCGECGRGFSQKSNLIR	6	28	ECKICGKSFRNSSCLSDHFRIHTGIKPY
XP_005261178.1	3	1	P	2	6	PPPLPK	2	8	STEVSVS
XP_005262034.1
XP_005262036.1
XP_005262243.1	5	49	SVHTKD*PHKC**C*KGF****ELK*H***H*GRK*YQC**CDF*T*DS	2	5	ILSGH	11	28	HTGEKPYECPECGKAFSEKSRLRKHQRT
XP_005262244.1	5	49	SVHTKD*PHKC**C*KGF****ELK*H***H*GRK*YQC**CDF*T*DS	2	5	ILSGH	5	28	RPHRCPDCDKAFSYPSKLATHRLAHGGA
XP_005262245.1	5	49	SVHTKD*PHKC**C*KGF****ELK*H***H*GRK*YQC**CDF*T*DS	2	5	ILSGH	3	7	KKSPSPV
XP_005262246.1	5	49	SVHTKD*PHKC**C*KGF****ELK*H***H*GRK*YQC**CDF*T*DS	2	5	ILSGH	3	9	SPPGENP
XP_005262526.1
XP_005262528.1
XP_005262627.1	4	1	A				9	28	PYMCNECGKAFSDSSSLTPHHRTHSGEK
XP_005262765.1
XP_005264199.1
XP_005264200.1	4	26	NL*RH*R*H*GEKPFRC**CPYAC**
XP_005264768.1	3	28	ECNECGKTF**KS*L**H*RTHTGEKPY	2.88	112	EKPYACNECEKAFSHKSRLTVHQRTHTGEKPYECNECGKPFHCKSFLTLHQRTHTGDKPYECNECGKTFHCKSFLTIHHRTHTGEKPYECNECGKTFRCKSFLTIHHRTHAG	14	28	KPYKCSECGKAFFQRSDLFRHLRIHTGE
XP_005265068.1	9	26	L**HQ**HTGEKP*ECKECGK*FS**				6	24	KCKECGKGFIQRSSLLMHLRNHSGEKPY
XP_005265069.1	9	26	L**HQ**HTGEKP*ECKECGK*FS**				4	28	CGKCFGRSRSLIRHQRIHTGEKPFKCLD
XP_005265136.1	8	23	QHQ**HTGEKPY*CKECGKAF**				11	28	ECGKSFNCSSNHTTHKIIHTGEKPYRCE
XP_005265137.1	8	23	QHQ**HTGEKPY*CKECGKAF**				9	23	GEKPYECNQCEKSFYQKPHLTEHQKTHT
XP_005265147.1	10	27	H*R*HTGEKPY*C*ECGKAF***S*L*	2.14	28	ECGKAFSHSANLTVHERIHTGEKPYKCK	13	28	GKAFRNSSGLRVHKRIHTGEKPYECDIC
XP_005265159.1	4	26	*H**EK**KC**CGK*F***S*L**H
XP_005265160.1
XP_005265697.2	7	27	LIVHQ*IHTGEKPF*C*ECGKAF*QSS	5.14	28	GEKPFECNECGKAFSQSSGLIVHQRIHT	13	28	EKPYKCDECGKTFSISSTFTKHKIIHTE
XP_005265965.1	3	28	HTGEKPYKC*ECGKAF***SSL**H*RI	2.52	113	HQRIHTGEKPYACKECGKAFKQSSSLINHQRIHTGEKPYKCNECGKAFSQCSSLINHHRIHTGEKPYECKECGKAFSSHSRGSNHHRKIHTGEKPFHCNDCEKAFNQHSALII	16	28	CKQCSKAFSFYSSYLRHERTHTGEKPYE
XP_005266240.1	13	28	SQL**HQR*HTGEKPY*CSECGKAF**K	2.71	28	HTGEKPYECSECGKAFSFKSQLILHQEI	3	28	VCPDCGKAFRHKPYLAAHRRIHTGEKPY
XP_005266242.1	18	28	PY*C**CGKAF**KS*LI*HQRTHTGEK	3.93	56	HHRTHTGEKPYGCSQCGKAFSEKSELISHQRTHTGEKPFECSECGKAFSRKSHLIN	10	28	CSECGKSFSRKTHLTQHQRVHTGERPYD
[truncated: 2,088 more rows]

## Sheet: Table S4.3
Supplementary Table S4. PRS and NRS proteins for tandem protein families captured by different softwares (3/7)
TPR PRS
	SPADE			XSTREAM			T-REKS
Protein ID	#Repeats	Motif length	Repeat motif sequence	#Repeats	Motif length	Repeat motif sequence	#Repeats	Motif length	Repeat motif sequence
WP_000027439.1
WP_000027440.1
WP_000029669.1
WP_000029671.1
WP_000029672.1
WP_000029673.1
WP_000029675.1
WP_000029678.1
WP_000029679.1
WP_000052068.1
WP_000057556.1							3	5	LFVVQI
WP_000057557.1							3	5	LFVVQI
WP_000057560.1							3	5	LFVVQI
WP_000057561.1							3	5	LFVVQI
WP_000057562.1							3	5	LFVVQI
WP_000057563.1							3	5	LFVVQI
WP_000057564.1							3	5	LFVVQI
WP_000057565.1							3	5	LFVVQI
WP_000057567.1							3	5	LFVVQI
WP_000057568.1							3	5	LFVVQI
WP_000066391.1
WP_000066392.1
WP_000066393.1
WP_000066395.1
WP_000066400.1
WP_000066402.1
WP_000066404.1
WP_000066406.1
WP_000066407.1
WP_000066408.1
WP_000066409.1
WP_000066411.1
WP_000066413.1
WP_000108792.1	5	266	Q*LNMIFTGNPGTGKTTVARVVG*LLK*MGILKSGH*VEVDR*GLV**YVGQTAPKT**VFMSALGGVLFIDEAYALATD*FGKEAIDTLVKLMEDHRE**IVILAGYEKEM**FLKTN*GLKSRFPN*VDFKDYS**ELV*I*E******GF*L*EE****L*E****E*****A*SGNGR**RNIVE***R*QS*RI***GY**D**EL*T****DF*******FDLE*EL**I*GL***KDF*RSLE*QL*A*Q*R***G**S	2.47	272	SGNGRMIRNIVEEGIRRQSARIKESGEYEYADSTELITFKASDFLVDTRDKDFDLEKELETIVGLTDIKDFVRSLEKQLIAQKKRQSAGIHNKMSQNLNMIFTGNPGTGKTTVARVVGDLLKRMGILKSGHFVEVDRGGLVGRYVGETAPKTTDKFMSALGGILFIDEAYALATDSFGKEAIDTIVKLMEDHQENIIVILAGYEKEMEEFLKTNAGLKSRFPLNVDFKDYSLHELVAIGESMIKGREFHLSEEAREALVERVESEMQLSSAE
WP_000109855.1
WP_000116946.1
WP_000145205.1
WP_000145208.1
WP_000145210.1
WP_000199920.1
WP_000248868.1
WP_000248869.1
WP_000251296.1
WP_000251299.1
WP_000251310.1
WP_000251312.1
WP_000266170.1
WP_000266171.1
WP_000266172.1
WP_000335059.1
WP_000356645.1
WP_000356651.1
WP_000356652.1
WP_000377938.1
WP_000382778.1
WP_000385043.1							2	7	SDVVLKQG
WP_000400623.1
WP_000400624.1
WP_000400625.1
WP_000400626.1
WP_000400627.1
WP_000400629.1
WP_000400630.1
WP_000400636.1
WP_000400637.1
WP_000400640.1
WP_000405634.1
WP_000418044.1
WP_000431183.1
WP_000492454.1							4	4	ERL
WP_000492456.1							4	4	ERL
WP_000495319.1
WP_000500488.1
WP_000500567.1
WP_000500582.1
WP_000500585.1
WP_000500592.1
WP_000500593.1
WP_000500594.1
WP_000504438.1
WP_000506909.1
WP_000506911.1
WP_000506915.1
WP_000506916.1
WP_000506917.1
WP_000506919.1
WP_000506921.1
WP_000506923.1
WP_000506924.1
WP_000506928.1
WP_000506929.1
WP_000506930.1
WP_000512606.1
WP_000512966.1
WP_000517711.1
WP_000517718.1
WP_000517720.1
WP_000517723.1
WP_000517725.1
WP_000517726.1
WP_000517727.1
WP_000517728.1
WP_000517732.1
WP_000517733.1
WP_000517734.1
WP_000517735.1
WP_000517738.1
WP_000517739.1
WP_000517740.1
WP_000517741.1
WP_000517743.1
WP_000537688.1
WP_000537690.1
WP_000537691.1
WP_000537692.1
WP_000537695.1
WP_000537791.1
WP_000538730.1
WP_000538731.1
WP_000538732.1
WP_000538734.1
WP_000558422.1
WP_000561967.1
WP_000561968.1
WP_000561969.1
WP_000567012.1
WP_000567014.1
WP_000567017.1
WP_000567018.1
WP_000567019.1
WP_000567020.1
WP_000567023.1
WP_000567025.1
WP_000567026.1
WP_000567027.1
WP_000567028.1
WP_000567029.1
WP_000567030.1
WP_000576229.1				2	5	GLNKA	2	7	IILVAIG
WP_000576231.1				2	5	GLNKA	2	7	IILVAIG
WP_000581835.1
WP_000610690.1
WP_000610695.1
WP_000628713.1							2	9	TKQIASKW
WP_000631821.1
WP_000633310.1
WP_000633311.1
WP_000633312.1
WP_000633313.1
WP_000634298.1
WP_000637338.1
WP_000637340.1
WP_000637342.1
WP_000637345.1
WP_000662524.1
WP_000662526.1
WP_000662534.1
WP_000667944.1							2	8	AIAAPEAGIA
WP_000677425.1
WP_000677430.1
WP_000677438.1							3	5	EIDKA
WP_000677440.1							3	5	EIDKA
WP_000679281.1
WP_000714589.1
WP_000714590.1
WP_000725054.1
WP_000735724.1
WP_000735725.1
WP_000735726.1
WP_000735727.1
WP_000735731.1
WP_000757217.1
WP_000780778.1
WP_000780783.1
WP_000796620.1				2	17	STPDTSSDGDPFADTFG	2	14	STPTTSSDLDPFADTFT
WP_000796624.1				2	17	STPDTSSDGDPFADTFG	2	14	STPTTSSDLDPFADTFT
WP_000796630.1				2	17	STPDTSSDGDPFADTFG	2	14	STPTTSSDLDPFADTFT
WP_000799873.1
WP_000799874.1
WP_000799875.1
WP_000799877.1
WP_000802066.1
WP_000802067.1
WP_000802069.1
WP_000802071.1
WP_000802074.1
WP_000802076.1
WP_000802080.1
WP_000802082.1
WP_000802084.1
WP_000802087.1
WP_000802088.1
WP_000802090.1
WP_000802091.1
WP_000809731.1
WP_000809732.1
WP_000809733.1
WP_000809738.1
WP_000812968.1
WP_000812972.1
WP_000812986.1
WP_000812991.1
WP_000821095.1
WP_000821096.1
WP_000831969.1
WP_000883656.1							5	3	LI
WP_000883793.1
WP_000883794.1
WP_000883795.1
WP_000883796.1
WP_000883797.1
WP_000883803.1							5	3	LI
WP_000883808.1
WP_000883810.1
WP_000883812.1
WP_000883814.1							5	3	LI
WP_000883818.1							5	3	LI
WP_000883820.1							5	3	LI
WP_000883831.1							5	3	LI
WP_000883838.1							5	3	LI
WP_000883841.1
WP_000883842.1							5	3	LI
WP_000883846.1							5	3	LI
WP_000883847.1							5	3	LI
WP_000885538.1							2	7	EKEFDRFK
WP_000885539.1							2	7	EKEFDRFK
WP_000885542.1							2	7	EKEFDRFK
WP_000885543.1							2	7	EKEFDRFK
WP_000885546.1							2	7	EKEFDRFK
WP_000885547.1							2	7	EKEFDRFK
WP_000889968.1
WP_000889970.1
WP_000889971.1
WP_000891335.1
WP_000891338.1
WP_000891341.1
WP_000891342.1
WP_000891343.1
WP_000891345.1
WP_000891346.1
WP_000891349.1
WP_000891350.1
WP_000891352.1
WP_000891353.1
WP_000891355.1
WP_000891359.1
WP_000891370.1
WP_000891371.1
WP_000891372.1
WP_000891373.1
WP_000891378.1
WP_000891381.1
WP_000891383.1
WP_000891384.1
WP_000891386.1
WP_000892712.1	6	36	***KA***Y*KACDL****GC**LG**Y**G*GV**				2	7	FTKAVEY
WP_000892741.1	7	36	*GV****K*A*****KACDL****GC**LG**Y**G	2.2	5	LCLGA
WP_000892769.1	6	36	DFKKA***Y*KACDL****GC**LG**Y**G*G***	2.2	5	LCLGA
WP_000901420.1	5	35	KKA***Y*KACELKDG*GC**LG**Y**G*G**KD
WP_000901451.1
WP_000901453.1
WP_000901595.1	8	32	GV****K*A*EY*SKAC*LN***GC**L***Y
WP_000901599.1
WP_000901610.1
WP_000901612.1
WP_000901615.1
WP_000901620.1	5	35	KKA***Y*KACELKDG*GC**LG**Y**G*G**KD
WP_000901622.1
WP_000901623.1	5	35	KKA***Y*KACELKDG*GC**LG*****G*GV*KD
WP_000901624.1
WP_000901625.1
WP_000901627.1
WP_000901630.1
WP_000901633.1
WP_000901635.1
WP_000901636.1
WP_000901638.1
WP_000901640.1
WP_000901647.1
WP_000901650.1
WP_000901652.1
WP_000901661.1
WP_000901671.1
WP_000901675.1
WP_000901678.1
WP_000901715.1
WP_000901717.1	5	36	ACELKDG*GC**LG**Y**G*GV*KD*KKA***Y*K
WP_000901719.1	3	36	SKACEL*DG*GC**LG*****GQG**KD*KKA***Y
WP_000901721.1
WP_000901725.1
WP_000920111.1
WP_000920112.1
WP_000927647.1
WP_000930986.1							5	3	YKD
WP_000930990.1							3	5	ALLLLI
WP_000930993.1				2	5	TNSAT	3	8	ALKGLK
WP_000930995.1				2	5	TNSAT	3	5	ALLLLI
WP_000930996.1							3	5	ALLLLI
WP_000930997.1				2	5	TNSAT	3	5	ALLLLI
WP_000930999.1				2	5	TNSAT	3	5	ALLLLI
WP_000931001.1							3	5	ALLLLI
WP_000931002.1							3	5	ALLLLI
WP_000931003.1							3	8	ALKGLK
WP_000931007.1							3	5	ALLLLI
WP_000931008.1							3	5	ALLLLI
WP_000931009.1							3	5	ALLLLI
WP_000931010.1							5	3	YKD
WP_000931011.1							3	8	ALKGLK
WP_000931013.1				2	5	TNSAT	5	4	TNSAT
WP_000931014.1	3	123	K*I****ALE*V*AKE*K**KL**S*FL*L*K**P*D*LL*N*FY*I***Y*****H*IF**LDSH***EDQT**G**I*R*FY*Y**FV*DS**Q**LLE**IA*L**T*A**DWLKNA*L*				3	5	ALLLLI
WP_000931017.1				2	5	TNSAT	2	9	LKALENKH
WP_000931021.1							5	3	ALG
WP_000931022.1							3	5	ALLLLI
WP_000931023.1				2	5	TNSAT	5	4	TNSAT
WP_000931032.1							3	5	ALLLLI
WP_000931036.1	4	117	ALE*V*AKE*K**KL****F**L*K**P*D*LL*N*FYA****Y***YF**LR*F*******AIF**L*S*K**D*TE*L**I*E*FY**DLDS**QK*LL***IA*L**R**A**D				5	3	ALG
WP_000931041.1	4	117	ALE*V*AKE*K**KL**S*F**L*K**P*D*LL*N*FYA****Y***YF**LR*F*******AIF**L*SHK**D*TE*L**I*E*FY**DLDS**QK*LL***IA*L**R*****D				4	4	NNETP
WP_000931044.1	4	117	ALE*V*AKE*K**KL**S*F**L*K**P*D*LL*N*FY*****Y***YF**LR*F*******A*F**L*SHK**D*TE*L**I*E*FY**DLDS**QK*LL***IA*L**R**A**D				2	9	IALGILLSL
WP_000931046.1	4	117	ALE*V*AKE*K**KL**S*F**L*K**P*D*LL*N*FY*****Y***YF**LR*F*******AIF**L*SHK**D*TE*L**I*E*FY**DLDS**QK*LL***IA*L**R**A**D				5	3	YKD
WP_000931047.1							5	3	YKD
WP_000931060.1							2	9	IALGILLSL
WP_000931061.1							2	9	IALGILLSL
WP_000931065.1							4	4	NNETP
WP_000931070.1	4	117	ALE***AKE*K**KL**S*FL*L*K**P*D*LL*N*FY*****Y***YF**LR*F*******A*F**LDSH****D*TE*L**I*E*FY**DLDS**QK*LL***IA*L**R*A**D				4	4	NNETP
WP_000931072.1							2	9	IALGILLSL
WP_000931074.1							5	3	YKD
WP_000931076.1							5	3	YKD
WP_000931077.1							2	9	IALGILLSL
WP_000931098.1							4	4	NNETP
WP_000931108.1	4	117	ALE*V*AKE*K**KL**S*F**L*K**P*D*LL*N*FYA****Y***YF**LR*F*******AIF**L*S*K**D*TE*L**I*E*FY**DLDS**QK*LL***IA*L**R**A**D				5	3	YKD
WP_000932899.1
WP_000932900.1
WP_000932901.1
WP_000932904.1
WP_000932905.1
WP_000932906.1
WP_000932907.1
WP_000932908.1
WP_000932909.1
WP_000932911.1
WP_000932912.1
WP_000932913.1
WP_000932914.1
WP_000932915.1
WP_000932917.1
WP_000932918.1
WP_000932920.1
WP_000932921.1
WP_000932922.1
WP_000932923.1
WP_000934868.1							2	7	IGKSYAI
WP_000934872.1
WP_000934874.1
WP_000934876.1
WP_000934877.1
WP_000934879.1
WP_000943856.1	8	34	GEGV****K*A*EY**KACELN***GC**L**FY
WP_000979965.1
WP_001009550.1
WP_001010757.1
WP_001024441.1
WP_001024443.1
WP_001024444.1
WP_001024445.1
WP_001024448.1
WP_001024449.1
WP_001024452.1
WP_001024453.1
WP_001024455.1
WP_001024458.1
WP_001024460.1
WP_001024462.1
WP_001024464.1
WP_001024467.1
WP_001024471.1
WP_001024473.1
WP_001025512.1
WP_001027121.1
WP_001065939.1
WP_001065944.1
WP_001065945.1
WP_001065946.1
WP_001065947.1
WP_001065950.1
WP_001065951.1
WP_001065952.1
WP_001065953.1
WP_001065954.1
WP_001065958.1
WP_001065961.1
WP_001065962.1
WP_001065969.1
WP_001065975.1
WP_001068364.1
WP_001070604.1
WP_001070606.1
WP_001070609.1
WP_001070615.1
WP_001082049.1
WP_001082055.1
WP_001087561.1
WP_001087562.1
WP_001088484.1
WP_001092785.1
WP_001094317.1							2	7	FEKAEDY
WP_001094318.1							2	7	FEKAEDY
WP_001098211.1
WP_001102651.1
WP_001102655.1
WP_001102657.1
WP_001102703.1
WP_001102708.1
WP_001102710.1
WP_001102716.1
WP_001102718.1
WP_001102720.1
WP_001102721.1
WP_001102724.1
WP_001102735.1
WP_001102767.1
WP_001102776.1
WP_001102779.1
WP_001156760.1
WP_001168669.1							2	7	FLEEYGY
WP_001168671.1							2	7	FLEEYGY
WP_001168672.1							2	7	FLEEYGY
WP_001168673.1							2	7	FLEEYGY
WP_001168676.1							2	7	FLEEYGY
WP_001168679.1							2	7	FLEEYGY
WP_001168681.1							2	7	FLEEYGY
WP_001168682.1							2	7	FLEEYGY
WP_001168683.1							2	7	FLEEYGY
WP_001168685.1							2	7	FLEEYGY
WP_001168686.1							2	7	FLEEYGY
WP_001168690.1							2	8	SYEKEGMLQE
WP_001168695.1							2	7	FLEEYGY
WP_001168696.1							2	7	FLEEYGY
WP_001187924.1
WP_001187925.1
WP_001187928.1
WP_001187937.1
WP_001187938.1
WP_001187942.1
WP_001187943.1
WP_001187945.1
WP_001187946.1
WP_001187951.1
WP_001187953.1
WP_001187956.1
WP_001187957.1
WP_001187958.1
WP_001187959.1
WP_001187960.1
WP_001187961.1
WP_001211755.1
WP_001211761.1
WP_001225058.1							3	5	TLNFL
WP_001225061.1
WP_001225068.1
WP_001225072.1
WP_001225074.1
WP_001225076.1
WP_001225077.1
WP_001225078.1
WP_001225081.1
WP_001225091.1
WP_001225094.1
WP_001225096.1
WP_001225097.1
WP_001225098.1
WP_001225102.1
WP_001225106.1
WP_001225108.1
WP_001225110.1
WP_001225111.1
WP_001225112.1
WP_001225116.1
WP_001225117.1
WP_001225120.1
WP_001225124.1
WP_001225129.1
WP_001225132.1
WP_001225135.1
WP_001225139.1
WP_001225141.1
WP_001225144.1
WP_001225145.1
WP_001225146.1
WP_001225147.1
WP_001225149.1
WP_001225150.1
WP_001225153.1
WP_001225154.1
WP_001225168.1
WP_001225177.1
WP_001225184.1
WP_001225185.1
WP_001225186.1
WP_001225187.1
WP_001225192.1
WP_001225193.1
WP_001225194.1
WP_001225195.1
WP_001225196.1
WP_001225197.1
WP_001225200.1
WP_001225201.1
WP_001225204.1
WP_001225206.1
WP_001225209.1
WP_001225213.1
WP_001225214.1
WP_001225215.1
WP_001225216.1
WP_001225217.1
WP_001249584.1
WP_001256834.1							2	7	YKEAELV
WP_001256837.1				2.2	5	SKAFQ	2	7	YKEAELV
WP_001256841.1							2	7	YKEAELV
WP_001256845.1							2	7	YKEAELV
WP_001280574.1
WP_001280575.1
WP_001296296.1
WP_001297611.1
WP_001298394.1
WP_001299508.1
WP_001301590.1
WP_001304033.1
WP_001305235.1
WP_001309664.1
WP_001311033.1
WP_001329228.1
WP_001330941.1
WP_001331827.1
WP_001333903.1
WP_001339404.1
WP_001342899.1
WP_001350034.1
WP_001350308.1
WP_001351417.1
WP_001352745.1
WP_001355514.1
WP_001356306.1
WP_001358404.1
WP_001358959.1
WP_001366625.1
WP_001367847.1
WP_001384720.1
WP_001386984.1
WP_001394202.1
WP_001400502.1
WP_001402410.1
WP_001402616.1
WP_001411575.1
WP_001427592.1
WP_001459994.1
WP_001462651.1
WP_001467878.1
WP_001472000.1
WP_001502720.1
WP_001521076.1
WP_001540153.1
WP_001541080.1
WP_001544029.1
WP_001551013.1
WP_001551470.1
WP_001551808.1
WP_001556165.1
WP_001576385.1
WP_001578217.1
WP_001587316.1
WP_001593596.1
WP_001616357.1
WP_001696039.1
WP_001698224.1
WP_001716483.1
WP_001747190.1
WP_001826325.1
WP_001832695.1							3	5	ENIE
WP_001836192.1
WP_001881128.1
WP_001883460.1
WP_001977468.1
WP_001980125.1
WP_001980177.1
WP_001983198.1							2	7	AFYFLLSP
WP_001995128.1
WP_001996228.1
WP_002000014.1
WP_002029721.1
WP_002030419.1							2	8	YACGKLGDC
WP_002031616.1
WP_002031637.1
WP_002033348.1
WP_002033804.1
WP_002053237.1
WP_002063592.1
WP_002068975.1
WP_002080882.1							2	7	FLEEYGY
WP_002084932.1
WP_002086616.1							2	8	SYEKEGMLQE
WP_002088750.1
WP_002108924.1
WP_002125520.1
WP_002125963.1							2	8	YACGKLGDC
WP_002128443.1
WP_002129890.1
WP_002140529.1
WP_002140850.1							2	8	YACGKLGDC
WP_002143220.1
WP_002143728.1
WP_002146129.1
WP_002156710.1
WP_002168176.1
WP_002181278.1
WP_002187872.1
WP_002189292.1							3	5	EIDKA
WP_002189297.1
WP_002194696.1
WP_002208547.1							2	7	ASLLYKI
WP_002209260.1
WP_002209819.1
WP_002210615.1
WP_002227268.1
WP_002227835.1							2	7	ASLLYKI
WP_002232579.1
WP_002241654.1
WP_002259922.1
WP_002263091.1
WP_002267189.1
WP_002267741.1
WP_002277648.1
WP_002288821.1
WP_002289333.1
WP_002289879.1
WP_002298134.1	3	32	E*AI**LEE**KENP****LY*LA**NLQ**E
WP_002331903.1
WP_002357599.1
WP_002363942.1
WP_002365653.1
WP_002372893.1
WP_002378289.1
WP_002380291.1
WP_002389093.1
WP_002403613.1
WP_002409969.1
WP_002438913.1							3	5	LFSTQL
WP_002441968.1
WP_002442725.1
WP_002443111.1				2	5	MAELI
WP_002478090.1							2	7	IYYNLAN
WP_002481105.1
WP_002481554.1							5	3	YLT
WP_002492893.1							2	7	IYYNLAN
WP_002507435.1
WP_002553567.1
WP_002556792.1
WP_002556897.1
WP_002579426.1
WP_002579437.1
WP_002579721.1
WP_002580493.1
WP_002609705.1
WP_002609778.1	10	42	HPDVA*SL**LA*LY**QG*Y*RAEPLYQRALAI*E*SLG**	2.45	42	QRALTIQEVSLGQSHPDVAASLNSLASLYFDQGAFDQAEPLL	10	42	PLYQRALTIQEVSLGQSHPDVAASLNSLAVLYTDQGAYGQAE
WP_002610234.1	5	42	G**HP*VA**L*NLA*LY**QGLY**AEPL*QRAL*I*EA**	2.05	42	GKNHPDVASLLDNLATNYFAQGLYGQAEALHQRALAIREAAL	3	7	ALTRVEN
WP_002610324.1	5	2	AG				8	6	PAADGGV
WP_002610878.1	3	39	AG*HP*VA**LN*LA*LY**QG*Y*RA*PL**RALA**E	2.14	42	ALNNLAIIYKAQGMYDRAEPLLQRALALWEATLGSNHAHFAL	5	42	VAAALNNLAIIYKDQGMYDRAEPLLQRALALWEATLGSNHPH
WP_002611479.1
WP_002611693.1
WP_002612342.1
WP_002613114.1							9	5	KAQAPD
WP_002613447.1	3	1	A				5	6	APVPAA
WP_002613631.1							3	5	RARLGD
WP_002614087.1
WP_002614692.1							3	6	APAQALS
WP_002614806.1
WP_002614983.1	5	1	A				3	5	LAKE
WP_002615136.1	6	3	AAA	7	5	PVAAA	2	7	EKAQEQL
WP_002615256.1							2	7	FEEALAS
WP_002615488.1							2	8	DAVKAF
WP_002616090.1
WP_002616475.1
WP_002616488.1
WP_002616859.1
WP_002616863.1
WP_002616955.1							3	8	PSAPPT
WP_002617322.1							3	9	TAMTLARSFT
WP_002617569.1				2	28	PSAAIPLPGAAAPQSNAIPLPGAVAPAD	4	13	AIPLPGAAAPQSN
WP_002617717.1
WP_002617789.1
WP_002618229.1	10	38	LALY*QG*Y*RAEPL**RALAI*EA*LG**HP*VA*SL	2.38	128	YDRAEPLLLRALAIREAALGKDHSDVAFSLHNLANLYSAQGFHGRAEPLYQRALAILEASFGKAHLAVAHTALHKLAALYKDQGLYGRAEPLLLRALAIFEAALGKAHPDIASSLDILAALHYFAQGG	6	42	EATLGKTHPNIASSLDILAALHYAQGGYDRAEPLVLQALTIR
WP_002618245.1	12	41	LNNLA*L***QGLY**A*PL*QRAL***E**LG**HP*VAS	3.19	42	AEPLFQRALAIREAAFGPHHPDVATSLNNLAALFLEQGLYDR	5	42	QGLYDRAEPLYQRALAIREALGPHHPDVATSLNNLAALFLE
WP_002618766.1	19	42	AEPLYQRALAI*EASLGNSHP*VA**LNNLA*LY*DQG*YG*	18.93	42	NLYADQGLYGQAEPLYQRALAIREASLGNSHPLVASSLNNLA	20	42	EASLGNSHPLVATALNNLANLYADQGVYGQAEPLFRRALAIY
WP_002619407.1
WP_002620000.1
WP_002620139.1							2	7	AERGDRSR
WP_002633579.1
WP_002634468.1	3	4	GQDG				5	4	DGGQ
WP_002634614.1				2	7	APQARPA	2	7	AAPAPAPV
WP_002634788.1
WP_002634804.1	3	38	T*LALL*H*****F***D*AG**ELL*RAL*ES*K**A	2	5	ELLAD
WP_002634888.1
WP_002634919.1
WP_002635082.1							3	5	APQPP
WP_002635369.1	3	30	LG*A****G****A******A***DP***A				3	7	TAQAAGPD
WP_002635371.1	3	1	A
WP_002636271.1
WP_002636688.1	4	17	AVAARGGAA*EARGAAA	4.43	21	DAVAARGGAASDARGAAAHSP	8	7	ARGGAALE
WP_002636701.1							3	5	ALLA
WP_002636997.1							3	7	AAAESYL
WP_002637074.1
WP_002637235.1
WP_002637265.1							3	7	PEGTSPA
WP_002637266.1
WP_002637267.1
WP_002637290.1				3.15	13	AGAEPSGNASSRG	4	13	SGDASEGRAGAEP
WP_002637339.1
WP_002637548.1				2	7	LLGEHEG
WP_002637660.1	3	14	RALAQAHEAVAERA
WP_002637802.1
WP_002638478.1
WP_002638502.1
WP_002638911.1				2.13	15	APAPAAPQPTAAPQA	5	9	PAAPQPTAAPQ
WP_002639020.1				2	7	DEALKAA	3	12	LARAQYAKGALL
WP_002639121.1							3	8	AAFLRGE
WP_002639369.1				2.14	7	AALGAEA	2	7	ALGAEAS
WP_002639443.1
WP_002640402.1	3	1	A	2	7	EADANLA	2	11	TPATGNATAPQA
WP_002640443.1
WP_002640823.1
WP_002640880.1
WP_002656128.1
WP_002656372.1
WP_002656661.1
WP_002656871.1
WP_002657578.1
WP_002657606.1
WP_002658309.1
WP_002659754.1
WP_002660491.1
WP_002663055.1
WP_002663563.1
WP_002664988.1
WP_002671188.1
WP_002722612.1
WP_002723189.1
WP_002725994.1
WP_002727317.1
WP_002727507.1
WP_002727590.1
WP_002727604.1							2	7	SPISNLDN
WP_002727881.1							3	7	ELYYNIGV
WP_002729236.1
WP_002730935.1
WP_002731489.1
WP_002732506.1
WP_002738569.1
WP_002738690.1
WP_002738712.1
WP_002738895.1
WP_002739147.1
WP_002739493.1
WP_002739794.1
WP_002739820.1
WP_002740115.1							2	7	DFGSVND
WP_002740646.1
WP_002740897.1
WP_002741124.1							5	3	LGYL
WP_002741257.1
WP_002743666.1
WP_002743706.1
WP_002744026.1
WP_002760118.1
WP_002761720.1
WP_002770118.1
WP_002775527.1
WP_002778326.1
WP_002796137.1
WP_002796692.1
WP_002798539.1
WP_002798886.1
WP_002802635.1
WP_002803224.1
WP_002805775.1
WP_002805925.1
WP_002808490.1
WP_002810207.1	5	33	Q*A**LDP*********G*********E*A**E
WP_002810793.1
WP_002812305.1
WP_002812323.1
WP_002812950.1
WP_002813031.1
WP_002813219.1
WP_002813649.1
WP_002813723.1
WP_002814025.1
WP_002814158.1	6	42	G*Y**AEPLYQRALAI*E**LGPDHP*TATSLNNLA*LY**Q	5.52	42	EPLYQRALAICEKTLGPDHPDTATSLNNLAGLYDAQGDYAQA	4	42	PLYQRALAICEQVLGPDHPDTARSLNNLAGLYKAQGDYGQAE
WP_002824784.1
WP_002833203.1
WP_002848256.1
WP_002850864.1
WP_002854338.1
WP_002858651.1
WP_002860277.1
WP_002869752.1
WP_002873349.1
WP_002874461.1
WP_002877519.1
WP_002877565.1
WP_002882721.1
WP_002887240.1
WP_002889655.1
WP_002901781.1
WP_002904219.1							2	7	YFKLGMC
WP_002911422.1
WP_002912609.1
WP_002914020.1
WP_002917300.1							4	4	LKED
WP_002918241.1
WP_002933949.1
WP_002935689.1
WP_002953086.1
WP_002963560.1							3	4	KPAGK
WP_002965683.1
WP_002966699.1							3	4	KPAGK
WP_002968581.1
WP_002969182.1
WP_003017182.1
WP_003019954.1				2.17	6	QAIKTL	3	6	QAIKTL
WP_003020592.1
WP_003024856.1
WP_003024982.1
WP_003027237.1	5	3	NKD				6	3	DNK
WP_003028034.1
WP_003028874.1	25	3	NKD				28	3	DNK
WP_003034626.1				2	5	AQGIC
WP_003034992.1
WP_003036636.1
WP_003041507.1	32	3	NKD				34	3	DNK
WP_003043796.1
WP_003043989.1				2.6	5	LEEAF	3	7	GRYRLAL
WP_003044298.1							7	5	FLLL
WP_003045076.1				2	7	RALEEAE	2	7	RALEEAR
WP_003045255.1				2	7	RGRVALG	2	7	LALRERE
WP_003046159.1							3	5	LLLG
WP_003046735.1							2	7	LEARRVA
WP_003048397.1
WP_003054178.1
WP_003062250.1
WP_003064227.1
WP_003071400.1							2	9	EQAYEPA
WP_003077558.1
WP_003092804.1
WP_003095003.1
WP_003099223.1							2	7	TQEALRL
WP_003099286.1
WP_003100481.1
WP_003113801.1
WP_003117428.1
WP_003130132.1
WP_003135130.1
WP_003143414.1
WP_003151067.1
WP_003151195.1
WP_003152614.1
WP_003152733.1
WP_003153480.1
WP_003153656.1
WP_003154883.1
WP_003156336.1
WP_003156660.1
WP_003179768.1
WP_003179978.1
WP_003181203.1
WP_003182961.1
WP_003183935.1
WP_003184949.1
WP_003188961.1
WP_003189662.1
WP_003190346.1
WP_003198009.1
WP_003201121.1
WP_003201874.1
WP_003202663.1				2	6	QPPRTA	3	8	EPAAVPE
WP_003203698.1
WP_003204752.1
WP_003205523.1
WP_003209465.1
WP_003219461.1
WP_003219819.1
WP_003220446.1
WP_003220541.1
WP_003221861.1
WP_003222022.1
WP_003222557.1
WP_003224692.1
WP_003224987.1
WP_003225549.1
WP_003225671.1
WP_003227549.1
WP_003227715.1
WP_003228135.1
WP_003229609.1
WP_003229773.1
WP_003230128.1
WP_003230620.1
WP_003232736.1
WP_003234045.1
WP_003235896.1
WP_003237178.1
WP_003237484.1
WP_003239145.1
WP_003242799.1
WP_003243267.1
WP_003245360.1
WP_003246223.1
WP_003246478.1
WP_003246686.1
WP_003247238.1							3	5	QAALDN
WP_003247330.1
WP_003248522.1				2.2	5	ALSIL
WP_003248952.1
WP_003249609.1
WP_003254032.1
WP_003263858.1
WP_003265732.1							3	5	NSVL
WP_003266076.1
WP_003266092.1
WP_003274746.1							2	7	TAAPAFAQ
WP_003278691.1
WP_003294132.1
WP_003299039.1
WP_003299437.1
WP_003325311.1
WP_003325590.1
WP_003326018.1
WP_003326370.1
WP_003326491.1
WP_003326571.1
WP_003326789.1
WP_003327378.1							2	9	LPSLLHDD
WP_003327475.1
WP_003328343.1
WP_003328411.1
WP_003328419.1
WP_003334109.1
WP_003334369.1
WP_003335666.1				2	5	LLHAT
WP_003336029.1
WP_003336365.1
WP_003336644.1
WP_003338599.1
WP_003347299.1
WP_003347998.1
WP_003349405.1
WP_003355736.1
WP_003356009.1
WP_003356451.1
WP_003357388.1							3	7	NKDKKK
WP_003357682.1							4	5	KKEEA
WP_003357692.1
WP_003357977.1
WP_003358297.1
WP_003358558.1				2	7	IENYDKA	2	7	IENYDKA
WP_003359614.1
WP_003359639.1
WP_003360138.1
WP_003360222.1							3	7	NKDKKK
WP_003360226.1							3	6	KKGLI
WP_003361311.1
WP_003361315.1							5	3	IE
WP_003362920.1
WP_003369180.1
WP_003369614.1
WP_003370034.1
WP_003377046.1
WP_003380611.1
WP_003382706.1
WP_003399409.1
WP_003399597.1
WP_003401702.1							3	7	NKDKKK
WP_003403333.1
WP_003404309.1
WP_003405301.1
WP_003405396.1
WP_003406298.1
WP_003409116.1
WP_003409661.1	3	43	E*I***K*****Y*N*A***********A***YKK*IE*NP*Y				3	7	EYEKAL
WP_003418311.1
WP_003419137.1				2	5	RLPKK	3	5	RLPKK
WP_003428497.1	3	43	E*I***K*****Y*N*A***********A***YKK*IE*NP*Y				3	7	EYEKAL
WP_003432274.1
WP_003434025.1
WP_003434227.1
WP_003435964.1							2	8	ILNLNDIKKD
WP_003436901.1
WP_003438170.1							2	7	KAAIDIK
WP_003443523.1							2	7	KKAIPLL
WP_003443656.1
WP_003443900.1
WP_003445358.1
WP_003445684.1
WP_003446519.1
WP_003451066.1
WP_003451163.1
WP_003455034.1
WP_003457085.1
WP_003459509.1
WP_003459700.1
WP_003460180.1
WP_003461934.1
WP_003462408.1							2	7	QALAIDP
WP_003467506.1
WP_003468665.1
WP_003469993.1
WP_003474666.1
WP_003475558.1
WP_003476772.1
WP_003479540.1
WP_003482886.1
WP_003483483.1
WP_003488416.1							3	5	ALMREG
WP_003489647.1
WP_003490244.1
WP_003490771.1
WP_003490976.1				2	7	IENYDKA	2	7	IENYDKA
WP_003494250.1
WP_003494885.1	3	45	KNNDIIIKKEYKK***KK*EGKK*LI***EK*DI***N**N**KN				2	9	IKKELYKKGL
WP_003494895.1							2	7	DEAIKIE
WP_003496191.1
WP_003512816.1
WP_003513874.1
WP_003513992.1
WP_003514804.1	14	31	*Y*NK***L*******EALE***KAIEL*P*
WP_003515613.1
WP_003517446.1
WP_003517569.1
WP_003518120.1
WP_003518235.1
WP_003518726.1
WP_003519075.1
WP_003540194.1
WP_003542836.1
WP_003542941.1
WP_003546828.1
WP_003565365.1							2	7	ELLAAGTT
WP_003566592.1
WP_003569982.1
WP_003572178.1
WP_003588229.1
WP_003591893.1
WP_003597409.1
WP_003601866.1
WP_003603185.1
WP_003617644.1
WP_003622861.1
WP_003624076.1							3	6	LQEAAQE
WP_003624293.1
WP_003625114.1
WP_003625633.1
WP_003627641.1
WP_003631696.1
WP_003632576.1
WP_003634682.1
WP_003636619.1
WP_003640835.1
WP_003644434.1							2	13	RTYKKLLAKYPDEDDL
WP_003645012.1							2	13	RTYKKLLAKYPDEDDL
WP_003647118.1
WP_003660954.1							2	7	ELLAAGTT
WP_003666589.1
WP_003666783.1
WP_003667022.1
WP_003668305.1
WP_003668729.1
WP_003672385.1
WP_003674239.1
WP_003676130.1							2	7	NRSVKLID
WP_003682106.1
WP_003684932.1
WP_003688950.1
WP_003704376.1
WP_003719804.1
WP_003720249.1
WP_003721809.1
WP_003722787.1
WP_003723696.1
WP_003723905.1
WP_003724425.1
WP_003725984.1
WP_003726184.1
WP_003726518.1
WP_003727069.1
WP_003727203.1
WP_003729210.1							2	7	EQADDLL
WP_003729851.1
WP_003730155.1
WP_003730254.1
WP_003731034.1
WP_003731167.1
WP_003733162.1
WP_003736665.1
WP_003746625.1
WP_003747799.1
WP_003766972.1
WP_003774583.1
WP_003785960.1
WP_003808496.1	3	2	AL
WP_003810070.1	4	1	A				3	5	GGDIGH
WP_003820156.1	4	1	A				3	5	GGDIGH
WP_003827222.1
WP_003856819.1
WP_003861782.1
WP_003868280.1
WP_003882720.1							6	3	LRAV
WP_003886328.1
WP_003932334.1
WP_003955030.1	10	1	G				3	7	AARRWI
WP_003959266.1	3	31	EAA**HYRR*LG**A**G****A*A*RLLGL
WP_003959316.1	9	41	EAL***R*VAA*R*R*LG*DHPDTL**R******LGRLGRW				3	5	TAEWTT
WP_003960637.1							2	8	GRARALAAL
WP_003961336.1	4	77	LG*PE*A***RAVAIARE**D**W*A**L**LG**H*****P**A******ALA**R**GDR**E***LDR*GSV*Q
WP_003961633.1				2	7	LTEAAAL	3	6	AASTPG
WP_003962647.1				2.14	7	RALAALG	6	3	ARIE
WP_003962665.1
WP_003966276.1							3	9	RAAGLTG
WP_003968443.1	7	29	LGR**EAL*D*DRA**L*P**A*A***R*
WP_003974007.1	3	67	A***L**ALDL**R**DA*G*AWALH*LARV*R**D**AA*EGLR*S***HR***DARG*AW****L				3	8	GAGVTVGVV
WP_003974556.1							3	7	LAEGALD
WP_004036497.1
WP_004045209.1							3	6	DPPELSV
WP_004058579.1
WP_004059105.1	3	8	DKTDQALA	3.25	8	DKTDQALA	4	8	DKTDQALA
WP_004066332.1
WP_004069675.1							3	5	RLVEL
WP_004070216.1							2	7	YKRLVEK
WP_004080948.1
WP_004080950.1
WP_004081726.1
WP_004082211.1
WP_004082319.1							2	7	LPVLAED
WP_004083576.1
WP_004085969.1
WP_004089781.1
WP_004101396.1
WP_004106088.1
WP_004139516.1
WP_004139820.1
WP_004140292.1
WP_004151430.1							2	8	QAVADLQKAV
WP_004155134.1
WP_004156683.1
WP_004159109.1
WP_004174825.1
WP_004180910.1
WP_004181497.1				2	5	LTLSL	2	8	QAVADLQKAV
WP_004185020.1				2.33	6	AAAPAD	6	3	AA
WP_004188245.1							2	8	QAVADLQKAV
WP_004188993.1
WP_004189933.1	7	34	RAL*L*P****A**NLGNAL*A*G*H**A***FR	2	34	RHDDALDAFKRALALRPGDAGAHNNLGMALAALG	2	9	AAIAHFR
WP_004190710.1				2	5	GGAAN	7	5	GAGGV
WP_004191389.1
WP_004199664.1
WP_004200680.1							2	8	QAVADLQKAV
WP_004203879.1
WP_004204970.1							2	8	QAVADLQKAV
WP_004206169.1
WP_004211221.1							2	8	QAVADLQKAV
WP_004214132.1
WP_004234572.1
WP_004249600.1
WP_004267616.1							3	6	DPPELDV
WP_004270405.1
WP_004270488.1
WP_004287085.1
WP_004295839.1
WP_004295966.1
WP_004296283.1
WP_004296476.1	3	49	AEAKAQELYRAKAYAQKAAKKAMEEYRELAQSTPHAYGIARAFILRSDI				3	5	KAYTKQ
WP_004296527.1
WP_004296640.1
WP_004296653.1							3	6	AIENYQK
WP_004296705.1	3	1	V				5	3	VLVC
WP_004297267.1
WP_004297347.1				2	6	LEENRI
WP_004297530.1
WP_004298216.1
WP_004298660.1
WP_004299059.1
WP_004299352.1
WP_004301105.1
WP_004301544.1							2	7	LKEQNKK
WP_004301767.1
WP_004301883.1
WP_004321726.1
WP_004330414.1
WP_004331787.1				2	5	VLGVG
WP_004352693.1
WP_004355240.1
WP_004376755.1
WP_004385054.1
WP_004387675.1
WP_004394627.1
WP_004398588.1
WP_004398842.1
WP_004401975.1
WP_004403131.1
WP_004429780.1
WP_004430265.1							3	5	EILKA
WP_004433876.1
WP_004435272.1
WP_004435671.1
WP_004435944.1				2	7	EKALAIF	2	7	EKALAMF
WP_004439299.1
WP_004455482.1
WP_004456720.1
WP_004457497.1
WP_004458429.1
WP_004458613.1
WP_004458771.1
WP_004459073.1
WP_004459129.1
WP_004459247.1
WP_004459707.1
WP_004459721.1
WP_004459746.1
WP_004459756.1
WP_004459876.1
WP_004460333.1
WP_004460458.1
WP_004460560.1
WP_004460705.1
WP_004460766.1
WP_004461491.1
WP_004461492.1
WP_004461525.1
WP_004461559.1							2	7	EKEFDRFK
WP_004461575.1
WP_004461590.1	3	1	L
WP_004461591.1							3	7	ELYYNIGV
WP_004461715.1
WP_004463623.1
WP_004463875.1
WP_004511429.1
WP_004511778.1
WP_004511911.1							3	5	IERGE
WP_004512286.1							7	4	LLH
WP_004512497.1
WP_004512918.1
WP_004513001.1
WP_004513364.1
WP_004513612.1							2	7	AIEEISK
WP_004513815.1
WP_004514291.1
WP_004514445.1
WP_004522346.1	7	34	RAL*L*P****A**NLGNAL*A*G*H**A***FR	2	34	RHDDALDAFKRALALRPGDAGAHNNLGMALAALG	2	9	AAIAHFR
WP_004524092.1
WP_004525709.1				2.33	6	AAAPAD	6	3	AA
WP_004527044.1
WP_004527517.1	7	34	RAL*L*P****A**NLGNAL*A*G*H**A***FR	2	34	RHDDALDAFKRALALRPGDAGAHNNLGMALAALG	2	9	AAIAHFR
WP_004528738.1	3	1	A				3	5	AEALAL
WP_004529122.1				2	5	GGAAN	7	5	GAGGV
WP_004531321.1
WP_004531777.1
WP_004533307.1				2	5	GGAAN	7	4	GAGGV
WP_004533463.1				2.2	5	AAAAP	6	3	AA
WP_004533910.1	7	34	RAL*L*P****A**NLGNAL*A*G*H**A***FR	2	34	RHDDALDAFKRALALRPGDAGAHNNLGMALAALG	2	9	AAIAHFR
WP_004535299.1				2	34	RHDDALDAFKRALALRPGDAGAHNNLGMALAALG	2	9	AAIAHFR
WP_004536023.1				2.2	5	AAAAP
WP_004537124.1				2	5	GGAAN	7	5	GAGGV
WP_004537318.1							3	5	AEALAL
WP_004537705.1	7	34	RAL*L*P****A**NLGNAL*A*G*H**A***FR	2	34	RHDDALDAFKRALALRPGDAGAHNNLGMALAALG	2	9	AAIAHFR
WP_004538617.1				2.33	6	AAAPAD	6	3	AA
WP_004539740.1
WP_004540061.1	7	34	RAL*L*P****A**NLGNAL*A*G*H**A***FR	2	34	RHDDALDAFKRALALRPGDAGAHNNLGMALAALG	2	9	AAIAHFR
WP_004540581.1				2	5	GGAAN	4	4	AGD
WP_004541891.1				2.33	6	AAAPAD	6	3	AA
WP_004544244.1				2	34	RHDDALDAFKRALALRPGDAGAHNNLGMALAALG	2	9	AAIAHFR
WP_004545279.1				2.33	6	AAAPAD	6	3	AA
WP_004545849.1	3	1	A				3	5	AEALAL
WP_004546943.1	3	1	A				3	5	AEALAL
WP_004547298.1
WP_004547479.1				2	34	RHDDALDAFKRALALRPGDAGAHNNLGMALAALG	2	9	AAIAHFR
WP_004549295.1	3	1	A				3	5	AEALAL
WP_004552065.1				2	5	GGAAN	7	5	GAGGV
WP_004553496.1	3	1	A				3	5	AEALAL
WP_004553611.1				2	5	GGAAN	7	5	GAGGV
WP_004554642.1				2.33	6	AAAPAD	6	3	AA
WP_004556590.1				2.33	6	AAAPAD	6	3	AA
WP_004556993.1
WP_004557756.1	3	1	A				3	5	AEALAL
WP_004576565.1							2	7	ALEQYQQ
WP_004584180.1
WP_004584265.1
WP_004585301.1
WP_004585427.1
WP_004585461.1
WP_004629189.1
WP_004656269.1
WP_004664998.1
WP_004676189.1
WP_004677566.1
WP_004685451.1							3	4	KPAGK
WP_004715588.1
WP_004716027.1
WP_004716157.1
WP_004718007.1
WP_004720405.1
WP_004743340.1
WP_004743674.1
WP_004744233.1
WP_004745008.1							2	7	AISFYRL
WP_004745210.1
WP_004745770.1
WP_004746730.1
WP_004747840.1
WP_004748356.1
WP_004789828.1
WP_004790352.1
WP_004790627.1							2	16	YLNLALIANNENDFKRAIS
WP_004790663.1
WP_004791807.1
WP_004850164.1
WP_004854535.1
WP_004859748.1
WP_004861056.1
WP_004868058.1
WP_004869343.1
WP_004901204.1				2	5	LTLSL	2	8	QAVADLQKAV
WP_004907194.1
WP_004908991.1
WP_004919342.1							5	3	QY
WP_004920461.1
WP_004932917.1
WP_004933495.1
WP_004945190.1
WP_004948775.1
WP_004951799.1
WP_004952871.1
WP_004964669.1
WP_004973935.1							3	6	DPPELSV
WP_004985663.1
WP_005014797.1
WP_005016444.1							9	5	LQVQPA
WP_005156264.1
WP_005159547.1
WP_005165675.1
WP_005165838.1
WP_005169925.1
WP_005172341.1
WP_005172603.1
WP_005183873.1							2	7	ASLLYKI
WP_005191597.1
WP_005221609.1
WP_005222096.1
WP_005223391.1
WP_005224961.1
WP_005250063.1				2	6	RAGIGH	2	8	RAGIGH
WP_005295931.1
WP_005299793.1
WP_005310422.1
WP_005313329.1
WP_005317903.1
WP_005318924.1
WP_005321296.1	8	42	R*AEAL*****VAA*RER*LGPDHPDTL**R*E*A**LG*LG
WP_005321309.1							3	5	LRRGP
WP_005324642.1
WP_005326910.1							2	8	ETMPPALLG
WP_005327079.1
WP_005333803.1
WP_005349455.1
WP_005351046.1
WP_005361691.1							3	7	LARRNA
WP_005373448.1
WP_005376665.1
WP_005379348.1
WP_005380101.1
WP_005394337.1
WP_005411736.1
WP_005416232.1
WP_005431114.1
WP_005434449.1
WP_005438965.1
WP_005444858.1
WP_005448461.1				2	7	KAIAMTK	2	7	KAIAPTK
WP_005449143.1
WP_005451637.1
WP_005457985.1
WP_005458989.1
WP_005477819.1
WP_005479628.1
WP_005481586.1
WP_005481625.1
WP_005499080.1
WP_005500977.1
WP_005503560.1
WP_005503858.1
WP_005504819.1
WP_005504873.1
WP_005547532.1
WP_005550269.1
WP_005595890.1
WP_005596531.1
WP_005597858.1
WP_005598025.1
WP_005608252.1
WP_005613214.1							3	5	ALSGR
WP_005617521.1
WP_005617759.1
WP_005617918.1
WP_005618051.1							2	7	AKLINSF
WP_005619197.1							3	5	AERA
WP_005628038.1
WP_005628040.1
WP_005632240.1
WP_005649140.1
WP_005666612.1
WP_005686810.1
WP_005689169.1
WP_005689283.1							2	7	AAYNELL
WP_005694062.1
WP_005701461.1
WP_005701647.1
WP_005710402.1
WP_005710585.1							2	7	ELLAGGTK
WP_005711569.1
WP_005743357.1
WP_005743505.1
WP_005743510.1
WP_005744549.1
WP_005752449.1
WP_005752800.1							2	8	NKARDDI
WP_005766038.1
WP_005766374.1
WP_005770664.1
WP_005771136.1
WP_005771153.1
WP_005785232.1							4	3	AIQG
WP_005785291.1
WP_005786569.1
WP_005787059.1
WP_005787063.1
WP_005787888.1
WP_005788591.1				2	5	LLLAE
WP_005789549.1
WP_005789811.1
WP_005791091.1							2	7	AIELFDE
WP_005791196.1							2	7	AYLHMGL
WP_005791997.1
WP_005795330.1							3	6	KEELYRK
WP_005796618.1				2	7	QKEINEI	3	7	KEREEKQ
WP_005801459.1
WP_005805712.1
WP_005805987.1
WP_005806730.1
WP_005812065.1							3	6	LIQEA
WP_005812965.1
WP_005815170.1
WP_005815216.1
WP_005815340.1				2	5	LLLAE
WP_005839167.1				2	5	DYVYF
WP_005841323.1				2	11	DKKDQNKNQQQ	2	12	DKKDQNKNQQEQ
WP_005842556.1
WP_005843857.1				3	7	AVPAAKP	2	7	AQAVQDSL
WP_005843956.1
WP_005844034.1
WP_005844474.1
WP_005844610.1				2.43	7	KELYEKA	2	7	YEKAKPY
WP_005845352.1
WP_005845629.1							4	6	YRLYSDY
WP_005846489.1
WP_005846797.1
WP_005846892.1
WP_005846921.1
WP_005847108.1
WP_005847568.1
WP_005847596.1	4	1	L	2.12	8	KDNKNDKD	3	10	KQKDNRNDKD
WP_005848164.1
WP_005848206.1
WP_005848901.1
WP_005853058.1
WP_005856096.1
WP_005856958.1
WP_005857229.1
WP_005859264.1
WP_005860034.1
WP_005860814.1
WP_005861558.1
WP_005861596.1
WP_005862642.1	5	1	Q
WP_005867205.1
WP_005873404.1
WP_005873653.1	6	45	KQAKDY*QEALVIRRELAKKNPQAYNP*LA*TLNNLGVLL*NNNE	3.02	46	LVIYRELAKKNPQAYNPDLALTLNNLGLLLGNNNELKQAKDCHQEA	3	46	LVIYRALAKKNPQAYNPYLALTLNNLGLLYSNNNELKQAKDCHQEA
WP_005873782.1
WP_005873869.1							3	9	LKQKEREQK
WP_005874090.1
WP_005874111.1	6	35	L*DIRHDYDQAE*YYK*ALEADP**AN*LGNYA*F	5.06	35	FLCDIRHDYDQAEAYYKRALEADPNHANTLGNYAL	4	35	ANLLGDYADFLCDICHDYDRAEAYYKRALEADPNH
WP_005874232.1
WP_005874285.1
WP_005874386.1
WP_005874607.1
WP_005874812.1							2	7	SALCLLF
WP_005875017.1							2	9	LTEALLRRH
WP_005875470.1
WP_005894438.1
WP_005894725.1
WP_005894727.1
WP_005896643.1
WP_005897668.1
WP_005898016.1
WP_005898137.1
WP_005898208.1
WP_005902941.1
WP_005906999.1
WP_005909486.1
WP_005910488.1	4	22	FLE*YEEALKYF*****L***D
WP_005911960.1	3	79	PR*AA**L**AL**AP*R****LD***R*G**PV*L*LARLHL*L*TRR***V****LD*A**GR*****AY*******
WP_005912166.1
WP_005912441.1							3	5	EAGQTG
WP_005913543.1				2	5	AAANS	5	3	RA
WP_005917213.1
WP_005919063.1
WP_005923219.1				2	7	DEARRLD	2	7	LDDAARAY
WP_005970156.1
WP_005971537.1
WP_005971700.1							2	9	LAVCLGMGRAQ
WP_005972492.1
WP_005978322.1							3	4	KPAGK
WP_005989109.1
WP_005991017.1
WP_005991686.1				2	9	QMDKLRAAG	2	9	MDKAAGV
WP_005992695.1							5	3	AL
WP_006013648.1
WP_006016504.1
WP_006022540.1
WP_006022560.1
WP_006025651.1	8	32	AL*L*P****A**NLGNA**ALGRH**A***F
WP_006025718.1
WP_006026847.1							3	6	ALRNRAG
WP_006026848.1	3	24	ALRAL*R***A*****RA*A**PR				3	15	GRFDAALADCDRAVALA
WP_006028815.1							5	3	FAC
WP_006055507.1							3	7	FSEGQG
WP_006068961.1
WP_006068988.1
WP_006072205.1							3	4	KPAGK
WP_006080148.1
WP_006080900.1	3	14	ALAEQQKESNSSQS
WP_006081160.1
WP_006081257.1							2	8	SAAPAAAAAT
WP_006082252.1				2	10	GDQQSGDKKS	3	6	AQDKQDE
WP_006082484.1
WP_006082710.1
WP_006083268.1
WP_006084098.1	6	1	L
WP_006086937.1
WP_006087050.1				2.4	5	PSHSQ	3	5	PSHSQ
WP_006087407.1
WP_006096042.1
WP_006115984.1
WP_006133191.1							3	4	KPAGK
WP_006161769.1
WP_006169794.1
WP_006182973.1				2.2	5	DLGLG	3	6	DPPELGV
WP_006198474.1							3	4	KPAGK
WP_006199762.1							2	7	ETALDVL
WP_006200197.1
WP_006200204.1
WP_006200366.1							6	3	ARL
WP_006200654.1
WP_006200656.1							3	5	GDIIIE
WP_006200895.1
WP_006200946.1
WP_006201987.1
WP_006202889.1
WP_006202970.1
WP_006203086.1
WP_006203762.1
WP_006204526.1							2	13	LELGNNDQAILGFNRA
WP_006205795.1
WP_006205909.1				2	7	EKAKRAN	2	7	EKAKRAS
WP_006205938.1							3	5	GEVIVE
WP_006205990.1							3	5	GDVIVE
WP_006206460.1							2	9	LSATDLDL
WP_006206481.1
WP_006248558.1
WP_006248569.1
WP_006249699.1
WP_006251773.1
WP_006255832.1
WP_006257207.1
WP_006258008.1				2	12	DKGDQDKKDDQN	2	16	KDQDQNDKGDQDDKN
WP_006259445.1
WP_006259448.1
WP_006260285.1
WP_006260324.1
WP_006262425.1				2	12	DKGDQDKKDDQN	5	3	KD
WP_006263641.1
WP_006267001.1							4	3	DKLN
WP_006316851.1
WP_006317794.1
WP_006318156.1
WP_006323270.1
WP_006327151.1
WP_006327320.1
WP_006340094.1
WP_006340292.1							2	7	SLFIMEGK
WP_006342725.1
WP_006342747.1
WP_006343584.1
WP_006361657.1							3	5	VRDPDN
WP_006385921.1	3	2	AL				3	7	AAGDYPR
WP_006400722.1
WP_006400748.1							3	7	LGNAHHA
WP_006404770.1
WP_006406250.1							3	7	LGNAHHA
WP_006408207.1
WP_006408915.1
WP_006410140.1							5	4	RADA
WP_006411254.1
WP_006411255.1
WP_006449214.1							8	3	QQ
WP_006451181.1
WP_006451212.1
WP_006451796.1							6	3	ANSA
WP_006459188.1							5	3	RLD
WP_006476569.1	3	1	A
WP_006483991.1
WP_006484115.1				2	5	PPVNC	3	5	LLPDE
WP_006486912.1	3	1	A
WP_006493716.1
WP_006496251.1
WP_006496539.1	3	1	A
WP_006499717.1
WP_006520645.1							3	5	LLTTG
WP_006522245.1
WP_006522270.1							6	9	EAINFFE
WP_006523392.1
WP_006524541.1
WP_006584540.1							2	7	QAKKLLV
WP_006584594.1
WP_006698105.1
WP_006714997.1
WP_006715556.1
WP_006715715.1
WP_006716441.1
WP_006717474.1							3	5	EKKLRH
WP_006717476.1
WP_006717731.1
WP_006718286.1
WP_006741116.1
WP_006741555.1
WP_006741589.1
WP_006741611.1
WP_006741808.1
WP_006741918.1	51	1	Q				53	1	Q
WP_006742396.1
WP_006745962.1
WP_006746010.1
WP_006747126.1
WP_006747768.1							3	6	AALAG
WP_006747927.1
WP_006748283.1							2	9	LARTASPS
WP_006762918.1
WP_006764862.1
WP_006767189.1							2	9	AQQAARRH
WP_006808580.1
WP_006810662.1
WP_006810838.1
WP_006829871.1
WP_006849793.1							2	7	EALENYE
WP_006850538.1	10	31	LKS**L*P*N**A**NLG*IY**LG**D*AL
WP_006850787.1
WP_006851393.1
WP_006852011.1
WP_006926525.1
WP_006926637.1
WP_006927051.1
WP_006927276.1
WP_006927285.1
WP_006927490.1
WP_006927597.1
WP_006927798.1
WP_006927992.1
WP_006928041.1
WP_006928075.1
WP_006928418.1							2	8	LNLKKAAIVS
WP_006928434.1
WP_006928591.1
WP_006928839.1
WP_006928870.1
WP_006928992.1
WP_006929073.1
WP_006929128.1
WP_006929566.1
WP_006929567.1				2	7	DVLLSDA	2	7	DVLLSDA
WP_006929649.1							2	7	KAVEHLK
WP_006930014.1
WP_006930443.1
WP_006930571.1
WP_006930996.1
WP_006942917.1
WP_007011087.1							3	5	GVLLLR
WP_007011294.1
WP_007011759.1
WP_007012160.1							5	3	AAM
WP_007058958.1							3	7	LKQDFDAA
WP_007059572.1
WP_007060602.1
WP_007061090.1							2	9	IEKAINFYERA
WP_007061164.1
WP_007061196.1
WP_007061584.1	5	33	LN*K**DAYFNRG**YY***KY*KAI*DY*KVI
WP_007061921.1
WP_007063142.1
WP_007063905.1
WP_007064288.1							2	8	AIKCYNL
WP_007065100.1
WP_007088367.1
WP_007088834.1
WP_007089999.1							3	5	LDDT
WP_007090553.1
WP_007090892.1
WP_007091852.1
WP_007092119.1
WP_007092157.1
WP_007141392.1	3	3	AGG				3	6	DPPELGV
WP_007209714.1
WP_007212516.1
WP_007212655.1							3	7	EALNVE
WP_007214239.1
WP_007214244.1				3.2	5	QDQQQ	4	4	QNQ
WP_007214986.1
WP_007214998.1
WP_007215593.1
WP_007215628.1
WP_007219254.1
WP_007371020.1
WP_007375585.1
WP_007375637.1
WP_007375869.1
WP_007376897.1
WP_007377354.1				2	7	LALHYYE	2	7	LALHYYE
WP_007377367.1
WP_007377440.1
WP_007377597.1
WP_007377765.1				2	6	NQQDQQ	2	8	QDQQSDGDDS
WP_007377922.1
WP_007378086.1
WP_007378499.1
WP_007378979.1
WP_007407227.1
WP_007407291.1
WP_007407425.1
WP_007407584.1
WP_007408147.1
WP_007408203.1
WP_007409040.1
WP_007409469.1
WP_007410270.1
WP_007422099.1							4	6	GANEPTL
WP_007508350.1
WP_007548480.1
WP_007556580.1
WP_007634441.1
WP_007635688.1
WP_007636740.1
WP_007636878.1
WP_007637096.1
WP_007637719.1
WP_007637952.1				2	5	ALLAG
WP_007639015.1
WP_007639307.1
WP_007639617.1							4	3	SGY
WP_007641060.1
WP_007641971.1							2	7	ILNPQQPQ
WP_007642518.1
WP_007643304.1							2	7	KAQISLS
WP_007643700.1
WP_007643980.1
WP_007668395.1
WP_007673135.1
WP_007680750.1
WP_007681385.1
WP_007683455.1
WP_007685433.1
WP_007685785.1
WP_007692079.1
WP_007698323.1
WP_007699664.1							2	9	LAIRFLSGVA
WP_007703174.1
WP_007723874.1
WP_007724103.1							6	3	AL
WP_007735308.1
WP_007766827.1
WP_007775491.1
WP_007776080.1
WP_007779392.1
WP_007780486.1
WP_007831153.1							3	5	GIANP
WP_007831170.1							2	9	YIAFSFI
WP_007831271.1				2	5	DYVYF
WP_007835394.1				2.43	7	KELYEKA	2	7	YEKAKPY
WP_007835404.1							3	7	KDQQEQDK
WP_007836100.1
WP_007837066.1
WP_007837748.1
WP_007838400.1
WP_007838866.1
WP_007842003.1
WP_007842235.1
WP_007842298.1
WP_007842740.1
WP_007842993.1							3	7	KDQQEQDK
WP_007844314.1
WP_007845179.1
WP_007846471.1
WP_007847170.1
WP_007852349.1
WP_007852950.1
WP_007852977.1
WP_007853231.1
WP_007854051.1
WP_007854844.1
WP_007854983.1							5	3	ELA
WP_007855070.1
WP_007855359.1
WP_007855706.1							3	5	GIANP
WP_007855720.1							2	9	YIAFSFI
WP_007895517.1
WP_007901632.1
WP_007955264.1
WP_007955309.1
WP_007956682.1
WP_007959207.1
WP_007959579.1
WP_007959990.1
WP_007963067.1
WP_007963812.1
WP_007972526.1				2	7	DEARRLD	2	7	LDDAARAY
WP_007985205.1				2	5	QAQMS
WP_007986541.1
WP_007990253.1
WP_008022355.1
WP_008081921.1
WP_008081935.1
WP_008082020.1	4	31	YEEALK**ALKLE*****L*Y*K***KKLKY				2	7	KLYGKAE
WP_008082073.1
WP_008082217.1
WP_008084028.1				2	7	DEAEKIF	2	7	DEAEKNY
WP_008084931.1
WP_008085056.1
WP_008104288.1
WP_008172015.1
WP_008174329.1
WP_008192801.1
WP_008194452.1							2	7	LPVLAED
WP_008194624.1
WP_008247155.1
WP_008248915.1
WP_008251682.1
WP_008251765.1
WP_008252101.1				2	8	QEQPDSSA	3	8	QDAEQR
WP_008252307.1
WP_008327282.1
WP_008342707.1
WP_008343838.1
WP_008344020.1
WP_008346192.1
WP_008348370.1							3	5	IAEE
WP_008358747.1
WP_008358826.1
WP_008359430.1
WP_008360407.1
WP_008360849.1
WP_008361092.1
WP_008392558.1
WP_008404191.1
WP_008404706.1
WP_008406409.1
WP_008407926.1							2	9	NQLEQQLK
WP_008408536.1
WP_008418703.1							3	6	DPPELRV
WP_008454770.1
WP_008464907.1
WP_008465640.1							2	7	TLLFSFFF
WP_008497004.1
WP_008497787.1
WP_008501476.1
WP_008502544.1
WP_008525744.1							2	8	FSEGQG
WP_008525883.1	8	40	AREY*Q*SL*L*RE*GDR**EA**L*NLG*VA**LGE*EQ				3	34	QAREYFQQSLQLARELGDRNNEAKTLGNLGLVAGSLGEVD
WP_008539086.1	6	32	ANAYYNRGNAYSNKGD**RAIADY****RLDP	3.74	34	ANAYYNRGNAYSNKGDTDRAIADYTATIRLDPAH	4	34	IRRDPRDANAYYNRGNAYSARGDTDRAIADYSAT
WP_008541345.1							4	4	AAVAP
WP_008542522.1
WP_008546196.1
WP_008563027.1
WP_008572970.1							3	5	EAGQTG
WP_008573124.1	3	68	**ALDP**A*ALL*AL**AP*R*****D**R**PV*LLLARL*E*GT*L*Q*H**LSTR*****A*L*
WP_008579924.1	9	34	Y*NKG**L**LGKYQEAI*N*DLAIKY***Y**A				3	34	NLAIKYGSSFTEAYNNKGNSLNKLGRYQEAIKNFDLALKY
WP_008583483.1
WP_008585074.1
WP_008585978.1	5	1	G
WP_008587515.1							2	9	EAVAIDPGYK
WP_008588380.1
WP_008588693.1
WP_008592020.1
WP_008631187.1
WP_008631538.1
WP_008631640.1				2	5	AVAAG	2	9	LALEEIRKA
WP_008653503.1
WP_008655478.1
WP_008657671.1							2	7	AIELFDE
WP_008657897.1
WP_008658473.1
WP_008668520.1							5	3	ELA
WP_008673529.1
WP_008681798.1
WP_008694297.1
WP_008701018.1
WP_008702403.1
WP_008702872.1	5	17	YEEA*KY*********N
WP_008734951.1				2	5	AAQLD
WP_008735629.1
WP_008735631.1	3	1	A				2	7	YKLGWSH
WP_008738613.1				2	5	AAQLQ
WP_008740730.1				2	6	QAVQAA
WP_008742620.1				2.17	6	PGEKAE
WP_008744085.1
WP_008759931.1
WP_008761012.1
WP_008761468.1
WP_008761568.1				2.5	16	KDKQNQQKQDQKQDQN	8	4	QDQN
WP_008761919.1
WP_008763207.1
WP_008764184.1
WP_008764957.1
WP_008765728.1
WP_008766073.1							2	7	NKDVAQNQ
WP_008766209.1
WP_008768897.1							2	9	QDQNKDDQQKQ
WP_008769608.1
WP_008769617.1
WP_008774786.1
WP_008780641.1
WP_008784929.1
WP_008796359.1
WP_008796360.1
WP_008796374.1							2	7	TYYHNRGA
WP_008796614.1
WP_008796856.1
WP_008796907.1
WP_008797206.1
WP_008797371.1
WP_008797404.1
WP_008797994.1
WP_008798624.1
WP_008798825.1
WP_008799325.1
WP_008799342.1							3	5	ILKEIE
WP_008799484.1
WP_008799848.1
WP_008799952.1
WP_008800219.1
WP_008800539.1
WP_008807790.1
WP_008813788.1
WP_008814883.1
WP_008880302.1
WP_008881021.1
WP_009000042.1
WP_009014590.1
WP_009014600.1
WP_009016134.1							3	5	ESRL
WP_009045145.1
WP_009050310.1
WP_009050639.1
WP_009058775.1
WP_009058990.1
WP_009058993.1
WP_009059205.1
WP_009059269.1
WP_009059332.1
WP_009059627.1
WP_009060484.1
WP_009060647.1
WP_009061575.1
WP_009089485.1							3	8	QGDKKDQ
WP_009090107.1
WP_009204813.1
WP_009204990.1
WP_009205327.1
WP_009205570.1	5	34	LSEAE*****AL*IKP****A**NLG**L**QGR
WP_009205867.1
WP_009206174.1
WP_009206314.1				2	7	AAPTTPA	3	13	APATTPAKPEPIKPVP
WP_009206481.1
[truncated: 24,293 more rows]

## Sheet: Table S4.4
Supplementary Table S4. PRS and NRS proteins for tandem protein families captured by different softwares (4/7)
ANK PRS
	SPADE			XSTREAM			T-REKS
Protein ID	#Repeats	Motif length	Repeat motif sequence	#Repeats	Motif length	Repeat motif sequence	#Repeats	Motif length	Repeat motif sequence
WP_000023626.1
WP_000023631.1
WP_000023634.1
WP_000023635.1
WP_000023636.1
WP_000023637.1
WP_000023638.1
WP_000023640.1
WP_000023645.1
WP_000023648.1
WP_000058649.1
WP_000066154.1
WP_000089239.1
WP_000093907.1
WP_000093912.1
WP_000093914.1
WP_000093916.1
WP_000106290.1
WP_000153089.1
WP_000153091.1
WP_000153095.1
WP_000153098.1
WP_000153099.1
WP_000153100.1
WP_000153101.1
WP_000153102.1
WP_000153103.1
WP_000153106.1
WP_000153108.1
WP_000153109.1
WP_000153112.1
WP_000248867.1
WP_000343664.1
WP_000353865.1
WP_000353866.1
WP_000353867.1
WP_000353868.1
WP_000379031.1
WP_000379035.1
WP_000400675.1
WP_000400677.1
WP_000400678.1
WP_000400681.1
WP_000400684.1
WP_000400688.1
WP_000400689.1
WP_000404572.1
WP_000404573.1
WP_000446990.1
WP_000456154.1
WP_000460443.1
WP_000460448.1
WP_000474099.1
WP_000474103.1				2.2	5	EMANM
WP_000474104.1
WP_000474105.1
WP_000474106.1
WP_000474107.1
WP_000474111.1
WP_000475114.1
WP_000475117.1
WP_000475120.1
WP_000475121.1
WP_000475125.1				2.2	5	EMTNM
WP_000475135.1
WP_000475139.1
WP_000475142.1
WP_000475143.1
WP_000475144.1
WP_000475145.1
WP_000475146.1
WP_000475147.1
WP_000475161.1
WP_000475162.1
WP_000475165.1
WP_000475168.1
WP_000475170.1	3	17	DAGADPYLQRYILKAFI
WP_000475171.1	3	17	DAGADPYLQRYILKAFI
WP_000475172.1
WP_000533792.1
WP_000623889.1
WP_000623890.1
WP_000639068.1
WP_000697238.1	3	21	EIV**LLE*GADVN*K*T**L
WP_000697244.1	3	18	EIV**LLE*GADVN*K*T
WP_000697245.1	3	18	EIV**LLE*GADVN*K**
WP_000697253.1	3	18	EIV**LLE*GADVN*K*T
WP_000697254.1
WP_000700863.1
WP_000795995.1
WP_000795999.1
WP_000871708.1
WP_000871798.1
WP_000922345.1
WP_000936900.1
WP_000995683.1
WP_000995706.1
WP_000996345.1
WP_001071730.1
WP_001153324.1
WP_001153325.1
WP_001153330.1
WP_001155663.1
WP_001155666.1
WP_001232201.1
WP_001232203.1
WP_001232205.1
WP_001232208.1
WP_001232210.1
WP_001569501.1
WP_001586717.1
WP_001741269.1
WP_001881371.1
WP_001890041.1
WP_001918594.1
WP_001975772.1
WP_002027798.1
WP_002032585.1
WP_002040476.1
WP_002072102.1
WP_002086051.1
WP_002097396.1
WP_002127784.1
WP_002167563.1
WP_002182823.1
WP_002185311.1
WP_002188303.1	3	26	EIV**LLE*GADVN*K****L*FA*E
WP_002188772.1
WP_002188987.1
WP_002364973.1
WP_002373191.1
WP_002381184.1
WP_002392485.1
WP_002403695.1
WP_002413501.1
WP_002444373.1
WP_002617643.1
WP_002619107.1
WP_002637731.1
WP_002638678.1
WP_002640203.1
WP_002721216.1
WP_002721240.1
WP_002732413.1
WP_002739354.1
WP_002740329.1
WP_002740525.1
WP_002741336.1
WP_002743800.1
WP_002758222.1
WP_002776765.1
WP_002777848.1
WP_002780369.1
WP_002788561.1
WP_002798040.1
WP_002808462.1
WP_002809697.1							2	7	ALAPRWH
WP_002825567.1
WP_002845255.1
WP_002849531.1
WP_002849623.1
WP_002855628.1
WP_002858381.1							4	4	LKKIS
WP_002862058.1
WP_002864221.1							4	4	LKKIS
WP_002866699.1
WP_002867487.1
WP_002868156.1
WP_002868475.1							4	4	LKKIS
WP_002868809.1
WP_002877184.1
WP_002882331.1
WP_002892514.1
WP_002911362.1
WP_002918496.1
WP_002921896.1
WP_002927030.1
WP_002932572.1							4	4	LKKMS
WP_002956347.1
WP_002957319.1
WP_003033877.1
WP_003046841.1
WP_003056835.1
WP_003089842.1	6	31	GADVN**N**G*TPLL*A**RG**EIVRLLL
WP_003091630.1
WP_003094875.1
WP_003104885.1
WP_003109549.1
WP_003115495.1
WP_003116290.1
WP_003122652.1
WP_003131312.1
WP_003158526.1
WP_003170827.1
WP_003193152.1
WP_003204479.1
WP_003205776.1
WP_003235146.1
WP_003236717.1
WP_003252811.1
WP_003261207.1	7	26	TAL**A***G****V**L***GA***
WP_003264313.1	3	76	GADPNGI*A*GDIE*L**A*V*A*TPAIE*D**SEL*A*L*Q*GAP*G*VA*******L**AL**HNL*T*RLLLR
WP_003274368.1
WP_003310865.1
WP_003315127.1
WP_003370362.1
WP_003378168.1
WP_003378620.1
WP_003391474.1
WP_003436706.1
WP_003441404.1				2	6	LIIRIL	5	3	IGC
WP_003442036.1
WP_003443973.1							3	5	TLLSL
WP_003456792.1
WP_003471110.1
WP_003478264.1
WP_003480382.1
WP_003489834.1
WP_003511872.1
WP_003606427.1							3	5	AQNTP
WP_003623570.1
WP_003631852.1
WP_003631878.1							4	6	ELSFVTK
WP_003632159.1
WP_003632937.1
WP_003633414.1
WP_003633806.1
WP_003634618.1
WP_003637148.1
WP_003856346.1
WP_003859340.1
WP_003884909.1
WP_003957061.1
WP_003969795.1
WP_003972172.1
WP_003978348.1
WP_003978485.1
WP_004006300.1
WP_004087287.1							2	8	GVAVLALW
WP_004160975.1
WP_004181507.1
WP_004188216.1
WP_004191824.1	3	2	AL
WP_004204992.1
WP_004214574.1
WP_004242887.1
WP_004252004.1							3	11	LSSAALAGAYDDA
WP_004306140.1
WP_004306904.1
WP_004326275.1
WP_004355824.1
WP_004385745.1
WP_004457903.1
WP_004459335.1
WP_004459857.1	3	30	I*KLL*E*G******D******L**AIE**
WP_004462433.1
WP_004462649.1
WP_004463126.1
WP_004472431.1
WP_004480086.1							3	6	NLESAS
WP_004511799.1	4	27	*T*L**AA**G****V**LL**GADVN	2	5	LLLAA
WP_004511800.1
WP_004511803.1							3	7	KPSQQAP
WP_004512280.1
WP_004512749.1
WP_004521283.1
WP_004527196.1	3	2	AL
WP_004544346.1	4	2	AL
WP_004567697.1
WP_004598910.1
WP_004629430.1
WP_004665831.1
WP_004669686.1
WP_004747975.1
WP_004858963.1
WP_004901246.1
WP_004919274.1
WP_004919484.1
WP_004926285.1
WP_004930982.1
WP_004953617.1							2	7	LIIVVLA
WP_005013838.1
WP_005016195.1
WP_005061309.1
WP_005072303.1
WP_005108706.1
WP_005124945.1
WP_005166332.1
WP_005172771.1
WP_005220225.1
WP_005222472.1
WP_005436364.1
WP_005490844.1							2	8	LSSVLFSLG
WP_005734718.1
WP_005744355.1
WP_005769508.1
WP_005769635.1	3	62	ADVN**N**G*TPLH*A***G*******LI**GAD*N*KN**G*SALH*A*****E*I**LI
WP_005770886.1
WP_005771199.1	4	72	LVE*GASLAPRPDGCSPL**A*QNGH**VV*YLLSD*NPRK*EVIQ*ID**W*KTGATA*Y*AA**NHLEVV	2.15	74	LAPRPDGCSPLCIAAEGGHAHVVDYLLSDQNPRKAEVIQFIDLGWNKTGATATYQAAKDGHLEVLQRLVENGAS	3	62	LAPRLDGRTPLFIAAEGGHIPVVDYLLSDQNPRKAEVIQFIDLRWNKTGATATYQAAQNNHLEVVQRLVESGAS
WP_005771371.1
WP_005771581.1
WP_005872084.1
WP_005872108.1
WP_005872112.1
WP_005902698.1
WP_005914556.1
WP_005916912.1				2	6	AAPAST	3	7	AAAPAST
WP_005967869.1
WP_005972114.1
WP_005975747.1
WP_005988918.1
WP_005989371.1
WP_005994980.1				2	5	RAAAL	3	7	HAWRGL
WP_006026184.1
WP_006055089.1
WP_006055360.1
WP_006055410.1
WP_006055420.1				2	5	INTLD
WP_006081777.1
WP_006200848.1							2	7	FKAIDDA
WP_006201398.1
WP_006206490.1
WP_006248596.1
WP_006256936.1
WP_006258308.1
WP_006261332.1							2	9	LPALVEITKLL
WP_006261588.1
WP_006280237.1
WP_006280296.1
WP_006287625.1
WP_006318473.1							3	6	LIIAVLT
WP_006402275.1
WP_006407777.1
WP_006452101.1
WP_006478608.1
WP_006485954.1
WP_006490573.1
WP_006521381.1
WP_006755339.1
WP_006764147.1				2.4	5	ALVAA	3	5	ALVAA
WP_006767957.1
WP_006768253.1
WP_006768561.1
WP_006926660.1	7	28	G*TPLH*A***G******LLI**GA*VN
WP_007013704.1
WP_007060764.1
WP_007378540.1
WP_007548441.1
WP_007548772.1	3	59	****KF*KT*RY*TLELLL**GADI***D*DG*NALH*IA*L***QK***LELILNKE*
WP_007548876.1				2	6	QTFQII
WP_007549103.1
WP_007549104.1
WP_007549517.1
WP_007549519.1
WP_007549613.1
WP_007549904.1
WP_007558978.1
WP_007582862.1
WP_007668973.1
WP_007689261.1
WP_007700092.1
WP_007703928.1
WP_007731659.1							2	8	SAGADVNKTD
WP_007897337.1
WP_007954692.1
WP_007966899.1							5	3	SVI
WP_007991996.1
WP_008172997.1	3	25	VAAGADVN*SDG*T*VMRA**NGDL
WP_008176856.1
WP_008497489.1
WP_008502560.1
WP_008576463.1	4	2	AS
WP_008582291.1
WP_008587677.1
WP_008702465.1
WP_008785731.1
WP_008796656.1	4	32	KLLL**GA********G***L**A***G***I
WP_008796657.1
WP_008800169.1
WP_009045037.1
WP_009205656.1
WP_009205699.1
WP_009207042.1
WP_009207417.1
WP_009238758.1
WP_009316246.1
WP_009335367.1
WP_009335798.1
WP_009479327.1
WP_009511013.1	3	25	PL**A***G*****R*L***GADPR
WP_009511016.1				2	5	AALEA
WP_009513725.1
WP_009516687.1
WP_009518417.1	4	28	PL**AA**GHL***R*LL*AGA*PDA**
WP_009518590.1
WP_009544137.1
WP_009544817.1
WP_009564606.1
WP_009649409.1
WP_009689490.1				2	5	ALVAA
WP_009697911.1
WP_009795246.1							4	3	DMLS
WP_009878613.1
WP_009879409.1
WP_009890679.1
WP_009970438.1
WP_009973287.1
WP_009995414.1
WP_010063679.1
WP_010064482.1	5	32	ALLAAGA*P****E*G**AL**A***G****V
WP_010082188.1
WP_010092174.1
WP_010103062.1
WP_010176046.1
WP_010206683.1
WP_010208872.1
WP_010236557.1
WP_010325963.1
WP_010456625.1
WP_010465777.1
WP_010467486.1
WP_010737637.1
WP_010871408.1
WP_010881951.1
WP_010882279.1	10	22	GA*****D**G*TPLH*A****
WP_010907175.1
WP_010909191.1
WP_010917657.1							2	7	ENAIDKLV
WP_010926062.1							2	7	EAAGALI
WP_010926577.1
WP_010930599.1
WP_010935320.1
WP_010944045.1
WP_010945800.1							2	7	SFLREILP
WP_010946151.1
WP_010946152.1
WP_010946432.1
WP_010947445.1
WP_010948006.1
WP_010957434.1
WP_010962346.1	4	59	KL**LEKLNEENESL*QKI**LE**NTTL**ELEKTKTKKEV*LEKAQKELTELKSCIT
WP_010962484.1
WP_010962485.1
WP_010962493.1	3	33	PLH*A***G****V**LI*G*A**NA*D*QG*T				4	30	KVGHINVVNGLIKGKAEINAKDNQGRTPLH
WP_010962552.1	3	35	***N*L***G**VN**D****TPLH*A****H*EV	3.31	36	ALLGKEGIDVNLADKNKDTPLHSVLKKDNIDINVLN	7	36	ALLDKGANVDAEDENGDTPLDLATTQDIRTLLQNTD
WP_010962650.1	5	33	TPL*YAAE*GKLDVVRLLIDKGADVNH*D*YLQ	2.94	33	AAEMGDLDVVRLLIDKGADVNHQDEYLQTPLYL	5	33	AAEMGDLDVVRLLIDGRAYVDYQDQQLKTPLYY
WP_010962680.1
WP_010962702.1
WP_010962723.1
WP_010962726.1
WP_010962822.1	4	63	TPLH*A*AN*H*DVV*TLIAN***VNAE*DDR*TPLHLAA***H*E*VK*L*E*ADV**KD*D	2.31	65	TPLHVAAANGHKDVVETLIANKVNVNAEDDDRCTPLHLAAEANHIEVVKILVEKADVNIKDADRW	2	65	HKDVVETLIANKVNVNAEDDDRCTPLHLAAEANHIEVVKILVEKADVNIKDADRWTPLHVAAANG
WP_010964949.1
WP_010964952.1
WP_010968527.1
WP_010977466.1
WP_010987607.1	5	27	VRALLAAGA*AD****DG**L**AARG				4	8	ARRGSPGC
WP_010996901.1	3	59	TAL*LAA**G****VQ*LL**GA**N**N*DG*TAL**A***G***I***LL**GANVN
WP_010999796.1	3	24	KLL**RG**VN*R***G*TPLH**
WP_011000224.1							3	5	EALAAF
WP_011000735.1
WP_011001726.1							4	4	PARQ
WP_011004501.1
WP_011017004.1
WP_011031999.1	8	32	*LLI**GADLN*QD*NG*TAL**AA**G**DI	3.57	7	VSIKNLH	4	29	DLNFQDENGETALKFAVKVGYKNIADQLIDAGT
WP_011038574.1
WP_011039020.1							3	6	AASPAPV
WP_011046376.1	3	23	E*ARLLL*HGA*P****ALY***
WP_011049788.1
WP_011051895.1
WP_011052683.1	3	2	AS
WP_011058603.1
WP_011062613.1
WP_011063581.1
WP_011064308.1
WP_011081817.1
WP_011082331.1
WP_011100987.1
WP_011109815.1
WP_011111654.1
WP_011112083.1
WP_011114402.1	3	2	TP
WP_011114885.1
WP_011114893.1	5	25	KWD*SNV*NM**MFY*A**FNQPL*	8.24	50	SNVRNMSGMFGEADVFNQPLDKWDTSNVTNMSEMFYKAKKFNQPLESWNV	18	25	FNQPLDKWDTSNVTNMSEMFYYARS
WP_011114969.1
WP_011116027.1
WP_011147553.1
WP_011154904.1
WP_011155057.1	3	1	S	3.85	48	EGTPPPLPSRRPPVSPGAGHLYEDPDEFDVGREDVYTLAQAEGQVPDA	4	48	TPPPLPSRRPPVSPGAGHLYEDPDGFDVGREGEYTLAQAEGQISDVEG
WP_011163350.1
WP_011163672.1
WP_011165791.1
WP_011169040.1
WP_011211545.1
WP_011212832.1	8	36	*VLH*A*S*PE*LKLLLEGLS*E*RV*LL**K*Q*G				3	37	ASVLHFATSNPESLKLLLEGLSIEQRVKVLKMKNQYGESVLHIV
WP_011213054.1
WP_011213278.1
WP_011213456.1	19	37	NTVLH*A*S*P*SLK*LLEGLSEE*R**LL*MK***G	2.3	150	SLKFLLEGLSEESRFQLLRMKNYDNTVLHEAASHPESLKLLLEGLSEEQRAELLGMINGQDGNTVLHCALGSLPESLKFLLEGLSEESRFQLLGMKNQDDNTVLHKAASLPESLKLLLEDLSEENRVQLLGMKNDYHGNTLLHEALSQPK	7	37	KFLLEGLSVEQRVELLKVKGSDGNTLLHFAASNPKSL
WP_011213989.1
WP_011214181.1				2.2	5	INQLF
WP_011214668.1
WP_011214906.1
WP_011215700.1
WP_011216028.1	3	1	S
WP_011216031.1	3	1	S
WP_011216035.1
WP_011238882.1							2	9	LAQGADVNA
WP_011240020.1
WP_011253223.1
WP_011255383.1
WP_011255523.1	3	1	S	3.85	48	EGTPPPLPSRRPPVSPGAGHLYEDPDEFDVGREDEYTLAQAEGQVSDV	3	48	TLAQAEGQVSDVEGTPPPLPSRRPPVSPGAGHLYEDPDGFDVGREGEY
WP_011256486.1
WP_011256495.1	6	33	H*A*****K**V**LI*AGA*VN**DKDK*TPL
WP_011256592.1
WP_011256645.1	3	77	*LQ*GADIS**D**GNNALH*I***K*KQK***L**IS*K*****AV***N***RTPL***L*****K*K***LT**
WP_011257351.1
WP_011265930.1
WP_011270070.1				2	5	RAAGL	3	12	EAALAGHGDIV
WP_011270418.1
WP_011270720.1	9	33	A***GNL*LV*LLI**GAD*NAKT**GET*LH*	2.53	66	AKTNSGETILHFAVDFGNLDLVSLLIHNGADINTKTDDGLTALHYAVESDNLALVSLLIHKGADVN	10	33	AKTDNGETVLHYAVSFNNSDLVYLLIAYGADVN
WP_011271398.1
WP_011271606.1
WP_011271737.1
WP_011286948.1
WP_011287181.1
WP_011297607.1
WP_011304348.1				2	33	TEGSGEREMQNEIVKTHQDASKLERLTLKNNAF	3	33	DARQSSSASSTEGSGEREMQNEIVKTHQ
WP_011304486.1				3	5	QDQQQ	4	5	QDQSQ
WP_011307347.1	9	32	G**DIVELL*K*GAD*N*QD*NG*TAL**AA*
WP_011310874.1
WP_011313240.1
WP_011320992.1	12	32	G*TAL**A***G****V**LL**GA*VN****
WP_011329838.1
WP_011333214.1
WP_011348087.1
WP_011348925.1	3	2	AS
WP_011348962.1
WP_011352329.1				2	5	ALVAA
WP_011353686.1
WP_011356283.1							2	11	NPDCVKALLDAGA
WP_011363817.1
WP_011380719.1
WP_011384103.1
WP_011394604.1
WP_011397694.1
WP_011397789.1
WP_011400142.1
WP_011407426.1				2	6	RSAAPM	5	8	AAHLLLQRS
WP_011417072.1
WP_011431439.1
WP_011431450.1
WP_011433982.1
WP_011433993.1
WP_011450840.1				2.11	27	GAEESIYEEIKDTAKGTTEVESTYTTV	3	27	GAEESIYEEIKDTAKGTTEVESTYTTV
WP_011451424.1
WP_011451432.1
WP_011452739.1	3	56	KLVAGSEEDRSTSRVLPSGLSNQQQHKVVGASSASSPGTSDQAMTVDQSVVSGADE	2.31	68	SGATQSQAAGGAGASRSSSSAAPDQAAVASTSSRSGTTQSRAAGGAGASRSSSSTAPDQAAVASTSSS	4	45	GSGTRSHVSASSLVDVHLGNEQVDVISPMPPQSRVGMDDQMFAHGDVK
WP_011452759.1				2	48	LYAVPLPKDQRPAPTQVLEEDPSVEEEEIAPPLPPRGDVAEQEPEEDP	3	5	SESL
WP_011452869.1
WP_011464549.1
WP_011468120.1
WP_011476846.1
WP_011476847.1
WP_011476914.1
WP_011477009.1
WP_011477011.1	3	33	AIN**KL*I*K*LLSH**I**N*KNQ*G*T*L*				5	3	NI
WP_011477037.1
WP_011477161.1
WP_011477258.1
WP_011477270.1
WP_011477566.1	7	34	TALT*AA**GLEKVCE*LIPKM**Q*IN****DG	2.49	35	KICEALIPKMTDQAINQINKDGNTALIAAASSGLE	3	35	VDDGWTVLTFAAAYGLEKVCEALIPKMSEQAINH
WP_011477583.1
WP_011477658.1	3	33	NLDIV*ALL**GANPNA*D*DG*P****AI**K
WP_011477684.1
WP_011478061.1
WP_011479253.1
WP_011483430.1
WP_011484986.1							2	11	AGLLLNALTLA
WP_011488333.1							4	8	LASARRGASR
WP_011490128.1
WP_011490941.1
WP_011491827.1
WP_011491828.1
WP_011491940.1
WP_011495035.1
WP_011508454.1
WP_011520007.1
WP_011523174.1
WP_011525285.1
WP_011532813.1
WP_011533979.1
WP_011538661.1
WP_011543249.1				2	5	AAFAL
WP_011552240.1
WP_011554391.1
WP_011554429.1
WP_011556852.1
WP_011573969.1
WP_011610750.1
WP_011610756.1
WP_011610765.1	5	31	GADVN*****G*TAL**A***G****V**LL
WP_011615157.1				2.2	5	PAAQQ	3	6	AAGALAL
WP_011616804.1
WP_011621552.1
WP_011632565.1
WP_011634354.1
WP_011635455.1				2	5	KTALD
WP_011637951.1				2	5	TPAIT	5	5	PATTIP
WP_011642488.1	3	30	LIAAGAD*D*****G*TAL**AA**G**GV
WP_011657081.1
WP_011669700.1
WP_011669718.1
WP_011670366.1
WP_011671104.1	3	32	TPL**AV**G*******LL**GAD***KN*EG
WP_011672072.1							2	30	VNSTFIGPSPLYFAIKNENVKIVRLLLEKGAD
WP_011681814.1
WP_011682980.1							2	9	ALLDAGAKVN
WP_011685252.1
WP_011687029.1	3	31	AGA**NA****G*TAL**AA******V**L*
WP_011687504.1							5	4	LALWI
WP_011687925.1
WP_011688969.1
WP_011689485.1	4	29	LL***GA*V*ARD**G*TPL**AA**G**
WP_011694511.1
WP_011700182.1
WP_011700235.1	5	30	V***LLA*GA*V*ARD**G*TALM*A***G
WP_011713291.1	7	67	PLH*AA**NELACAEALLGSGKV*VDAR*EH**TALNMAV*QGHVEMVKLLL**GADATLADE*GNT	5.97	67	GADATLADEIGNTPLHNAAINNELACAEALLGSGKVDVDARAEHILTALNMAVIQGHVEMVKLLLAV	6	67	ACAEALLGSGKVELDARGSHSSTALHLAVMQGHVEMVKLLLAVGADATLADEIGNTPLHVAAFKNEL
WP_011713635.1
WP_011714091.1
WP_011714981.1	3	28	G*TPLHFAA**G**E***LL***GA**N
WP_011737087.1
WP_011752947.1	3	28	E***LLLE*GAD*NA****G*TPLH*AA	2.17	65	LLLERGADVNAKNNEGKTPLHRAAMEQGSAEVAKFLLERGADPCATDAFGNTPLHLAFKNIEVAK
WP_011758805.1
WP_011765332.1
WP_011766010.1
WP_011786580.1
WP_011787060.1	4	27	*LLAAGA*V**RA*GT*L**A**NG*L
WP_011796210.1							6	4	LAAG
WP_011796465.1
WP_011801342.1
WP_011801735.1
WP_011802377.1
WP_011804991.1
WP_011805464.1							3	5	DGGAAV
WP_011808798.1
WP_011814630.1				2	5	AAALH	2	9	ALLTAGV
WP_011829451.1
WP_011831461.1
WP_011845870.1
WP_011870409.1
WP_011870907.1
WP_011875829.1
WP_011880141.1
WP_011880142.1							2	8	ALQGEDGVLD
WP_011882536.1
WP_011885037.1							3	5	AAAVL
WP_011885222.1				2	5	AAAPA
WP_011885277.1
WP_011885282.1	5	31	LMIAAE*G*V*CV*ALL**SD**AR***G*T
WP_011885290.1	3	58	CVDLLLP**DA*AR***G*TAL**AA**G***CVERL*P*SD*NA*D**G*TALM*AA				6	5	ATAA
WP_011885293.1
WP_011885332.1
WP_011885335.1				2.09	32	LLPVSDPKARNREGLTALMLAAQEGHFECVRT	3	32	AARMGHPDCVQALLPVSDVKARNREGLTALMW
WP_011885336.1	3	61	*L*ALLP*SDAKA***EG*TALM*AA******C***LLP*SD*********TALM*A***G
WP_011885338.1	9	27	G*TALM*AA**G***CV**LLP*SDPN
WP_011885340.1	3	32	L*AAAR******V**L*P*SDPDA****GETA				4	4	SAQ
WP_011885364.1
WP_011902804.1
WP_011913950.1
WP_011914590.1				2	8	LLLGSGAA
WP_011925065.1
WP_011937266.1
WP_011944257.1				2	8	ISEVLEKI	2	8	KISEISEVLE
WP_011944260.1				2	5	IKGKL	3	8	SSINSG
WP_011944356.1							2	7	VDDTHEV
WP_011944497.1
WP_011944505.1
WP_011944509.1
WP_011944577.1
WP_011944607.1							2	7	AVKSGNIQ
WP_011944711.1
WP_011944722.1
WP_011944791.1	6	25	TPLH*AA****L*****LL*HGA*V
WP_011944805.1
WP_011944806.1
WP_011945003.1
WP_011945029.1
WP_011945030.1	11	31	G*SALHMAS*RGYIDVVQKLIAAGANIDLQD	10.64	33	QKLIAAGANIDLQDINGQSALHMASARGYIDVV	10	33	IAAGANIDLQDINKQSALHMASSARGYIDVVQKL
WP_011945192.1
WP_011945227.1
WP_011945844.1
WP_011946676.1
WP_011946969.1	3	1	S				2	7	PLTHFRA
WP_011946972.1	4	1	S
WP_011950513.1
WP_011963598.1
WP_011989615.1
WP_011996490.1	4	29	G**PVLLAA**GH*E*L*YLVE**GQSLV
WP_011996917.1
WP_011997023.1				2	8	RESLENQK	2	8	RESSENQK
WP_011997186.1
WP_011997238.1	12	31	G*NALH*AA*SGS**AM*Y*I****I***ST
WP_012012072.1	3	55	YIL*****NI***N**G***L**S**N**K*****LL***A*LN*KD**G**ISD				2	11	TNGNNLIFDAI
WP_012012476.1
WP_012013183.1
WP_012022668.1
WP_012022984.1
WP_012022985.1	3	41	LENGA*V**T***G***LH*A*********K*L*E*GAD*N
WP_012024791.1
WP_012026041.1
WP_012049024.1
WP_012053341.1
WP_012058358.1
WP_012074941.1
WP_012075565.1							5	5	ASAG
WP_012077346.1
WP_012078971.1
WP_012079543.1
WP_012082435.1
WP_012084055.1
WP_012109016.1
WP_012126143.1
WP_012129994.1
WP_012139897.1
WP_012144492.1
WP_012146386.1
WP_012148056.1
WP_012150436.1
WP_012151584.1
WP_012151799.1
WP_012151807.1
WP_012151872.1
WP_012152156.1
WP_012156472.1	6	1	D	2.2	5	DYDED	6	5	DYGY
WP_012161124.1
WP_012163019.1
WP_012163104.1
WP_012164217.1
WP_012164218.1
WP_012167994.1	4	30	AGAD*N*****G*T**M*AAYG*L**V*LL				3	5	DDNNE
WP_012171962.1
WP_012174578.1
WP_012176312.1
WP_012189361.1
WP_012191298.1
WP_012205134.1
WP_012205230.1
WP_012220107.1
WP_012220588.1
WP_012220782.1	6	28	G**PVLLAA**GH*E*L**LVE**GQSL
WP_012242815.1
WP_012249410.1	3	2	AP
WP_012260840.1
WP_012261099.1
WP_012262245.1
WP_012267074.1
WP_012271088.1
WP_012272032.1
WP_012276855.1
WP_012278399.1	4	30	LLL**GA**N*****G**AL**A******E	2.2	5	DYDED	8	3	YD
WP_012286957.1
WP_012296154.1
WP_012313354.1
WP_012317937.1
WP_012334377.1
WP_012337878.1							2	8	GVAVLALW
WP_012345186.1	3	27	RTAL**A**RG****VR*L**AG*KRH
WP_012361637.1
WP_012370204.1
WP_012371458.1
WP_012375523.1	10	32	T*LH*AA**G*L***P**LLTA**L***N**G
WP_012380328.1
WP_012383480.1
WP_012387134.1
WP_012387319.1
WP_012388201.1							2	7	ILSSVIWA
WP_012388475.1
WP_012389674.1
WP_012389750.1
WP_012389975.1
WP_012389992.1
WP_012389993.1
WP_012391817.1
WP_012398619.1
WP_012400449.1
WP_012403471.1
WP_012406913.1
WP_012407185.1
WP_012414447.1
WP_012414832.1
WP_012415000.1
WP_012415238.1				2	8	KAAKAEAK	3	8	EAEKAAKA
WP_012416141.1
WP_012417488.1							3	11	AASDGDAILLR
WP_012419471.1
WP_012420104.1
WP_012427142.1
WP_012435552.1
WP_012437346.1
WP_012437825.1
WP_012439552.1				2	5	RAAGL	3	12	EAALAGHGDIV
WP_012451708.1
WP_012460772.1	3	25	TPFH*A******E*IKLLL**GA*L				2	7	AVKSGNIQ
WP_012460871.1
WP_012460919.1
WP_012460923.1	3	2	AE
WP_012460933.1
WP_012460943.1
WP_012460944.1
WP_012460963.1							2	11	WFKYNKYLTAESE
WP_012460990.1
WP_012461000.1	4	30	VK*LLN**A*VN**N*SG*TPL**A***G*
WP_012461076.1	8	34	INLQD****TALHYAA**G*****KLLL*YN**I	2.13	68	GNTALHYAAECGNADIIEFLLKHNPDVINLLDEDKCTALHYAAAHGNIGSIKLLLKYNSKISNLQDIW
WP_012461252.1
WP_012461365.1
WP_012461452.1	7	30	*I***L*D*GA*VNA****GN**LH*A***
WP_012461586.1	4	30	KLLAAGADVDL*DNNG**AL**A*I*G***	2.48	33	KLLAAGANVDLQDNNGHSALHMASALGKIDVIE	3	33	DLGDNNWNSALHVASALGKIDVVEKLLAAGANV
WP_012461648.1
WP_012461670.1
WP_012461684.1
WP_012461786.1
WP_012461809.1	5	22	LHGA*VN*Q***G*TPLH*AA*
WP_012461946.1
WP_012461967.1				2	6	KLNQLA	2	8	KLNQLD
WP_012462035.1	4	29	T*LH*AA**G*V*****LL***N***N**
WP_012462259.1
WP_012468767.1
WP_012472312.1
WP_012472340.1	4	30	GTAL**A*******IV**LL**GA**N*QD				2	7	ELLNRGA
WP_012472426.1	8	28	GTPLHLAA**G***I*LKLIEKGA***I
WP_012472427.1	3	33	L***GA****K***G*TPLH*AA**GH*E*VLK				3	33	GHTNAVVKLIEKGAIIDIKNIDGDTPLHRAARF
WP_012472430.1	4	29	*G*TPLH*A******E***LLL**GA**N				5	8	KEERSRKR
WP_012472530.1	5	33	GADI****K*G*TPLH*A***G*LEVVK*L*KK	2.96	69	HADAQFKLGVMYHNGEGVAKDDNQAIEWYRKAAEQGNADAQFNLGVMYEKVEGNYKKAIKWFQKAAEQG	11	33	GAAVYDSFRDGYTPLHLASQGGHTDIVGLLLNK
WP_012472548.1	7	31	D**G*T*L**A***G***I***LI**GA*I*	3.24	33	GNTALHQAAGKGYIKLVEKLVELGADIDLKDNY	3	33	GNTPLHKAADKGYIKLVEKLVELGADIDLKDNY
WP_012472573.1	3	29	*TPLH*A***G*LE*VKLLLEKGAD*N**
WP_012472591.1				2.42	33	LDAGADKEVKRKDGDTALLDAIFWNKIEIVKLL	4	32	AGADKEVKRKDGDTALLDAIFWNKVEIVKLLLD
WP_012472679.1							4	4	IEN
WP_012472688.1	5	33	GAD*N**D**G*TPLH*A*********K*L**A
WP_012472743.1
WP_012472801.1
WP_012472891.1	5	54	KG*T*LH*A***G*******LI**G**N*******T*LH*A***G**E****LL	2.03	66	GADINIQDNQGNTALHFIFQKERFELIRCFLDNAPNVNIKNTKGQTLLHIATQLGNIEMVKKLIDK	3	66	GADINIQDNQGNTALHFIVQKERFELIRYFLSNDPNVNIKNTKGQTLLHIATQLGNIEMVKKLIDK
WP_012472989.1	3	32	LLL***A*VN**D****SPLH*A***G*L*IV
WP_012473005.1	5	32	*PLH*A******E****L***G**I***D**G
WP_012473040.1	10	29	*N*KD**G*TPLH*A***********LL*
WP_012473042.1	4	60	QISLL*A****VNA*D**G*T*LH*A***GNE*****L*AK*A**N*****G*TPL**AI
WP_012473072.1
WP_012473115.1
WP_012473121.1	3	33	TPLHLA***G***VA*ELI**L***QLN*****
WP_012473142.1
WP_012473174.1
WP_012473237.1				2	5	EDKES
WP_012473243.1	20	26	LGA********G*TPLHLA***G**I
WP_012473299.1	26	36	R*GRGVAQDD*KAVEW*QKAAEQG***AQ**LG*MY	16.67	36	VAQDDRKAVEWFQKAAEQGNASAQNSLGCMYREGRG	20	36	AEWFQKAAGQGNASAQYNLGRMYDDGEGLEKDHAKAVVWYTKA
WP_012473302.1
WP_012473303.1	4	31	*N*****G*TPL**A***GH*E*VK*L***G
WP_012473308.1
WP_012473309.1	7	30	G*LE*AKLL*E*GAD**AK***G*SPL**A
WP_012473328.1
WP_012473329.1	6	28	LDI*D**G*TPLH*A********V**LL
WP_012473355.1	5	29	**EI*KLLLE*GAD*N****Y*N*PLH*A	2.1	68	KLLLKYGADINVKNKYQNTPLHWAARNGHIEIAKLLLEKGVDVNAQGEYNNYPIHMAVKGHEEITEIE	2	72	ENSLLHWTVRDEHIKKKNQIKIIKLLLKYGADINVKNKYQNTPLHWAVRNGHIEIAKLLLEKGVDVNAQGEYNNYPIHMAVG
WP_012473356.1				2	7	VDNFIKE
WP_012473372.1	4	25	PL**AA**G**E***LLL**GA**N
WP_012473465.1	4	33	KGADINVKN*D**T*LH*A*R**HLE*VKYLL*	11.3	66	VKYLLDKGADINAKNKDGNTALHFACENDHLEIVKYLLDKGADINVKNNDQWTALHFATRYNHLEI	21	33	INVIDGYGVTSLHYACREGNLEVVKYLVEKGAD
WP_012473472.1				2	5	LLLQS
WP_012476212.1
WP_012476691.1
WP_012478875.1
WP_012480565.1
WP_012481593.1				2	10	LLALLAAAPL
WP_012486704.1
WP_012493805.1
WP_012511365.1
WP_012512458.1				2	10	LLALLAAAPL	2	8	VLSIAFAVGA
WP_012528612.1
WP_012540344.1
WP_012554265.1
WP_012569896.1
WP_012570282.1	4	73	YLLSDQNPRKVEVIQFIDSGWNKTGATATY*AA**N*LE**Q*L***GASLAPRPDGCSPLWIAAQNGH**VV	2.15	74	LAPRPDGCSPLFIAAEGGHAHVVDYLLSDQNPRKVEVIQFIDSGWNKTGATATYQAAQNNHLEVLQRLVENGAS	4	74	DGRTPLFIAAEGGHIPVVDYLLSDQNPRKVEVIQFIDSGWNKTGATATYQAAQNNYLEVVQRLVESGASLAPRP
WP_012581433.1
WP_012592126.1							2	8	AKALVDSG
WP_012609401.1
WP_012609631.1
WP_012626460.1	7	32	LLL**GA****R***G*TAL*LA***G**E*V
WP_012630416.1
WP_012636428.1	13	31	EVI**L***GA*VNY*N**G*TPL**A**YN
WP_012639694.1							7	3	HHG
WP_012646358.1
WP_012649627.1
WP_012651627.1
WP_012658987.1	3	2	TP				3	5	VPGAA
WP_012661021.1
WP_012661678.1
WP_012669628.1				2.15	33	GADINVTNEDGETPLMYASKLNNIKVVELLIQK	3	33	LINNGADINVTNEDGETPLMYASKLNNIKVVEL
WP_012669660.1
WP_012669663.1	4	23	*L*E*GAD*N*****G*T*L*YA
WP_012669672.1
WP_012669761.1	5	31	TALMY*****D***I**LI**GADIN*QD*Y
WP_012669762.1
WP_012669774.1	4	32	VKYLIDKGAN**N*AL**A***GHLE*VKYLI	2.69	32	ALGSASDGGHLEIVKYLIDKGADINAKCGFDT	9	32	ALGSASESGHLEIVKYLLDKGADINAKCGFNT
WP_012669801.1
WP_012669802.1							2	9	NTNLNNIDTNY
WP_012669848.1
WP_012669856.1
WP_012669912.1							3	5	NNSVT
WP_012669938.1
WP_012669956.1	4	34	*L**NGAD*N*********L**A**N*****KLI	2	15	NNNNLDNNNQDNSNE	6	7	NLDNNNN
WP_012670027.1
WP_012670028.1
WP_012670029.1
WP_012670138.1
WP_012670143.1
WP_012670228.1
WP_012670277.1							7	4	NTNS
WP_012670336.1
WP_012670396.1
WP_012670587.1
WP_012670590.1
WP_012670591.1
WP_012670652.1
WP_012670654.1				2	5	TNTKE	3	5	NTNAV
WP_012670784.1				2	7	MKKNNKN	3	6	FIILLAV
WP_012670942.1
WP_012671295.1
WP_012671381.1
WP_012671398.1	3	29	G*TAL**AA**G****V**L****A**NI
WP_012671531.1
WP_012671532.1	6	24	ADI**T***G*T*LM*A*GNTIIL				2	33	IYMPPTPLMNAVYNGNTNIINMLLENGADINYTTDEMTPL
WP_012671533.1							2	9	TDNINKTEQSN
WP_012671686.1
WP_012671688.1
WP_012671898.1
WP_012671931.1
WP_012673053.1	3	31	LI*NGADINAQDKDG*T*LH*AA*****E**	2	27	DSQGRTPRDIVGDVKGKKAIIEMLEEG	2	27	DSQGRTPRDIVGDVKGKKAIIEMLEEG
WP_012673061.1	6	29	T*LH*AA**G*L*I***LI***A**NA*D
WP_012673105.1
WP_012673192.1
WP_012673209.1				2.21	33	TPLHLAAENGHEDIVKTLIAKGAEVNAKNGDRR	4	33	VNIKDADRWTPLHVAAENGHEDIVKTLIAKGAK
WP_012673226.1
WP_012673229.1	7	41	*EVF***KE*LG*N***TL*****IA*VL**QGKY*EAL*I				4	3	IAKF
WP_012673230.1
WP_012673231.1	13	32	PLH*A***G*L**V**L***GA**NA*****T
WP_012673247.1
WP_012675379.1	6	31	IVK*LI**GADVN*******TPLH*A***G*
WP_012681609.1				4.2	5	AAPAA	5	6	AAPAR
WP_012684602.1
WP_012685632.1
WP_012692117.1
WP_012693762.1				2	5	FSPDG
WP_012703331.1
WP_012717801.1				2	33	PNAKNNDGSTPLHEAALKGHVEIVKILLDHGAD	3	34	GANPNAKNNDGWTPLHIAAYKGHVEIVKILLDR
WP_012724085.1
WP_012733122.1
WP_012736705.1
WP_012747896.1
WP_012747956.1
WP_012758781.1
WP_012760787.1
WP_012761986.1							5	5	ALNKI
WP_012765915.1
WP_012773868.1
WP_012779309.1
WP_012779410.1
WP_012779418.1				2	7	AVCSAGI	2	7	VCSALYA
WP_012790115.1
WP_012792278.1
WP_012798010.1
WP_012798013.1
WP_012799002.1
WP_012812180.1
WP_012817525.1
WP_012819976.1
WP_012822807.1
WP_012825132.1				2.2	5	LKQPK
WP_012837774.1
WP_012838930.1
WP_012841835.1
WP_012848223.1
WP_012856778.1				2	5	ERKEA
WP_012858864.1
WP_012861408.1
WP_012863290.1
WP_012864213.1
WP_012865563.1
WP_012866955.1							4	3	LVRW
WP_012874352.1
WP_012879618.1
WP_012880672.1				2	54	ADQSEGKGMASDAAQDVEADSQDITEQLDTALHATPTSVSQDPEELGIAAGPDV	2	44	DQSEGKGMASAAQDVEADSQDITEQLDTALHTTSTSVSQDPEGRGIAAGPDVA
WP_012883995.1
WP_012885834.1
WP_012893142.1				2.2	5	ATRGD
WP_012908479.1
WP_012914707.1							2	11	ALLGAGANLEARD
WP_012917460.1
WP_012924454.1				2	5	DPTLQ
WP_012925074.1
WP_012932369.1							2	11	DRGAPPRPAALG
WP_012950157.1
WP_012967080.1
WP_012970181.1
WP_012970309.1	7	31	GA***A****G*TAL**A***G****V**LL
WP_012970679.1
WP_012973169.1							4	4	PAV
WP_012979001.1
WP_012979103.1
WP_012979348.1	5	79	QPTLHILVHHN*NGANNNEIAELVGLNAAVL**KDYF**TA***LLDAIELL*S***FKQSAM*LARQGADIT**G*SG	2.83	83	TAWQSLDAIELELCSFDFDSFKQSAMTLARQGADITARGRSGFQPTVLHILVHHNQNGANNNEIAELVGLNAAVLTAKDYFNK	4	82	LKELLSNGTTSHNFKQSAMALARQGADITVRGRFGSQPTLLHVLVHHNENGANNNEIAELVGLNAAVLTTKDYFNKTAWQSLLDAIE
WP_012979538.1	5	74	EFVA*ANS***NAL**A***GHTEIA**LLESKYCTAELVT****NKTTTLIEAV**GNIDLVK*LLNS*YCS*	2.35	187	TEIAKALLESKYCTAELVTSGGYNKTTTLIEAVRRGNIDLVKALLNSRYCSSKFVAHTNSDEKNALIIAVEKGHARIVKALLESPYCSPEYVAYANSNNVNALLLAISLGHAEIAKALLESKYCTAELVTSVSGYHNKTTTLIEAVNCGNIDLVKTLLNRGFCSPEFLAFENSDNINALFVAISLGH	6	75	CSPEYVAYANSNNVNALLLAISLGHTEIAKSLLESKYCTAELVTSTPYHNKTTTLLEAVNLGNIDLVKTLLNRPF
WP_012982987.1
WP_012989163.1
WP_012999759.1
WP_013007605.1
WP_013011759.1
WP_013022809.1
WP_013028532.1
WP_013029050.1
WP_013029301.1
WP_013029800.1
WP_013044633.1
WP_013044664.1
WP_013056652.1
WP_013057373.1
WP_013058459.1
WP_013062606.1	4	31	L*E*GADPN*T***G*T*LM*AA**G**E*A
WP_013070858.1
WP_013078973.1
WP_013083469.1
WP_013089434.1				2	6	LACAAA	3	6	PAARALA
WP_013091696.1
WP_013093272.1
WP_013101510.1
WP_013109159.1
WP_013111860.1
WP_013112547.1
WP_013112613.1
WP_013112640.1
WP_013112754.1	10	29	*V*ELI**GADIN*K***G*TPL**A**G
WP_013112763.1
WP_013112834.1
WP_013112925.1	5	27	LLI*NKAD*******G***L**A**N*	2.22	9	SINNVNLNN	4	5	NNNDS
WP_013112948.1	6	24	VT*L**A***G***IV**L***GA
WP_013112958.1
WP_013112984.1
WP_013113000.1	3	31	KTALMYA*******I*E*LI**GAD*NI**Y
WP_013113003.1				2.12	8	NTNLNNID	2	7	NTNLNNID
WP_013113004.1
WP_013113149.1
WP_013113459.1							4	4	KKTN
WP_013113857.1	6	27	ADI**T**DG*TAL**A****NTNIIL	2	6	MYAANS	2	33	IYMPPTPLMNAVYNGNTNIINMLLENGADINYTTDEMTPL
WP_013113858.1
WP_013113904.1
WP_013113957.1
WP_013114271.1
WP_013114433.1
WP_013114512.1
WP_013114526.1
WP_013114643.1
WP_013114650.1
WP_013114653.1
WP_013114730.1	5	31	GRTALI*AS*KGYTEIVNILL*HNAD*N*K*
WP_013114783.1							6	3	IIS
WP_013114889.1	4	30	KLL**NGAD*N**NP**************E
WP_013115038.1
WP_013115084.1
WP_013115102.1							3	5	NTEVTT
WP_013115103.1	4	23	L********E**K*L***GAD*N				3	5	NNSEV
WP_013115104.1							3	5	NTEVTA
WP_013123126.1
WP_013132568.1
WP_013133880.1
WP_013135055.1
WP_013136710.1
WP_013139684.1
WP_013147490.1
WP_013147500.1
WP_013156613.1
WP_013159805.1
WP_013181297.1
WP_013182275.1
WP_013182322.1
WP_013182631.1
WP_013182786.1
WP_013183010.1
WP_013192551.1	3	46	K*LL**GA*VN**D*G*TALM*AA**GYL*VVQ*LL**GAD*NL*N
WP_013198280.1
WP_013199289.1
WP_013210556.1
WP_013212930.1
WP_013212931.1
WP_013213761.1	3	3	EAE	2.5	6	EAEEAD	2	8	RAVEAG
WP_013223586.1
WP_013234569.1
WP_013243044.1
WP_013243127.1
WP_013243177.1
WP_013243188.1
WP_013243313.1
WP_013243391.1
WP_013243393.1
WP_013243447.1	7	11	KLLI*NGAD*N				3	5	NGIDV
WP_013243656.1	7	31	AS**G**DIV**LI***AD*N****G*TALI
WP_013243804.1	5	25	VK*L***GAD*N*****G*T*LM*A	2.15	33	GADINVTNEDGETPLMYASKLHNIKVVELLIQK	3	33	LINNGADINVTNEDGETPLMYASKLHNIKVVEL
WP_013244168.1
WP_013244303.1
WP_013244538.1
WP_013244864.1
WP_013244865.1	10	1	N				12	1	N
WP_013244930.1
WP_013244934.1
WP_013245175.1
WP_013245237.1
WP_013245251.1	5	1	N
WP_013246671.1
WP_013250104.1							4	5	TSPADA
WP_013254084.1
WP_013260303.1
WP_013265328.1
WP_013265612.1
WP_013277643.1
WP_013278136.1	14	34	AA**N*NP**I**L**NGA****RD**G*T*LMY				9	34	AAEYNLNPEVLIALIENGAEIKARDKDGLTALMY
WP_013292770.1
WP_013293820.1
WP_013309624.1
WP_013313735.1
WP_013319109.1
WP_013321133.1
WP_013327004.1
WP_013341164.1							2	8	GANPDALDAS
WP_013364132.1
WP_013367738.1
WP_013370375.1
WP_013370406.1
WP_013372473.1
WP_013374862.1
WP_013375965.1
WP_013386904.1
WP_013386976.1
WP_013393475.1
WP_013396333.1
WP_013406718.1
WP_013409260.1
WP_013414466.1
WP_013422094.1
WP_013424678.1
WP_013435389.1
WP_013441738.1							3	5	LAAPV
WP_013449761.1
WP_013452863.1
WP_013453361.1
WP_013453441.1							2	9	STVACQQSEEK
WP_013459856.1
WP_013460172.1
WP_013460461.1
WP_013496608.1
WP_013515032.1
WP_013518490.1
WP_013522578.1
WP_013522747.1
WP_013536434.1							3	8	AGVLLAVL
WP_013537070.1	5	28	AK*LIEHGA*VNA*D**G*TPLH*A***				3	33	LIEHGANVNATDYFGLTPLHEAVVRGSYRVAKL
WP_013541514.1
WP_013549487.1
WP_013549488.1
WP_013549489.1
WP_013549490.1
WP_013549491.1
WP_013549492.1
WP_013549493.1
WP_013549978.1
WP_013550694.1
WP_013551747.1
WP_013551937.1
WP_013552303.1
WP_013552569.1
WP_013553107.1
WP_013556464.1
WP_013557398.1
WP_013565838.1
WP_013588336.1
WP_013590152.1							2	10	GAKPDARDAA
WP_013594259.1
WP_013594561.1							6	3	AAGL
WP_013597435.1
WP_013608607.1	7	32	GA********G*TAL*YAA***********LL
WP_013608609.1
WP_013614278.1
WP_013616501.1	5	26	TPL**A***G***I***L***GA**A
WP_013620208.1
WP_013620209.1
WP_013621800.1
WP_013622590.1
WP_013626472.1
WP_013626973.1	3	54	P***G*TPL**AA**G*******LI*AGA*EQ*D*P***A*E***P**L***LE
WP_013630759.1
WP_013631174.1
WP_013631194.1
WP_013631928.1
WP_013632230.1
WP_013634378.1
WP_013634786.1
WP_013637276.1
WP_013638578.1	5	32	AKLLI**GANIN*KD**G*TPLH*A***NN*K
WP_013647441.1
WP_013647634.1	4	32	TALMLA***********L**A*A*VN*K**NG
WP_013648393.1	7	31	IV**LL*KGA*V**Q*****T*L**A***GH
WP_013662156.1
WP_013665722.1
WP_013665723.1
WP_013665817.1
WP_013668263.1
WP_013675623.1				2	7	ARAGDAR	3	5	PADSAD
WP_013682334.1
WP_013688440.1
WP_013697647.1
WP_013698315.1
WP_013700225.1							3	5	AAGTV
WP_013700956.1
WP_013701487.1
WP_013701552.1
WP_013701956.1
WP_013702744.1
WP_013704856.1
WP_013733208.1	3	33	AVR*LLAAGADPN*E**GD**TPL**AA**G**
WP_013738756.1
WP_013741610.1
WP_013742137.1
WP_013749638.1
WP_013750444.1
WP_013758285.1
WP_013758613.1
WP_013766676.1
WP_013776579.1
WP_013782554.1
WP_013797001.1
WP_013802699.1
WP_013804903.1
WP_013809600.1
WP_013814187.1
WP_013816820.1
WP_013817048.1
WP_013820989.1
WP_013832516.1
WP_013840630.1	3	33	K*LL**GA**N*****G*TAL**AAG*GH**IV
WP_013865580.1	3	63	EAGADPDAV*****T****A*******EALL**GA*R**L*RAG***LH**AR********LL
WP_013866165.1	3	1	A				2	7	LARAQRV
WP_013867680.1	4	20	LIE*GADVNIKRFGTPLM*A				3	29	VNAKNRFGGTPLMAATSQNHYDIVKLLIENGAD
WP_013869128.1
WP_013869505.1
WP_013870831.1
WP_013895778.1
WP_013899778.1
WP_013899895.1
WP_013901304.1
WP_013913200.1
WP_013915649.1	3	16	AGADPYIQIMKLTAIY
WP_013918010.1
WP_013918088.1
WP_013924113.1
WP_013924262.1
WP_013924435.1	3	96	TALDLAV**G*TEIVKFLISKNADVNRVN*RG*TPLI*S*S*EIT*LLL**GA**TIN*****G*ALHRA*****L**IK*LI**GA**NIE*LQG
WP_013924657.1
WP_013924749.1	5	28	*PLH*AC*********I**L***GA***				4	4	SNP
WP_013924764.1
WP_013924765.1
WP_013924988.1
WP_013934443.1
WP_013934980.1
WP_013936532.1
WP_013940984.1
WP_013941033.1
WP_013942871.1
WP_013942872.1
WP_013943250.1
WP_013943549.1	3	26	LPIH*A***G**E**KW*****P*LL
WP_013943779.1	10	28	HA***GHL*IFREI****PSLL****G*				2	9	QGQSNLLF
WP_013944582.1
WP_013945143.1
WP_013945418.1	4	22	GA*****D**G*TPLH*A****
WP_013949351.1
WP_013950709.1
WP_013951251.1
WP_013952429.1
WP_013956572.1				2.2	5	PAAQQ	3	7	AAGALALV
WP_013965741.1
WP_013966246.1	5	32	TAL*LAAQ*G****I**LLAA*ADVN****NG
WP_013967098.1	10	33	V**LL*KGA*VDLQ*****TAL**AA**GH**I
WP_013968967.1
WP_013971512.1
WP_013983467.1
WP_013984014.1				2	8	LLLGSGAA
WP_013989520.1							2	7	VFLVVLG
WP_013992791.1
WP_013998100.1
WP_013998135.1
WP_014006430.1
WP_014029019.1
WP_014032425.1
WP_014037544.1
WP_014038919.1				2	10	LLALLAAAPL	5	3	ALL
WP_014045348.1	4	33	L*AGADP******G***L**AA**G****V**L
WP_014071461.1
WP_014089891.1
WP_014091342.1	3	2	AT
WP_014091380.1
WP_014101480.1	4	29	GMTALM*AA**G****V*A*L*R**V*A*	2	7	PPDDRAE	2	7	PPDDRAE
WP_014103918.1
WP_014105997.1
WP_014108957.1
WP_014111525.1							5	4	LLLAS
WP_014124839.1
WP_014135634.1							2	7	AARTGDLD
WP_014150249.1							3	5	VEETEP
WP_014153463.1
WP_014156821.1	4	31	LL*AGADPD***E*G***L**AA**G****V
WP_014164674.1
WP_014166600.1
WP_014191532.1
WP_014201703.1
WP_014216389.1
WP_014218505.1
WP_014232706.1							2	7	ELVNTVFE
WP_014237682.1							3	5	LAFP
WP_014237700.1
WP_014243555.1
WP_014244691.1							5	4	GAKT
WP_014246848.1							3	5	PPAQTQ
WP_014246987.1
WP_014251255.1
WP_014262725.1
WP_014263734.1	5	31	G*TAL**A***********LLAKGA**EA*D
WP_014264374.1
WP_014266191.1
WP_014267952.1
WP_014270660.1
WP_014271100.1
WP_014297640.1
WP_014302217.1
WP_014303735.1
WP_014322562.1	3	1	L
WP_014339610.1
WP_014351035.1							2	8	TADPAPAP
WP_014364436.1
WP_014369501.1	3	16	AGADPYIQIMKLTAIY
WP_014370489.1
WP_014377682.1
WP_014388097.1
WP_014388792.1
WP_014390982.1
WP_014392136.1
WP_014396336.1
WP_014399526.1
WP_014400536.1
WP_014404093.1							3	5	LAWPL
WP_014407991.1
WP_014409948.1
WP_014410409.1
WP_014410859.1
WP_014415631.1
WP_014416321.1
WP_014419713.1
WP_014422499.1
WP_014422904.1
WP_014435585.1	4	28	AAP*A***RG**PLHLAA*AG*ADAVLA				3	11	AGHAEAVLRLVA
WP_014437375.1
WP_014439151.1
WP_014454722.1
WP_014456616.1	12	28	D**G*TALM*AA***********LL**G
WP_014458790.1
WP_014459778.1
WP_014459783.1
WP_014468038.1	3	44	NGNN**F****IKN***IK*********N**N**G*T*L***IN				2	11	TNGNNLIFDAI
WP_014469028.1
WP_014469453.1
WP_014472763.1
WP_014473046.1
WP_014473553.1
WP_014474738.1
WP_014475380.1
WP_014486912.1
WP_014487068.1							3	5	LFII
WP_014487123.1
WP_014487457.1
WP_014487459.1	4	25	YEI*KLL*DE***NL***D**AIDG	2	5	TQTNE
WP_014487518.1
WP_014487540.1							2	9	SQDITNSET
WP_014487631.1
WP_014487643.1	6	28	*TAL**AS*NG****VK*LI**GADI*I
WP_014487670.1
WP_014487672.1
WP_014487740.1
WP_014487747.1
WP_014487927.1
WP_014487928.1
WP_014488023.1				2	8	NLDNSNEN	5	4	NNNLI
WP_014488040.1
WP_014488205.1	6	33	LMYA***D*******L****A**N*Q***G*TA
WP_014488207.1				2.4	10	TNNGITNDII	5	6	TNNVI
WP_014488225.1
WP_014488322.1	6	33	V**L*K**ADIN*****G*T****A***G****				5	5	VNGNL
WP_014488331.1
WP_014488333.1
WP_014488366.1				2.15	33	GADINVINEDGETPLMYASKLHNIKVAELLIQK	3	33	AEFLINNGADINVTNEDGETPLMYASKLHNIKV
WP_014488520.1
WP_014488521.1
WP_014488522.1
WP_014488575.1
WP_014488576.1
WP_014488579.1							2	7	EISESGI
WP_014488635.1
WP_014488637.1
WP_014488645.1
WP_014488816.1
WP_014488891.1
WP_014488892.1
WP_014489055.1	3	1	N
WP_014489056.1	3	30	NT*I***LLEN*ADIN*TN**G*TAL*YA*	2.03	33	TPLINAAYKGNTNIINMLLENGADINYTNDSDM	4	33	LVYAVSLNDEEMVKFLLAKGADANTVCEIENEHIYMPP
WP_014489057.1							3	5	NNNDT
WP_014489189.1	3	27	TAL**AA**G***IV**L****A**NI
WP_014489209.1							6	3	IVLI
WP_014489288.1
WP_014505047.1
WP_014506164.1				2	5	RAAGL	3	12	EAALAGHGDIV
WP_014508402.1
WP_014509021.1
WP_014517284.1							4	4	LKKIS
WP_014527038.1
WP_014539835.1
WP_014552009.1
WP_014552543.1				2.2	5	GADLN	4	3	KKE
WP_014578590.1	3	25	VAAGADVN*SDG*T*VMRA**NGDL
WP_014578961.1
WP_014591974.1
WP_014597255.1
WP_014602865.1
WP_014617036.1				2	5	APAVP	7	4	PARP
WP_014618149.1				2	6	TPGATP	2	9	GRDDFRQSSSE
WP_014647480.1
WP_014648832.1				2	10	LLALLAAAPL
WP_014651293.1
WP_014651345.1
WP_014656752.1
WP_014657071.1
WP_014669065.1
WP_014678476.1
WP_014680518.1
WP_014681855.1
WP_014682030.1
WP_014684220.1
WP_014685589.1
WP_014698877.1
WP_014699773.1
WP_014701110.1
WP_014701111.1				2	7	LARGANG	2	7	LARGANP
WP_014701857.1
WP_014704592.1
WP_014705601.1
WP_014709004.1
WP_014719271.1
WP_014720017.1
WP_014725863.1
WP_014725865.1							2	9	ALQGEDGVLD
WP_014731713.1
WP_014748916.1
WP_014750639.1
WP_014770650.1
WP_014777310.1
WP_014780653.1
WP_014786488.1
WP_014801246.1
WP_014801248.1	3	25	IV**L*AA*A**N**D**G*TAL*A
WP_014802805.1
WP_014803517.1
WP_014803521.1
WP_014803833.1
WP_014803846.1	4	50	*N**G*T*L**A***********L***GA******A*G***L*****S*Q
WP_014804061.1							3	5	AAEIK
WP_014804267.1
WP_014804470.1
WP_014804613.1							3	33	TEIVKLLIEAKANVNERDQGGWTPLMQAAGNGH
WP_014808016.1	5	32	AD**AKD**G*TALM*A***G***VVK*LL*A
WP_014808017.1
WP_014808018.1
WP_014808030.1
WP_014808317.1
WP_014808343.1
WP_014808468.1							5	3	EA
WP_014808504.1
WP_014808516.1	4	32	T*LM*AA**G*LE*V*FL*DKGADVNAKDK*G
WP_014808899.1	6	32	AA**GNLE**KFL*DKGADVNA****G*T*LM				4	33	DKGADVKAKTESDETAFLSAAALGNLELVKLLV
WP_014809364.1	10	30	V**L***GAD*N*****G*T*L**A***G*
WP_014809757.1				2.25	100	NLDVVKFLIEKGLDVKARDDSGHTVLMHAAVEGHLDVVKFLIEKGADVKAKDKDSGETVLMPAAKGGHLDVVEFLIDKGADVKAKDDSGHTVLMDAALGG	9	33	VVKFLIEKGLDVKATDKDGETVLMPAAWGGHLD
WP_014810237.1
WP_014810308.1
WP_014810749.1
WP_014810984.1	10	31	GNTAL**AA**G****V**LL**GA*I****
WP_014811126.1
WP_014811181.1
WP_014811264.1	8	30	TAL**AA**GH***V*LLL*KGA*V***DG
WP_014811268.1	9	28	G*T*LM*AA**G****V*LL***GA**N				3	33	AAEGGNLEIVKLLVDKGIDINDKDQEGWTALMS
WP_014811730.1	3	61	G*D*N***G*TAL*L********VKLLLDRGADVNAK***GRTAL**A**SCASPAQ*T*I
WP_014811836.1	5	32	LLL**GA*****D**G*TPL**A***GH***V
WP_014811927.1
WP_014811963.1
WP_014811985.1	6	26	T*L**A***G******LLE*GAN***
WP_014812139.1
WP_014812231.1
WP_014812346.1	7	29	*LL**GADV*A*D**G*T*L**A***G**
WP_014812347.1	6	33	A*D**GWTALM*A***G****V*LLLD*GADP*
WP_014812574.1							3	5	EIVS
WP_014812688.1	5	33	***GADVNA******TAL**A***G******LL
WP_014812757.1	3	29	V*LL***GA*****D**G*TAL**A***G
WP_014812776.1
WP_014812873.1
WP_014812876.1	5	60	LL*GAN*N*DG*T*L**A*F*G***VKEL***GADI***D**G*T*L**AA**G*V**VK
WP_014812879.1	6	32	LL**GADVN*KD**G**PLH*A***GD****K
WP_014813274.1	6	31	AFEG***VV**L**KGADVNAK**DG*TAL*
WP_014821077.1
WP_014832999.1
WP_014840439.1
WP_014840706.1							2	7	SFLREILP
WP_014840992.1
WP_014841149.1
WP_014842108.1	3	1	S
WP_014842111.1	4	1	S
WP_014843013.1
WP_014843318.1
WP_014843518.1
WP_014844109.1
WP_014844332.1	8	32	T*AH*AA**G**A*I*ELAKH*VD*NK****G
WP_014845060.1
WP_014849047.1
WP_014851926.1
WP_014884950.1
WP_014892142.1
WP_014896837.1				2	5	ALVAA
WP_014899356.1
WP_014900786.1
WP_014905638.1
WP_014911563.1
WP_014916342.1
WP_014916396.1							2	8	LHSCGMN
WP_014916397.1
WP_014932031.1
WP_014933248.1
WP_014934251.1	4	27	*TPLH*AA**G***C***L***GA***
WP_014934360.1							2	34	VNAKDKDGDTPLHIAAQEGHVEVVKELLANKGIQ
WP_014934361.1	7	33	TPLH*AA**GH*EVVKELLANK*IK*NLQ***G	2	102	VKELLANKDIKVNLQCNDGETPLHIAAEKGHIEVVKELLANKGIKLNLEDEADMTLLHMAADIGHLEVVKELLANKDIKLNLQHKNGHTPLHIAAQEGHVEV	6	34	NLQCNDGKTPLHTAAYKGHIEVVKILLANKGIKL
WP_014934547.1	3	31	*TPLH*AA**GHVEVVK*LL****I**N***
WP_014934639.1
WP_014934737.1
WP_014934776.1
WP_014934824.1	5	27	GT*L**A***G*******L**AGA***
WP_014934971.1	5	33	TPLHLA*****K***LL****P*EDL**KD**G
WP_014934997.1	5	31	TPLH*AS**G**KVVKELLNNG**VN*KNKY	2.09	33	PLHYASENGHLEVVKELLNNGANINAKNIAEST	4	33	NIYESSPLHYASENGHVKVVKELLNNGANVNAK
WP_014935004.1	3	2	VD
WP_014935037.1	5	29	TPLHYAA**GH**VVK*L*KHGAN*NE**				4	33	VNNQNDYDNTPLHYAAGNDHLEVVKELIQHGAN
WP_014935406.1	5	24	K*L***GAD*N*****G*T*LM*A	2.15	33	GADINVTNEDGETPLMYASKLHNIKVIELLIQK	3	30	LINNGADINVTNEDGETPLMYASKLHNIKVVEL
WP_014935659.1
WP_014935700.1
WP_014935833.1
WP_014935860.1
WP_014935915.1
WP_014935926.1	3	1	N
WP_014935986.1
WP_014936035.1
WP_014936064.1
WP_014936107.1
WP_014936224.1
WP_014936345.1
WP_014936396.1	7	1	N				9	1	N
WP_014936414.1
WP_014936503.1	6	30	I***LI*N*ADIN*KD**G****MWA**N*	2	5	DINAK	2	9	NNKIDIVNILI
WP_014936526.1	7	31	AS**G**DIV**LI***AD*N****G*TALI
WP_014936550.1
WP_014936721.1
WP_014936812.1
WP_014936817.1
WP_014936818.1
WP_014936889.1
WP_014936914.1	3	61	G*TPL**AS*****DIV**LI**G*D***KD**DG*T*LH*AA**G****VN*LL**D***				5	3	ETK
WP_014937256.1
WP_014949298.1
WP_014950839.1
WP_014971352.1							2	7	IGILALGT
WP_014971769.1							2	10	GAKPDARDAA
WP_014980395.1
WP_014985929.1
WP_014999670.1
WP_015007646.1
WP_015013163.1
WP_015013861.1
WP_015014362.1
WP_015015922.1
WP_015023019.1
WP_015023503.1
WP_015024276.1
WP_015037141.1							5	3	AAL
WP_015041137.1							2	7	EAAGALI
WP_015041528.1	3	3	AAA				4	5	PAAETP
WP_015050319.1	4	32	*GADPNI****G*TAL**A****N**VV**LL				4	4	LVA
WP_015072323.1
WP_015075452.1							3	6	KDSSTRS
WP_015079488.1	5	33	VELL*A*GADIHSTNNDGNTPLHLAA**DNRDT	3	33	GADIHSTNNDGNTPLHLAAQKDNRDTVELLIAK	4	30	LHIAAKQGNKEIVKQQLEQGADIHSTNNDGNTP
WP_015081538.1	4	63	LL**GA*VN*****G*TAL**A***GY***V**LL**GAD*********TAL**A****Y**I
WP_015089940.1
WP_015090306.1
WP_015092455.1
WP_015096102.1
WP_015103363.1							3	5	AVADLD
WP_015114172.1
WP_015114205.1	4	62	LLL*AGAN*******G***L**A*****E****LI**GAD****D******L***A**G*DV
WP_015114472.1
WP_015115873.1	3	32	**VQ*LL**GA**N****DG*TALM*AA**G*
WP_015120044.1
WP_015120045.1
WP_015120665.1
WP_015122562.1	5	26	LL***GA**N*****G*T*LH****N
WP_015122611.1	5	32	TAL**A***G****V**LL**GADVN****DG
WP_015123011.1
WP_015126459.1
WP_015127279.1	8	32	LL**GA*VN*****G*TAL**AA**G****V*
WP_015128866.1
WP_015132571.1
WP_015137535.1
WP_015138553.1	7	32	LL**GA**N****DG*TAL**AA**G****V*	2	7	VVEGHLN	2	7	HLAVVEG
WP_015141600.1	3	1	A
WP_015145449.1	15	26	T*L**A***G****V**LL*AGA*VN
WP_015146518.1							2	7	AIVQGHI
WP_015147730.1
WP_015154197.1
WP_015156004.1
WP_015156475.1
WP_015156949.1	14	32	T*L**AA**G****V**LL**GAD*N*****G				2	9	AIAAASGQG
WP_015163335.1	3	2	LS
WP_015163668.1				2	5	TSQQE
WP_015173151.1	4	26	**LLAAGAD****DP*G*TAL**AAA
WP_015173191.1	14	30	A****G*TAL**AA**G****V**LL**GA
WP_015176504.1	14	29	AG****A*LLIA*GA*VN*******TPLH
WP_015178196.1
WP_015178228.1
WP_015179832.1	3	29	G*TPL**AA**G*****E*L***GA*VNK
WP_015179835.1
WP_015182046.1
WP_015196066.1							2	7	ISRCENL
WP_015196517.1	3	26	**LL***GA*VN*R***G*TPLH***
WP_015197590.1
WP_015203641.1	13	30	TALM*A***G****V**LL**GA**N**ND
WP_015213148.1
WP_015214109.1
WP_015223514.1
WP_015236278.1
WP_015244727.1	4	28	LL**GAD*N*A***G*T*L**AA**G**
WP_015245766.1
WP_015249783.1
WP_015249784.1	5	31	TPL**AA**GH*****LL***GA*P**P*E*
WP_015250544.1
WP_015258427.1	3	26	G*TPL**A***G******LLLD*GAD
WP_015258768.1
WP_015258771.1
WP_015269355.1
WP_015270646.1
WP_015273846.1							3	5	NGIDV
WP_015273847.1
WP_015273879.1
WP_015273914.1
WP_015273991.1
WP_015274041.1
WP_015274077.1
WP_015274118.1	7	1	N				10	1	N
WP_015274128.1
WP_015274177.1
WP_015274335.1
WP_015274338.1	3	30	NIEM*K*L****ADVN***Y*G*TAL**AN
WP_015274365.1	6	1	N
WP_015274366.1
WP_015274532.1
WP_015274596.1
WP_015274601.1
WP_015274625.1
WP_015274727.1	3	56	TPL*AS***DIV**LI**G*D***KD**DG*T*LH*AA**G****VN*LL**D***	2	7	EETTENT	5	3	ETE
WP_015274882.1	5	25	VK*L***GAD*N*****G*T*LM*A	2.15	33	GADINVTNEDGETPLMYASKLHNIKVVELLIQK	3	33	LINNGADINVTNEDGETPLMYASKLHNIKVVEL
WP_015274946.1
WP_015274960.1	7	31	AS**G**DIV**LI***AD*N****G*TALI
WP_015275716.1				2	8	LLLGSGAA
WP_015276321.1				2	6	DSARGG
WP_015280404.1
WP_015281017.1							3	5	LAEML
WP_015318056.1
WP_015327502.1
WP_015338851.1
WP_015340110.1							2	7	DRIARWL
WP_015345901.1
WP_015349418.1							2	9	VTGNLSVVSMM
WP_015350046.1							2	9	ARKKVDV
WP_015350424.1
WP_015351373.1
WP_015352914.1
WP_015353296.1
WP_015353298.1
WP_015378814.1	3	26	RLLLA******RN**G**TPLHLA**
WP_015390567.1
WP_015391772.1
WP_015401590.1
WP_015403929.1
WP_015421124.1
WP_015435750.1
WP_015436063.1
WP_015436485.1
WP_015444748.1
WP_015444848.1
WP_015446553.1				2	6	AALVLA	3	5	ALVLAA
WP_015451487.1
WP_015453278.1
WP_015458773.1	3	1	A				3	5	AAAMMI
WP_015461317.1
WP_015467415.1	6	29	AA*NG*I*I**LLIKH*A*I*AN***ALR				2	30	RLLIKHGADITANDSWALREAAANGHIKIA
WP_015471441.1
WP_015472422.1
WP_015472601.1				2	6	AAPAST	3	7	AAAPAST
WP_015476760.1
WP_015486813.1
WP_015503667.1
WP_015507480.1
WP_015508041.1	3	104	G*****R******PL*****R*AV**LLAAVV**G**GDPG***E***A*G**A*A*EE*AGR*P*LV*AARAL********E*VRVL*A*G*DE***AL***L				3	7	AAVDGR
WP_015571649.1
WP_015579177.1
WP_015587659.1
WP_015587726.1
WP_015587727.1	4	33	IN*******TPLH*A******EIV**LLEN*AD	2.12	33	DINVKDNNGDTLLHEAACACDFEIVNALLENGI	4	33	LLHVAIIYSNLKIVRALLEKGIDVNIEGTFNETPLHGAARVDNF
WP_015587730.1
WP_015587731.1	3	32	GAEVNA**KYG*TPLH**C*****SLE**K*L				2	9	ESEKYSLCDSK
WP_015587744.1
WP_015587784.1	7	33	LHFAAE***E*I***LIE*GA*V*AWDN***TP
WP_015587816.1	3	29	PLH*A***G*L**V**L***GA**NAK**
WP_015587825.1
WP_015587832.1	4	89	IKEKNE*RSCTDKKFEKTN*YKALEL*LQ*GADITA*D**GNN*LH*IALLK*EQK***LE*ISKEKE**K******I***N*E**TPL	2	88	TPLHQLFQHIKEKNEDRSCTDKKFEKTNKYKALELFLQNGADITAQDKEGNNALHHIALLKGEQKIACLELISDKEFEISEDQLGEAI
WP_015587941.1	4	31	LLLKNGA**N**DN*G*TPLH*A**G***E*
WP_015587942.1
WP_015587981.1
WP_015587982.1
WP_015588009.1	9	31	*G*****KYL****A*****D**G*TPLH*A
WP_015588111.1	9	23	TPL**AA**GH***V**LLNKDV
WP_015588272.1	3	32	GAEVNA**KYG*TPLH**C*****SLE**K*L				2	9	ESEKYSLCDSK
WP_015588273.1
WP_015588309.1
WP_015588384.1
WP_015588385.1
WP_015588413.1
WP_015588420.1
WP_015588489.1							5	3	GAV
WP_015588493.1							2	7	IESHMLKE
WP_015588513.1
WP_015588519.1							4	3	SSGA
WP_015588525.1	3	32	IVKLLLENGADV*AK**E**TPLH*AA**G*Y	2.52	33	NGYTDIVKLLLENGADVEAKDEEDVTPLHVAAE	4	33	LHIAAGNGYVDIVKLLLENGADVEAKVKEDVTP
WP_015588545.1				2.2	5	NINVL	3	33	AAERGSIKLVEYLVIKKVNVNTKDSYSHTPLHL
WP_015588568.1
WP_015588588.1
WP_015588599.1	6	33	K*LL**GA*I***D****TPLH*A***G*KE*V	2	34	GHKGEVMKFLLEKGANIDAADQHGWTPLRHAVAQ	5	33	TPLHYTAENGHKGLVKFLLEKGANIDAADQHGW
WP_015588774.1
WP_015588895.1
WP_015588910.1	9	32	G*TALH*AA**G*L**V**LL*KG********
WP_015588925.1
WP_015588927.1
WP_015588929.1	5	28	G*VV**LI**KAEINAKD*QG*TPLH*A	4.58	33	KAEINAKDNQGRTPLHLAAQIGRTDVVNTLIDK	8	26	LAKDNLLNLTSLDLQFNKISDGGAEA
WP_015588930.1	5	33	KREVVELLIEKGANIDAVD**GNTPL**AA*S*				4	33	AAAFSDKREVVELLIKEGANVDAVDDNGNTPLFS
WP_015588931.1	5	33	IDI*ELLVK*GSD*NVVNKDGNTSLHLAA*NGH	3.09	33	GNTSLHLAAANGHIDIIELLVKEGSDLNVVNKD	5	33	EGGAGVDIKDQNGNTSLHLSASNGYIDIVELLVK
WP_015588943.1
WP_015588992.1	3	32	GAEVN***KYG*TPLH**C*****SLE**K*L				2	9	ESEKYSLCDSK
WP_015588999.1
WP_015589021.1
WP_015589063.1
WP_015589078.1	4	31	KTPLH*AA**GHK*VV*ALL*V*GI*VNA*D	2.11	38	GINVNAADDKYGKDTPLHLVLKKDNIDINVLNALLGAE	6	34	LHLAAVESHKEVVEALLQVNGINVNATDWSQETP
WP_015589130.1
WP_015589131.1	9	31	**TPLHYAA******V***L****A*I*A*D	3.3	66	KTPLHYAAGEGHLDVAELLLDRGAIIDAEDRFGMAPLHYAACYNREDMVSFLISQDAKVEAMDEEA
WP_015589133.1	5	31	DKDG*TPLH*AA**GYLDIVEYLVKNGA***
WP_015589134.1	3	1	S	2.12	33	AKVNAVDLDRMTPLHLAAEEGHAEVVKILINAD	5	33	AAGNGYIKAVKTLLEIGAKVNAVDLDRMTPLHL
WP_015589185.1
WP_015589190.1	7	32	LI*KGA*VNA******TPLHLAA**GH**VVK	2.58	66	TPLHLAAREGHEDIVKTLIAKGAKVNAENDDRCTALHLAAENNHIEVVKILVEKADVNAEGDADRE	3	65	TPLHLAAREGHKDVVDILIAKGAKVNAENDDRCTALHLAAENNHIEVVKILVEKADVNAEGIVDE
WP_015607918.1
WP_015610324.1
WP_015624660.1
WP_015635193.1	3	1	A
WP_015637109.1
WP_015651604.1
WP_015651841.1
WP_015666208.1				2	5	APAGA
WP_015668768.1
WP_015670866.1
WP_015673463.1
WP_015707324.1
WP_015710222.1
WP_015711151.1
WP_015711162.1	9	32	L**GAD*N**D**G*T*L**A***G******L
WP_015711163.1
WP_015711695.1
WP_015718509.1
WP_015731048.1
WP_015731049.1				2	7	LARGANG	2	8	LARGANP
WP_015731445.1
WP_015736641.1
WP_015743335.1	8	33	*V*LLLKHGAD**VKD**GWTALM*ASW*G*SG	2.35	34	KDGWTALMRASWRGHAGVVAMLLKHDADPNVKDQ	6	33	GVDANAGDQHGWTALMYASWHGRSGIVELLLKH
WP_015743336.1	6	31	LLLN*GADV*A*D**GATAL**A***GHA*V	2.42	33	GATALIRAAWHGHAGVVGLLLIHGADVDAKAGD	4	28	DVNAQAVSGATALIRASEKGHAGVVGLLLIRGV
WP_015743337.1	9	32	TALIRA***GH**V*E*LL**GAD*N**D**G	4.09	33	TALIRAAAHGHTGVAELLLDRGADLNVRDQHGG	6	33	LIRAAWKEHARVVERLLAKGAEVDVKDKDSFSA
WP_015743338.1	9	32	TALM*AS**G*****E*LL**GADVN**D**G				3	33	LMYASGKGHTGIAERLLAKGADPNAKDSNSVTA
WP_015743340.1	9	32	TALM*AS**GH**VVELLL**GADVN*RD**G	2.44	34	LMRASEKGHAPVVELLLNKGADVNMRDQNSGWTP	8	33	RDADGWTALTHASWHGHAPVVELLLNKGADVHV
WP_015743341.1	7	32	TALM*A***G****V*LLL*KGADVN*****G
WP_015748156.1							3	7	PSSPPVTS
WP_015749987.1
WP_015753051.1
WP_015753564.1
WP_015753872.1							3	5	GNTPF
WP_015766941.1
WP_015767769.1
WP_015769003.1
WP_015786436.1
WP_015808872.1
WP_015809066.1
WP_015811163.1
WP_015813476.1	3	1	L
WP_015818381.1
WP_015818813.1
WP_015829703.1							3	5	LAVPV
WP_015830605.1	7	30	AS***H*D*VK*LIKNGADVN**N****LI
WP_015831615.1
WP_015831625.1	3	31	ITAL**AA*******V**L***GA**N*KD*
WP_015832860.1
WP_015833424.1
WP_015838018.1				2	7	PPAASKA	3	7	AVVKPPA
WP_015841438.1
WP_015842549.1
WP_015844861.1
WP_015847784.1
WP_015875425.1
WP_015876239.1
WP_015876348.1							2	9	APTVQAHTSAQ
WP_015882159.1	5	31	AGAD**ATD**G**A***A***G*VE*VR*L	2	5	VALLD
WP_015885099.1
WP_015885988.1
WP_015892753.1
WP_015893750.1
WP_015893997.1
WP_015894124.1				3.14	7	AAAPAAP	3	5	AAGTR
WP_015894237.1
WP_015895076.1
WP_015895560.1
WP_015897990.1
WP_015898888.1	5	32	G*TPLH*A***G****VKILI**GAD*NAKDK
WP_015913173.1							3	5	DGGAAV
WP_015913481.1
WP_015918142.1
WP_015924987.1
WP_015928762.1
WP_015937879.1
WP_015948337.1
WP_015948338.1
WP_015952277.1
WP_015954134.1
WP_015954184.1				2	7	QVLLNEK	2	7	QVLLNTN
WP_015960139.1
WP_015961274.1	3	1	S
WP_015961277.1
WP_016124884.1
WP_016127277.1
WP_016170985.1
WP_016197792.1
WP_016210327.1
WP_016235501.1
WP_016325767.1
WP_016333358.1
WP_016334060.1
WP_016336532.1
WP_016337142.1
WP_016339555.1
WP_016342503.1
WP_016345418.1
WP_016354373.1
WP_016356697.1							2	7	SFLREILP
WP_016356726.1
WP_016446821.1
WP_016485419.1
WP_016493100.1
WP_016499375.1
WP_016500959.1
WP_016511577.1
WP_016551755.1
WP_016561946.1
WP_016562135.1
WP_016562360.1
WP_016571812.1
WP_016576936.1
WP_016649778.1
WP_016724190.1
WP_016725077.1
WP_016736606.1
WP_016764425.1
WP_016889659.1
WP_016942207.1
WP_016946687.1
WP_017139827.1
WP_017147845.1
WP_017205300.1
WP_017206735.1
WP_017253454.1
WP_017339632.1
WP_017402895.1
WP_017513406.1
WP_017821397.1
WP_017845853.1							2	9	QGANPKTADA
WP_017859529.1
WP_017980496.1
WP_018020687.1
WP_018893691.1
WP_018925821.1
WP_019087885.1
WP_019238095.1				2	5	RAAGL	3	12	EAALAGHGDIV
WP_019383023.1
WP_019437972.1
WP_019463969.1							3	5	ALMLAG
WP_019473901.1
WP_019648228.1
WP_019681461.1
WP_019857885.1
WP_020063419.1	5	31	TAL*YA****D******LI**GADIN*QD*Y
WP_020063420.1
WP_020063438.1
WP_020063439.1							2	9	NTNLNNIDTNY
WP_020063470.1
WP_020063474.1
WP_020063502.1							3	5	NNSVT
WP_020063589.1	4	34	*L**NGAD*N*********L**A**N*****KLI	2	15	NNNNLDNNNQDNSNE	5	7	NLDNNNN
WP_020063599.1
WP_020063652.1
WP_020063655.1	4	24	KLLI**D*******D*I**AI*KG	2	5	TQTNE
WP_020063656.1
WP_020063657.1
WP_020063869.1
WP_020063972.1
WP_020063973.1
WP_020063974.1
WP_020064010.1
WP_020064011.1
WP_020064012.1
WP_020064015.1							8	3	IEN
WP_020064213.1							3	5	ILIFI
WP_020064220.1
WP_020064238.1
WP_020064305.1
WP_020064380.1
WP_020064471.1							2	9	TADENNDAEK
WP_020064512.1				2	7	MKKNNKN	3	6	FIILFAV
WP_020064769.1	3	29	G*TAL**AA**G****V**L****A**NI
WP_020064781.1
WP_020064917.1
WP_020064951.1
WP_020079417.1
WP_020282890.1
WP_020316623.1
WP_020336087.1							4	3	RHSE
WP_020371574.1
WP_020434309.1
WP_020439622.1							2	7	LIIVVLA
WP_020737319.1							2	7	PAAVRALA
WP_020753009.1
WP_020824081.1
WP_020832030.1							4	4	PARQ
WP_020837043.1
WP_020840632.1
WP_020841795.1							2	8	LSSVLFSLG
WP_020847244.1							2	11	TNGNNLIFDAI
WP_020847591.1
WP_020848220.1
WP_020848600.1
WP_020848954.1	5	34	GDGTGDRGIAAPIDEVPGQDGSIES*TSQEPAAA	3.98	42	APEDLAAGDGTGDRGIAAPIDEVPGQDGSAESKTSQEPAAAL	5	42	PAPEDLAAGDGTGDRGIAAPIDEVPGQDGSIESKTSQE
WP_020849014.1
WP_020849324.1				2.67	42	PEDLAARDGAGAREITTPIDEVPDQDGGVESKTPQEPTAAPS	4	42	SDSDDEDFFSSRNTLTSPSPSLEDIAALAVEAQNMRDLSDRVVTPA
WP_020849331.1				2.11	27	GAEESIYEEIKDTAKGTTEVESTYTTV	3	27	GAEESIYEEIKDTAKGTTEVESTYTTV
WP_020851672.1							2	8	GVAVLALW
WP_020883872.1
WP_020903761.1
WP_020938769.1
WP_020957194.1				2	5	APAVP	7	4	PARS
WP_020962764.1	4	32	TPLHY*********A**L***GA**NI*N**G
WP_020963894.1
WP_020964036.1
WP_020965394.1
WP_020989311.1
WP_021007292.1
WP_021007350.1
WP_021156089.1							4	4	PARQ
WP_021158657.1
WP_021162644.1				2	5	ALVAA
WP_021192786.1
WP_021192989.1
WP_021194504.1
WP_021194787.1							3	5	KTTAA
WP_021335147.1
WP_021346326.1
WP_021348574.1
WP_021436891.1	3	1	S
[truncated: 2,432 more rows]

## Sheet: Table S4.5
Supplementary Table S4. PRS and NRS proteins for tandem protein families captured by different softwares (5/7)
WD40 PRS
	SPADE			XSTREAM			T-REKS
Protein ID	#Repeats	Motif length	Repeat motif sequence	#Repeats	Motif length	Repeat motif sequence	#Repeats	Motif length	Repeat motif sequence
WP_001252927.1
WP_001252928.1
WP_001888877.1
WP_002609666.1
WP_002611660.1
WP_002612066.1	3	34	FSPDG**IL***S****LW***G*RL**L***HH
WP_002617404.1
WP_002637861.1
WP_002639277.1
WP_002640644.1
WP_002965663.1
WP_002968591.1
WP_003566616.1
WP_003622438.1
WP_003808088.1
WP_003819368.1
WP_003961195.1				2	8	GPGPGGAP	2	7	APTAAAGG
WP_003973069.1							3	5	ALLLVG
WP_003976107.1
WP_003976569.1	3	30	*AFSPDG*TLA********LWD*A***PAL				3	5	APTAT
WP_004022782.1	3	78	LR**T*******F*P*G**LAS***DG*VRLW*******PRL**T***G******V*F*P*G**LA****D*T**VW*	2	9	DPETAEATE
WP_004082390.1
WP_004197695.1
WP_004399886.1
WP_004512157.1	3	39	GH***V***A*TPDG****SAS*D*T***WDL**G**LL
WP_004528342.1
WP_004537133.1
WP_004549832.1
WP_004677953.1
WP_004682388.1
WP_004743172.1
WP_005222777.1							4	4	LLHAG
WP_005311802.1
WP_005330498.1
WP_005349516.1
WP_005381457.1
WP_005451464.1
WP_005485560.1
WP_005501308.1
WP_005636044.1
WP_005788716.1
WP_006027200.1
WP_006074119.1
WP_006200436.1
WP_006202376.1
WP_006205633.1				2.08	12	PAPEEPPKTALA	2	10	PPALAPAPEE
WP_006206787.1
WP_006278984.1
WP_006340347.1
WP_006520857.1
WP_006558113.1
WP_006957057.1
WP_007378901.1
WP_008194333.1
WP_008343181.1
WP_008630699.1
WP_008660845.1
WP_009508685.1
WP_009543963.1	12	41	AS***D*T*R*W****G*****L*GH*******AF**D***
WP_009543980.1	14	42	SASRD*TLKLWDL*TGKEL*TF*GHN**VYAVSVTPDGLKAV	13.02	42	LTTGKELSTFRGHNDWVYAVSVTPDGLKAVSASRDKTLKLWD	12	42	DGLKAVSTSSDKTLKLWDLTTGKELSTFRGHNDMVYGVSITP
WP_009544283.1
WP_009544294.1
WP_009545255.1
WP_009545262.1
WP_009546384.1
WP_009546439.1	13	39	**SV*FS*DG****SGS*D*T*KLWD**TG*CL*T**GH
WP_009546925.1	6	42	FS*DG***ASGS*D*T*K*W***TG**L*TL**H*D*V*SVT
WP_009547029.1	3	38	H****T**A*SPDG****SGS*D****LW***G***P*				3	42	SPDGQTIVSSSWDKTIRLWNLEGKEIIDPITTHQQRIESVAF
WP_009547242.1	5	40	FSPDGQ***TAS*D*T*KLW**QG**L*TL*GH***V**V
WP_009547246.1	4	42	WSPDG**LASG**D**IKLW****G**L**L*GH***V****				5	3	QRS
WP_009547574.1	5	41	DG**L*SGS**K*IKLWDLKTG**L*TL*GH***I*TL**S				2	7	KTLRIWDL
WP_009896925.1
WP_009900185.1
WP_009946360.1
WP_009949909.1				2	9	IAAMSRDGA	2	9	IAASRDGS
WP_009996683.1	6	32	AGDG*VR*W***TG***********RV***AF
WP_010108985.1
WP_010118790.1
WP_010634893.1
WP_010705569.1							2	9	FHDGMILCAH
WP_010872268.1	3	30	FSPDG**L*T***DG***LW***GEL**A*
WP_010872269.1
WP_010873166.1
WP_010873293.1	15	39	G*****L*GH***V**A*FSPDGQ***T*S*D*TARLW*				3	35	LCQGHADWVRNAEFNCHGQILLTASRDGTARLWDLEGREIG
WP_010874188.1	3	41	TPDG*****A*G*DRTI**W*****EL**T***Q*GP*N**				2	8	ADLAIS
WP_010888693.1
WP_010912990.1
WP_010970256.1
WP_010985857.1	6	26	LL***G*DG**RLW***T****G*PL				3	5	PALD
WP_010993153.1
WP_010994424.1	7	40	S**FSPDG**LAS*S*DK*IK*W*****E*****GH***V
WP_010994460.1	6	41	SPDGK*LAS*S*D*T*K*W**DG*LI*T**GH***V****F
WP_010994461.1	14	41	SPDG***AS*S*D*TI*LW***G*LL*TL*GH***V*S**F
WP_010994614.1	7	41	**A*SPDG**L*S*S*D*T*KIWNL*TG**I*TL*GH**TV	2	5	CLNPD	3	37	TIKIWQLATGEDISSLKGHSRKVNAVVFSPDGKTLVSGGDDN
WP_010994654.1	4	41	DG*LL*TL*GH***V**V*FSPDG***AS*S*D*TVKLW*R				3	34	LWNRDGKLLKTWQGHDDAILGVAWSPKGETIATASFDQTIK
WP_010994933.1	18	39	GKTVAT*S*D*T*KLWNLQG**IATLKH*******FSPD	2	7	GAISAAI	12	40	ASDDGTAKLWNLQGGKIATFKHNKEVNDVAFSPDGKTVGT
WP_010995918.1
WP_010996282.1	14	41	GH***V**V*FSPDG**IASAS*D*T*KLW***DG*L*KTL
WP_010996508.1	4	74	*LAIS*DGQTLAS*G*DGIIKLWNLSTG*L******HS**V****FSPDG**L*SG**DG*I**W**P******
WP_010996942.1	14	41	KLWN**G*EL*TL*GH***V**V*FSPDG***A*AS*D*TV	2.05	41	GHQAGIQAVSFSPDDQIIATASEDGTAKLWNRQGKELLTLK	4	41	TLRGHQAGVRNVSFSPDDQIIATASEDGTAKLWNRQGQELV
WP_010997270.1	7	42	TL*GHS**V*SVAFSPDG**LASGS*DKTIKLWNL*TGK*IR	4.1	42	GHSDGVASVAFSPDGKTLASGSADKTIKLWNLATGKEIRTLK	5	42	AFSPDGKTLASTGADKTIKLWNLATGKEIRHLKGHSQGVASV
WP_010997320.1	7	41	GH***V**V*FSP*G**LAS*S*DKTIKLW***T***I*TL				2	7	LTTKISDR
WP_010997616.1	14	42	GHT*WV*SV*FSPDG**LASGS*DQTVRLWDISS**CLYT*Q	13.57	42	GHTSWVNSVVFSPDGAMLASGSDDQTVRLWDISSGKCLYTLQ	13	42	GHTSRVRSVVFSPNSLMLASGSSDQTVRLWDISSGECLYIFQ
WP_010998691.1	7	42	LHTLTGH***V***AISPDG**L*SGS*D**IKIW***TG*L				2	39	QFLFSGSADTTIKIWHLITGQILHTLTGHSGDIKSLTTSPNG
WP_010998889.1	7	42	IKIWN**TG****T**GH*******A***D*QTL*S***DKT
WP_010998962.1	14	41	F*GHQ**V*SVSFSPDGQYIATAS*D*T*RLW*L*GQQL*Q	2.27	41	FSPDGKHIATAGDDHTARLWNFSGQQLAKFPGHQGTVRCIS	13	41	IATASSDRTARLWNFSGQQLAKFQGHQGYVRSVSFSPDGKH
WP_010999538.1
WP_010999661.1	3	38	SPDG**LAS***DGS*KLWN**TGKLIRTL*H*QVV*F
WP_010999686.1
WP_010999745.1	4	30	FSPDGQ*L********I**W***G**I*T*				2	7	TQTAIQQE
WP_011021533.1	6	39	Y*AAG**D**VYLF***G***W**K****V**V**S**G
WP_011022493.1	17	41	VFSPDGKYIATAS*D*T*RLW*T*TG**IF*L*H***VNNV	4.86	123	VNNVVFSPDGKYIATASADNTSRLWDTATGKQIFDLNHTDPVRNVVFSPDGKYVATASADKTARLWDTATGKKIFVLNHSGRVNTVVFSPDGKYIATASDDKTARLWDTATGKEIFVLNHTDR	13	41	VFSPDGKYIATASADNTSRLWDTTTGKQIFDMKHDGPVNIV
WP_011022544.1	17	41	VL*H***V**V*FSPDGK*VATAS*D*TA**W**STG**I*	2.26	43	DGKYVATASQDNTARVWNWNAPTGEDITLKHEGGVNKDVAFSP	3	41	VLKHDAGINKAVFNRDGKYVATASQDNTARVWNTSTGKDITLKHGGG
WP_011034387.1	8	36	TG****V**S******AAGS*D**VY*****G**LW
WP_011041297.1
WP_011045431.1
WP_011059386.1
WP_011060648.1
WP_011129336.1
WP_011132667.1
WP_011139675.1
WP_011146699.1
WP_011153809.1	5	37	W***W*P*G**LAS***D*T**LW******C***LGH				5	3	AGDH
WP_011235536.1
WP_011289324.1	14	43	LW***TG*P*G*PL*GH***V**VAFSPDG**IVSGS*D**LR	2.16	44	SVAFSRDGRLIVSASDDGKLRLWDTANSGAPIGKPLTGHLHAVN	3	43	SVAFSRDGRRIVSASEDGKLRLWDTATGKPIGKPLVGHLKAVN
WP_011290503.1	6	42	WDVA*G*E***LEGHT**V**VAFSPDG**LASGS*D*T*RL	2.81	42	EGHTDYVLAVAFSPDGSMVASGSRDGTARLWDVAAAEEHAVF	3	42	ATVRLWDVAAAEERAVFEGHTHYVLDIAFSPDGSMVASGSRDGTARLWNV
WP_011295383.1
WP_011298174.1
WP_011307803.1	8	41	VLNH*G*V*NVVFSPDGKY*ATAS*DNTARLWDADTGKQIF	15.33	42	VLNHNGSWVNNVVFSPDGKYIATASNDNTARLWDADTGKQIF	13	41	VFSPDGKYVATASNDNTARLWDADTGKQIFVLNHNGSVNNA
WP_011308302.1	3	39	*V**S**GS**AAGS*D***Y*FN*EG**LW*Y**G**I
WP_011314221.1
WP_011316390.1	3	35	FSPDG**LAS***DGS*KLWN**TGKLIRTL*HVA
WP_011316937.1	14	41	GH***V****FSPDG**IASAS*D*TIKLW***DG*LL*TL
WP_011318357.1	7	41	GH***V***A***D*QTL*S***D**IKIWN**TGKLLRT*
WP_011318372.1	14	41	V*S*AYSPDG*QLASAS*DKTIKIWD**SG**LKTLSGHSD	13.21	42	QLASASGDKTIKIWDINSGQLLKTLSGHSDSVISIAYSPDGK	12	42	LASASDDKTVKIWDINSGKSLKTLSGHSHAVRSVTYSPDGKR
WP_011318437.1	4	39	H******VAFSPDG***ASAS*D*T*KLW**DG**LT*G	2	7	QAKNSEF	2	7	QAKNSEF
WP_011318643.1	5	40	*LASAS*D*T*KLW**DG*L*KTL*GH***V*SVSFSPDG	2.46	41	LASASDDKTIKLWRLDGSLLKTLSGHEARVNSVSFSPDGEL
WP_011318893.1	14	40	QF*GHQ**V*SV*FSPDG*YIATAS*DRT*RLWNL*GQQL	3.54	41	FQGHQGTVRSVSFSPDGKYIATSSDDRTARLWNFQGQQLAK	12	41	FSPDGKYMATASSDRTARLWNFRGQQLAKIQGHQGYVRSVS
WP_011318934.1	4	41	DGQ*L*SGS*D*TIK*W*L**G*LI*TL*GH*DIV**LAFS				3	5	PPPI
WP_011319272.1	7	42	W*L*TG****TL*GH***V**V*ISPDG**L*SGS*D**IKI
WP_011319391.1	13	42	L*TL*GH***V*SVAFSPDG**LAS*S*D*TIKLWD**TG*C	2	8	LIEKASPT	3	8	LIEKASPT
WP_011319570.1	14	42	K*L*GH***V*SV*FSPDG*TLA**S*D****LWD***G*C*
WP_011319603.1	7	35	**A*SPDG**L*S*S*D*T*KIWNL*TGI*TL*GH	2	5	CLNPD	5	37	SPDGKTLVSGSDDNTIKIWNLKTGQVIRTITGHSDAVHTLAI
WP_011319640.1	14	41	DG*LL**L*GH***V**V*FSPDG***ASAS*D*TVKLW*R	2	41	VVNNANFSPDGLLIASASQDKTVKLWNREGKLLKTLQGHND	4	41	QGKLLNIFKGHTGSIWGVAWSPNQQMIASASKDKTVKLWNRDGKLLHTL
WP_011319817.1	14	41	SPDG**IAS*S*D*TI*LW***G*LL*TL*GH***V*SVSF	3.15	41	SVSFSPDGEIIASGSADNTIHLWQRAGKLLTTLKGHNDGVN	7	41	SPDGEVIASGSVDNTIHLWRRDGKLLTTLTGHNDGVNSVSF
WP_011319818.1				2	7	INQQKRG	2	7	INQQLRL
WP_011320006.1	13	42	SG**LASGS*D*TI*LWDI*TGECLK*L*GH***V*SVAF**				3	5	IKVWD
WP_011321513.1	7	42	TL*GHS**V*SVAFSPDG**LASGS*DKTIKLWNL*TG**IR	2.9	40	GHSGVVAIAFSPDGKTLASGADKTIKLWNLATGKEIRTLK	4	42	AFSPDGKTLVSAGADKTIKLWNLATGTEIRTLKGHSQGVASV
WP_011321682.1	6	40	CL*VL*GHT**V****FSPDG**LASGS*D*TIRLW**QT
WP_011329529.1
WP_011361265.1	6	42	S*D*K*LAS***D*T*R*WDVASG**L****GH***V**V*F
WP_011372772.1
WP_011376595.1
WP_011388623.1				2	9	PPSAAPSAA	7	5	PSASA
WP_011389040.1	11	43	S*DGTARVWDLS*PK*****L*G****V*SASFSPDG*RVVTA	2.6	45	GDASVGSASFSPDGERLVTASDDKTARVWDLAEPKAKALILEGYD	7	43	DLSAPKSQPILLRGHLRATFFARFSADGRSVVTASYDGTARVW
WP_011399310.1
WP_011400113.1							3	5	LSLI
WP_011422499.1							2	9	GAPRVLAAD
WP_011426839.1
WP_011428966.1
WP_011432822.1							5	3	TLPQ
WP_011434742.1	5	44	L*****PV*SVAFSPDGR*LAA*G*DGTV*LWDVT*PD**R***	2.14	7	AQRTAER	3	7	TARQAQR
WP_011435180.1	6	43	L*V***H**W****A*SPDG**LAT***D*TV*LWD**DPRRP				3	5	APGQMS
WP_011437387.1				2	8	PPPIPART	5	9	PPPIPART
WP_011437798.1	3	1	S	2.67	6	SSSSQR	9	6	GPGIPG
WP_011443421.1
WP_011470057.1
WP_011511805.1
WP_011525897.1	4	42	RLW*V*TGRL*R*L***T**V***AFSPDG**LA****D**V				2	8	LAFRPDGRL
WP_011530669.1	3	26	**A**DGR******ARL*L**PAQVL
WP_011550289.1				2	5	REAAA	2	11	ALARLATPASVA
WP_011550878.1
WP_011552323.1							2	7	TARVWEL
WP_011553805.1							3	5	LAVG
WP_011555451.1
WP_011567279.1
WP_011573049.1
WP_011582158.1
WP_011584162.1
WP_011584416.1							2	9	YTADGKGM
WP_011586998.1
WP_011601879.1	3	3	ARD				5	3	ARTA
WP_011602536.1	3	1	A	2.17	6	PAVPAI	3	5	GVVPA
WP_011602936.1	6	44	FAPDGRTLA*G**DGTV*LW**ADPHHP*PIG*PLT*SH***SL				6	45	RTLAIGGSDGTVRLWNLADPHHPHPIGGPLPDSRAMDSLMLAPDG
WP_011602937.1	7	46	PSHARPIGNPLTGHTKGV*SVVFAPDGQTLATAS*DQTVRLWDVAD	6.93	46	RPIGNPLTGHTKGVWSVVFAPDGQTLATASNDQTVRLWDVADPSHA	9	46	DPEGLARKLLPVRVENCDRPGVLRTVVSVDLFGVAPHTARLRLLAG
WP_011604861.1	7	45	GAV**V*FSPDG*LLATA**DRT**LW**A*P**P***A*L*GHR	2.17	6	AATTAG	3	6	PATTGGR
WP_011605450.1	3	1	P
WP_011606245.1				3.4	5	ADGSS	5	5	GSAVW
WP_011606625.1	6	35	TG*V**VAF***G**LASGG*DG*VRLWDV*DPAP
WP_011606647.1	14	42	GHTD**TGGAWSPDNTRILTTS*DGTARIWD*TTGHHQLTLT	14	42	TGHTDWATGGAWSPDNTRILTTSTDGTARIWDATTGHHQLTL	11	42	HSAALTGGAWSPDNTRILTTSGDGTARIWDATTGHHQLTLTG
WP_011609973.1	3	33	DGTIKLW****GR***TL*GH***VWSVAISPD
WP_011610072.1	7	33	*A*S*DG**LASG**D*****W*L*TG*L*GL*
WP_011610248.1							2	7	IKNNIAR
WP_011611279.1	5	36	GHS*****VAFS*DGK*LASGS*D**IK*W***G**
WP_011611648.1
WP_011611824.1	4	42	AFSPDGK*L*SGS*D**IKLW****G*L**T***H**AV***
WP_011612045.1	14	41	TLNHQS*V*AVAFSPDGKTIATASSDKTARLWDTENG**LA	13.93	41	TLNHQSSVNAVAFSPDGKTIATASSDKTARLWDTENGKVLA	13	41	LATLKHQSDVYAVAFSPDGKTIATASSDKTARLWDTENGKE
WP_011612671.1	13	42	L*GHT**V*A*AV*PDG***ISGS*D*T*KVW*LET**E**T	2.17	42	KVWCLETLEEIALLRGHTDWVKALAVTPDGKQVISGSFDKTI	5	41	KVWNLNTTKSIYTLKGHTDRVNSVAALPNQRIISASDDNTL
WP_011612677.1	4	39	I*FS*DG**LAT*G*DG**RIWD*SG*****LKGH*G**
WP_011613074.1	7	39	SV*FSPD***LASG*RD*TI*IW***KGKRWFTLGHSDV	2.57	42	TLTGHFDSVDSVAFSPDNQMLASGSRDKTIEIWDMKKGKRWF	4	42	TLTGHFDSVNSVAFSPDNQILASGSRDKTIEIWDMTKGKRWF
WP_011613238.1	15	41	TLNHQ**V*AVAFSPDGKTIATAS*DKTARLWDTENGK*LA	14.93	41	TLNHQSRVNAVAFSPDGKTIATASYDKTARLWDTENGKELA	15	41	TLNHQDRVIAVAFSPDGKTIATASYDNTARLWDTENGNVLA
WP_011613285.1	14	41	GHE**V*GIAFSPDGETIATAS*D*TVKLWNRQGKLLQTLT	13.71	41	GHEKGVYGIAFSPDGETIATASGDKTVKLWNRQGKLLQTLT	11	41	GHENEVYGIAFSPDGETIASASADNTVKLWNREGKLLQTLT
WP_011613295.1	9	41	HENWVYG*AFSPDG*TIATASGDKTVKLWNRQGKLLQTL*G	7.83	41	KLWNRQGKLLQTLKGHENWVYGVAFSPDGKTIATASGDKTV	8	41	TVKLWNHQGKLLQTLKGHENSVYGIAFSFDGETIATAGADK
WP_011613402.1
WP_011613777.1	7	31	****A*SPD**TL*S***D*TIK*W***T*H				5	4	KTKF
WP_011613914.1	15	41	HQS*V*AVAFSPDGKTIATASSDKTARLWDTENGKVLATLN	14.49	41	HQSSVNAVAFSPDGKTIATASSDKTARLWDTENGKVLATLN	14	41	LNHQSSVNAVAFSPDGKTIATASYDKTARLWDTENGKELAT
WP_011614187.1	6	36	AI*PD*Q***SGS*D*TIKIW*L*TGKL**TL*GH*
WP_011614191.1
WP_011653553.1
WP_011656913.1
WP_011685491.1
WP_011686743.1
WP_011687392.1	4	36	ALA*SPDG***A*GG*DK*IK*WDAA*G*LTLHDAI
WP_011711987.1
WP_011712566.1
WP_011744719.1	14	42	TGHSGAV*SCALSHDNKYILSGS*DNTLKLWDAESGSCISTL	13.98	42	TGHSGAVRSCALSHDNKYILSGSSDNTLKLWDAESGSCISTL	14	42	TGHSGAVFSCALSHDNKYILSGSDDNTLKLWDAESGSCISTL
WP_011746128.1
WP_011764944.1
WP_011818569.1
WP_011820435.1
WP_011824441.1
WP_011825769.1
WP_011843638.1
WP_011863095.1
WP_011864645.1
WP_011874477.1	3	60	AFSPD*Q*LA*A**DG****WDL*R*T*P******FS*DGR*LAA**GT***LW*TRTP*
WP_011889560.1
WP_011895139.1	3	40	SPDG******S*D*TVR*W***T*******GH*****L*F	2.57	7	AAQERAQ	2	7	LRDERKD
WP_011942147.1
WP_011943519.1
WP_011955655.1	6	42	SGQLVRTLEGHT**V*SVAF*PDGRLLASGS*D*TVRLWDAA	12.51	41	AFSPDGRLLASGSPDKTVRLWDAASGQLVRTLEGHTDVFSV	13	42	DGRLLASGSPDKTVRLWDAASGRLVRTLKGHGDSVFSVAFAP
WP_011956077.1	4	29	FSPDGRYVVSGS*TARVWETGREVARMTH	2.02	41	RVWEADTGREVARLTHDAEVDAVAFSPDGQYVVSGSGDGTA	2	34	ARMTHDDNVTDVALSPDGRLVVSGSRVWETVTGREV
WP_011956880.1	4	22	LAFSPDG**LA**G*******W	2	5	APPPA	10	5	AAPEPV
WP_011958082.1	7	39	V*SV*FSPDG*Y*LSGS*D***RLW***T******F**H
WP_011958603.1							4	4	RLVAA
WP_011958710.1	18	42	LRSLEGHTGSV*AVAVSPDGRTIVSGS*DRTVKVWEAESGRL	17.95	42	LRSLEGHTGSVRAVAVSPDGRTIVSGSHDRTVKVWEAESGRL	16	42	LEGHTGSVRAVAVSPDGRTIVSGSHDRTVKVWEAESGRLLRS
WP_011988522.1
WP_011993987.1
WP_011994509.1							2	7	YAFFFDGK
WP_011998595.1
WP_012007860.1
WP_012009237.1
WP_012029793.1
WP_012034606.1
WP_012041621.1
WP_012081570.1							2	13	GFGLEEAKEWKRA
WP_012098363.1				2	6	SAAAER	2	9	DGAVLALAYAP
WP_012114156.1
WP_012121685.1							4	4	RLIAA
WP_012121962.1							6	5	APGI
WP_012126455.1
WP_012141264.1
WP_012160733.1	6	42	ASAS*D*T*KLW*L*TGKL*RT***H***V*S*A**P*G**L				2	7	RQQQEAQQ
WP_012160864.1	14	39	*TL*GH***V***A*SP*GQ*LAS***D*****W***TG				3	5	TLPPG
WP_012160871.1	14	41	*VAFSPD****ASGS*D*TIKLW****G*C***L*GH***I
WP_012161347.1	3	43	LQGHQN*V*SVSYSPDGTRIVSGS*DNTVRIWDAKTGQ*IGEP	2.74	43	LQGHQNAVLSVSYSPDGTRIVSGSLDNTVRIWDAKTGQAIGEP	3	43	LQGHQAAVLSVSYSPDGTRIVSGSLDNTVRIWDAKTGQPIGEP
WP_012161653.1
WP_012161985.1	3	39	ASG**D**VR*WD***G**L**L*GH*****SVA***D*
WP_012162657.1	14	42	GHTD*V*SVAFSADGRRALSGS*DRTVRLWDVDTGQSLRVME	13.38	42	GHTDSVWSVAFSADGRRALSGSSDRTVRLWDVDTGQSLRVME	13	42	VMEGHTDSVNSVAFSADGRRALSGSSDRTVRLWDVDTGQSLR
WP_012162973.1
WP_012162984.1
WP_012163375.1	6	41	LWK**GTLL*TLEGHQG*IT*LAFS*DG**LASGS*D*TVR				4	36	LWDDQGTVLKTLEGHQGAITALAFSADGELIASGSADQTIK
WP_012163475.1				2	5	LGYEG
WP_012163664.1	13	42	LWD***G*C*****GH*****SV*FSP*G**LASGS*D*T*R				4	3	TGV
WP_012163883.1
WP_012164186.1	14	39	CL*T**GH******VAFSP*G**LASGS*D*TV*LW**Q
WP_012164773.1	4	39	F*PDG**LATAS*D***RLW***G**L****GH***V*V				2	8	RLSGLVVN
WP_012164889.1	5	38	AVY***FSP*GQ*LAT*S*DGT*RLW***G**L*GHQG
WP_012164989.1	5	41	YSPDGKTIATAS*D*TVKLWSADGKELQTLKGHS**VRSVT	12.34	41	GHSAPVRSVTYSPDGKTIATASDDGTVKLWSADGKELQTLK	5	41	GHSSAVRSVTYSPDGKTIASASDDKTVKLWSADGKELQTLK
WP_012165229.1	14	41	KLWDRQGKELASF*GHG*SV*SV*FSPDGQTLASGS*DGTV	13.44	41	FSPDGQTLASGSRDGTVKLWDRQGKELASFTGHGNSVNSVV	14	41	KEQNQLTGHRVGVRSVTFSPDGQTLASGSADGTVKLWDRQG
WP_012165531.1	7	40	S***SPDG**LASG**D*****W****G****L**H***V
WP_012166149.1	14	41	TL*GH*N*V*SVAF*P*G**LASGS*D***KLW***TGQCL
WP_012166200.1	13	39	VW**AFSPDGQ*LASGS*D***RLW***T******L*GH
WP_012166339.1							3	5	LLNLCG
WP_012166342.1	15	42	ASG**D*TI*LW***TG*CL**L*GHT**I*S*AFSPDG**L				5	42	CLKTLQEHTGRVCALMFSPNGQALVSSSEDQTIRLWEVNSGE
WP_012166505.1
WP_012166791.1	5	42	AFS*DG**LASGS*D*T**LWDV**G*CL*TL*GH****WSV
WP_012167062.1	14	41	LEGHTDAV*ALAYSPDGSTLATAS*DNTVKLWSKEGSLITT	13.95	41	LEGHTDAVLALAYSPDGSTLATASSDNTVKLWSKEGSLITT	13	41	HTDLVLALAYSPDGSTLATASYDKTVKLWSKEGSLITTLEG
WP_012167174.1
WP_012167186.1
WP_012167214.1	6	41	GHTD*V***SISPD*QTLVS*S*D*TLKVWEL*TG*EL*IL	3.5	42	SPDGQTLVSASWDKTLKVWELETGKELHTLNGHTDFVSDVSI	5	42	GHTDFVSDVMISPNAQTLVSASWDMTLKVWELETGKVRHTLT
WP_012167250.1	4	41	GH****WSVAFSP*G**LAS*S*D*TIRLW****G*CL**L
WP_012167974.1
WP_012168471.1	7	40	S***SPDG**LASGS*D**I**W****G*L**L**H***V
WP_012168818.1
WP_012177186.1
WP_012187663.1	5	40	A*AG*D*****W**********L**H*********S*DGL	2	5	DLSHS
WP_012190789.1
WP_012192740.1	3	30	***T**AWN***TQIA******Q**IW*TG				3	7	LSTTLN
WP_012232177.1
WP_012236253.1	15	38	VSVAFSPDG*TLASGS*D**VRLW****G***RVL*GH	2	8	RGAKLDGA	3	42	LGRLGADRTARVLRGHYHRIMDIAFRHDGGMLASGSLDGTVR
WP_012236260.1	15	42	ISPDGQRIVSAS*DRTLKVWDLATGQLLSTLEGHSASVTACA	13.71	42	GHSASVTACAISPDGQRIVSASRDRTLKVWDLATGQLLSTLE	13	42	GHSDRVNACVISPDGQRIISACRDRTLKVWDLATGQLLSTLE
WP_012236690.1	3	1	P				5	4	LLSR
WP_012237183.1	14	41	S*AFSPDG*RIVTAS*D*TARVW*ADGTGEPLVLRGHE**V	5.79	42	SPDGKRIVTASHDKTARVWKADGTGEPLVLRGHEAPVYSAAF	15	42	SPDGKYVVTASLDRNARVWKADMTGEPLVLRGHENGVSSAAF
WP_012237184.1	14	42	AFSPDG*RIVTAS*D*TARVWNADGTGEP*VLRGH***V*SA	12.38	42	RVWNADGTGEPVVLRGHEDRVYSAAFSPDGKRIVTASWDKTA	9	42	ARVWKADGTGEPVVLPGHEDAVYSAAFSPDGKRVVTASWDKT
WP_012237761.1							3	5	DLRPEP
WP_012238620.1	14	42	P*VLRGH***V**A*WSPDG*RI*TAS*D*TARVWNADGTGE	2.63	43	AWSPDGRHIATASRDETARVWNADGTGEPIVLRGHRGDVIAAG	12	42	PDGKHIATASSDKTARVWNADGTGEPIVLRGHRDVIQLVAYS
WP_012239728.1							2	8	TACAITRDGN
WP_012240389.1							3	9	REVFDRAWVLS
WP_012253773.1
WP_012258214.1	4	36	L*G*G*****A*SPDG**L************D**SG				2	8	APPPTTTA
WP_012258362.1	7	42	SPD***LA*A**D***R*W***DG*****L*G**G****V*F				2	9	LAGRRLRQPSR
WP_012258729.1	3	1	A	2	5	LAVAF
WP_012259007.1	3	30	S*AFSPDG*WL***G**DV***RQ*****P				2	8	VLIGIVGLAC
WP_012259129.1
WP_012264905.1	7	34	GH*D****V*FS*****LASG**DKTV**W**KG
WP_012265073.1	6	41	SPDGRYLASGS****IKIWD***GKELT*T**S**V**VAY				8	42	IKIWDIENGKEPLNLANNSSLINLVAYNPLAVIILDGIVSPL
WP_012265645.1	3	38	**H****Y***FSPDG**IA****DG***IW*L*G**I
WP_012266415.1	7	35	IAA*SPDG********DG*V**W***TG**L*T*G
WP_012266549.1	14	42	GH***V*SVNFS*DGKTLVSGS*DKTIKLWNVET*QEI*TLK	13.76	42	GHGGPVRSVNFSPDGKTLVSGSDDKTIKLWNVETGQEIRTLK	11	42	NFSRNGKTLVSGSGDKTIKLWNVETGQEIRTLKGHGGPVYSV
WP_012266607.1	8	39	SVNFSPDGKTLVSGS*DNTIKLWNVETG*EIRTLKGHD*	7.55	42	SVNFSPDGKTLVSGSGDNTIKLWNVETGEEIRTLKGHDSFVN	8	42	GHKDFVTSVNFSPDGKTLVSVSRDNTIKLWNVETGEEIRTLK
WP_012267486.1				2	7	AAAAEAK	6	3	RE
WP_012267785.1	14	41	VKLWK*D**LL*TL*GH***V*GVAFSPDGQT*ASAS*DKT	2.14	129	VAFSPDGQILASASDDKTVKLWKRDGTLIATLNGHSDRIVNAVAFSPDGHMIASASTDKTIKLWKLEAGKMPALLATLTGHRDEVIAGVAFSPDGQMLASASDDKTVKIWKQDGTLIATLAGHSARVNG	12	41	GHRDGVRGVAFSPDGQMLASASDDKTVKIWKQDGTLIATLA
WP_012267806.1	7	40	LWDLKGNLL*EFKGHQ**V**VAFSPDGKYLATGSD*TAR	2.27	84	SVAFSPDGKYLATGSEDNTARLWDLKGKLLIEFKGHRKNLDINSIAFSPDDKYLATGSGDNTARLWDLKGNLLAKFKGHQEGVS	8	41	SPNGQYIVTESKDGAIHLWDLKGNLLTEFKGHQEDVETVAF
WP_012268359.1	8	42	VYSPDGRYLASGS*DKTIKIWEVATGKQLRTLTGHS**V*SV	7.02	42	KIWEVATGKQLRTLTGHSSPVWSVVYSPDGRYLASGSGDKTI	10	42	KINSSPPVSPVAVPKKTPAQPVKNNNLRNRMIALGGVLLLGI
WP_012284294.1
WP_012305664.1
WP_012305908.1
WP_012307339.1
WP_012310856.1
WP_012317118.1
WP_012320139.1
WP_012330831.1							2	9	LVAAGDGRR
WP_012332910.1
WP_012346835.1							2	10	ARLWSLRPGSLL
WP_012361826.1	15	37	GHD**V*FSPDGQ*IAS***D*TIKLWNL*GDLL*T*	2.37	41	PDGQTIASASADKTIKLWNLQGDLLEIFDDDQDSIFAVAFS	3	41	GHTSWIDQVVFSPNGQIVASASSLASATTGQDGTIKLWNLKGKLLHTLN
WP_012361830.1	7	41	TIK*W****G*L**TL**H***V**V**S*DG**L*S*S*D
WP_012373186.1
WP_012374534.1
WP_012378192.1
WP_012378954.1
WP_012379867.1	8	39	*TGR*TATLTGH*V**VVFSPDG*TLATAG***TVRLWD	2.05	42	RLWDADTGRIKATFAGHGDRGDAVVFSPDGETLATAGSDRTA	6	42	VGLWDMATGRKTATFAAPVTSVAFSPDSAVLAMGGGHGTVRLWDVT
WP_012386025.1
WP_012395047.1	6	45	LW*LTDPAHP**LG*PL*GHS**V***AFSPDGHTLASGS*D*TI	5.74	46	SPDGHTLASGSDDGTIRLWNLTDPAHPGPLGPPLQGHSAGVASVAF	10	46	SGSHDGTIRLWNLTDPAHPRRLGQPLQSHTGSVASIAFNPDGHTLA
WP_012406444.1
WP_012406838.1	3	27	SFSPD*K*LAT*S*D**VK*W***D*K
WP_012406971.1	14	38	V*SVSFSPDG**IASAS*D*T*KLW***G*LL*TL*GH	4.07	42	IASASADKTVKLWSRDGKLLKTLLGHEDGAVNSVAFSPDGQI	7	41	IASASADTTIKLWLPDGSLFKTLSGHEDVVNSVSFSPDGQI
WP_012406980.1	4	39	*SPD***L*SGS*D*T*KLW***TGK*L*TL*HSWV*VA	2.13	15	PKPTSPPPKPATPPP	5	7	PKPTSPP
WP_012407077.1	6	42	TL*GH**SVNAVAITPDGQ*AVS*S*DTTLKLWDL*TGK*IS	5.79	42	VNAVAITPDGKKAVSGSADTTLKLWDLQTGKAISTLSGHKDS	5	42	LKLWDLETGKAISTLRGHTDSVNAVAIIPDRQTAVSGSADTT
WP_012407162.1	13	41	GH*****S*AFSPDGQ*LAS*S*D*T*RLW*V*TG*CL*IL	2.12	42	FSVAFNLDGQTIASGSTDQTVKLWDVNTGRCFKKFAGHSGSV	8	42	TGECLNILPGHTNSIFSVAFNVDGRTIASGSTDQTVKLWDVN
WP_012407329.1	3	39	VSGS*D*TIKLW*L**GELL*T*****V*A*A**DG**L				3	5	PPPT
WP_012407333.1	5	41	HS**V*S*AISPDG**L*SGS*DKTIKIW*L*TG**L*TLT
WP_012407719.1	14	41	GHQ**V*SVSFSPDGKTIATAS*D*TARLWNLQGQLLQEFK	3.69	122	GHQGAVESVSFSPDGKTIATASQDKTARLWNLQGQLLQEFKGHQGEVSSVSFSPDGKTIATASSDKTARLWNLQGQLLQEFKGHRSGRGVSFSPDGKTIATASADGTARLWNLQGQLLQEFK	13	41	QEFKGYQGTVLSVSFSPDGKTIATASSDKTARLWNLQGKLL
WP_012407967.1	15	42	GISFSPDGKMLASAS*DNTVKLWDTTTGKEIKTLTGH*NSVN	13.55	42	GISFSPDGKMLASASGDNTVKLWDTTTGKEIKTLTGHTNSVN	13	42	WDTTTGKEIKTLTGHTNSVLGISFSPDGKMLASASSDNTVKL
WP_012408147.1	14	42	LLKTL*GHS**V*SVAYSPNGQQLASAS*D*TIKIWDVSSGK	13.64	42	GHSDAVNSVAYSPNGQQLASASADKTIKIWDVSSGKLLKTLT	14	42	GHSDRIRSIAYSPNGQQLVSASADKTIKIWDVSSGKLLKTLT
WP_012408318.1	7	42	IKLWN**TGKEIRTL*G******SVAFSPDG*TLASGS*DKT	2.19	86	IKLWNLATGKEIRTLEGHSDGIPSVAFSPDGKTLASGSADKTIKLWNLETGKEIRTLEGNADGILSVAFAPDGKTLASGTASKDIR	5	42	VAFSPDSKTLASGSADKTIKLWNVETGKLVRTLEGNTDGVTS
WP_012408722.1	13	42	TL*GH****WSVAFSPDG**LASGS*DQTVKLWD**TG*CLK	3.81	42	SVAFSSDGDILASGSDDQTVKLWDVNTGLCLKTLKGHCSRVW	11	36	LWDISTSQCIKTLVGHTHRVQSVAFSPDGDKLISGCHDRTVR
WP_012408751.1	6	42	I*S*S*DST*RLWD**GNPI*QPW*GHE*EVNSVAFSPDGQW	8.52	42	DSTIRLWDSNGNPIGQPWQGHEKEVNSVAFSPDGQWIISASN	13	42	AFSPDGKFIASGSIDGILCLWDLQGNLITQPWQGHEEGVISV
WP_012410195.1
WP_012410340.1	7	38	V***A*SPDG**LAS***D*I**WNL**G*******GH
WP_012410745.1	3	40	GH***V**VAFSPDG**LAS*S*D*TIKLW**NT*EICTL	2.52	42	GHSHAVKSVAFSPDGQILASASDDKTIKLWDFDTGKEICTIL	3	42	ASGSDDKNIKLWDLNTKKVLANLSGHSQAVKSVAFSPDGQILAT
WP_012411095.1	4	39	TL*GH*A****V*FSPDG**IASAS*D*TVKLW**DG*L	2.05	42	KLWKLDGTLLKTFKGSHGASFWGIAFSPDGQFIAAASLDATV	6	41	LWKLDGTLLKTFKGHTASVWGIAFSPDGQFIASASWDATVK
WP_012411113.1	9	40	GH***V**V*FSPDG**LASAS*D*TVKLW***G*L*KTL	2.8	41	SVNFSPDEQFLASASDDKTVKLWNRDGKLLKTLMGHDGWVL	3	41	TLHGHRDSVMSVNFSPDGQFLASASKDKTVKLWNRQGKLLK
WP_012411134.1							3	5	LAAIAL
WP_012411572.1	13	42	GH***V*SV*FSPD***LASGS*DQTVKLWD**TG*CLKTL*				3	36	FSPDSHVLASGSHDQTVKLWDVRTGRCLHTLQGHTEWVWGVA
WP_012412021.1	7	42	TLTGHS**V***AFS*D****ASGS*D*TIKLW***TG*EIR
WP_012412373.1	12	40	GH***V*S*AFSP*G**LAS*S*D***KLWD**TG*C*QT	2	7	YQQGFEG	2	7	YQQGFEG
WP_012412677.1	7	42	L*GH***V*S*AISPD*Q**VSGS*D**IK*WNL*TGEEI*T
WP_012412803.1	14	41	HSSSV*GVAFSPDGQTIASASDDKTVKLWNRNGQLLQTLTG	13.88	41	HSSSVWGVAFSPDGQTIASASDDKTVKLWNRNGQLLQTLTG	12	41	NGQLLQTLTGHSSSVRGVAFSPDGQTIASASDDKTVKLWNR
WP_012412992.1	14	41	SPDG**IVTAS*D*TAR*WD*SGK*L**LKGH***V*SA*F	2.29	42	FSPDGKLIVTAGADDTARIWDFAGKQLVAELIGHQGNVKSAN	15	41	FSPDGKLIVTAGADNTARVWDFAGKQVAELIGHQGNVKSAN
WP_012413048.1	7	40	ELKGH***V*SA*FSPDGK*IVT*S*D*TA**WD*SGK**	3.34	41	FSPDGKLIITASADGTARIWDISGKQLVELIGHQENVYSAN	12	41	SASFSPDDKLIVTAGADNTARVWDFSGKQLVELIGHQSNVY
WP_012413353.1	6	39	V****FSP*G**LAS*S*D**IKLWD**TG*C**TL*GH
WP_012454187.1
WP_012467059.1
WP_012469666.1
WP_012475586.1	7	35	V**V*FSPDG****S***D**V**WDVE*GK*LHH
WP_012499040.1
WP_012499365.1	7	33	AFS*DGK*****G*D**VK*W***TGV***KGH
WP_012499841.1
WP_012500649.1							4	5	ERRTQG
WP_012501227.1							2	7	WDNTVKV
WP_012501510.1	7	37	V**SPDG***AS***D*****WD***GK******GH*
WP_012506538.1	7	37	*SPDG****S***D*****WD***G***HT**GHD*S
WP_012506829.1
WP_012507197.1
WP_012508011.1							4	5	ALDA
WP_012520156.1
WP_012520831.1							3	5	ATVAKV
WP_012527514.1							2	9	DGTELATVSA
WP_012549139.1
WP_012553238.1
WP_012558977.1
WP_012580455.1							3	5	IFLVII
WP_012584557.1				2	15	REEEALQIAREKAAR
WP_012592000.1							2	9	VTALDAGAP
WP_012593932.1
WP_012594035.1
WP_012594216.1
WP_012594286.1
WP_012594967.1
WP_012595435.1
WP_012595657.1
WP_012597071.1	3	5	DETTS	2.1	10	LDETTSDETP	4	5	ETTSN
WP_012597489.1	8	35	GH***V**VAFS*D*****SGS*D***R*W***SG				2	35	HTSPVLSVAFSPDSQWLISGGKDNILILWDVMKGTIIHKLQG
WP_012597532.1	14	42	TL*GHD**V*SVSFSPDGKTLASGS*D*TIKLWNLE*G*EIR	4.03	89	GHDSYVNSVSISPVTKGGAGKILASGSGDGTIKLWNLESGQEIRTLKGHDYTVNSVSFSPDGKTLASGSQDKTIKLWNLETGKEIRTLK	4	42	SFSPDGKTLASWSYDKTIKLWNLETGQEIRTLTGHDYYVNSV
WP_012598120.1	3	40	G********H***V****FSPDG***A**S*D*T*KLW*L
WP_012598564.1	10	42	S*D*T*KLWDV*TGKEI*T**GHQ**V*SVSFSPDGK*LASG	7.02	42	DNTVKLWDVDTGKEITTFEGHQDWVLSVSFSPDGKTLASGSR	8	42	VSFSPDDKMVATGSDDKTVKLWDIAINKEITTLRGHQNSVLS
WP_012598628.1	11	42	SG**D*T**LW****GQCLKTL*GH***V*SVAFSPDG**LA	2.36	42	KTLSGHLNWVWSVAFSPDGQLLASGGADPRVRIWDVQTGECI	6	42	QTIRLWNVSNGQCLKILSQHTNGVYAIALSPDGNILASGGDE
WP_012598894.1
WP_012599126.1
WP_012599445.1
WP_012599479.1	13	41	T**GH*****SVAFSPDG**LASGS*D*TIKLWS***G*CL	2.38	42	LLASGSADKTIKIWSVETGECLHTLEGHLDRIGGVAFSHDDQ	6	42	FSADSRLLATGSEDKTIKIWSVETGECLHTLEGHLERIGGVA
WP_012615386.1	7	30	AFSP*G**LA*G**D*****W*****PLIP				6	7	PSSVPPIT
WP_012615712.1
WP_012616625.1	3	30	AFSPDG**LASAS*D**V**W*V**G*LLS
WP_012626054.1
WP_012626188.1							6	3	LAIG
WP_012627041.1
WP_012627572.1	7	37	L*GH*******AF*P****LASGS*D*T**LW****G
WP_012628862.1
WP_012629615.1	5	34	TL*GH***V**V*FSP*G***ASAS*D****LW*
WP_012630135.1	6	42	*WD***G*CL*TL*GH********FSPDG**LAS*S*D*T**	2	14	GIGKTDLSLKLALG	2	14	GIGKTQLSMKLGLG
WP_012630588.1
WP_012630607.1
WP_012652386.1
WP_012733473.1
WP_012753167.1
WP_012759010.1
WP_012783191.1	6	45	P***G*PL*GH***V*****SPDGR*LA****D**VRLWDV*DPA
WP_012784984.1	3	36	TGVAFSPDG*LLA****D*TV*L*D***P**PRLAL	2.17	6	SASAPT	3	6	AVGGA
WP_012806860.1	3	1	A				3	4	LVLFG
WP_012826441.1							3	5	ARFLRE
WP_012826492.1	13	41	TL*GH*G*V*AVACSADGRR***G**DG*V*VWD**SG**V				2	9	VACSRDGRRV
WP_012826508.1	4	41	DG*V*VWDVERGQ*EATLSGHT**V*AVALSGDGRRAVSG*	7	42	TLSGHTDWVNAVALSGDGRRAVSGGSDGTVKVWDVERGQQEA	3	42	AVAFSGNGRRVVSGSQDGTVRVWDVERGQQEATLSGHTDWVR
WP_012826596.1	14	41	V**A*FSPDG*R*VSAS*D*SVRIWNADG*G*P**LRGH*D	2.6	43	LSVSFSPDGQRVASASWDKTVRIWNADGSGEPTILRGEHEDLV	12	42	SPDGRRIVSASWDQTVRVWNADGSGRPIVLRGHEKAVMSARF
WP_012826597.1
WP_012826598.1	14	41	DK**R*W**DGSG*P*VLRGH***V*SA*FSPDG*RIVSAS	3.26	42	SPDGARIVSASEDKTVRVWRADGTGEAIVLRGHDGAVSSANF	3	12	DFANSPDAADAE
WP_012827336.1				2.12	8	PATTSAAT	4	4	ATTS
WP_012828398.1	14	42	RVW*ADG*G*P**LRGH***V*SASFSPDG**IVSAS*DKTV	2.41	86	VSASADKTVRVWRADGTGQALVLRGHDDAVMSASFSPDGAHIASASSDETIRVWRADGAGQPIVILRGHGEASVMSASFRPDGAQI	11	42	DKTVRVWRTDGTGQALVLHGHDGAVTSASFSPDGAHIASASS
WP_012829877.1	14	41	TAS*D*T*RVW*ADG*G*P**LRGH******A*FSPDG*RV	3.12	42	LRGHEDQLHAAAFSPDGARVVTASLDKTARVWNADGSGEPVV	4	35	GHEMALYTVDFSPDGARIVTAAREGVARIWNADGSGETVVLR
WP_012830410.1	15	40	PVVL*GH*G*V****FSPDG*RVVTAS*DG*ARVW*ADGG	2.9	42	LRGHQGPVRAVAFSPDGERVVTASADGTARVWSADGSGAAVV	3	10	DGERVVTASA
WP_012830678.1	3	27	FSPDG****T*G**G****WD**TG*T	2	5	SPVLA
WP_012830979.1
WP_012835481.1							2	9	AVLAAIT
WP_012841340.1
WP_012851157.1
WP_012851787.1	8	42	TLTGH***V**VAFSPDGT*LATAS*D*TVKLW*VKTG*LIT	2.55	42	AFSPDGTTLATASDDATVKLWDVKTGHLITTLTEHEHIIGSV	7	42	TLTGHRGWVGPIAFSPDGTILATAGEDETVKLWQVETGQLIT
WP_012851788.1	8	40	SVAFSPDGTTLATA**D*TVKLWQVKTG*LITTLT*H**V	2.28	43	LWQVKTGHLITTLDGDEDFLFGALAFSPDGSLLATANHDKTVK	4	42	LWQAKTGQLITTLDGHEDLVTDVAFSPDGSLLATSSHDKTVK
WP_012852104.1	3	32	LW********RL***G**G*AFSPDGR*LA**	2	6	TARQRD	3	6	AQKETAR
WP_012852874.1	5	41	A**R****LTGH***VESVAFSPDGRTLATG**D****LWD
WP_012853478.1	16	42	TASHDGTARIWDTTTGQTLHTLHGHTD****LAWHPNGHHLA	15.29	42	TASHDGTARIWDTTTGQTLHTLHGHTDPIWDLAWHPNGHHLA	18	42	ASLEAARLFQADLRLAKVTGSRWQRAALLGAVLDDGALDECD
WP_012872812.1				2	5	EAAEG
WP_012874500.1	3	76	A****WSPDG**LA*G**DGVVRL****GR****L*G*NG****LAWSPDG**LA**********LW***G*L**T
WP_012887093.1	16	43	PDGR*L*T***DG**RLWD****R**G**L*GH*G*V***AFS
WP_012887567.1	3	34	LAFSPDGR*LA****DG*V**WDV***R****LA	2	5	AARAA	4	4	GGDPV
WP_012889329.1							3	5	LAVL
WP_012889674.1				2.1	10	ARLTGADLDE	3	5	PAALP
WP_012892690.1							2	7	PEDSGEI
WP_012893536.1							2	11	GEKLTIWNPVT
WP_012893611.1	7	43	ATRT**GRPLTGHT*****VAFSPDGKILAT*SDD*TVRLWDV	6.74	43	PLTGHTDSLQSVAFSPDGKILATGSDDDTVRLWDVATRTPVGR	10	43	LAAPTAQAPAPVPPSASAPTARLDTPLPIEPAPTEPAPHASAL
WP_012894604.1	5	44	VTELEGRQVVVSGGGDSAVRVWDLATRKETGRPFTAHNTGAHAV	4.48	44	GRPFTAHNTGAHAVVTELEGRQVVVSGGGDSAVRVWDLATRKET	5	44	RPFTVRTDPSWSVEAVTELKGRQVVVSGGDSTVRVWDLATRKETG
WP_012909522.1
WP_012909586.1
WP_012910177.1	4	1	G
WP_012910540.1
WP_012910734.1				2	7	GELEKKR	4	3	PAPP
WP_012911030.1				2.29	7	AAAAAEA	3	5	AAAEV
WP_012911315.1
WP_012912168.1
WP_012912258.1
WP_012912404.1
WP_012912453.1							2	7	EAAKKAAD
WP_012912777.1
WP_012916714.1
WP_012930291.1
WP_012947357.1	14	43	H*GAVN*VAFSPDG*LLA*AG*D*TVRLWDPATG*P*G*PL*G	3.63	43	VAFSPDGTLLASAGADGTVRLWDPATGRPHREPLTGHTDAVNG	8	43	TGGPHGAPLAGQAGHVGAVNAVAFSPAPDGSLLATAGADRTVRLWNPA
WP_012990186.1
WP_012998239.1							4	4	RAAEE
WP_012999509.1	14	40	*R****L*GH***V**VAF*PDGRTLA*A**D*TVRLWDV	2.48	44	VAFSPDGRTLASSGNDGTVRLWDVARHRERFATALTGHSGAVRG	5	35	LATADADHTVRLWDAATHALVAALRGHTETVFSVAFSPDGRT
WP_013001724.1				2.33	6	GGDGDA	3	5	VAVLT
WP_013006221.1
WP_013006468.1				2	39	EVWKFEGHSDRVYGVAVDGAGNVYSGSLDNTVRKIPDGS	2	40	EVWKFEGHSSSVYGVAVDGAGNVYSGSRDNTVRKIDPDGS
WP_013014738.1							2	9	LAWGPDGQ
WP_013018181.1				2	9	VAALAAVIV	3	9	VIVGAVAALC
WP_013018356.1				2	6	AAAPPV	2	19	PQQRPAEADGTAAPLASATPSI
WP_013050042.1
WP_013080895.1
WP_013108854.1	5	35	V***A*S*DG****T*S*D*T**LW***T****LH	2	5	PEKPL	3	5	DSGSLG
WP_013109262.1
WP_013109716.1							2	9	ALDSARNNAEQ
WP_013109990.1
WP_013110658.1
WP_013111700.1
WP_013111891.1				2	7	ALLKAHE	2	8	AGEIRAWKTD
WP_013142820.1	7	40	GELLWSY*TG**V*SVSVSAD*SYI*AGS*D**VYFFNRD	3.18	40	LLWIYETGDKVDSVSVSADASYIIAGSGDGGVYFFNRDGE
WP_013154650.1	4	33	A*TG**D***R*WDL*T******PL*GH*****
WP_013157606.1
WP_013162928.1
WP_013167621.1
WP_013182222.1
WP_013191129.1	7	40	G*V*S*A*S**G**L*SGS*D***KIW*L*TG****TLGH
WP_013191246.1
WP_013191665.1	3	18	SGS*D*TIK*W*L*G*LI				3	5	PPPI
WP_013192185.1
WP_013192413.1	7	41	I*TL*G****V*S*A*S*DGKTL*SGS****IK*W***TGK
WP_013192512.1	7	39	N*V*SVAF**DG****S*S*DKTIK*W**TELI*T*TGH
WP_013193240.1
WP_013217097.1				2.8	5	EKAKP	6	6	AKPVA
WP_013223680.1	11	45	LWD**DP**P*P***L*GH***V***AF*PDGR*LATAS*D*T*R
WP_013224781.1
WP_013225466.1							5	3	LR
WP_013227623.1
WP_013249792.1	3	25	***PDG**L*SGS*D**IR*W**TG
WP_013268441.1
WP_013283486.1	11	36	LLASAG*DGTVR*WD***G********H***VTALC
WP_013284966.1	6	39	LLR*L*GH*G*V**V******RV**S*S*DGTVR*WDVD	3.48	42	SSDGTVRVWDVDGGRLLRTLVGHRGWVNAVALSGDGRVAVSG	5	42	GDDGGGIGRLEVGKDEVAADGHEGSIWSVAIDSAARVVLTAS
WP_013286519.1				2	5	GADLT	3	5	PPPF
WP_013320390.1	14	42	GHE**VTSVAFS*DGEMIVSGS*D*TVRLWDK*GNPIAEPFR	13.81	42	GHESGVTSVAFSPDGEMIVSGSWDKTVRLWDKKGNPIAEPFR	16	42	KKSIPFCGHERGVTSVAFSRDGEMIVSGSWDNTVRLWD
WP_013321194.1	15	42	TLTGHS*SV*AVCVTPDGKRVISGS*D*TLKVW*LETGKELH	14.9	42	TLTGHSSSVSAVCVTPDGKRVISGSWDNTLKVWDLETGKELH	15	42	ISGSDDNTLKVWELATGKVLHTLTGHSNSVYAVCVTPDGKRV
WP_013321457.1	13	42	TLTGHNDSVNAVAVTPDGKKVISGS*DKTLKVWDLATGK*EY	12.83	42	TLTGHNDSVNAVAVTPDGKKVISGSDDKTLKVWDLATGKEEY	13	42	GHKNSVSAVAVTPDGKKVISGSGDNTLKIWDLATGKEEYTLR
WP_013321630.1	6	40	*A*L*GH****Y***FSPDGK*IATAS*DGT*KLW***G*				2	35	LRGHKGSVYNVTFSPDGKLIATTSRDSTAILWDKKGDKIAI
WP_013321664.1
WP_013322121.1	4	1	L	2.33	6	LLAALL	3	5	LLAA
WP_013322277.1	4	26	ISPDG**L*SGS***IK*W*L*TGKP
WP_013322546.1	5	35	ALA**PDG*ILASGS*DGIKIW****G********
WP_013322613.1	14	42	*SV*SVAIS*DGQFVVSGS*DKTVRVWDLHTLSLVHTFTGHE	13.69	42	HESSVYSVAISEDGQFVVSGSEDKTVRVWDLHTLSLVHTFTG	14	42	VWDLHKHCLVDTFRGHEDAVNSVAISGDGQFVVSGSRDKTVR
WP_013322647.1	6	42	GHT**V*SVAFSPDG*TIVSGS*DKTVRLWDAKTG*PKGKPL	3.81	43	IGHTARVMSVAFSPDGQTIVSASEDKTVRLWDAKTGKPKGKPL	5	43	GHTTQVNSVAFSPDGETIVSGSHDHTVRLWDAKTGLPKGKPLT
WP_013322648.1	7	43	KPLTGH*D*VTSVAFS*DG*TIVSGS*D*TVRLWDAKTGLPKG	6.93	43	KPLTGHADVVTSVAFSPDGETIVSGSYDHTVRLWDAKTGLPKG	7	43	GQTIVGGSRDGSVWLWNVRTGKANRKPLTGHKDMVTSVAFSPD
WP_013322705.1	14	42	Q*IRTLSGHNDSV*SVSFSPDGKILASGS*DKTIKLWDVQTG	13.95	42	HNDSVLSVSFSPDGKILASGSRDKTIKLWDVQTGQEIRTLSG	12	42	VSFSPDGKILASGSGDKTIKLWDVQTGQEIRTLSGHNDSVYS
WP_013324116.1	6	36	*A**S*D*T*KLW**D*****T**GH******V*FS				3	41	AFSPDNQIVAAASLDRTVKLWKRDSTGWQAKPLQTLSGHNGWVAGV
WP_013324221.1	4	42	SPDGQ*LVSGS*DNTI**W******L**TL*GH**A******				2	9	KLAADKREAIV
WP_013324809.1
WP_013325123.1	7	40	**AFSP****LASG**D**IK*W*L********L*GH**V
WP_013325386.1
WP_013325407.1	12	42	TLTGHQS*V*SVAFAPDSQTLASGS*D*TVKLWNYKSGECLH	12.33	42	TLTGHQSRVYSVAFAPDSQTLASGSDDHTVKLWNYKSGECLH	12	42	ECLHTLTGHQKGVRSVAFAPDSQTLASGSDDHTVKLWNYKSG
WP_013325749.1
WP_013325788.1	5	35	SFSPDG**I******GV*LW**DG*L********T
WP_013326894.1
WP_013329865.1
WP_013329868.1
WP_013334411.1	4	79	LGH*****S**FS*D***L*S*S*D*TIK*W*I**G*CL**L*G**N******FS****ILAS***D*T**LW***G*C
WP_013334604.1	14	42	K*L*GH*****S*AFSPDG**LAS*S*D*T**LWD**TG*CL	2.02	42	KSLQGHTHRIWSVAFSPDGQILASGSHDQTIRLWDIHTGQCF	3	42	KSLQGHTHRVWSVAFSPDGQTLASGSQEQVVRLWNITTGQCF
WP_013334896.1	14	38	GH*****SVAFSP*GQ*LASGS*D*TIKLW*V****CL	2.19	42	DKTIKIWSVDTGECLHTLEGHQDRVGGVAFSPDGQLLASGSA	6	42	GSEDKTIKIWSVDTGECLHTLEGHQERVGGVTFSPNGQLLAS
WP_013335126.1	6	40	***V*F*PDG**LAS***D*TIKLW*****K****L*GH*
WP_013343639.1	4	82	GRRLA*G***G*L*LWDLATG*****Q****GTI*D**FS**G**L**AS****L*LWD********L******P**A*A*S
WP_013374006.1				2	5	REAAA	3	5	AAVRAL
WP_013374032.1	3	32	**V*LSADG*R**A*G*****LWD***G***L
WP_013375013.1	16	42	IWDG*SGQ*LATL*GH***V*SAAFSPDG*RIVTAS*D*TAR	4.45	83	LQGHEDSVQSAAFSPDGSLIVTASDDQTARIWDGHSGQLLATLGHEGDVWSAAFSPDGARIVTASEDQTARIWDGRSGQPLAT	3	42	SGIMLGVSDLKYSSPLKGHENGVQSAAFSPDGSLIVTASDDQTALLWDSH
WP_013375200.1
WP_013376640.1							2	9	LARRDGT
WP_013409875.1
WP_013421639.1							3	10	PRPASATASPPA
WP_013421878.1	12	3	AAP				12	3	AAP
WP_013422059.1	3	45	LWDVTDPA*P**LG*PLTGH*D*V*SVAFSPDG**LATAS*D*TV	2.33	46	SVAFAPDGRALASASGDNALRLWDVTDPARPQALGEPLTGHTDDVQ	3	46	PDGRALATAGGDRAVWLWDVTDPARPQALGQPLTGHTDDVRSVAFA
WP_013422061.1	10	39	A*AVLPDGRLAT****GR*LLWDP**P***PTELGRHDV	2.33	42	LPDGRLATGGADGRVLLWDPTLPDIDPTELGRHDDEVLAMAT	4	42	LPDGRVATAVTGGRLLAWDPAAPDADPTELGRNGRSAFPAAVRAMAV
WP_013422613.1	6	46	PLTG**GGVVSVAFAA*GHTLATVG*D**VRLWDVTDPARPEQIG*	4.63	46	GGVVSVAFAADGHTLATVGCDWMVRLWDVTDPARPEQIGEPLTGHA	6	46	PTDPGPLCEPFTGNVGGVVSLAFAADGHTLATVGADWSVRLWDVTD
WP_013422948.1
WP_013424793.1				2.2	5	AVTAD	3	5	AVTAL
WP_013425147.1	15	42	D**TG*****L*GH*G*V****FSPDG*LLAT***D*T*RLW				2	8	PVTGGLFS
WP_013425284.1	10	45	AFSPDGHTLAAGS*D**V*LWNVTNPA*PTPLG*PL*GP***V*S				3	46	AFSPDGQRLAAGSGASVWLWNVADPTRPISLRVPSYAPTVNSV
WP_013425576.1	7	44	WD***P**P*R*A********V**VAFSPDG**LA*******VI
WP_013425609.1	7	46	APL**H***V*SVAFSPDG*TLAT***D*TV*LWDV*DPSRPR*AA	2	90	TLATAGEDATVRLWDVADPALPQIAAPLTDHAGGVGSVAFSPDGRTLAGGGDDGTVRLWDVADPSQPRRAAAPLDHAGAVLSVAFSPALA
WP_013425881.1	4	34	VAFSP*G**L**********LWDV*****P*TLT	4	5	TLAGD	2	7	AAARTAEN
WP_013426046.1				2.2	5	AVSGA	3	6	VLVAAGL
WP_013426950.1	14	44	S***V*SVAFS*DGHTLASGS**GTI*LWNLTNP*APAPLG*PL	4.84	45	SVAFSPDGHTLASGSEDGTIRLWNLTNPTAPAPLGKPLTGSDDVT	5	45	VTAVAFSRVGHILAGGSENGIQLWDLTNSSAPAPLGRRLSSSGA
WP_013427041.1	7	41	GHT**V**V*FSPDGRTLA****D**VRLWDVSP*AP**LG				5	3	TP
WP_013427043.1	5	41	TL*GH***V**VAFSP*G*T*ASGS*D*T*RLWNVAD*SSP	2	13	APAAAAALPAPVE	3	6	AASGSP
WP_013427188.1	7	45	PT*P***A*L*GH***V***AFSPDGR*LATA**D*T*RLWDV*D	2.17	12	TAASAVADVAAT	3	13	VADQAAAENTAASA
WP_013427466.1	10	7	TAGP*TG	2.1	40	GPLPIKGPATGPIPTTGPRTGPIPPTGPKTGPIPRTGPKT	24	7	PIAGPL
WP_013427488.1	5	40	**FSPDG*LL*TTS*D*TARLWDVATG*QRAVLTGHT*PV	2	83	SPDGTLIATTSKDGNARLWDAATGKQKAVLTGHTDPIWAAFSPDGTLLLTTSRDKTARLWDVATGEQRAILSGHTDPVAWGAA	7	42	ATPRHLFGTPLAVLTGHTHEVNTGSFSPDGLLLVTTSRDNTARLWDV
WP_013427716.1	10	39	R*L*GH***V*ALAA*PDGSWLAS**GDGTVR*WDP**G	2	6	ERRAAA	2	8	LAASRDGSW
WP_013427867.1	7	36	VATG*LSGH***V**CAFSPDG*LLATT**D***LW
WP_013428105.1	7	42	VAVAF***G*LLASAG*DGTVRLWDV*EP*RP*P*G*PL*GH	2.39	46	LASAGADGTVRLWDVAEPGPPKPCGAPLDGHADWVLSVAFSGDGDI	4	46	LASAGADGTVRLWDMAEPGPPRPCGAPLDGHQDWVLSVAFSGDGRI
WP_013428232.1				2.83	6	TAPGDP	8	6	AAPGNL
WP_013450971.1	14	41	GHT**V*SVAISPDGRYIVSGS*D*T*KLWDITTGREIRTF	13.95	42	GHTNDVTSVAISPDGRYIVSGSYDNTIKLWDITTGREIRTFK	14	42	GHTSSVTSVAISPDGRYIVSGGRDNTVKLWDITTGREIRTFK
WP_013450975.1	3	33	FSPDGK*I**A*D***I*LWD**T***I**F**	2	5	TTKEE	3	5	IATGKE
WP_013450983.1
WP_013452256.1
WP_013454320.1
WP_013460297.1
WP_013466166.1
WP_013472204.1	3	33	V****FSPDG**L*****DGTVR*WD*******	2.57	7	AAQERAQ	2	7	LRDERKD
WP_013476648.1				2	5	GADLT	3	5	PPPF
WP_013477321.1
WP_013477934.1
WP_013494076.1				2	7	GAVAAPE	3	5	AERL
WP_013500813.1
WP_013528226.1
WP_013560057.1
WP_013562928.1
WP_013562954.1				2	5	DSPPN
WP_013562984.1	3	32	L***PDG*RLA*********VWD**R******
WP_013563740.1
WP_013564414.1							2	7	NLDGLTPL
WP_013564416.1							3	6	AVAARAL
WP_013564509.1
WP_013564510.1							3	5	PSPA
WP_013565383.1
WP_013565768.1
WP_013565935.1	3	1	G				2	7	RDAAEFQG
WP_013566368.1				2	10	AAETTLAQAQ	2	8	AAETTLAQR
WP_013568636.1	7	37	HAIA*FSPDG**V*T*S*D**A**WDA*TG*****P*	2	9	VLTASADHT	2	10	VLTAVFSADGNT
WP_013568801.1
WP_013571009.1
WP_013627075.1
WP_013627390.1
WP_013629387.1
WP_013629644.1				2	11	QQAAKQAADAA	4	5	AADEN
WP_013629974.1				2.14	7	DEAAKKR	4	7	EAANTAAD
WP_013630336.1
WP_013630361.1
WP_013632771.1
WP_013637860.1
WP_013639939.1
WP_013651558.1							2	9	DGSGLVTGGD
WP_013659802.1
WP_013668336.1
WP_013673129.1							6	4	RRA
WP_013688395.1
WP_013696510.1
WP_013704793.1	7	30	GV*ALAWSP*G**LA*GG****VR*W**GS
WP_013719950.1	7	32	AFS*DGSKLA*********IWDV*SG*KL**L
WP_013733231.1
WP_013733337.1
WP_013755019.1
WP_013755699.1
WP_013756284.1
WP_013756560.1							3	5	FNFD
WP_013762340.1
WP_013763625.1				2	5	AKAKA
WP_013764141.1
WP_013764204.1	14	41	SV*SVAFSPDGKKVLTGS*DNTAKLWDA*SGQAEKTFTGHT	2.93	128	SHVSAVAFSPDGKKVLTGSFDNTAVLWDAVSGQAEKTFTGHTAYVFSVAFSPDGKKILTGSGDNTAKLWDAGSGQAEKTFTGHTSCVHSVAFSPDGKKVLTGSWDFTAKLWDAASGQAEKTFTGHRDP	17	42	QAVFMLKRFNGHRSSVSAVAFSPDGKKALTGSRDNTAVLWDAVSG
WP_013764490.1	3	27	FSPDG*****G****************
WP_013764694.1	21	42	SLEGHS*AV*SVAFSPDGQRLATGS*D*TAKVWDLSTG*ALL	2.6	211	DLNTGKALLNLEGHSDAVWSVAFSPDGQRLATGSEDKTAKVWDLSTGKALLSLEGHSADVESVAFSPDGLRLATGSEDKTAKVWDLSTGQALLSLEGHSDAVLSVAFSPDGQRLATGSRDKTAKVWDLSTTGKALLSLEGHSDAIRSVAFSPDGQKLATGSEDKTAKVWHLNTGKALLNLEGHSAYVSSVSFSPDGQRLATGSRDHTAKIW	20	42	ALLSLEGHSAFVESVAFSPDGLRLATGSEDKMLKVWDLSTGK
WP_013764743.1
WP_013764854.1							5	4	AQQ
WP_013766962.1							2	9	EKKQLAAELN
WP_013767926.1
WP_013768162.1							5	3	KAQ
WP_013768698.1	4	36	VAFSPDG**ILTGS*DG***LW*******E**F**H				2	42	KILTGSEDGIVKLWDVKTKQLEKLFENHTDPVNSVAFSPDGR
WP_013768895.1	14	42	*GH***V*SVSYS*DGKKILSGS*D*TVKEWLV*SGECLQTL	14	42	QGHDYGVESVSYSADGKKILSGSDDGTVKEWLVASGECLQTL	3	42	GECLQTLNGHDRQVRSMSYSPDGKKILSGSYDKRVKEWLVSS
WP_013768896.1	7	41	TVKEWSV*SGECL*TL*GH***V*SVCYSPDGKKILSGS*D	2.17	127	QGHSAEVSSICYSPDGKKILSGSFDKTVKEWLVESGECLQTLHGHDSGFVMSVCYSPDGKKILSGSDDKMVKEWLVDSGECLQTLKEHDNSVMSVCYSPDGKKILSGSDDKTIKEWSVESGECLKTF	13	42	GHSAEVSSICYSPDGKKILSGSFDKTVKEWSVESGECLQTLH
WP_013768898.1	9	42	EWSV*SGECLQTL*GHS**V*SVCYSPDGKKILSGS*D**VK	10.48	42	QGHSGEVYSVCYSPDGKKILSGSWDRTVKEWSVESGECLQTL	8	42	CLQTLQGHSGAVRSVCYSPDGKKILSGSWDRTVKEWSVGSGE
WP_013769007.1	11	42	AFSPDGKRLATGS*D*TAKIWDL*SGKQTLNLQGHTA*VWSV	10.48	42	GHTAGVWSVAFSPDGKRLATGSQDKTAKIWDLESGKQTLNLQ	9	42	NLQGHTAYVWSVSFSPDGKRLATGSQDKTAKIWDLESGKQTL
WP_013769008.1	7	42	LEGHSSYV*SVAFSPDGKRLATGS*D*SAKIWDVESGKQ*LS	6.79	42	LEGHSSYVSSVAFSPDGKRLATGSDDKSAKIWDVESGKQTLS	9	42	DVAKQQAETNRKQAEDNRRQALTAYANDLAYKSQIALERSDR
WP_013807653.1							3	6	SRNEAL
WP_013818251.1	7	43	LTGHS**V*SVAFSPDGKRIVSGS*DNTLRLWNAD*G*PIG*P	5.33	43	SVAFSPDGKRIVSGSKDNTLRLWNADNGQPIGEPLTGHSDSVN	6	43	FSPDGRRFVSGSKDRTLRLWNTDTGRPIGEPLTGHSVDVYSVA
WP_013819235.1	10	35	HA**V**VAFSPDGR*LA**S*D****L*****G*				2	7	VLVQRRLL
WP_013872055.1	7	45	GH*D*V*SV*FSPDG**LAS*S*D*TVRLWDVTDRS*PRP*G*PL
WP_013872109.1
WP_013872895.1	6	46	SAP*PLG*PLTGHT*WV*SVAF*PDGRTLASASGD*TIRLWDVSDR	2.9	92	PLGSPLTGHTDWVESVAFAPDGRTLASAGGDGTIRLWDVSDRSAPRLLGVPLTGHTDGVRSVAFTADGRTLASASDDHTIRLWDVSDRSAPH	5	46	LGAPLTGHTDRVRSVAFSPDGRTLASASHDHTVRLWDVSDRSAPHP
WP_013873749.1	7	46	LLA*G**D*TVRVWDP**G*CLHTLTGH***V*SVAWATG*DGRLL	2	47	TLTGGHANGPVMSVAWAADRDGRLLLATGGEDATARVWDPFTGACLH	5	45	TLTGHANGVWSVAWVTDSDGRLLLATGSEDTTVRVWDPFTGACLH
WP_013874586.1
WP_013891582.1
WP_013892958.1	4	41	PDG***A****D****LWD*A*G*********D**I**LAF
WP_013894329.1	6	38	LASPDG****SGS*DG***LWD***G********H***	2	10	EPKPDEPKLA	5	8	PKPDEPRLAE
WP_013909841.1
WP_013913357.1
WP_013925072.1
WP_013925643.1							3	5	TIYSFD
WP_013928087.1
WP_013936097.1
WP_013938827.1	4	38	G*V*RL*GH***V*A*AFSPDG**LAS***D***RVWD
WP_013943946.1
WP_013949984.1				2	6	SAAAEK	3	6	AKARAEK
WP_013960173.1
WP_014011608.1
WP_014020678.1
WP_014049496.1	3	1	G	2	6	IGPPDR
WP_014059058.1	5	39	AFSPDG*TLA*SG*D**RLWD*AT**QR**PLS*F*G*A				4	4	PPSH
WP_014059270.1
WP_014098723.1							4	4	PAS
WP_014099229.1
WP_014100571.1							2	9	LAYCPDGGV
WP_014106316.1
WP_014110472.1
WP_014121456.1							2	7	RAAQEAN
WP_014133321.1				3.1	20	DLSGADLRGADLAGARLLGT	3	10	GADLRSADLR
WP_014133968.1							2	10	LVELLADGSV
WP_014135594.1	13	45	VWDLATGQPLG*PLTGHT**V*AVACT*LDGRPVAVTT**D*TVR	6.32	90	AVACTALDGRPVAVTTSHDKTVRVWDLATGQPLGQPLTGHTANVLAVACTALDGRPVAVTTGWDSTVRVWDLATGQPLGEPLTGHTDNVL	14	45	ATGSAFSPALRHTLTGHNNSVTAVACTALDGRPVAVTTSHDETVRVWDL
WP_014138982.1							2	9	GLVATVGED
WP_014139105.1							2	9	LAAGTLHGRPV
WP_014139288.1	14	42	TLTGHTG*V*SVAFSPDGRTLATG**D*TARLWDVATGRTTA	3.92	125	SGPVFAVAFSPDGRTLATGGGDGAALLWDVATGRTTATLTGHTGAVFSLAFSPDGRTLATGGWDGSVRLWDVAAGRTTATLTGHTGAVASVAFSPDGRTLATGSADDTARLWDVATARTTTLAGH	3	42	LATGSADSTALLWDVAAGRTTATLTGHTGPVVSVAFSPDGRT
WP_014140556.1	13	44	LTGHTG*VNAVAVTVL**RPHAVT*GDDRSVRVWDLTTGTQVRE	3.01	86	GHTGRVKAVAVTVLEGRPHAVTADDRSVRVWDLTTGTQVRELTGHTGEVNAVAVTVLEGRPHAVTAGDRSVRAWDLTTGTQVRELT	9	44	QVRELTGHTGRVNAVAVTVLEGRPHAVTAGDDRSVRVWDLSTGT
WP_014142089.1							2	9	QPTEEPSSA
WP_014148791.1
WP_014151126.1	4	38	*CAVP***R**LA*GG*DG*VRLWD***G*********
[truncated: 1,995 more rows]

## Sheet: Table S4.6
Supplementary Table S4. PRS and NRS proteins for tandem protein families captured by different softwares (6/7)
[truncated: 10,003 more rows]

[truncated: 1 more sheets: Table S4.7]
